# Supplementary material for: ATR represents a therapeutic vulnerability in clear cell renal cell carcinoma
Source: JCI Insight. 2022 Dec 22;7(24):e156087. doi: 10.1172/jci.insight.156087 (PMC9869969; doi:10.1172/jci.insight.156087)
Supplement: Supplemental data set 1 [file jciinsight-7-156087-s058.xlsx]

## Sheet: log2FC
Supporting Information File 1: Differentially expressed genes (DESeq2) between mouse ccRCC cell lines and primary renal epithelial cells
ENSEMBL	ENTREZ	Symbol	Genename	baseMean	log2FoldChange	lfcSE	stat	pvalue	padj
ENSMUSG00000048458	109050	Inka2	inka box actin regulator 2	465.755	-6.95207	0.397281	-17.3654	1.50717e-67	3.20063e-63
ENSMUSG00000018927	20305	Ccl6	chemokine (C-C motif) ligand 6	6644.69	-11.772	0.685749	-16.5512	1.56823e-61	1.66514e-57
ENSMUSG00000059552	22059	Trp53	transformation related protein 53	2712	-4.67616	0.298544	-15.6605	2.81656e-55	1.99375e-51
ENSMUSG00000003031	12576	Cdkn1b	cyclin-dependent kinase inhibitor 1B	2753.87	1.9814	0.129585	15.2898	8.94717e-53	4.75006e-49
ENSMUSG00000022105	19645	Rb1	RB transcriptional corepressor 1	575.904	-2.64631	0.174323	-15.1795	4.8367e-52	2.05424e-48
ENSMUSG00000006567	11979	Atp7b	ATPase, Cu++ transporting, beta polypeptide	715.904	4.99197	0.339052	14.6766	9.10858e-49	3.22383e-45
ENSMUSG00000049723	17381	Mmp12	matrix metallopeptidase 12	5680.79	-10.5971	0.74889	-13.9068	5.76151e-44	1.74788e-40
ENSMUSG00000020326	12450	Ccng1	cyclin G1	9497.78	-3.83715	0.288093	-13.3184	1.80912e-40	4.8023e-37
ENSMUSG00000026048	22592	Ercc5	excision repair cross-complementing rodent repair deficiency, complementation group 5	1024.82	-1.70511	0.131612	-12.9555	2.18589e-38	5.15774e-35
ENSMUSG00000039114	68404	Nrn1	neuritin 1	987.636	7.24514	0.574244	12.3957	2.75854e-35	5.85804e-32
ENSMUSG00000072594				129.714	3.71277	0.29794	12.381	3.31198e-35	6.39392e-32
ENSMUSG00000026173	18802	Plcd4	phospholipase C, delta 4	106.038	-4.57256	0.390274	-11.6703	1.80725e-31	3.19823e-28
ENSMUSG00000020184	17246	Mdm2	transformed mouse 3T3 cell double minute 2	4707.65	-2.04511	0.176981	-11.5555	6.92611e-31	1.13141e-27
ENSMUSG00000020492	66140	Ska2	spindle and kinetochore associated complex subunit 2	846.317	1.79649	0.156806	11.4556	2.20534e-30	3.34519e-27
ENSMUSG00000045404	217826	Kcnk13	potassium channel, subfamily K, member 13	49.0465	-4.02277	0.353304	-11.3148	1.10903e-29	1.57009e-26
ENSMUSG00000023927	20230	Satb1	special AT-rich sequence binding protein 1	93.7658	-6.39873	0.566739	-10.9577	6.10264e-28	8.09973e-25
ENSMUSG00000036299	407819	BC031181	cDNA sequence BC031181	2169.8	-1.19217	0.111045	-10.7359	6.90154e-27	8.62124e-24
ENSMUSG00000054792	270201	Klhl18	kelch-like 18	812.706	-1.20427	0.112233	-10.7301	7.34955e-27	8.67083e-24
ENSMUSG00000045284	245404	Dcaf12l1	DDB1 and CUL4 associated factor 12-like 1	195.278	-7.52923	0.677364	-10.7008	1.00867e-26	1.12738e-23
ENSMUSG00000062593	14728	Lilrb4a	leukocyte immunoglobulin-like receptor, subfamily B, member 4A	678.113	-9.11668	0.820504	-10.5919	3.25018e-26	3.45104e-23
ENSMUSG00000033111	218734	3830406C13Rik	RIKEN cDNA 3830406C13 gene	669.187	-1.32615	0.126713	-10.4658	1.24084e-25	1.25479e-22
ENSMUSG00000030095	74122	Tmem43	transmembrane protein 43	4161.76	-1.08059	0.104529	-10.3377	4.75811e-25	4.59288e-22
ENSMUSG00000041126	77605	H2az2	H2A.Z histone variant 2	2161.49	1.02016	0.0990658	10.2977	7.21796e-25	6.66437e-22
ENSMUSG00000023349	56620	Clec4n	C-type lectin domain family 4, member n	226.466	-10.0169	0.969331	-10.2846	8.27134e-25	7.20596e-22
ENSMUSG00000035266	191578	Helq	helicase, POLQ-like	737.053	1.8378	0.178716	10.2821	8.48319e-25	7.20596e-22
ENSMUSG00000071713	12983	Csf2rb	colony stimulating factor 2 receptor, beta, low-affinity (granulocyte-macrophage)	612.373	-8.82519	0.831017	-10.1923	2.14526e-24	1.75218e-21
ENSMUSG00000029328	50926	Hnrnpdl	heterogeneous nuclear ribonucleoprotein D-like	6128.49	0.947073	0.0929744	10.1863	2.28175e-24	1.79464e-21
ENSMUSG00000024300	17916	Myo1f	myosin IF	236.544	-8.43415	0.779929	-9.96467	2.1759e-23	1.60002e-20
ENSMUSG00000079293	56644	Clec7a	C-type lectin domain family 7, member a	316.012	-10.219	1.01011	-9.96426	2.18499e-23	1.60002e-20
ENSMUSG00000071335	100041085	Mfsd4b3-ps	major facilitator superfamily domain containing 4B3, pseudogene	286.745	-3.3543	0.337295	-9.94111	2.75746e-23	1.95192e-20
ENSMUSG00000030786	16409	Itgam	integrin alpha M	780.937	-8.04356	0.805716	-9.82443	8.83758e-23	6.05402e-20
ENSMUSG00000069516	17105	Lyz2	lysozyme 2	19351.9	-10.0642	1.01899	-9.80219	1.10174e-22	7.31141e-20
ENSMUSG00000036887	12259	C1qa	complement component 1, q subcomponent, alpha polypeptide	464.104	-10.1327	0.958313	-9.75136	1.82011e-22	1.17127e-19
ENSMUSG00000030579	22177	Tyrobp	TYRO protein tyrosine kinase binding protein	638.772	-10.3864	0.979123	-9.74593	1.92022e-22	1.19935e-19
ENSMUSG00000071714	12984	Csf2rb2	colony stimulating factor 2 receptor, beta 2, low-affinity (granulocyte-macrophage)	275.625	-9.68315	0.926181	-9.72999	2.24613e-22	1.36282e-19
ENSMUSG00000059498	14131	Fcgr3	Fc receptor, IgG, low affinity III	815.86	-7.90758	0.804894	-9.68735	3.41261e-22	2.01306e-19
ENSMUSG00000033220	19354	Rac2	Rac family small GTPase 2	257.29	-9.58251	0.931195	-9.59317	8.54204e-22	4.90267e-19
ENSMUSG00000025044	20288	Msr1	macrophage scavenger receptor 1	445.407	-10.2931	1.05377	-9.43231	4.01146e-21	2.24178e-18
ENSMUSG00000017390	11676	Aldoc	aldolase C, fructose-bisphosphate	2296.97	4.01008	0.426077	9.41019	4.95248e-21	2.69669e-18
ENSMUSG00000000982	20302	Ccl3	chemokine (C-C motif) ligand 3	285.904	-9.59153	0.956579	-9.33373	1.02208e-20	5.42622e-18
ENSMUSG00000040061	18796	Plcb2	phospholipase C, beta 2	51.0145	-6.20202	0.636994	-9.23928	2.48161e-20	1.28535e-17
ENSMUSG00000078566	12176	Bnip3	BCL2/adenovirus E1B interacting protein 3	9133.9	3.49113	0.380232	9.18219	4.22396e-20	2.13571e-17
ENSMUSG00000052142	320484	Rasal3	RAS protein activator like 3	39.3264	-5.30126	0.562009	-9.17067	4.70072e-20	2.3215e-17
ENSMUSG00000027663	22401	Zmat3	zinc finger matrin type 3	4071.35	-1.92132	0.209567	-9.16795	4.82099e-20	2.32679e-17
ENSMUSG00000059089	246256	Fcgr4	Fc receptor, IgG, low affinity IV	132.418	-7.49649	0.769415	-9.15994	5.19272e-20	2.42271e-17
ENSMUSG00000000682	23833	Cd52	CD52 antigen	92.3106	-7.53582	0.741911	-9.1588	5.24792e-20	2.42271e-17
ENSMUSG00000024737	65221	Slc15a3	solute carrier family 15, member 3	302.069	-6.549	0.710238	-9.13123	6.77246e-20	3.06e-17
ENSMUSG00000069372	629147	Ctxn3	cortexin 3	194.501	6.11064	0.644204	9.12523	7.15822e-20	3.16692e-17
ENSMUSG00000044583	170743	Tlr7	toll-like receptor 7	149.717	-7.27986	0.766127	-9.11065	8.18903e-20	3.54903e-17
ENSMUSG00000079227	12774	Ccr5	chemokine (C-C motif) receptor 5	99.2929	-7.95096	0.756873	-9.04852	1.44924e-19	6.13051e-17
ENSMUSG00000047798	246746	Cd300lf	CD300 molecule like family member F	185.958	-9.49243	1.03701	-9.04679	1.47229e-19	6.13051e-17
ENSMUSG00000003824	71846	Syce2	synaptonemal complex central element protein 2	1093.43	3.7036	0.409541	9.03936	1.57595e-19	6.43595e-17
ENSMUSG00000022831	15163	Hcls1	hematopoietic cell specific Lyn substrate 1	150.118	-5.36124	0.592144	-9.00169	2.22277e-19	8.9062e-17
ENSMUSG00000061607	240087	Mdc1	mediator of DNA damage checkpoint 1	2857.81	1.42286	0.1582	8.99391	2.38589e-19	9.38273e-17
ENSMUSG00000038147	12523	Cd84	CD84 antigen	309.005	-9.31214	0.918897	-8.93552	4.05281e-19	1.56483e-16
ENSMUSG00000033777	279572	Tlr13	toll-like receptor 13	210.036	-7.36074	0.803663	-8.87325	7.10424e-19	2.69403e-16
ENSMUSG00000028581	16792	Laptm5	lysosomal-associated protein transmembrane 5	1255.1	-9.38245	1.00976	-8.87073	7.26688e-19	2.70736e-16
ENSMUSG00000031734	16373	Irx3	Iroquois related homeobox 3	1748.81	2.08177	0.236168	8.81427	1.20466e-18	4.41072e-16
ENSMUSG00000097462	330385	9530026P05Rik	RIKEN cDNA 9530026P05 gene	113.029	3.57615	0.406841	8.73921	2.34743e-18	8.44916e-16
ENSMUSG00000034641	217305	Cd300ld	CD300 molecule like family member d	239.158	-9.57023	1.07142	-8.72279	2.71427e-18	9.60671e-16
ENSMUSG00000018865	29859	Sult4a1	sulfotransferase family 4A, member 1	338.605	-5.12392	0.591751	-8.63799	5.7209e-18	1.99162e-15
ENSMUSG00000026399	13136	Cd55	CD55 molecule, decay accelerating factor for complement	248.02	-5.52841	0.638212	-8.62282	6.53259e-18	2.23752e-15
ENSMUSG00000041974	224008	Spidr	scaffolding protein involved in DNA repair	1146.24	1.95822	0.228398	8.57302	1.00803e-17	3.39786e-15
ENSMUSG00000015950	17969	Ncf1	neutrophil cytosolic factor 1	141.223	-5.7502	0.667787	-8.52891	1.47739e-17	4.82844e-15
ENSMUSG00000030214	66857	Plbd1	phospholipase B domain containing 1	47.3788	-5.40668	0.619206	-8.52812	1.48747e-17	4.82844e-15
ENSMUSG00000051506	545030	Wdfy4	WD repeat and FYVE domain containing 4	71.9052	-7.18362	0.764573	-8.5271	1.50064e-17	4.82844e-15
ENSMUSG00000020131	18551	Pcsk4	proprotein convertase subtilisin/kexin type 4	338.26	2.06619	0.243947	8.46675	2.52335e-17	7.9979e-15
ENSMUSG00000024030	11307	Abcg1	ATP binding cassette subfamily G member 1	359.933	-5.4778	0.64561	-8.45489	2.7934e-17	8.70684e-15
ENSMUSG00000030322	17193	Mbd4	methyl-CpG binding domain protein 4	339.266	1.35337	0.160073	8.45342	2.82903e-17	8.70684e-15
ENSMUSG00000026080	98388	Chst10	carbohydrate sulfotransferase 10	38.9492	-5.24961	0.605688	-8.44664	2.99804e-17	9.09521e-15
ENSMUSG00000053293	107939	Pom121	nuclear pore membrane protein 121	3803.34	1.36722	0.162121	8.43323	3.36248e-17	1.00571e-14
ENSMUSG00000040710	20452	St8sia4	ST8 alpha-N-acetyl-neuraminide alpha-2,8-sialyltransferase 4	102.476	-7.52723	0.81698	-8.40828	4.1607e-17	1.22718e-14
ENSMUSG00000100922	667216	Gm8520	ribosomal protein S2 pseudogene	20.7679	-3.63125	0.428231	-8.38345	5.14004e-17	1.48989e-14
ENSMUSG00000044811	140497	Cd300c2	CD300C molecule 2	87.672	-8.65028	1.02528	-8.38227	5.19174e-17	1.48989e-14
ENSMUSG00000036896	12262	C1qc	complement component 1, q subcomponent, C chain	367.876	-9.67607	1.11068	-8.3655	5.98629e-17	1.695e-14
ENSMUSG00000022945	110749	Chaf1b	chromatin assembly factor 1, subunit B (p60)	1464.88	2.48886	0.299233	8.31664	9.04952e-17	2.52863e-14
ENSMUSG00000038642	13040	Ctss	cathepsin S	1144.28	-8.17185	0.970596	-8.27078	1.33081e-16	3.67026e-14
ENSMUSG00000040188	24044	Scamp2	secretory carrier membrane protein 2	2756.12	-0.736519	0.0890712	-8.2689	1.35199e-16	3.68088e-14
ENSMUSG00000023067	12575	Cdkn1a	cyclin-dependent kinase inhibitor 1A (P21)	10735.2	-4.2079	0.510736	-8.23501	1.79549e-16	4.82646e-14
ENSMUSG00000040522	170744	Tlr8	toll-like receptor 8	86.8356	-8.5915	1.038	-8.21524	2.11743e-16	5.62071e-14
ENSMUSG00000031521	11593	Aga	aspartylglucosaminidase	1660.04	-1.99268	0.24326	-8.19145	2.58104e-16	6.76679e-14
ENSMUSG00000022488	105855	Nckap1l	NCK associated protein 1 like	326.583	-6.84374	0.824667	-8.18517	2.7193e-16	7.04232e-14
ENSMUSG00000040552	12267	C3ar1	complement component 3a receptor 1	339.553	-8.58855	0.967407	-8.1833	2.76179e-16	7.06619e-14
ENSMUSG00000020143	94176	Dock2	dedicator of cyto-kinesis 2	99.691	-7.20956	0.827084	-8.15114	3.60496e-16	9.11368e-14
ENSMUSG00000026395	19264	Ptprc	protein tyrosine phosphatase, receptor type, C	164.865	-3.90259	0.478418	-8.1472	3.72441e-16	9.3049e-14
ENSMUSG00000029283	12545	Cdc7	cell division cycle 7 (S. cerevisiae)	787.881	2.41193	0.296219	8.14074	3.92865e-16	9.70102e-14
ENSMUSG00000045969	26356	Ing1	inhibitor of growth family, member 1	1839.75	0.893592	0.110033	8.12105	4.62184e-16	1.11813e-13
ENSMUSG00000093553				33.1567	-2.23603	0.275015	-8.12074	4.63342e-16	1.11813e-13
ENSMUSG00000019122	20308	Ccl9	chemokine (C-C motif) ligand 9	840.017	-7.23863	0.884761	-8.09371	5.7876e-16	1.38096e-13
ENSMUSG00000010175	19130	Prox1	prospero homeobox 1	73.9852	-6.09244	0.734999	-8.06051	7.59766e-16	1.79271e-13
ENSMUSG00000025877	212032	Hk3	hexokinase 3	311.206	-8.96529	1.00006	-8.05777	7.76978e-16	1.81318e-13
ENSMUSG00000028698	18710	Pik3r3	phosphoinositide-3-kinase regulatory subunit 3	811.806	-2.46407	0.306828	-8.03027	9.72619e-16	2.24506e-13
ENSMUSG00000029591	22256	Ung	uracil DNA glycosylase	1187.27	2.95706	0.368607	8.02083	1.0503e-15	2.39831e-13
ENSMUSG00000018930	20303	Ccl4	chemokine (C-C motif) ligand 4	155.462	-7.44243	0.881406	-8.00888	1.15761e-15	2.60094e-13
ENSMUSG00000086825				31.2612	-6.90941	0.766326	-8.00825	1.16354e-15	2.60094e-13
ENSMUSG00000024968	104383	Rcor2	REST corepressor 2	1169.34	2.5415	0.317461	8.00464	1.19814e-15	2.65039e-13
ENSMUSG00000052160	104759	Pld4	phospholipase D family, member 4	451.274	-6.68902	0.828884	-7.98952	1.35468e-15	2.96578e-13
ENSMUSG00000033075	223870	Senp1	SUMO1/sentrin specific peptidase 1	2237.35	1.32654	0.167037	7.94146	1.9982e-15	4.32997e-13
ENSMUSG00000037280	207839	Galnt6	polypeptide N-acetylgalactosaminyltransferase 6	96.9441	-5.79649	0.71926	-7.93689	2.07314e-15	4.42563e-13
ENSMUSG00000085069	100042178	Prdm16os	Prdm16 opposite strand transcript	27.1443	-7.47816	0.941104	-7.93624	2.08402e-15	4.42563e-13
ENSMUSG00000026177	18173	Slc11a1	solute carrier family 11 (proton-coupled divalent metal ion transporters), member 1	173.113	-7.01392	0.858567	-7.92817	2.224e-15	4.67612e-13
ENSMUSG00000036905	12260	C1qb	complement component 1, q subcomponent, beta polypeptide	248.609	-9.21351	1.12406	-7.90613	2.65513e-15	5.52787e-13
ENSMUSG00000033411	329506	Ctdspl2	CTD (carboxy-terminal domain, RNA polymerase II, polypeptide A) small phosphatase like 2	1343.77	1.67701	0.213096	7.86933	3.56554e-15	7.35125e-13
ENSMUSG00000023456	21991	Tpi1	triosephosphate isomerase 1	44556.8	2.32053	0.294943	7.86792	3.60586e-15	7.36288e-13
ENSMUSG00000041707	69069	Tmem273	transmembrane protein 273	35.1561	-7.69466	0.976747	-7.85622	3.95896e-15	8.0069e-13
ENSMUSG00000005374	27368	Tbl2	transducin (beta)-like 2	1932.13	1.96224	0.24988	7.85242	4.08085e-15	8.17557e-13
ENSMUSG00000044709	69731	Gemin7	gem nuclear organelle associated protein 7	1534.75	-0.638447	0.0814646	-7.83713	4.60959e-15	9.14853e-13
ENSMUSG00000006585	67177	Cdt1	chromatin licensing and DNA replication factor 1	1691.5	2.98951	0.3816	7.83348	4.74547e-15	9.331e-13
ENSMUSG00000038179	75345	Slamf7	SLAM family member 7	49.2909	-7.98599	1.01517	-7.82608	5.03331e-15	9.80619e-13
ENSMUSG00000056962	107817	Jmjd6	jumonji domain containing 6	3217.33	1.73965	0.222349	7.82382	5.1243e-15	9.80633e-13
ENSMUSG00000003882	16197	Il7r	interleukin 7 receptor	98.8205	-7.96691	0.912275	-7.82379	5.12574e-15	9.80633e-13
ENSMUSG00000031506	320139	Ptpn7	protein tyrosine phosphatase, non-receptor type 7	75.8427	-5.96985	0.745372	-7.82018	5.27473e-15	1.00013e-12
ENSMUSG00000020038	12952	Cry1	cryptochrome 1 (photolyase-like)	656.081	1.33999	0.171467	7.81432	5.52601e-15	1.0385e-12
ENSMUSG00000046245	231805	Pilra	paired immunoglobin-like type 2 receptor alpha	34.538	-4.4151	0.560544	-7.78288	7.08932e-15	1.3206e-12
ENSMUSG00000025395	19075	Prim1	DNA primase, p49 subunit	1022.17	3.30803	0.425892	7.76526	8.14787e-15	1.50459e-12
ENSMUSG00000002835	27221	Chaf1a	chromatin assembly factor 1, subunit A (p150)	1601.67	2.50444	0.323354	7.74459	9.58878e-15	1.75541e-12
ENSMUSG00000041147	12190	Brca2	breast cancer 2, early onset	684.947	2.15768	0.278706	7.74038	9.91195e-15	1.79906e-12
ENSMUSG00000049130	12273	C5ar1	complement component 5a receptor 1	192.036	-8.2381	0.955323	-7.73401	1.0421e-14	1.87543e-12
ENSMUSG00000005718	83383	Tfap4	transcription factor AP4	610.8	2.39779	0.309998	7.7329	1.05124e-14	1.87598e-12
ENSMUSG00000022372	20491	Sla	src-like adaptor	83.1659	-4.9134	0.631398	-7.72479	1.12037e-14	1.98268e-12
ENSMUSG00000043740	320148	B430306N03Rik	RIKEN cDNA B430306N03 gene	79.7026	-7.74856	0.900955	-7.71465	1.21315e-14	2.12912e-12
ENSMUSG00000033762	79456	Recql4	RecQ protein-like 4	340.938	3.2723	0.424166	7.70601	1.29808e-14	2.25951e-12
ENSMUSG00000043157	219144	Arl11	ADP-ribosylation factor-like 11	37.5866	-6.34385	0.753951	-7.69634	1.40016e-14	2.41738e-12
ENSMUSG00000023992	83433	Trem2	triggering receptor expressed on myeloid cells 2	339.718	-8.39255	1.01442	-7.6831	1.55286e-14	2.6594e-12
ENSMUSG00000039994	21853	Timeless	timeless circadian clock 1	1433.26	2.80635	0.365683	7.6735	1.6737e-14	2.84342e-12
ENSMUSG00000069792	100034251	Wfdc17	WAP four-disulfide core domain 17	1600.75	-9.13227	1.22902	-7.63416	2.27306e-14	3.83101e-12
ENSMUSG00000024943	226026	Smc5	structural maintenance of chromosomes 5	2606.63	1.09384	0.1433	7.63311	2.2916e-14	3.83185e-12
ENSMUSG00000018008	72318	Cyth4	cytohesin 4	313.992	-6.22923	0.812572	-7.5954	3.06853e-14	5.09088e-12
ENSMUSG00000046159	12671	Chrm3	cholinergic receptor, muscarinic 3, cardiac	19.3804	-5.58854	0.671494	-7.55946	4.04733e-14	6.62251e-12
ENSMUSG00000031871	12562	Cdh5	cadherin 5	94.9318	-6.45604	0.826827	-7.55925	4.05409e-14	6.62251e-12
ENSMUSG00000043165	16939	Lor	loricrin	24.1029	-3.57221	0.469046	-7.55628	4.14754e-14	6.65216e-12
ENSMUSG00000044221	231413	Grsf1	G-rich RNA sequence binding factor 1	4068.79	0.874955	0.115791	7.55626	4.14817e-14	6.65216e-12
ENSMUSG00000099974	12047	Bcl2a1d	B cell leukemia/lymphoma 2 related protein A1d	36.6114	-7.28896	0.945334	-7.5557	4.16621e-14	6.65216e-12
ENSMUSG00000030144	17474	Clec4d	C-type lectin domain family 4, member d	283.671	-8.20952	1.00916	-7.55469	4.19847e-14	6.65364e-12
ENSMUSG00000049036	69195	Tmem121	transmembrane protein 121	368.113	2.93365	0.38884	7.53895	4.73767e-14	7.45253e-12
ENSMUSG00000002699	16822	Lcp2	lymphocyte cytosolic protein 2	60.1412	-7.44118	0.888604	-7.53174	5.00678e-14	7.81794e-12
ENSMUSG00000087700				128.488	4.43416	0.582519	7.52896	5.11477e-14	7.92827e-12
ENSMUSG00000022102	13449	Dok2	docking protein 2	116.458	-4.06641	0.539983	-7.51398	5.73563e-14	8.82623e-12
ENSMUSG00000002748	22385	Baz1b	bromodomain adjacent to zinc finger domain, 1B	8250.8	1.26146	0.16805	7.50644	6.07572e-14	9.24053e-12
ENSMUSG00000079109	18861	Pms2	PMS1 homolog2, mismatch repair system component	529.482	1.5658	0.208579	7.50609	6.09189e-14	9.24053e-12
ENSMUSG00000022253	68646	Nadk2	NAD kinase 2, mitochondrial	1313.94	1.697	0.226268	7.49958	6.40238e-14	9.64263e-12
ENSMUSG00000030047	232201	Arhgap25	Rho GTPase activating protein 25	177.631	-8.05826	0.971358	-7.49255	6.75478e-14	1.01017e-11
ENSMUSG00000040809	12655	Chil3	chitinase-like 3	40.855	-7.36881	0.960928	-7.48411	7.20359e-14	1.06976e-11
ENSMUSG00000026228	15559	Htr2b	5-hydroxytryptamine (serotonin) receptor 2B	31.0363	-4.69338	0.616826	-7.47132	7.93969e-14	1.16645e-11
ENSMUSG00000051278	71643	Zgrf1	zinc finger, GRF-type containing 1	425.788	2.42979	0.325107	7.4709	7.96458e-14	1.16645e-11
ENSMUSG00000032540	67469	Abhd5	abhydrolase domain containing 5	773.234	-1.26106	0.168837	-7.46912	8.07335e-14	1.17324e-11
ENSMUSG00000055629	330671	B4galnt4	beta-1,4-N-acetyl-galactosaminyl transferase 4	775.404	3.49898	0.46831	7.46834	8.12145e-14	1.17324e-11
ENSMUSG00000015355	12506	Cd48	CD48 antigen	48.1951	-7.50574	0.975767	-7.46157	8.54996e-14	1.2268e-11
ENSMUSG00000032452	64085	Clstn2	calsyntenin 2	306.828	-3.31299	0.443859	-7.46067	8.60841e-14	1.2269e-11
ENSMUSG00000018507	22368	Trpv2	transient receptor potential cation channel, subfamily V, member 2	126.636	-4.70865	0.62948	-7.44915	9.39402e-14	1.32994e-11
ENSMUSG00000020193	53604	Zpbp	zona pellucida binding protein	14.2841	-4.68217	0.595956	-7.43648	1.03404e-13	1.45423e-11
ENSMUSG00000026355	17219	Mcm6	minichromosome maintenance complex component 6	5812.3	2.75787	0.371577	7.42241	1.15007e-13	1.60677e-11
ENSMUSG00000102037	12044	Bcl2a1a	B cell leukemia/lymphoma 2 related protein A1a	30.7494	-7.08528	0.944757	-7.38153	1.56486e-13	2.17198e-11
ENSMUSG00000036052	56323	Dnajb5	DnaJ heat shock protein family (Hsp40) member B5	754.974	-1.11123	0.150625	-7.37743	1.61369e-13	2.22522e-11
ENSMUSG00000057541	78697	Pus7	pseudouridylate synthase 7	2940.92	1.49907	0.203342	7.37207	1.68005e-13	2.30177e-11
ENSMUSG00000022960	60364	Donson	downstream neighbor of SON	396.508	1.30179	0.177385	7.33796	2.1688e-13	2.95235e-11
ENSMUSG00000038552	64339	Fndc4	fibronectin type III domain containing 4	1637.76	2.05418	0.279986	7.33634	2.19513e-13	2.96916e-11
ENSMUSG00000092060	666938	Bend4	BEN domain containing 4	407.996	2.10664	0.287476	7.32592	2.37261e-13	3.18891e-11
ENSMUSG00000089672				426.532	-8.06737	1.05374	-7.31793	2.51816e-13	3.3505e-11
ENSMUSG00000041046	56089	Ramp3	receptor (calcitonin) activity modifying protein 3	153.574	3.43957	0.468524	7.3168	2.53956e-13	3.3505e-11
ENSMUSG00000062762	13663	Ei24	etoposide induced 2.4 mRNA	3021.19	-1.27647	0.174458	-7.31677	2.54017e-13	3.3505e-11
ENSMUSG00000004558	29811	Ndrg2	N-myc downstream regulated gene 2	1727.73	3.38641	0.464443	7.29143	3.06692e-13	4.02032e-11
ENSMUSG00000026188	271711	Tmem169	transmembrane protein 169	100.231	3.1779	0.434174	7.28875	3.12839e-13	4.07573e-11
ENSMUSG00000006494	228026	Pdk1	pyruvate dehydrogenase kinase, isoenzyme 1	4758.36	3.13315	0.430052	7.28634	3.18493e-13	4.1241e-11
ENSMUSG00000025007	56454	Aldh18a1	aldehyde dehydrogenase 18 family, member A1	6501.78	1.5219	0.208903	7.28518	3.21235e-13	4.12748e-11
ENSMUSG00000074505	270120	Fat3	FAT atypical cadherin 3	15.9107	-6.82165	0.935901	-7.28459	3.22642e-13	4.12748e-11
ENSMUSG00000038148	114141	Cldn16	claudin 16	95.7591	-7.98992	1.04419	-7.2807	3.32104e-13	4.2231e-11
ENSMUSG00000020377	17001	Ltc4s	leukotriene C4 synthase	15.6717	-5.01698	0.645941	-7.25885	3.90389e-13	4.93471e-11
ENSMUSG00000055612	66953	Cdca7	cell division cycle associated 7	1706.91	2.76112	0.38044	7.2573	3.94899e-13	4.94629e-11
ENSMUSG00000032089	16154	Il10ra	interleukin 10 receptor, alpha	25.9951	-7.2616	0.997279	-7.25693	3.95964e-13	4.94629e-11
ENSMUSG00000034317	66949	Trim59	tripartite motif-containing 59	1937.88	1.83512	0.25298	7.25376	4.05349e-13	5.03392e-11
ENSMUSG00000038776	13849	Ephx1	epoxide hydrolase 1, microsomal	4095.33	-2.55082	0.351985	-7.24647	4.27769e-13	5.28145e-11
ENSMUSG00000021624	17079	Cd180	CD180 antigen	39.1907	-7.2547	0.978233	-7.23208	4.7564e-13	5.83855e-11
ENSMUSG00000043003	242505	Rasef	RAS and EF hand domain containing	78.2606	-4.61806	0.635245	-7.22743	4.92209e-13	5.98752e-11
ENSMUSG00000034349	70099	Smc4	structural maintenance of chromosomes 4	3814.72	2.66229	0.368384	7.2271	4.93415e-13	5.98752e-11
ENSMUSG00000034116	22324	Vav1	vav 1 oncogene	53.512	-6.3767	0.833265	-7.21467	5.40649e-13	6.52342e-11
ENSMUSG00000020437	246177	Myo1g	myosin IG	86.9737	-5.18997	0.71381	-7.20077	5.98755e-13	7.18371e-11
ENSMUSG00000055675	74901	Kbtbd11	kelch repeat and BTB (POZ) domain containing 11	1199.06	4.46376	0.620398	7.19639	6.18262e-13	7.37607e-11
ENSMUSG00000039842	244329	Mcph1	microcephaly, primary autosomal recessive 1	1055.4	1.46063	0.202982	7.19548	6.22395e-13	7.3839e-11
ENSMUSG00000018654	22778	Ikzf1	IKAROS family zinc finger 1	32.0582	-5.85107	0.766517	-7.17298	7.33812e-13	8.65735e-11
ENSMUSG00000058818	18733	Pirb	paired Ig-like receptor B	110.207	-8.04251	1.06457	-7.17126	7.43112e-13	8.71863e-11
ENSMUSG00000022673	17217	Mcm4	minichromosome maintenance complex component 4	3522.26	2.06731	0.288644	7.16205	7.94821e-13	9.27408e-11
ENSMUSG00000020736	50773	Nt5c	5',3'-nucleotidase, cytosolic	1784.95	-0.889479	0.124215	-7.16083	8.01877e-13	9.30528e-11
ENSMUSG00000045362	244237	Tnfrsf26	tumor necrosis factor receptor superfamily, member 26	97.9393	-5.36734	0.743054	-7.14848	8.77455e-13	1.0127e-10
ENSMUSG00000090213	407243	Tmem189	transmembrane protein 189	1414.47	-1.16359	0.163055	-7.13621	9.59397e-13	1.10128e-10
ENSMUSG00000043068	69627	Fam89a	family with sequence similarity 89, member A	36.7889	-2.94114	0.412465	-7.11542	1.1157e-12	1.27381e-10
ENSMUSG00000030745	60504	Il21r	interleukin 21 receptor	63.6812	-6.55455	0.873275	-7.07397	1.50565e-12	1.70984e-10
ENSMUSG00000058761	108937	Rnf169	ring finger protein 169	1335.05	-1.40526	0.199072	-7.05904	1.67663e-12	1.89388e-10
ENSMUSG00000071715	17972	Ncf4	neutrophil cytosolic factor 4	51.3869	-7.16142	0.922995	-7.04243	1.88921e-12	2.12271e-10
ENSMUSG00000034792	14676	Gna15	guanine nucleotide binding protein, alpha 15	25.6061	-6.17079	0.776427	-7.0376	1.95578e-12	2.18594e-10
ENSMUSG00000038766	213054	Gabpb2	GA repeat binding protein, beta 2	2203.73	1.53059	0.218067	7.01872	2.23904e-12	2.48943e-10
ENSMUSG00000023940	72415	Sgo1	shugoshin 1	685.39	3.61996	0.516098	7.01092	2.36751e-12	2.61857e-10
ENSMUSG00000016349	13628	Eef1a2	eukaryotic translation elongation factor 1 alpha 2	76.6633	-6.69637	0.902579	-7.00983	2.38602e-12	2.62537e-10
ENSMUSG00000030577	12483	Cd22	CD22 antigen	28.4863	-6.90762	0.969622	-7.00649	2.44369e-12	2.67496e-10
ENSMUSG00000079429	100040766	Mroh2a	maestro heat-like repeat family member 2A	312.448	2.00803	0.286681	7.00204	2.52269e-12	2.74728e-10
ENSMUSG00000026991	227937	Pkp4	plakophilin 4	5108.72	1.2534	0.179673	6.97597	3.03759e-12	3.29113e-10
ENSMUSG00000056671	77619	Prelid2	PRELI domain containing 2	1273.02	2.84107	0.407571	6.97014	3.16635e-12	3.41323e-10
ENSMUSG00000040675	270685	Mthfd1l	methylenetetrahydrofolate dehydrogenase (NADP+ dependent) 1-like	2699.94	2.29573	0.329445	6.96839	3.20591e-12	3.43842e-10
ENSMUSG00000023908	268930	Pkmyt1	protein kinase, membrane associated tyrosine/threonine 1	789.352	2.31408	0.332222	6.96437	3.29879e-12	3.52026e-10
ENSMUSG00000013418	14422	B4galnt2	beta-1,4-N-acetyl-galactosaminyl transferase 2	393.768	5.22009	0.748027	6.94928	3.67146e-12	3.89544e-10
ENSMUSG00000078771	14017	Evi2a	ecotropic viral integration site 2a	30.2067	-5.73202	0.777837	-6.94869	3.68706e-12	3.89544e-10
ENSMUSG00000037905	76809	Bri3bp	Bri3 binding protein	3306.11	1.17003	0.168586	6.94019	3.91585e-12	4.11668e-10
ENSMUSG00000048997	72522	Atxn7l2	ataxin 7-like 2	757.584	1.36285	0.196549	6.93346	4.10676e-12	4.28707e-10
ENSMUSG00000015575	11974	Atp6v0e	ATPase, H+ transporting, lysosomal V0 subunit E	4164.74	-0.848734	0.122419	-6.93306	4.1183e-12	4.28707e-10
ENSMUSG00000033770	12733	Clcnka	chloride channel, voltage-sensitive Ka	288.003	-5.66955	0.812564	-6.93082	4.18418e-12	4.33441e-10
ENSMUSG00000027399	16175	Il1a	interleukin 1 alpha	34.7457	-4.29114	0.613865	-6.92105	4.48311e-12	4.62152e-10
ENSMUSG00000031264	12229	Btk	Bruton agammaglobulinemia tyrosine kinase	38.9811	-7.4984	1.07432	-6.91404	4.71045e-12	4.83242e-10
ENSMUSG00000079445	227327	B3gnt7	UDP-GlcNAc:betaGal beta-1,3-N-acetylglucosaminyltransferase 7	236.672	-5.1848	0.746647	-6.91093	4.8148e-12	4.91573e-10
ENSMUSG00000030281	171095	Il17rc	interleukin 17 receptor C	2888.85	1.08423	0.157325	6.89162	5.51609e-12	5.60477e-10
ENSMUSG00000032698	16909	Lmo2	LIM domain only 2	79.1669	-5.37425	0.7705	-6.88344	5.84236e-12	5.90801e-10
ENSMUSG00000069135	75296	Cep43	centrosomal protein 43	1397.74	1.29589	0.188666	6.86847	6.4893e-12	6.53113e-10
ENSMUSG00000021423	17084	Ly86	lymphocyte antigen 86	33.2752	-7.00382	0.997256	-6.86385	6.70308e-12	6.71446e-10
ENSMUSG00000032087	114873	Dscaml1	DS cell adhesion molecule like 1	23.4162	-5.6961	0.768381	-6.84754	7.51317e-12	7.4906e-10
ENSMUSG00000022321	320873	Cdh10	cadherin 10	49.2994	-5.58509	0.794892	-6.83914	7.96724e-12	7.90618e-10
ENSMUSG00000020256	216188	Aldh1l2	aldehyde dehydrogenase 1 family, member L2	4662.17	3.14088	0.459444	6.83743	8.06283e-12	7.96383e-10
ENSMUSG00000021143	217893	Pacs2	phosphofurin acidic cluster sorting protein 2	3753.59	-0.585779	0.0857438	-6.83174	8.38905e-12	8.24768e-10
ENSMUSG00000100335	72316	2310008N11Rik	RIKEN cDNA 2310008N11 gene	18.5494	-4.18952	0.60268	-6.81184	9.63612e-12	9.43008e-10
ENSMUSG00000086848	78382	Lce6a	late cornified envelope 6A	14.2589	-4.86452	0.67104	-6.81066	9.7155e-12	9.46414e-10
ENSMUSG00000020277	18641	Pfkl	phosphofructokinase, liver, B-type	19551.4	2.39448	0.351719	6.80831	9.87534e-12	9.57592e-10
ENSMUSG00000058099	74039	Nfam1	Nfat activating molecule with ITAM motif 1	44.4576	-6.35463	0.868033	-6.79825	1.05899e-11	1.02221e-09
ENSMUSG00000007891	13033	Ctsd	cathepsin D	87758.4	-2.37668	0.350657	-6.7774	1.22359e-11	1.17576e-09
ENSMUSG00000031101	74131	Sash3	SAM and SH3 domain containing 3	41.9237	-4.5284	0.66149	-6.77516	1.24272e-11	1.18876e-09
ENSMUSG00000003464	19298	Pex19	peroxisomal biogenesis factor 19	3389.17	-0.644533	0.0952013	-6.77022	1.28587e-11	1.22452e-09
ENSMUSG00000028560	230484	Usp1	ubiquitin specific peptidase 1	2082.81	2.01001	0.296933	6.76907	1.29617e-11	1.22652e-09
ENSMUSG00000026509	12334	Capn2	calpain 2	8987.94	-0.765659	0.113118	-6.76869	1.29953e-11	1.22652e-09
ENSMUSG00000025025	17859	Mxi1	MAX interactor 1, dimerization protein	2273.29	1.63197	0.241371	6.76113	1.3692e-11	1.28656e-09
ENSMUSG00000034457	245527	Eda2r	ectodysplasin A2 receptor	838.521	-5.37973	0.793181	-6.75497	1.42867e-11	1.33653e-09
ENSMUSG00000049758	258022	Olfr1318	olfactory receptor 1318	10.4127	-5.90641	0.875476	-6.74921	1.48653e-11	1.38456e-09
ENSMUSG00000035105	112407	Egln3	egl-9 family hypoxia-inducible factor 3	8716.28	5.31569	0.792309	6.74561	1.52381e-11	1.41308e-09
ENSMUSG00000027242	241627	Wdr76	WD repeat domain 76	527.339	2.28197	0.338326	6.74322	1.54914e-11	1.43033e-09
ENSMUSG00000000290	16414	Itgb2	integrin beta 2	834.678	-4.54393	0.673356	-6.73596	1.62847e-11	1.49707e-09
ENSMUSG00000017550	237877	Atad5	ATPase family, AAA domain containing 5	580.4	2.15438	0.31995	6.73214	1.67182e-11	1.53029e-09
ENSMUSG00000097727	433111	F630040K05Rik	RIKEN cDNA F630040K05 gene	50.4739	3.38937	0.497889	6.72993	1.69746e-11	1.54709e-09
ENSMUSG00000030148	26888	Clec4a2	C-type lectin domain family 4, member a2	37.2754	-7.39423	1.08839	-6.72116	1.80281e-11	1.63609e-09
ENSMUSG00000032122	56857	Slc37a2	solute carrier family 37 (glycerol-3-phosphate transporter), member 2	139.21	-4.24591	0.630093	-6.72011	1.81583e-11	1.64089e-09
ENSMUSG00000023391	13392	Dlx2	distal-less homeobox 2	281.553	5.46167	0.80572	6.71483	1.88289e-11	1.69428e-09
ENSMUSG00000078532	67149	Nkain1	Na+/K+ transporting ATPase interacting 1	1092.07	-1.30395	0.194309	-6.71069	1.937e-11	1.73562e-09
ENSMUSG00000058755	18413	Osm	oncostatin M	13.4939	-6.52507	0.971968	-6.70399	2.02804e-11	1.80955e-09
ENSMUSG00000028527	11639	Ak4	adenylate kinase 4	3528.63	3.21403	0.479965	6.69772	2.11696e-11	1.88099e-09
ENSMUSG00000035004	80719	Igsf6	immunoglobulin superfamily, member 6	123.977	-3.56564	0.532121	-6.69199	2.20157e-11	1.94771e-09
ENSMUSG00000049988	211228	Lrrc25	leucine rich repeat containing 25	64.36	-7.44746	1.06651	-6.6914	2.21039e-11	1.94771e-09
ENSMUSG00000049128	16447	Ivl	involucrin	298.802	-5.87052	0.870201	-6.68624	2.28976e-11	2.00931e-09
ENSMUSG00000091475				185.247	2.20431	0.329543	6.68398	2.32538e-11	2.03217e-09
ENSMUSG00000028463	230099	Car9	carbonic anhydrase 9	5792.55	6.29993	0.966302	6.66994	2.55908e-11	2.22724e-09
ENSMUSG00000029111	24116	Nelfa	negative elongation factor complex member A, Whsc2	1655.84	1.2882	0.193259	6.66548	2.63801e-11	2.28656e-09
ENSMUSG00000026817	11636	Ak1	adenylate kinase 1	1452.63	-4.63744	0.696444	-6.6458	3.01572e-11	2.60333e-09
ENSMUSG00000036381	140795	P2ry14	purinergic receptor P2Y, G-protein coupled, 14	27.315	-4.28226	0.63811	-6.62237	3.5348e-11	3.03907e-09
ENSMUSG00000040464	207704	Gtpbp10	GTP-binding protein 10 (putative)	1318.38	1.31375	0.198402	6.62145	3.55688e-11	3.04572e-09
ENSMUSG00000058715	14127	Fcer1g	Fc receptor, IgE, high affinity I, gamma polypeptide	234.375	-5.64739	0.846121	-6.6185	3.62861e-11	3.09466e-09
ENSMUSG00000025747	22171	Tyms	thymidylate synthase	1249.02	1.78439	0.269623	6.61773	3.6475e-11	3.09833e-09
ENSMUSG00000004642	20492	Slbp	stem-loop binding protein	1631.36	1.64203	0.24851	6.60727	3.91471e-11	3.31206e-09
ENSMUSG00000023755	69159	Rhebl1	Ras homolog enriched in brain like 1	297.933	0.937679	0.142177	6.59455	4.26538e-11	3.59443e-09
ENSMUSG00000053470	104263	Kdm3a	lysine (K)-specific demethylase 3A	3245.94	1.19108	0.18064	6.59362	4.29227e-11	3.60279e-09
ENSMUSG00000021176	78767	Efcab11	EF-hand calcium binding domain 11	80.5273	2.80596	0.424547	6.58538	4.53718e-11	3.79337e-09
ENSMUSG00000011752	18648	Pgam1	phosphoglycerate mutase 1	10802.4	1.51138	0.229939	6.57297	4.93206e-11	4.10735e-09
ENSMUSG00000068101	66570	Cenpm	centromere protein M	300.508	3.30978	0.503246	6.56917	5.05972e-11	4.18747e-09
ENSMUSG00000052889	18751	Prkcb	protein kinase C, beta	41.6499	-5.29662	0.786756	-6.56875	5.07391e-11	4.18747e-09
ENSMUSG00000047787	396184	Flrt1	fibronectin leucine rich transmembrane protein 1	340.051	2.99088	0.455034	6.56797	5.10048e-11	4.18747e-09
ENSMUSG00000025161	80879	Slc16a3	solute carrier family 16 (monocarboxylic acid transporters), member 3	12064.9	4.02296	0.613205	6.56778	5.10716e-11	4.18747e-09
ENSMUSG00000089929	12045	Bcl2a1b	B cell leukemia/lymphoma 2 related protein A1b	11.2362	-6.32217	0.962563	-6.56278	5.28154e-11	4.3138e-09
ENSMUSG00000020766	14635	Galk1	galactokinase 1	4726.78	2.22954	0.339957	6.55841	5.43839e-11	4.42489e-09
ENSMUSG00000048163	20345	Selplg	selectin, platelet (p-selectin) ligand	104.325	-5.42773	0.818514	-6.55408	5.59864e-11	4.53789e-09
ENSMUSG00000103847				31.3671	-4.429	0.667318	-6.55149	5.69663e-11	4.59976e-09
ENSMUSG00000037266	27981	Rsrp1	arginine/serine rich protein 1	8777.33	-1.30973	0.200005	-6.54847	5.8129e-11	4.67586e-09
ENSMUSG00000097971				6314.8	1.80567	0.27594	6.54373	6.00034e-11	4.80843e-09
ENSMUSG00000026960	65103	Arl6ip6	ADP-ribosylation factor-like 6 interacting protein 6	969.223	0.959887	0.147262	6.51805	7.12274e-11	5.68641e-09
ENSMUSG00000070390	637515	Nlrp1b	NLR family, pyrin domain containing 1B	10.0324	-6.20673	0.952111	-6.5166	7.1919e-11	5.72012e-09
ENSMUSG00000066705	59095	Fxyd6	FXYD domain-containing ion transport regulator 6	22.7728	-5.62068	0.80103	-6.51079	7.4756e-11	5.92358e-09
ENSMUSG00000022523	14167	Fgf12	fibroblast growth factor 12	9.65854	-6.16749	0.948515	-6.50091	7.98343e-11	6.30246e-09
ENSMUSG00000006678	18968	Pola1	polymerase (DNA directed), alpha 1	1215.63	2.26828	0.349822	6.48364	8.95361e-11	7.04218e-09
ENSMUSG00000018974	53890	Sart3	squamous cell carcinoma antigen recognized by T cells 3	3312.81	1.05637	0.163132	6.47549	9.4507e-11	7.40572e-09
ENSMUSG00000029836	12417	Cbx3	chromobox 3	2184.58	1.21807	0.188143	6.47408	9.5393e-11	7.42835e-09
ENSMUSG00000057191	382062	AB124611	cDNA sequence AB124611	29.8214	-4.46153	0.679314	-6.47392	9.54953e-11	7.42835e-09
ENSMUSG00000024525	114663	Impa2	inositol monophosphatase 2	781.792	2.03143	0.313948	6.46983	9.811e-11	7.60389e-09
ENSMUSG00000031662	71607	Snx20	sorting nexin 20	22.9291	-5.3503	0.785006	-6.45542	1.0792e-10	8.33376e-09
ENSMUSG00000040569	208890	Slc26a7	solute carrier family 26, member 7	10.5182	-3.83768	0.576643	-6.45378	1.09098e-10	8.3942e-09
ENSMUSG00000004347	18575	Pde1c	phosphodiesterase 1C	11.4382	-4.83202	0.690715	-6.45233	1.10141e-10	8.41935e-09
ENSMUSG00000037846	170799	Rtkn2	rhotekin 2	102.015	4.23505	0.649201	6.45219	1.10246e-10	8.41935e-09
ENSMUSG00000025804	12768	Ccr1	chemokine (C-C motif) receptor 1	303.414	-6.68204	1.01628	-6.45168	1.10614e-10	8.41935e-09
ENSMUSG00000024056	67052	Ndc80	NDC80 kinetochore complex component	732.432	3.23718	0.501736	6.45056	1.1144e-10	8.4245e-09
ENSMUSG00000027811	75939	4930579G24Rik	RIKEN cDNA 4930579G24 gene	401.121	2.08092	0.32251	6.45051	1.11475e-10	8.4245e-09
ENSMUSG00000054618				18.2818	-3.18347	0.490469	-6.44678	1.14251e-10	8.60369e-09
ENSMUSG00000098112	668218	Bin2	bridging integrator 2	30.2149	-4.38354	0.672703	-6.43235	1.25645e-10	9.42824e-09
ENSMUSG00000047867	231931	Gimap6	GTPase, IMAP family member 6	17.3844	-5.63814	0.785013	-6.42905	1.28406e-10	9.60149e-09
ENSMUSG00000004730	13733	Adgre1	adhesion G protein-coupled receptor E1	112.88	-7.49723	1.07615	-6.42191	1.34572e-10	1.00272e-08
ENSMUSG00000100280				26.8533	-2.5515	0.39673	-6.41909	1.3709e-10	1.01792e-08
ENSMUSG00000000028	12544	Cdc45	cell division cycle 45	904.601	2.84009	0.44271	6.41446	1.41319e-10	1.04566e-08
ENSMUSG00000101026	78725	Ly6g6g	lymphocyte antigen 6 complex, locus G6G	14.5387	-5.4365	0.756975	-6.41342	1.42294e-10	1.04922e-08
ENSMUSG00000049604	15408	Hoxb13	homeobox B13	212.016	6.07407	0.918733	6.40993	1.45589e-10	1.0698e-08
ENSMUSG00000070873	232801	Lilra5	leukocyte immunoglobulin-like receptor, subfamily A (with TM domain), member 5	37.58	-7.28105	1.12067	-6.40411	1.51252e-10	1.10758e-08
ENSMUSG00000015947	14129	Fcgr1	Fc receptor, IgG, high affinity I	23.8633	-5.41201	0.800722	-6.39633	1.59155e-10	1.16145e-08
ENSMUSG00000010054	80385	Tusc2	tumor suppressor 2, mitochondrial calcium regulator	784.376	-0.79699	0.124703	-6.39112	1.64678e-10	1.19764e-08
ENSMUSG00000034023	211651	Fancd2	Fanconi anemia, complementation group D2	784.053	3.69871	0.578975	6.38791	1.68173e-10	1.21888e-08
ENSMUSG00000028211	60599	Trp53inp1	transformation related protein 53 inducible nuclear protein 1	2885.8	-2.98797	0.468265	-6.37935	1.77838e-10	1.28455e-08
ENSMUSG00000028411	66408	Aptx	aprataxin	882.238	-0.733915	0.115061	-6.37853	1.7879e-10	1.28705e-08
ENSMUSG00000071068	328833	Treml2	triggering receptor expressed on myeloid cells-like 2	13.0984	-6.4089	1.003	-6.37307	1.85276e-10	1.32923e-08
ENSMUSG00000017146	12189	Brca1	breast cancer 1, early onset	1190.81	2.99111	0.469636	6.36886	1.90434e-10	1.36164e-08
ENSMUSG00000026288	16331	Inpp5d	inositol polyphosphate-5-phosphatase D	111.135	-4.75067	0.743541	-6.35235	2.12054e-10	1.51113e-08
ENSMUSG00000075327	381990	Zbtb2	zinc finger and BTB domain containing 2	650.296	0.618968	0.0974468	6.35172	2.12924e-10	1.51226e-08
ENSMUSG00000051817	20667	Sox12	SRY (sex determining region Y)-box 12	1775.38	1.16967	0.184163	6.35119	2.13659e-10	1.51242e-08
ENSMUSG00000032046	76192	Abhd12	abhydrolase domain containing 12	1956.52	-0.956738	0.150678	-6.34956	2.15928e-10	1.52341e-08
ENSMUSG00000025529	245595	Zfp711	zinc finger protein 711	17.5108	-5.30117	0.775821	-6.34792	2.1825e-10	1.53469e-08
ENSMUSG00000067203	630499	H2-K2	histocompatibility 2, K region locus 2	107.11	2.60524	0.410156	6.33851	2.32001e-10	1.62146e-08
ENSMUSG00000032125	74144	Robo4	roundabout guidance receptor 4	23.4854	-5.17424	0.782097	-6.33843	2.32117e-10	1.62146e-08
ENSMUSG00000027884	229725	Clcc1	chloride channel CLIC-like 1	1132.8	0.785677	0.124043	6.33379	2.39208e-10	1.66551e-08
ENSMUSG00000074677	100038947	Sirpb1c	signal-regulatory protein beta 1C	8.11986	-5.96723	0.942358	-6.33326	2.40028e-10	1.66576e-08
ENSMUSG00000032113	12649	Chek1	checkpoint kinase 1	665.836	2.8182	0.446585	6.30913	2.80606e-10	1.94102e-08
ENSMUSG00000021998	18826	Lcp1	lymphocyte cytosolic protein 1	1002.15	-4.73382	0.74861	-6.30647	2.85465e-10	1.96822e-08
ENSMUSG00000020120	56193	Plek	pleckstrin	603.181	-6.53686	1.02417	-6.30316	2.91638e-10	2.00428e-08
ENSMUSG00000030956	77938	Fam53b	family with sequence similarity 53, member B	673.935	-1.22218	0.193926	-6.3023	2.93252e-10	2.00887e-08
ENSMUSG00000007646	114714	Rad51c	RAD51 paralog C	325.81	2.46919	0.391951	6.29653	3.04381e-10	2.0784e-08
ENSMUSG00000024679	68774	Ms4a6d	membrane-spanning 4-domains, subfamily A, member 6D	108.267	-7.42119	1.08745	-6.29533	3.06738e-10	2.08778e-08
ENSMUSG00000040606	71529	Kazn	kazrin, periplakin interacting protein	1450.69	-1.65308	0.262878	-6.28832	3.20929e-10	2.17523e-08
ENSMUSG00000021062	104886	Rab15	RAB15, member RAS oncogene family	629.166	-3.30319	0.525086	-6.28749	3.22646e-10	2.17523e-08
ENSMUSG00000041633	207474	Kctd12b	potassium channel tetramerisation domain containing 12b	117.607	-3.69798	0.587101	-6.28748	3.22658e-10	2.17523e-08
ENSMUSG00000037474	76843	Dtl	denticleless E3 ubiquitin protein ligase	1412.2	3.14262	0.500023	6.28547	3.26865e-10	2.19049e-08
ENSMUSG00000063810	236266	Alms1	ALMS1, centrosome and basal body associated	628.826	1.72907	0.275061	6.28541	3.26986e-10	2.19049e-08
ENSMUSG00000013707	69769	Tnfaip8l2	tumor necrosis factor, alpha-induced protein 8-like 2	38.9342	-4.38576	0.69129	-6.28284	3.32442e-10	2.21437e-08
ENSMUSG00000021255	26380	Esrrb	estrogen related receptor, beta	49.9908	-5.34217	0.832021	-6.28275	3.32636e-10	2.21437e-08
ENSMUSG00000058669	18094	Nkx2-9	NK2 homeobox 9	7.8772	-5.92831	0.944078	-6.28029	3.37949e-10	2.23747e-08
ENSMUSG00000085148	100042498	Mir22hg	Mir22 host gene (non-protein coding)	955.673	-2.00125	0.318649	-6.28017	3.38213e-10	2.23747e-08
ENSMUSG00000038679	83925	Trps1	transcriptional repressor GATA binding 1	2024.94	1.92856	0.307389	6.27386	3.52209e-10	2.32283e-08
ENSMUSG00000097604				15.0559	-4.14188	0.645243	-6.26386	3.75575e-10	2.46926e-08
ENSMUSG00000073177	331416	Gm773	predicted gene 773	31.072	1.53842	1.33915	6.25807	3.89782e-10	2.55475e-08
ENSMUSG00000026039	68549	Sgo2a	shugoshin 2A	263.439	3.17762	0.507414	6.25489	3.97802e-10	2.5993e-08
ENSMUSG00000081984	15504	Dnajb3	DnaJ heat shock protein family (Hsp40) member B3	16.1468	-5.53096	0.794832	-6.25126	4.07158e-10	2.65227e-08
ENSMUSG00000050410	106795	Tcf19	transcription factor 19	671.187	1.99522	0.319365	6.24664	4.19389e-10	2.72359e-08
ENSMUSG00000029925	21391	Tbxas1	thromboxane A synthase 1, platelet	232.815	-4.33692	0.693422	-6.23793	4.43406e-10	2.87078e-08
ENSMUSG00000085295				33.8282	-6.23269	0.909727	-6.23472	4.52576e-10	2.92125e-08
ENSMUSG00000074418	101055673	Gm15930	leukocyte immunoglobulin-like receptor subfamily B member 3	29.1625	1.53748	1.33909	6.23279	4.58201e-10	2.94859e-08
ENSMUSG00000033364	319651	Usp37	ubiquitin specific peptidase 37	1149.9	1.37002	0.219936	6.22895	4.69583e-10	3.01271e-08
ENSMUSG00000039236	57444	Isg20	interferon-stimulated protein	1255.08	2.91777	0.468543	6.22741	4.74201e-10	3.02745e-08
ENSMUSG00000070645	19701	Ren1	renin 1 structural	7.55432	-5.47879	0.880413	-6.22724	4.74731e-10	3.02745e-08
ENSMUSG00000042650	268420	Alkbh5	alkB homolog 5, RNA demethylase	7985.97	1.40364	0.225504	6.22447	4.83197e-10	3.07221e-08
ENSMUSG00000069793	237886	Slfn9	schlafen 9	676.718	3.06117	0.492089	6.21952	4.98675e-10	3.16115e-08
ENSMUSG00000099133				41.9295	3.58983	0.567503	6.21903	5.00249e-10	3.16169e-08
ENSMUSG00000049719	74306	Prss46	protease, serine 46	59.3242	-3.25707	0.523028	-6.21585	5.10472e-10	3.21673e-08
ENSMUSG00000008690	52683	Ncaph2	non-SMC condensin II complex, subunit H2	5837.85	1.23251	0.198554	6.20739	5.38722e-10	3.3847e-08
ENSMUSG00000005202	20415	Shbg	sex hormone binding globulin	51.7903	6.55638	0.897654	6.20085	5.61584e-10	3.51793e-08
ENSMUSG00000041168	74142	Lonp1	lon peptidase 1, mitochondrial	9504.26	1.78253	0.287493	6.20031	5.63513e-10	3.51964e-08
ENSMUSG00000055026	14407	Gabrg3	gamma-aminobutyric acid (GABA) A receptor, subunit gamma 3	10.1399	-5.76212	0.929498	-6.19896	5.68375e-10	3.5396e-08
ENSMUSG00000030340	20276	Scnn1a	sodium channel, nonvoltage-gated 1 alpha	519.483	-3.85813	0.622732	-6.18811	6.0891e-10	3.78094e-08
ENSMUSG00000047909	320816	Ankrd16	ankyrin repeat domain 16	1063.53	-0.714569	0.115675	-6.17739	6.51685e-10	4.03475e-08
ENSMUSG00000024672	109225	Ms4a7	membrane-spanning 4-domains, subfamily A, member 7	33.4844	-5.94541	0.90021	-6.17073	6.79773e-10	4.19641e-08
ENSMUSG00000032064	330938	Dixdc1	DIX domain containing 1	694.67	1.81593	0.29433	6.16903	6.87092e-10	4.22131e-08
ENSMUSG00000079625	277203	Tm4sf19	transmembrane 4 L six family member 19	32.4684	-5.48658	0.853514	-6.16887	6.87782e-10	4.22131e-08
ENSMUSG00000029254	56792	Stap1	signal transducing adaptor family member 1	14.849	-5.07786	0.766514	-6.16795	6.91797e-10	4.23372e-08
ENSMUSG00000034773	217216	Hrob	homologous recombination factor with OB-fold	418.176	3.29438	0.534239	6.1628	7.14699e-10	4.36131e-08
ENSMUSG00000062012	22654	Zfp13	zinc finger protein 13	483.961	1.05901	0.171951	6.1584	7.34827e-10	4.47129e-08
ENSMUSG00000035357	55983	Pdzrn3	PDZ domain containing RING finger 3	496.76	-5.96834	0.960868	-6.15245	7.62946e-10	4.62912e-08
ENSMUSG00000044715	66787	Gskip	GSK3B interacting protein	912.226	-1.10306	0.179336	-6.15083	7.70764e-10	4.66323e-08
ENSMUSG00000024824	19367	Rad9a	RAD9 checkpoint clamp component A	933.269	1.23218	0.200337	6.15032	7.7327e-10	4.6651e-08
ENSMUSG00000072596	13587	Ear2	eosinophil-associated, ribonuclease A family, member 2	19.2668	-6.66162	1.07472	-6.14874	7.81013e-10	4.69847e-08
ENSMUSG00000012296	74094	Tjap1	tight junction associated protein 1	2303.1	0.644578	0.104844	6.14796	7.84865e-10	4.7083e-08
ENSMUSG00000098090	77022	2700099C18Rik	NDC80 homolog, kinetochore complex component pseudogene	149.844	2.54265	0.413196	6.14537	7.97752e-10	4.77213e-08
ENSMUSG00000031239	16431	Itm2a	integral membrane protein 2A	360.18	-4.98446	0.807567	-6.14374	8.06024e-10	4.80807e-08
ENSMUSG00000036622	74772	Atp13a2	ATPase type 13A2	2457.49	-1.06463	0.173321	-6.14254	8.12115e-10	4.83083e-08
ENSMUSG00000022197	68070	Pdzd2	PDZ domain containing 2	55.875	-3.59608	0.583823	-6.14178	8.1602e-10	4.8405e-08
ENSMUSG00000043556	448987	Fbxl7	F-box and leucine-rich repeat protein 7	41.6833	-4.70523	0.758135	-6.12384	9.13494e-10	5.40361e-08
ENSMUSG00000049871	268857	Nlrc3	NLR family, CARD domain containing 3	69.236	-1.85208	0.302699	-6.11742	9.51052e-10	5.61015e-08
ENSMUSG00000033379	114143	Atp6v0b	ATPase, H+ transporting, lysosomal V0 subunit B	3792.89	-0.789639	0.12911	-6.116	9.59513e-10	5.6393e-08
ENSMUSG00000056531	73254	Ccdc18	coiled-coil domain containing 18	279.2	2.51499	0.410992	6.11551	9.62459e-10	5.6393e-08
ENSMUSG00000040570	242819	Rundc3b	RUN domain containing 3B	135.494	3.22818	0.526387	6.11521	9.64297e-10	5.6393e-08
ENSMUSG00000036894	74012	Rap2b	RAP2B, member of RAS oncogene family	654.017	-1.28675	0.21043	-6.11483	9.66616e-10	5.6393e-08
ENSMUSG00000026873	74016	Phf19	PHD finger protein 19	230.149	3.27503	0.535172	6.11053	9.93033e-10	5.77448e-08
ENSMUSG00000024105	74556	Themis3	thymocyte selection associated family member 3	6.79797	-5.752	0.941755	-6.11017	9.95225e-10	5.77448e-08
ENSMUSG00000033191	21846	Tie1	tyrosine kinase with immunoglobulin-like and EGF-like domains 1	34.0651	-6.23277	0.92913	-6.10435	1.03222e-09	5.97281e-08
ENSMUSG00000025001	15201	Hells	helicase, lymphoid specific	1768.97	2.26041	0.37091	6.09413	1.10033e-09	6.3496e-08
ENSMUSG00000050423	76487	Ppp1r3g	protein phosphatase 1, regulatory subunit 3G	60.337	5.40217	0.822816	6.09139	1.11933e-09	6.43158e-08
ENSMUSG00000007080	18973	Pole	polymerase (DNA directed), epsilon	1923.88	3.06413	0.503127	6.09121	1.12059e-09	6.43158e-08
ENSMUSG00000085583				60.8051	2.59809	0.425768	6.07843	1.21361e-09	6.94672e-08
ENSMUSG00000020493	270906	Prr11	proline rich 11	1194.18	3.36089	0.553114	6.07746	1.22104e-09	6.97043e-08
ENSMUSG00000025239	29806	Limd1	LIM domains containing 1	4044.44	0.553002	0.0910467	6.07381	1.2491e-09	7.11148e-08
ENSMUSG00000030263	16970	Lrmp	lymphoid-restricted membrane protein	37.9975	-3.86765	0.63361	-6.06878	1.28885e-09	7.31818e-08
ENSMUSG00000004655	11826	Aqp1	aquaporin 1	1965.17	4.73417	0.783048	6.06805	1.2947e-09	7.33178e-08
ENSMUSG00000010047	15587	Hyal2	hyaluronoglucosaminidase 2	1564.41	-1.12446	0.185363	-6.06627	1.30911e-09	7.3937e-08
ENSMUSG00000056069	223433	Otulinl	OTU deubiquitinase with linear linkage specificity like	54.7715	-4.23016	0.693252	-6.06531	1.317e-09	7.41853e-08
ENSMUSG00000025873	76577	Faf2	Fas associated factor family member 2	3734.64	-0.311461	0.0513588	-6.06441	1.32436e-09	7.42745e-08
ENSMUSG00000024955	26379	Esrra	estrogen related receptor, alpha	1175.25	-0.859619	0.141752	-6.06427	1.32558e-09	7.42745e-08
ENSMUSG00000031381	18700	Piga	phosphatidylinositol glycan anchor biosynthesis, class A	617.901	1.28622	0.212101	6.06377	1.32968e-09	7.43082e-08
ENSMUSG00000020020	327799	Usp44	ubiquitin specific peptidase 44	70.8751	6.30096	0.876531	6.05753	1.38223e-09	7.70423e-08
ENSMUSG00000051934	72572	Spats2	spermatogenesis associated, serine-rich 2	2522.38	0.555756	0.0917908	6.05457	1.40796e-09	7.82706e-08
ENSMUSG00000097908	66752	4933404O12Rik	RIKEN cDNA 4933404O12 gene	789.684	2.2006	0.363736	6.0493	1.45475e-09	8.06606e-08
ENSMUSG00000020914	21973	Top2a	topoisomerase (DNA) II alpha	8110.74	3.53226	0.584705	6.0456	1.48854e-09	8.23196e-08
ENSMUSG00000019210	11973	Atp6v1e1	ATPase, H+ transporting, lysosomal V1 subunit E1	4343.21	-1.01996	0.168857	-6.04035	1.5378e-09	8.48224e-08
ENSMUSG00000076534	384411	Igkv12-89	immunoglobulin kappa chain variable 12-89	8.20212	-5.89812	0.979178	-6.01858	1.75958e-09	9.66174e-08
ENSMUSG00000027641	19650	Rbl1	RB transcriptional corepressor like 1	1181.54	1.89122	0.314218	6.01847	1.76073e-09	9.66174e-08
ENSMUSG00000002221	55982	Paxip1	PAX interacting (with transcription-activation domain) protein 1	1972.55	1.44964	0.240953	6.01616	1.78606e-09	9.77543e-08
ENSMUSG00000019214	214901	Chtf18	CTF18, chromosome transmission fidelity factor 18	527.639	2.68935	0.447192	6.0122	1.83021e-09	9.99133e-08
ENSMUSG00000079414	100169874	Gm11110	predicted gene 11110	207.632	2.38277	0.396194	6.0098	1.85752e-09	1.01144e-07
ENSMUSG00000040703	74134	Cyp2s1	cytochrome P450, family 2, subfamily s, polypeptide 1	245.954	2.20718	0.36737	6.00501	1.91324e-09	1.03912e-07
ENSMUSG00000073468	106489	Sft2d1	SFT2 domain containing 1	823.889	-0.47917	0.0798187	-6.00326	1.93391e-09	1.04666e-07
ENSMUSG00000063171	66184	Rps4l	ribosomal protein S4-like	394.187	-5.54805	0.91706	-6.00269	1.94071e-09	1.04666e-07
ENSMUSG00000037426	277854	Depdc5	DEP domain containing 5	1387.56	1.20478	0.200704	6.00259	1.94191e-09	1.04666e-07
ENSMUSG00000029703	71735	Lrwd1	leucine-rich repeats and WD repeat domain containing 1	1631.09	0.866879	0.144504	5.99892	1.9864e-09	1.06793e-07
ENSMUSG00000020876	74479	Snx11	sorting nexin 11	1088.55	-1.54432	0.257478	-5.99783	1.99974e-09	1.07238e-07
ENSMUSG00000027322	20612	Siglec1	sialic acid binding Ig-like lectin 1, sialoadhesin	62.7531	-4.98894	0.822389	-5.99163	2.07753e-09	1.11129e-07
ENSMUSG00000028933	57434	Xrcc2	X-ray repair complementing defective repair in Chinese hamster cells 2	302.727	1.97764	0.330179	5.98764	2.12913e-09	1.13604e-07
ENSMUSG00000020534	20425	Shmt1	serine hydroxymethyltransferase 1 (soluble)	1303.12	2.18502	0.365053	5.98522	2.16097e-09	1.15013e-07
ENSMUSG00000100383				12.8555	-5.22073	0.787504	-5.98292	2.19166e-09	1.16355e-07
ENSMUSG00000020185	52679	E2f7	E2F transcription factor 7	355.204	3.14559	0.525628	5.98038	2.22612e-09	1.1789e-07
ENSMUSG00000042116	246228	Vwa1	von Willebrand factor A domain containing 1	160.224	2.46245	0.411596	5.97638	2.28147e-09	1.20521e-07
ENSMUSG00000093577				44.0845	-2.32959	0.389688	-5.97388	2.31683e-09	1.22085e-07
ENSMUSG00000000861	14025	Bcl11a	B cell CLL/lymphoma 11A (zinc finger protein)	35.6909	-4.7829	0.787404	-5.97305	2.32859e-09	1.22401e-07
ENSMUSG00000103310	192164	Pcdha12	protocadherin alpha 12	9.52666	-5.27249	0.821145	-5.96814	2.3997e-09	1.25827e-07
ENSMUSG00000024146	56724	Cript	cysteine-rich PDZ-binding protein	1611.26	-0.510257	0.0855307	-5.96579	2.43448e-09	1.27337e-07
ENSMUSG00000006356	68337	Crip2	cysteine rich protein 2	5910.59	-1.47236	0.246938	-5.9624	2.48553e-09	1.29687e-07
ENSMUSG00000004837	71520	Grap	GRB2-related adaptor protein	16.8427	-4.40803	0.719622	-5.95888	2.53976e-09	1.31908e-07
ENSMUSG00000021067	64010	Sav1	salvador family WW domain containing 1	3408.4	0.735782	0.123477	5.95883	2.54052e-09	1.31908e-07
ENSMUSG00000021124	53612	Vti1b	vesicle transport through interaction with t-SNAREs 1B	2034.31	-0.804809	0.135172	-5.95396	2.61739e-09	1.35568e-07
ENSMUSG00000034522	380912	Zfp395	zinc finger protein 395	2492.75	2.303	0.387213	5.9478	2.71767e-09	1.4042e-07
ENSMUSG00000046314	217517	Stxbp6	syntaxin binding protein 6 (amisyn)	969.633	1.76282	0.296468	5.9457	2.75281e-09	1.4189e-07
ENSMUSG00000062296	320429	Trank1	tetratricopeptide repeat and ankyrin repeat containing 1	1602.66	4.36764	0.736428	5.94412	2.77946e-09	1.42917e-07
ENSMUSG00000029763	20336	Exoc4	exocyst complex component 4	3597.23	-1.40262	0.236138	-5.93979	2.85389e-09	1.46389e-07
ENSMUSG00000041859	17215	Mcm3	minichromosome maintenance complex component 3	4569.83	3.00349	0.506325	5.93364	2.96283e-09	1.51611e-07
ENSMUSG00000024965	108101	Fermt3	fermitin family member 3	202.116	-3.19868	0.539852	-5.92058	3.20805e-09	1.63765e-07
ENSMUSG00000058290	105988	Espl1	extra spindle pole bodies 1, separase	1644.09	3.71138	0.627503	5.91904	3.23828e-09	1.64912e-07
ENSMUSG00000064247	403178	Plcxd1	phosphatidylinositol-specific phospholipase C, X domain containing 1	266.311	2.97307	0.501874	5.91861	3.24683e-09	1.64951e-07
ENSMUSG00000016087	14247	Fli1	Friend leukemia integration 1	31.1861	-6.36119	0.994933	-5.91571	3.30454e-09	1.67483e-07
ENSMUSG00000052384	224109	Nrros	negative regulator of reactive oxygen species	147.793	-3.22002	0.544206	-5.91161	3.38778e-09	1.71293e-07
ENSMUSG00000048271	381626	Rbm33	RNA binding motif protein 33	3739.31	0.979254	0.165744	5.9082	3.45863e-09	1.7446e-07
ENSMUSG00000027306	108907	Nusap1	nucleolar and spindle associated protein 1	1588.75	3.61832	0.613031	5.90609	3.50328e-09	1.76293e-07
ENSMUSG00000031365	27081	Zfp275	zinc finger protein 275	1521.15	0.754672	0.1278	5.90503	3.52575e-09	1.77004e-07
ENSMUSG00000053930	380702	Shisa6	shisa family member 6	19.0055	-5.92014	0.930936	-5.89614	3.72097e-09	1.86364e-07
ENSMUSG00000020888	13543	Dvl2	dishevelled segment polarity protein 2	1486.85	0.983949	0.16698	5.89253	3.80322e-09	1.90036e-07
ENSMUSG00000027326	76464	Knl1	kinetochore scaffold 1	772.259	3.51994	0.598411	5.88295	4.03026e-09	2.00907e-07
ENSMUSG00000055415	319767	Atp10b	ATPase, class V, type 10B	32.1473	-5.59104	0.9059	-5.88175	4.05945e-09	2.01889e-07
ENSMUSG00000099609				7.687	-5.80073	0.986732	-5.87327	4.27277e-09	2.12002e-07
ENSMUSG00000039748	26909	Exo1	exonuclease 1	642.547	3.1871	0.542805	5.87081	4.33669e-09	2.14671e-07
ENSMUSG00000005125	17988	Ndrg1	N-myc downstream regulated gene 1	7730.83	1.00654	0.171474	5.86992	4.36018e-09	2.15332e-07
ENSMUSG00000044080	20193	S100a1	S100 calcium binding protein A1	1686.61	-2.00448	0.341691	-5.86605	4.46288e-09	2.19893e-07
ENSMUSG00000037129	214531	Tmprss13	transmembrane protease, serine 13	4.83457	-5.3727	0.917836	-5.86159	4.58451e-09	2.25363e-07
ENSMUSG00000020572	59027	Nampt	nicotinamide phosphoribosyltransferase	3866.44	2.11447	0.36081	5.8605	4.61481e-09	2.26328e-07
ENSMUSG00000000544	59290	Gpa33	glycoprotein A33 (transmembrane)	25.6373	-3.90314	0.659986	-5.85918	4.65154e-09	2.27604e-07
ENSMUSG00000020661	13435	Dnmt3a	DNA methyltransferase 3A	2560.77	-0.856995	0.146322	-5.85694	4.71479e-09	2.30169e-07
ENSMUSG00000048327	70466	Ckap2l	cytoskeleton associated protein 2-like	1227.85	3.5626	0.609024	5.85255	4.84081e-09	2.35778e-07
ENSMUSG00000020451	16886	Limk2	LIM motif-containing protein kinase 2	2711.45	-1.25778	0.214984	-5.85055	4.89957e-09	2.38094e-07
ENSMUSG00000050217	266744	Lgsn	lengsin, lens protein with glutamine synthetase domain	13.1607	-4.66698	0.758041	-5.84914	4.94108e-09	2.39563e-07
ENSMUSG00000003134	54610	Tbc1d8	TBC1 domain family, member 8	483.403	-2.23267	0.381715	-5.84843	4.96236e-09	2.40047e-07
ENSMUSG00000028465	21894	Tln1	talin 1	16220.5	-0.436008	0.0745718	-5.84682	5.01058e-09	2.4113e-07
ENSMUSG00000067206	231296	Lrrc66	leucine rich repeat containing 66	16.7441	-4.8995	0.798555	-5.84667	5.01501e-09	2.4113e-07
ENSMUSG00000035310	231506	Lin54	lin-54 homolog (C. elegans)	785.802	1.58737	0.271487	5.84655	5.0188e-09	2.4113e-07
ENSMUSG00000023015	26934	Racgap1	Rac GTPase-activating protein 1	2563.41	2.88724	0.495197	5.83163	5.48869e-09	2.62923e-07
ENSMUSG00000029191	19687	Rfc1	replication factor C (activator 1) 1	3287.76	1.61962	0.27774	5.83138	5.49716e-09	2.62923e-07
ENSMUSG00000054589	225609	Gm9949	predicted gene 9949	12.3983	-4.00526	0.669858	-5.82315	5.77502e-09	2.75592e-07
ENSMUSG00000020455	94091	Trim11	tripartite motif-containing 11	1650.79	-1.24082	0.213108	-5.82246	5.79865e-09	2.76099e-07
ENSMUSG00000074220	233060	Zfp382	zinc finger protein 382	108.541	1.30638	0.2246	5.81379	6.10736e-09	2.90147e-07
ENSMUSG00000022579	68453	Gpihbp1	GPI-anchored HDL-binding protein 1	4.34742	-5.25726	0.907133	-5.80487	6.44153e-09	3.0534e-07
ENSMUSG00000026779	67121	Mastl	microtubule associated serine/threonine kinase-like	586.735	2.43931	0.420216	5.8038	6.48285e-09	3.06614e-07
ENSMUSG00000049625	212937	Tifab	TRAF-interacting protein with forkhead-associated domain, family member B	71.1573	-5.09001	0.866698	-5.79701	6.75096e-09	3.18585e-07
ENSMUSG00000096001	70045	2610528A11Rik	RIKEN cDNA 2610528A11 gene	1092.58	6.00634	1.08245	5.79568	6.80452e-09	3.20401e-07
ENSMUSG00000024891	13340	Slc29a2	solute carrier family 29 (nucleoside transporters), member 2	356.049	1.65278	0.285141	5.79525	6.82212e-09	3.20519e-07
ENSMUSG00000032024	71566	Clmp	CXADR-like membrane protein	163.941	-6.5231	1.09316	-5.78878	7.09001e-09	3.3237e-07
ENSMUSG00000033933	22346	Vhl	von Hippel-Lindau tumor suppressor	539.422	-3.04576	0.525958	-5.78808	7.11938e-09	3.33012e-07
ENSMUSG00000034724	231464	Cnot6l	CCR4-NOT transcription complex, subunit 6-like	2958.88	0.958	0.166505	5.75353	8.73998e-09	4.07917e-07
ENSMUSG00000069267	319150	H3c2	H3 clustered histone 2	11.1799	-3.19455	0.548461	-5.75105	8.86916e-09	4.13038e-07
ENSMUSG00000032344	214763	Cgas	cyclic GMP-AMP synthase	278.749	1.95329	0.339622	5.74939	8.95638e-09	4.16187e-07
ENSMUSG00000023104	19718	Rfc2	replication factor C (activator 1) 2	1891	1.12084	0.194975	5.74853	9.00248e-09	4.17255e-07
ENSMUSG00000033952	12316	Aspm	abnormal spindle microtubule assembly	1221.92	3.38364	0.588868	5.74822	9.01865e-09	4.17255e-07
ENSMUSG00000032783	78733	Troap	trophinin associated protein	726.881	3.69618	0.643287	5.7478	9.04142e-09	4.17399e-07
ENSMUSG00000031557	83436	Plekha2	pleckstrin homology domain-containing, family A (phosphoinositide binding specific) member 2	5058.62	0.86003	0.149732	5.74376	9.25953e-09	4.26541e-07
ENSMUSG00000026955	72080	Sapcd2	suppressor APC domain containing 2	462.225	4.18939	0.729772	5.74191	9.36171e-09	4.30314e-07
ENSMUSG00000016552	239554	Foxred2	FAD-dependent oxidoreductase domain containing 2	1099.2	2.96529	0.517421	5.73154	9.95203e-09	4.56461e-07
ENSMUSG00000031444	14058	F10	coagulation factor X	12.6253	-5.83504	1.01216	-5.72801	1.01615e-08	4.65066e-07
ENSMUSG00000020389	213084	Cdkl3	cyclin-dependent kinase-like 3	213.907	-1.17145	0.204609	-5.72536	1.03216e-08	4.71377e-07
ENSMUSG00000062510	381318	Nsl1	NSL1, MIS12 kinetochore complex component	447.441	2.83672	0.495506	5.72298	1.0467e-08	4.76989e-07
ENSMUSG00000019773	67141	Fbxo5	F-box protein 5	535.497	2.84627	0.497471	5.72021	1.06391e-08	4.83792e-07
ENSMUSG00000031844	15486	Hsd17b2	hydroxysteroid (17-beta) dehydrogenase 2	360.589	5.94454	1.04644	5.71856	1.07428e-08	4.87467e-07
ENSMUSG00000029253	12617	Cenpc1	centromere protein C1	1261.27	0.825852	0.144431	5.71789	1.07856e-08	4.88364e-07
ENSMUSG00000005514	18984	Por	P450 (cytochrome) oxidoreductase	7117.74	0.524917	0.0918372	5.71573	1.09236e-08	4.93562e-07
ENSMUSG00000098318	381822	Lockd	lncRNA downstream of Cdkn1b	172.342	4.13217	0.720153	5.71363	1.10591e-08	4.98622e-07
ENSMUSG00000074796	269356	Slc4a11	solute carrier family 4, sodium bicarbonate transporter-like, member 11	5833.44	-2.99392	0.524185	-5.70942	1.1336e-08	5.10024e-07
ENSMUSG00000026605	108000	Cenpf	centromere protein F	1909.39	3.49309	0.61229	5.70893	1.13686e-08	5.1041e-07
ENSMUSG00000063760	268291	Rnf217	ring finger protein 217	1189.45	0.862231	0.151209	5.70214	1.18312e-08	5.3006e-07
ENSMUSG00000051378	70218	Kif18b	kinesin family member 18B	1025.26	3.37251	0.591785	5.70072	1.19302e-08	5.32836e-07
ENSMUSG00000029363	72151	Rfc5	replication factor C (activator 1) 5	1544.35	2.24777	0.394307	5.70053	1.19434e-08	5.32836e-07
ENSMUSG00000018169	17305	Mfng	MFNG O-fucosylpeptide 3-beta-N-acetylglucosaminyltransferase	44.5675	-3.23995	0.5686	-5.68498	1.30829e-08	5.82448e-07
ENSMUSG00000021403	20706	Serpinb9b	serine (or cysteine) peptidase inhibitor, clade B, member 9b	992.08	-2.73445	0.481148	-5.68162	1.33428e-08	5.92779e-07
ENSMUSG00000062585	12802	Cnr2	cannabinoid receptor 2 (macrophage)	29.7301	-5.48478	0.92057	-5.68068	1.34159e-08	5.94779e-07
ENSMUSG00000022667	57781	Cd200r1	CD200 receptor 1	73.0277	-5.35388	0.928646	-5.67007	1.42737e-08	6.31493e-07
ENSMUSG00000047945	17357	Marcksl1	MARCKS-like 1	8001.64	-0.9201	0.16237	-5.6667	1.45573e-08	6.42701e-07
ENSMUSG00000056394	16881	Lig1	ligase I, DNA, ATP-dependent	2682.19	2.73815	0.48343	5.66499	1.47029e-08	6.47781e-07
ENSMUSG00000028106	75137	Rprd2	regulation of nuclear pre-mRNA domain containing 2	2070.36	0.543846	0.0960107	5.66441	1.47534e-08	6.48663e-07
ENSMUSG00000007440	12943	Pcdha10	protocadherin alpha 10	8.42814	-5.09343	0.841442	-5.66266	1.49044e-08	6.53947e-07
ENSMUSG00000015880	54392	Ncapg	non-SMC condensin I complex, subunit G	1125.32	3.47584	0.614629	5.65805	1.53104e-08	6.70376e-07
ENSMUSG00000027894	229706	Slc6a17	solute carrier family 6 (neurotransmitter transporter), member 17	453.218	4.00548	0.708056	5.65753	1.5357e-08	6.71031e-07
ENSMUSG00000012443	16551	Kif11	kinesin family member 11	1571.62	3.55701	0.62952	5.65467	1.56142e-08	6.80869e-07
ENSMUSG00000016503	66596	Gtf3a	general transcription factor III A	467.523	1.31315	0.232318	5.65185	1.58727e-08	6.90723e-07
ENSMUSG00000030979	22276	Uros	uroporphyrinogen III synthase	528.34	-1.5627	0.276676	-5.64806	1.6227e-08	7.04695e-07
ENSMUSG00000029227	66899	Fip1l1	FIP1 like 1 (S. cerevisiae)	4649.04	1.02807	0.182226	5.64168	1.68399e-08	7.2982e-07
ENSMUSG00000044966	319701	Fbxo48	F-box protein 48	57.4568	2.59771	0.459262	5.63316	1.76937e-08	7.65263e-07
ENSMUSG00000078773	623474	Rad54b	RAD54 homolog B (S. cerevisiae)	284.664	2.98916	0.530397	5.63128	1.78881e-08	7.72096e-07
ENSMUSG00000038811	14710	Gngt2	guanine nucleotide binding protein (G protein), gamma transducing activity polypeptide 2	66.8785	-5.46531	0.950898	-5.62782	1.82501e-08	7.86122e-07
ENSMUSG00000029516	12704	Cit	citron	1234.1	3.12434	0.555472	5.62607	1.8436e-08	7.92524e-07
ENSMUSG00000025478	26757	Dpysl4	dihydropyrimidinase-like 4	205.231	-5.32354	0.938586	-5.61769	1.93526e-08	8.30248e-07
ENSMUSG00000030789	16411	Itgax	integrin alpha X	264.772	-5.63438	0.991785	-5.61682	1.94498e-08	8.32735e-07
ENSMUSG00000074417	18724	Pira11	paired-Ig-like receptor A11	33.8949	-6.8576	1.19084	-5.61545	1.96056e-08	8.37717e-07
ENSMUSG00000048445	71276	Ccdc57	coiled-coil domain containing 57	473.815	1.38267	0.246243	5.61447	1.97163e-08	8.40755e-07
ENSMUSG00000020264	246049	Slc36a2	solute carrier family 36 (proton/amino acid symporter), member 2	24.6868	-5.78432	0.94577	-5.61363	1.98129e-08	8.43181e-07
ENSMUSG00000039461	102791	Tcta	T cell leukemia translocation altered gene	621.67	-1.94355	0.346469	-5.60929	2.03162e-08	8.62869e-07
ENSMUSG00000031736	71296	Crnde	colorectal neoplasia differentially expressed (non-protein coding)	177.924	2.59612	0.46248	5.60773	2.04994e-08	8.68914e-07
ENSMUSG00000029414	208628	Kntc1	kinetochore associated 1	1508.75	3.20755	0.572255	5.60726	2.05557e-08	8.69562e-07
ENSMUSG00000015340	13058	Cybb	cytochrome b-245, beta polypeptide	545.545	-5.72098	1.01055	-5.60583	2.07254e-08	8.75e-07
ENSMUSG00000027115	228421	Kif18a	kinesin family member 18A	527.492	3.31831	0.592416	5.60075	2.13429e-08	8.99281e-07
ENSMUSG00000033307	17319	Mif	macrophage migration inhibitory factor (glycosylation-inhibiting factor)	18391.9	1.97676	0.353038	5.59955	2.14906e-08	9.0371e-07
ENSMUSG00000025592	93837	Dach2	dachshund family transcription factor 2	11.9322	-4.27837	0.736712	-5.59589	2.19488e-08	9.20653e-07
ENSMUSG00000044339	231642	Alkbh2	alkB homolog 2, alpha-ketoglutarate-dependent dioxygenase	351.564	1.25914	0.224995	5.59565	2.19802e-08	9.20653e-07
ENSMUSG00000037339	74504	Fam53a	family with sequence similarity 53, member A	1896.89	0.833442	0.149041	5.59196	2.24522e-08	9.38575e-07
ENSMUSG00000022565	18810	Plec	plectin	14533.9	-0.884498	0.158298	-5.58753	2.30319e-08	9.59787e-07
ENSMUSG00000006932	12387	Ctnnb1	catenin (cadherin associated protein), beta 1	22467.5	-1.01392	0.181465	-5.5874	2.30501e-08	9.59787e-07
ENSMUSG00000029503	231602	P2rx2	purinergic receptor P2X, ligand-gated ion channel, 2	60.4912	-3.89237	0.693821	-5.58669	2.31433e-08	9.61783e-07
ENSMUSG00000081723	112136069	Gm15931	predicted gene 15931	26.2033	-6.34743	1.10361	-5.58464	2.34183e-08	9.71312e-07
ENSMUSG00000035513	171171	Ntng2	netrin G2	151.131	-3.37063	0.60396	-5.5737	2.49386e-08	1.03235e-06
ENSMUSG00000034855	15945	Cxcl10	chemokine (C-X-C motif) ligand 10	2065.06	4.40897	0.79427	5.57262	2.50936e-08	1.03675e-06
ENSMUSG00000021675	14064	F2rl2	coagulation factor II (thrombin) receptor-like 2	46.0789	-6.2761	1.04045	-5.57086	2.53481e-08	1.04523e-06
ENSMUSG00000031583	22427	Wrn	Werner syndrome RecQ like helicase	1150.96	1.2886	0.231727	5.56067	2.68735e-08	1.10598e-06
ENSMUSG00000029730	17220	Mcm7	minichromosome maintenance complex component 7	6797.7	1.9413	0.349182	5.55974	2.70182e-08	1.10979e-06
ENSMUSG00000029915	23845	Clec5a	C-type lectin domain family 5, member a	21.5806	-6.51648	1.1524	-5.55918	2.71049e-08	1.1112e-06
ENSMUSG00000025545	69634	Clybl	citrate lyase beta like	856.145	1.56973	0.28241	5.55802	2.72852e-08	1.11568e-06
ENSMUSG00000056643	71797	Chst13	carbohydrate sulfotransferase 13	84.0305	1.98395	0.356481	5.5578	2.73195e-08	1.11568e-06
ENSMUSG00000032599	76500	Ip6k2	inositol hexaphosphate kinase 2	1863.17	-0.844551	0.152102	-5.55253	2.81571e-08	1.14769e-06
ENSMUSG00000027635	66934	Dsn1	DSN1 homolog, MIS12 kinetochore complex component	614.426	1.45168	0.261729	5.54606	2.92182e-08	1.18865e-06
ENSMUSG00000041911	13390	Dlx1	distal-less homeobox 1	106.838	5.70113	0.975769	5.54426	2.95205e-08	1.19866e-06
ENSMUSG00000051154	12238	Commd3	COMM domain containing 3	2681.81	-0.926058	0.167048	-5.54366	2.96207e-08	1.20043e-06
ENSMUSG00000026669	70024	Mcm10	minichromosome maintenance 10 replication initiation factor	830.577	3.30173	0.596137	5.53994	3.02573e-08	1.22389e-06
ENSMUSG00000102813				335.612	-2.85437	0.515279	-5.53697	3.07752e-08	1.24203e-06
ENSMUSG00000025515				326.646	5.03591	0.911561	5.5367	3.08226e-08	1.24203e-06
ENSMUSG00000022426	74158	Josd1	Josephin domain containing 1	2747.69	0.927698	0.16767	5.53283	3.15104e-08	1.26537e-06
ENSMUSG00000037628	72391	Cdkn3	cyclin-dependent kinase inhibitor 3	257.251	3.28273	0.592724	5.53277	3.1521e-08	1.26537e-06
ENSMUSG00000026065	110895	Slc9a4	solute carrier family 9 (sodium/hydrogen exchanger), member 4	43.0483	-6.94791	1.21661	-5.53122	3.18018e-08	1.27423e-06
ENSMUSG00000072599				6.01571	-5.4864	0.991816	-5.52945	3.21237e-08	1.28471e-06
ENSMUSG00000026390	17167	Marco	macrophage receptor with collagenous structure	488.905	-6.11268	1.32758	-5.52708	3.25598e-08	1.2989e-06
ENSMUSG00000022422	72107	Dscc1	DNA replication and sister chromatid cohesion 1	120.259	2.79636	0.504886	5.52686	3.2601e-08	1.2989e-06
ENSMUSG00000074652	668940	Myh7b	myosin, heavy chain 7B, cardiac muscle, beta	127.678	4.11419	0.740311	5.52339	3.32517e-08	1.32235e-06
ENSMUSG00000049281	235281	Scn3b	sodium channel, voltage-gated, type III, beta	19.9218	-4.42232	0.783203	-5.52072	3.37621e-08	1.34013e-06
ENSMUSG00000022577	23934	Ly6h	lymphocyte antigen 6 complex, locus H	21.2156	-5.90674	0.996673	-5.52039	3.38251e-08	1.34013e-06
ENSMUSG00000022711	54128	Pmm2	phosphomannomutase 2	1435.95	-0.634256	0.114909	-5.51964	3.39701e-08	1.34337e-06
ENSMUSG00000037572	218973	Wdhd1	WD repeat and HMG-box DNA binding protein 1	723.04	2.65691	0.48185	5.5136	3.51566e-08	1.3877e-06
ENSMUSG00000042489	269582	Clspn	claspin	860.243	3.13845	0.569431	5.51253	3.53708e-08	1.39357e-06
ENSMUSG00000047033	93886	Pcdhb15	protocadherin beta 15	7.4925	-3.93328	0.67953	-5.50883	3.61221e-08	1.42054e-06
ENSMUSG00000022876	67742	Samsn1	SAM domain, SH3 domain and nuclear localization signals, 1	8.92429	-5.46093	0.990636	-5.50463	3.69937e-08	1.45212e-06
ENSMUSG00000005370	17688	Msh6	mutS homolog 6	3578.43	1.70328	0.309595	5.50167	3.76213e-08	1.47403e-06
ENSMUSG00000032397	66131	Tipin	timeless interacting protein	1056.2	2.07505	0.377226	5.50056	3.78587e-08	1.4806e-06
ENSMUSG00000024855	107975	Pacs1	phosphofurin acidic cluster sorting protein 1	2328.41	0.896618	0.163183	5.4945	3.91827e-08	1.52957e-06
ENSMUSG00000053004	15465	Hrh1	histamine receptor H1	7.92197	-4.28683	0.729782	-5.49328	3.94532e-08	1.5373e-06
ENSMUSG00000037313	21335	Tacc3	transforming, acidic coiled-coil containing protein 3	2206.55	2.58843	0.472296	5.48123	4.22386e-08	1.64282e-06
ENSMUSG00000021196	56421	Pfkp	phosphofructokinase, platelet	9832.3	2.45491	0.448063	5.47979	4.2584e-08	1.65322e-06
ENSMUSG00000039013	233186	Siglecf	sialic acid binding Ig-like lectin F	11.3233	-5.32261	0.909284	-5.47919	4.27276e-08	1.65577e-06
ENSMUSG00000027331	51944	Knstrn	kinetochore-localized astrin/SPAG5 binding	1281.85	3.14472	0.574367	5.47705	4.32466e-08	1.67283e-06
ENSMUSG00000045498	93874	Pcdhb3	protocadherin beta 3	8.74095	-3.70297	0.657311	-5.46585	4.60693e-08	1.77878e-06
ENSMUSG00000062070	18655	Pgk1	phosphoglycerate kinase 1	36418.1	2.54333	0.46548	5.46503	4.62841e-08	1.78383e-06
ENSMUSG00000027524	13616	Edn3	endothelin 3	34.823	3.5896	0.643889	5.46425	4.64861e-08	1.78837e-06
ENSMUSG00000038550	229599	Ciart	circadian associated repressor of transcription	452.765	2.19284	0.40136	5.46234	4.69887e-08	1.80443e-06
ENSMUSG00000034826	269113	Nup54	nucleoporin 54	2516.42	1.47969	0.27098	5.46044	4.74953e-08	1.8206e-06
ENSMUSG00000047749	209032	Zc3hav1l	zinc finger CCCH-type, antiviral 1-like	646.425	1.21367	0.22231	5.45902	4.78756e-08	1.83187e-06
ENSMUSG00000036533	260409	Cdc42ep3	CDC42 effector protein (Rho GTPase binding) 3	561.11	0.851483	0.155981	5.45867	4.79709e-08	1.83221e-06
ENSMUSG00000026866	70789	Kynu	kynureninase	10.3157	-4.11685	0.726638	-5.45776	4.82172e-08	1.83831e-06
ENSMUSG00000036362	74191	P2ry13	purinergic receptor P2Y, G-protein coupled 13	9.38583	-5.8378	1.06423	-5.45687	4.84595e-08	1.84424e-06
ENSMUSG00000039070	71791	Cpa4	carboxypeptidase A4	10.9032	-4.95657	0.829271	-5.45528	4.88966e-08	1.85755e-06
ENSMUSG00000036980	21343	Taf6	TATA-box binding protein associated factor 6	1268.78	0.904984	0.166055	5.4498	5.04276e-08	1.91229e-06
ENSMUSG00000001995	244668	Sipa1l2	signal-induced proliferation-associated 1 like 2	838.336	-1.91979	0.352508	-5.44577	5.15825e-08	1.9526e-06
ENSMUSG00000041445	105450	Mmrn2	multimerin 2	23.1452	-3.89605	0.708162	-5.4442	5.20379e-08	1.96633e-06
ENSMUSG00000093726				43.8962	3.60148	0.651625	5.44243	5.25582e-08	1.98221e-06
ENSMUSG00000075511				148.271	3.46573	0.635159	5.44214	5.26449e-08	1.98221e-06
ENSMUSG00000015053	14461	Gata2	GATA binding protein 2	199.631	-2.26554	0.416243	-5.44179	5.27481e-08	1.98258e-06
ENSMUSG00000054510	329436	Gm14461	predicted gene 14461	10.7591	-5.94057	1.08412	-5.44078	5.30489e-08	1.99037e-06
ENSMUSG00000019158	69094	Tmem160	transmembrane protein 160	1062.27	-0.888174	0.163262	-5.44019	5.32233e-08	1.99339e-06
ENSMUSG00000045333	94187	Zfp423	zinc finger protein 423	24.771	-5.23352	0.921224	-5.43281	5.54748e-08	2.07194e-06
ENSMUSG00000039910	17684	Cited2	Cbp/p300-interacting transactivator, with Glu/Asp-rich carboxy-terminal domain, 2	5259.76	1.03564	0.190632	5.43267	5.55159e-08	2.07194e-06
ENSMUSG00000038252	68298	Ncapd2	non-SMC condensin I complex, subunit D2	4590.44	2.94098	0.541758	5.4308	5.61034e-08	2.0902e-06
ENSMUSG00000072980	70645	Oip5	Opa interacting protein 5	331.957	3.2772	0.603448	5.4279	5.70222e-08	2.12071e-06
ENSMUSG00000039742	330277	Fam71f1	family with sequence similarity 71, member F1	36.7351	2.15885	0.396385	5.42331	5.8507e-08	2.17098e-06
ENSMUSG00000020717	18613	Pecam1	platelet/endothelial cell adhesion molecule 1	69.2956	-4.04198	0.74176	-5.42309	5.85783e-08	2.17098e-06
ENSMUSG00000001228	18140	Uhrf1	ubiquitin-like, containing PHD and RING finger domains, 1	5082.12	2.88024	0.531416	5.42194	5.89557e-08	2.18116e-06
ENSMUSG00000031527	67276	Eri1	exoribonuclease 1	1913.19	1.35689	0.250279	5.42141	5.9131e-08	2.18383e-06
ENSMUSG00000020897	20877	Aurkb	aurora kinase B	1980.32	3.58622	0.664421	5.40389	6.52109e-08	2.4042e-06
ENSMUSG00000001930	22371	Vwf	Von Willebrand factor	120.867	-3.7014	0.683566	-5.40194	6.59238e-08	2.42627e-06
ENSMUSG00000038612	17210	Mcl1	myeloid cell leukemia sequence 1	6549.58	-0.761131	0.140933	-5.40067	6.63924e-08	2.43929e-06
ENSMUSG00000078851	319162	H2aw	H2A.W histone	86.1356	-1.43587	0.265915	-5.39959	6.6794e-08	2.4498e-06
ENSMUSG00000028717	21349	Tal1	T cell acute lymphocytic leukemia 1	143.051	3.92895	0.724896	5.39763	6.75256e-08	2.47204e-06
ENSMUSG00000028175	76131	Depdc1a	DEP domain containing 1a	315.819	3.47129	0.642761	5.39735	6.76331e-08	2.47204e-06
ENSMUSG00000025358	12566	Cdk2	cyclin-dependent kinase 2	1589.07	1.44302	0.267371	5.39695	6.77828e-08	2.47326e-06
ENSMUSG00000102440	93717	Pcdhga9	protocadherin gamma subfamily A, 9	27.5556	-2.26197	0.41878	-5.3951	6.84868e-08	2.49466e-06
ENSMUSG00000054162	72902	Spock3	sparc/osteonectin, cwcv and kazal-like domains proteoglycan 3	33.7466	-6.39692	1.14605	-5.38952	7.06447e-08	2.56885e-06
ENSMUSG00000087060				62.5339	2.02245	0.375161	5.38018	7.44123e-08	2.70123e-06
ENSMUSG00000033676	14402	Gabrb3	gamma-aminobutyric acid (GABA) A receptor, subunit beta 3	37.2435	-4.97143	0.904045	-5.37895	7.49214e-08	2.71507e-06
ENSMUSG00000048779	233571	P2ry6	pyrimidinergic receptor P2Y, G-protein coupled, 6	142.103	-2.98917	0.55556	-5.37599	7.61649e-08	2.75543e-06
ENSMUSG00000088595				116.101	1.07346	0.199628	5.37568	7.62962e-08	2.75549e-06
ENSMUSG00000032691	216799	Nlrp3	NLR family, pyrin domain containing 3	19.898	-3.62105	0.667813	-5.3729	7.74821e-08	2.79356e-06
ENSMUSG00000028229	66302	Rmdn1	regulator of microtubule dynamics 1	185.891	-0.854194	0.159017	-5.37183	7.79424e-08	2.8054e-06
ENSMUSG00000036925	20770	Mucl2	mucin-like 2	4.52674	-5.19344	0.967858	-5.3708	7.83886e-08	2.81669e-06
ENSMUSG00000026712	17533	Mrc1	mannose receptor, C type 1	426.067	-5.40076	0.996372	-5.36994	7.87647e-08	2.82542e-06
ENSMUSG00000046916	68632	Myct1	myc target 1	9.79345	-5.8414	1.0814	-5.36532	8.08065e-08	2.89377e-06
ENSMUSG00000038070	338349	Cntln	centlein, centrosomal protein	801.097	1.55209	0.289416	5.36251	8.20752e-08	2.93426e-06
ENSMUSG00000048100	99730	Taf13	TATA-box binding protein associated factor 13	773.021	-1.11497	0.208067	-5.3587	8.38246e-08	2.99176e-06
ENSMUSG00000032067	19286	Pts	6-pyruvoyl-tetrahydropterin synthase	540.805	-1.09171	0.203797	-5.35687	8.46746e-08	3.01703e-06
ENSMUSG00000085929				43.6604	2.02258	0.376562	5.35516	8.54829e-08	3.04073e-06
ENSMUSG00000028212	12448	Ccne2	cyclin E2	356.322	2.41173	0.450506	5.35158	8.71872e-08	3.09617e-06
ENSMUSG00000062210	106869	Tnfaip8	tumor necrosis factor, alpha-induced protein 8	792.7	-0.734595	0.13737	-5.34758	8.91405e-08	3.16025e-06
ENSMUSG00000079499	76220	6530402F18Rik	RIKEN cDNA 6530402F18 gene	109.352	-2.40759	0.45037	-5.34392	9.09581e-08	3.21519e-06
ENSMUSG00000027435	17064	Cd93	CD93 antigen	345.046	-5.08157	0.943701	-5.34385	9.09931e-08	3.21519e-06
ENSMUSG00000034040	212996	Galnt17	polypeptide N-acetylgalactosaminyltransferase 17	80.6341	-5.18371	0.956423	-5.33847	9.37328e-08	3.30649e-06
ENSMUSG00000092274	66961	Neat1	nuclear paraspeckle assembly transcript 1 (non-protein coding)	14623.6	-1.9904	0.372868	-5.33775	9.4105e-08	3.31412e-06
ENSMUSG00000029196	231151	Tada2b	transcriptional adaptor 2B	934.896	0.749156	0.140403	5.33567	9.51917e-08	3.34684e-06
ENSMUSG00000031987	112405	Egln1	egl-9 family hypoxia-inducible factor 1	6114	1.85598	0.347994	5.33352	9.63261e-08	3.38073e-06
ENSMUSG00000001285	60315	Myg1	melanocyte proliferating gene 1	1354.28	1.20868	0.226627	5.33324	9.6474e-08	3.38073e-06
ENSMUSG00000039450	67880	Dcxr	dicarbonyl L-xylulose reductase	632.124	-2.54448	0.477403	-5.32846	9.905e-08	3.46528e-06
ENSMUSG00000030155	232409	Clec2e	C-type lectin domain family 2, member e	6.47992	-4.02126	0.707399	-5.32182	1.02734e-07	3.58824e-06
ENSMUSG00000060063	11690	Alox5ap	arachidonate 5-lipoxygenase activating protein	24.4744	-4.00923	0.745821	-5.31636	1.05864e-07	3.69152e-06
ENSMUSG00000040732	13876	Erg	ETS transcription factor	11.4772	-5.28391	0.933944	-5.31053	1.09308e-07	3.80535e-06
ENSMUSG00000051517	230098	Arhgef39	Rho guanine nucleotide exchange factor (GEF) 39	589.005	3.96973	0.748929	5.30788	1.10908e-07	3.85475e-06
ENSMUSG00000022369	105837	Mtbp	Mdm2, transformed 3T3 cell double minute p53 binding protein	1120.25	1.92401	0.362655	5.30516	1.12574e-07	3.90626e-06
ENSMUSG00000073805	627214	Insyn2a	inhibitory synaptic factor 2A	8.31931	-3.62681	0.664821	-5.29919	1.16319e-07	4.02961e-06
ENSMUSG00000039187	208836	Fanci	Fanconi anemia, complementation group I	435.899	3.06688	0.578861	5.29712	1.17643e-07	4.06885e-06
ENSMUSG00000063229	16828	Ldha	lactate dehydrogenase A	82105.8	2.5873	0.488683	5.29583	1.18476e-07	4.09097e-06
ENSMUSG00000040747	12508	Cd53	CD53 antigen	630.967	-6.1945	1.15745	-5.29412	1.19591e-07	4.1228e-06
ENSMUSG00000072875	14761	Gpr27	G protein-coupled receptor 27	7.07686	-4.47769	0.769225	-5.29085	1.21749e-07	4.19038e-06
ENSMUSG00000030798	12493	Cd37	CD37 antigen	51.3773	-3.74912	0.705665	-5.29051	1.21977e-07	4.19144e-06
ENSMUSG00000029177	12615	Cenpa	centromere protein A	2207.88	3.00985	0.569253	5.28976	1.22475e-07	4.20175e-06
ENSMUSG00000045165	101602	AI467606	expressed sequence AI467606	105.439	-2.97731	0.562568	-5.28707	1.24292e-07	4.25719e-06
ENSMUSG00000001403	68612	Ube2c	ubiquitin-conjugating enzyme E2C	2837.61	3.32155	0.629235	5.28346	1.26768e-07	4.33502e-06
ENSMUSG00000042379	71690	Esm1	endothelial cell-specific molecule 1	19.1046	-5.18147	0.925617	-5.28305	1.27051e-07	4.3377e-06
ENSMUSG00000002055	54141	Spag5	sperm associated antigen 5	1761.07	2.85151	0.54051	5.27712	1.31232e-07	4.47328e-06
ENSMUSG00000053414	26559	Hunk	hormonally upregulated Neu-associated kinase	1635.12	3.07571	0.583181	5.27651	1.31664e-07	4.47702e-06
ENSMUSG00000094595	100503583	Fsbp	fibrinogen silencer binding protein	39.7143	2.33468	0.440421	5.27638	1.31764e-07	4.47702e-06
ENSMUSG00000098111	100043797	Gm4654	glyceraldehyde-3-phosphate dehydrogenase pseudogene	28.2775	1.88691	0.35619	5.27496	1.32783e-07	4.50443e-06
ENSMUSG00000048834	211739	Vstm2a	V-set and transmembrane domain containing 2A	5.76846	-5.37126	1.01774	-5.27199	1.34952e-07	4.57071e-06
ENSMUSG00000045532	23829	C1ql1	complement component 1, q subcomponent-like 1	629.144	5.31367	1.03	5.26813	1.37822e-07	4.6605e-06
ENSMUSG00000041703	65100	Zic5	zinc finger protein of the cerebellum 5	532.833	3.77672	0.718083	5.2638	1.41108e-07	4.76402e-06
ENSMUSG00000029648	14254	Flt1	FMS-like tyrosine kinase 1	4677.12	3.13648	0.596362	5.26308	1.41661e-07	4.77039e-06
ENSMUSG00000052632	211914	Asap2	ArfGAP with SH3 domain, ankyrin repeat and PH domain 2	848.159	-1.55556	0.295562	-5.26297	1.41746e-07	4.77039e-06
ENSMUSG00000040084	12236	Bub1b	BUB1B, mitotic checkpoint serine/threonine kinase	2213.36	3.28306	0.624552	5.26092	1.43336e-07	4.81626e-06
ENSMUSG00000046591	77011	Ticrr	TOPBP1-interacting checkpoint and replication regulator	612.149	3.18662	0.605888	5.26027	1.43843e-07	4.82567e-06
ENSMUSG00000032261	212531	Sh3bgrl2	SH3 domain binding glutamic acid-rich protein like 2	1803.69	-2.04371	0.388596	-5.25879	1.45006e-07	4.85702e-06
ENSMUSG00000103770	192161	Pcdha9	protocadherin alpha 9	6.72377	-4.77367	0.856912	-5.25754	1.45997e-07	4.88251e-06
ENSMUSG00000028687	70603	Mutyh	mutY DNA glycosylase	217.744	1.84294	0.350904	5.24998	1.52114e-07	5.07907e-06
ENSMUSG00000050074	78709	Spink8	serine peptidase inhibitor, Kazal type 8	56.8242	-6.39903	1.14751	-5.24864	1.5323e-07	5.10829e-06
ENSMUSG00000037108	381678	Zcwpw1	zinc finger, CW type with PWWP domain 1	514.594	3.08745	0.588644	5.24507	1.56221e-07	5.19985e-06
ENSMUSG00000002799	16450	Jag2	jagged 2	1248.71	3.25504	0.621045	5.24453	1.56682e-07	5.20705e-06
ENSMUSG00000049971	319804	Glt1d1	glycosyltransferase 1 domain containing 1	351.603	3.73268	0.712202	5.24081	1.59875e-07	5.30484e-06
ENSMUSG00000002870	17216	Mcm2	minichromosome maintenance complex component 2	4456.98	2.05315	0.391969	5.23834	1.6203e-07	5.36796e-06
ENSMUSG00000048814	381338	Lonrf2	LON peptidase N-terminal domain and ring finger 2	35.4727	-4.54928	0.856259	-5.23428	1.65628e-07	5.47864e-06
ENSMUSG00000031323	70887	Dmrtc1a	DMRT-like family C1a	13.2675	-4.05023	0.755341	-5.23336	1.66452e-07	5.49732e-06
ENSMUSG00000097471	67765	5830432E09Rik	RIKEN cDNA 5830432E09 gene	7.23691	-4.4755	0.779671	-5.23218	1.67521e-07	5.52402e-06
ENSMUSG00000056692	224647	Ilrun	inflammation and lipid regulator with UBA-like and NBR1-like domains	6826.43	0.330106	0.0631757	5.22519	1.73973e-07	5.72788e-06
ENSMUSG00000043015	227094	Nemp2	nuclear envelope integral membrane protein 2	310.556	1.50963	0.288993	5.22281	1.76231e-07	5.79324e-06
ENSMUSG00000002274	70083	Metrn	meteorin, glial cell differentiation regulator	26.6276	2.08991	0.39791	5.22218	1.76832e-07	5.80402e-06
ENSMUSG00000038665	320127	Dgki	diacylglycerol kinase, iota	21.3426	-4.22017	0.79531	-5.21837	1.80505e-07	5.91544e-06
ENSMUSG00000002307	13163	Daxx	Fas death domain-associated protein	2055.99	0.821266	0.157403	5.21755	1.81306e-07	5.93252e-06
ENSMUSG00000090925	69862	1810064F22Rik	RIKEN cDNA 1810064F22 gene	24.476	-3.81877	0.725618	-5.2168	1.82045e-07	5.94755e-06
ENSMUSG00000021493	67399	Pdlim7	PDZ and LIM domain 7	8237.96	-1.43647	0.275378	-5.21631	1.82524e-07	5.95403e-06
ENSMUSG00000098424				3.92104	-5.02156	0.96445	-5.21426	1.84553e-07	6.01098e-06
ENSMUSG00000001175	12313	Calm1	calmodulin 1	10861.7	-1.04576	0.200641	-5.2121	1.86711e-07	6.06467e-06
ENSMUSG00000031443	14068	F7	coagulation factor VII	11.3188	-5.89205	1.11865	-5.21204	1.86772e-07	6.06467e-06
ENSMUSG00000026443	16980	Lrrn2	leucine rich repeat protein 2, neuronal	153.911	-6.1792	1.15516	-5.21073	1.88098e-07	6.0924e-06
ENSMUSG00000034786	106512	Gpsm3	G-protein signalling modulator 3 (AGS3-like, C. elegans)	106.835	-2.93195	0.562156	-5.21063	1.882e-07	6.0924e-06
ENSMUSG00000020191	73862	Spata48	spermatogenesis associated 48	4.28919	-5.09447	0.979296	-5.20781	1.91085e-07	6.17639e-06
ENSMUSG00000059791	106582	Nrm	nurim (nuclear envelope membrane protein)	615.646	2.12243	0.408037	5.20099	1.98231e-07	6.39763e-06
ENSMUSG00000050926	245403	Dcaf12l2	DDB1 and CUL4 associated factor 12-like 2	5.0291	-4.86028	0.935641	-5.19993	1.9936e-07	6.4243e-06
ENSMUSG00000020471	18972	Pold2	polymerase (DNA directed), delta 2, regulatory subunit	2927.71	2.37685	0.457679	5.19391	2.05921e-07	6.62565e-06
ENSMUSG00000002814	21975	Top3a	topoisomerase (DNA) III alpha	623.397	0.654662	0.126056	5.19331	2.06589e-07	6.63709e-06
ENSMUSG00000026928	332579	Card9	caspase recruitment domain family, member 9	31.9735	-3.0606	0.588016	-5.19063	2.09581e-07	6.72305e-06
ENSMUSG00000050471	109229	Fam118b	family with sequence similarity 118, member B	644.029	-0.899549	0.173399	-5.18777	2.1283e-07	6.81697e-06
ENSMUSG00000004880	98386	Lbr	lamin B receptor	2192.37	2.46619	0.475526	5.18694	2.13779e-07	6.83707e-06
ENSMUSG00000036777	68743	Anln	anillin, actin binding protein	3821.71	2.76439	0.533186	5.18646	2.14328e-07	6.83762e-06
ENSMUSG00000048138	226049	Dmrt2	doublesex and mab-3 related transcription factor 2	7.29327	-4.49012	0.790071	-5.18636	2.1444e-07	6.83762e-06
ENSMUSG00000067235	15007	H2-Q10	histocompatibility 2, Q region locus 10	52.2927	4.67247	0.867974	5.1822	2.19286e-07	6.98165e-06
ENSMUSG00000057666	14433	Gapdh	glyceraldehyde-3-phosphate dehydrogenase	122494	1.67239	0.32284	5.18041	2.21401e-07	7.03844e-06
ENSMUSG00000063193	217304	Cd300lb	CD300 molecule like family member B	106.718	-4.95622	0.946828	-5.17668	2.25864e-07	7.16959e-06
ENSMUSG00000060550	15018	H2-Q7	histocompatibility 2, Q region locus 7	788.12	4.11406	0.797115	5.17622	2.26432e-07	7.17347e-06
ENSMUSG00000047369	240960	Dnah14	dynein, axonemal, heavy chain 14	19.5974	-5.41958	0.970193	-5.17603	2.26662e-07	7.17347e-06
ENSMUSG00000035455	60530	Fignl1	fidgetin-like 1	697.165	2.59875	0.502409	5.17246	2.31034e-07	7.2972e-06
ENSMUSG00000034329	237911	Brip1	BRCA1 interacting protein C-terminal helicase 1	352.288	2.65009	0.512188	5.17228	2.31259e-07	7.2972e-06
ENSMUSG00000023919	83815	Cenpq	centromere protein Q	394.841	2.1454	0.414788	5.17108	2.32743e-07	7.33314e-06
ENSMUSG00000032661	246727	Oas3	2'-5' oligoadenylate synthetase 3	1942.39	5.41204	1.1007	5.16969	2.34481e-07	7.37694e-06
ENSMUSG00000087132	319314	A930001C03Rik	RIKEN cDNA A930001C03 gene	44.9939	-3.15769	0.61017	-5.16253	2.4364e-07	7.65376e-06
ENSMUSG00000056216	12611	Cebpg	CCAAT/enhancer binding protein (C/EBP), gamma	2887.69	0.755209	0.146315	5.16151	2.44968e-07	7.68411e-06
ENSMUSG00000037487	70790	Ubr5	ubiquitin protein ligase E3 component n-recognin 5	9999.62	0.598652	0.115996	5.16097	2.45676e-07	7.69495e-06
ENSMUSG00000030726	67967	Pold3	polymerase (DNA-directed), delta 3, accessory subunit	1419.07	1.47772	0.286344	5.16051	2.46279e-07	7.70247e-06
ENSMUSG00000030682	52858	Cdipt	CDP-diacylglycerol--inositol 3-phosphatidyltransferase (phosphatidylinositol synthase)	3831.73	-0.847399	0.164237	-5.1596	2.47483e-07	7.7198e-06
ENSMUSG00000040660	13094	Cyp2b9	cytochrome P450, family 2, subfamily b, polypeptide 9	3.72345	-4.95717	0.962478	-5.15954	2.4756e-07	7.7198e-06
ENSMUSG00000078122	100038363	F630028O10Rik	RIKEN cDNA F630028O10 gene	14.3394	-3.59786	0.688571	-5.15788	2.49767e-07	7.7772e-06
ENSMUSG00000063445	67824	Nmral1	NmrA-like family domain containing 1	602.596	1.72041	0.3338	5.1535	2.55674e-07	7.94949e-06
ENSMUSG00000026831	69327	1700007K13Rik	RIKEN cDNA 1700007K13 gene	70.2955	-3.80144	0.735484	-5.14964	2.60993e-07	8.10299e-06
ENSMUSG00000028484	101739	Psip1	PC4 and SFRS1 interacting protein 1	3748.12	1.6638	0.323231	5.14745	2.6405e-07	8.18592e-06
ENSMUSG00000091754	100041151	Gm3636	predicted gene 3636	26.3277	5.60307	0.962264	5.14293	2.70489e-07	8.37332e-06
ENSMUSG00000031821	272551	Gins2	GINS complex subunit 2 (Psf2 homolog)	765.979	1.91202	0.372125	5.13777	2.78023e-07	8.58409e-06
ENSMUSG00000028068	404710	Iqgap3	IQ motif containing GTPase activating protein 3	2399.12	3.2672	0.636507	5.13771	2.78106e-07	8.58409e-06
ENSMUSG00000027699	13605	Ect2	ect2 oncogene	2974.83	3.11657	0.607157	5.13672	2.79577e-07	8.61698e-06
ENSMUSG00000020770	217331	Unk	unkempt family zinc finger	1411.82	0.946623	0.184413	5.13307	2.85049e-07	8.77289e-06
ENSMUSG00000015143	109711	Actn1	actinin, alpha 1	28920.8	-1.36183	0.265711	-5.12516	2.97286e-07	9.13629e-06
ENSMUSG00000057406	107823	Nsd2	nuclear receptor binding SET domain protein 2	5604.02	1.37901	0.269186	5.1229	3.00875e-07	9.23322e-06
ENSMUSG00000020423	12227	Btg2	BTG anti-proliferation factor 2	4096.91	-1.90821	0.372535	-5.12192	3.02444e-07	9.26797e-06
ENSMUSG00000076435	264895	Acsf2	acyl-CoA synthetase family member 2	1206.95	1.23527	0.241204	5.12113	3.03716e-07	9.2808e-06
ENSMUSG00000031262	102920	Cenpi	centromere protein I	572.451	3.01673	0.589134	5.12111	3.03737e-07	9.2808e-06
ENSMUSG00000028468	242406	Rgp1	RAB6A GEF compex partner 1	2355.93	-0.727963	0.142202	-5.11922	3.06807e-07	9.35039e-06
ENSMUSG00000054435	107526	Gimap4	GTPase, IMAP family member 4	8.08394	-3.75259	0.708571	-5.11916	3.06895e-07	9.35039e-06
ENSMUSG00000039055	268465	Eme1	essential meiotic structure-specific endonuclease 1	283.816	2.78233	0.543285	5.11859	3.07825e-07	9.36528e-06
ENSMUSG00000027883	76123	Gpsm2	G-protein signalling modulator 2 (AGS3-like, C. elegans)	861.769	1.74233	0.340503	5.11664	3.1102e-07	9.44895e-06
ENSMUSG00000039238	319530	Zfp750	zinc finger protein 750	25.4707	-5.00788	0.945725	-5.11484	3.14007e-07	9.52608e-06
ENSMUSG00000004317	12728	Clcn5	chloride channel, voltage-sensitive 5	5330.4	-1.57108	0.307174	-5.11453	3.14522e-07	9.52809e-06
ENSMUSG00000030359	11287	Pzp	PZP, alpha-2-macroglobulin like	38.23	1.81841	0.354811	5.11097	3.20513e-07	9.69574e-06
ENSMUSG00000068744	56742	Psrc1	proline/serine-rich coiled-coil 1	1449.8	-2.86094	0.559905	-5.10716	3.2703e-07	9.87882e-06
ENSMUSG00000054999	381204	Naaladl1	N-acetylated alpha-linked acidic dipeptidase-like 1	58.8605	2.47219	0.482538	5.1062	3.2871e-07	9.91545e-06
ENSMUSG00000036430	72726	Tbcc	tubulin-specific chaperone C	581.93	-0.837584	0.164379	-5.09547	3.47872e-07	1.04786e-05
ENSMUSG00000037991	223970	Rmi2	RecQ mediated genome instability 2	105.772	2.44602	0.479532	5.09249	3.53392e-07	1.06185e-05
ENSMUSG00000039849	228866	Pcif1	phosphorylated CTD interacting factor 1	1779.32	0.913929	0.179472	5.09227	3.5381e-07	1.06185e-05
ENSMUSG00000022833	239839	Ccdc14	coiled-coil domain containing 14	362.862	1.33754	0.262634	5.09215	3.54018e-07	1.06185e-05
ENSMUSG00000022034	71988	Esco2	establishment of sister chromatid cohesion N-acetyltransferase 2	422.961	3.26934	0.642274	5.09059	3.56952e-07	1.06914e-05
ENSMUSG00000078521	69885	Aunip	aurora kinase A and ninein interacting protein	156.078	3.18798	0.625788	5.08507	3.67494e-07	1.09917e-05
ENSMUSG00000005373	58805	Mlxipl	MLX interacting protein-like	560.186	2.95033	0.580538	5.08247	3.72554e-07	1.11274e-05
ENSMUSG00000024397	11629	Aif1	allograft inflammatory factor 1	25.2654	-3.08973	0.605745	-5.08156	3.74343e-07	1.11651e-05
ENSMUSG00000027330	12531	Cdc25b	cell division cycle 25B	1746.61	2.47143	0.486667	5.07899	3.7945e-07	1.12957e-05
ENSMUSG00000029521	50883	Chek2	checkpoint kinase 2	1049.86	1.40819	0.277258	5.07882	3.79787e-07	1.12957e-05
ENSMUSG00000011958	12175	Bnip2	BCL2/adenovirus E1B interacting protein 2	2809.64	-0.928913	0.182968	-5.07691	3.83619e-07	1.13937e-05
ENSMUSG00000024817	109113	Uhrf2	ubiquitin-like, containing PHD and RING finger domains 2	3435.88	0.94788	0.186766	5.07519	3.87118e-07	1.14816e-05
ENSMUSG00000022881	106344	Rfc4	replication factor C (activator 1) 4	631.621	2.50611	0.494054	5.07232	3.92993e-07	1.16396e-05
ENSMUSG00000036790	245450	Slitrk2	SLIT and NTRK-like family, member 2	3.65737	-4.91339	0.970695	-5.07111	3.95494e-07	1.16974e-05
ENSMUSG00000074785	54712	Plxnc1	plexin C1	52.2172	-3.33406	0.65633	-5.0663	4.05622e-07	1.19802e-05
ENSMUSG00000019230	16876	Lhx9	LIM homeobox protein 9	433.78	2.63144	0.519561	5.06378	4.11029e-07	1.21231e-05
ENSMUSG00000021185	217830	Dglucy	D-glutamate cyclase	931.889	-2.9009	0.572798	-5.06156	4.15838e-07	1.22479e-05
ENSMUSG00000026683	66977	Nuf2	NUF2, NDC80 kinetochore complex component	678.472	3.00024	0.593647	5.05505	4.30267e-07	1.26553e-05
ENSMUSG00000082396				8.58944	-2.53789	0.498212	-5.05195	4.3733e-07	1.28453e-05
ENSMUSG00000097518				42.811	1.81896	0.359323	5.05013	4.41512e-07	1.29502e-05
ENSMUSG00000044934	238673	Zfp367	zinc finger protein 367	683.075	1.99125	0.394351	5.04904	4.4404e-07	1.30064e-05
ENSMUSG00000027379	12235	Bub1	BUB1, mitotic checkpoint serine/threonine kinase	1501.04	3.42631	0.679481	5.0487	4.44827e-07	1.30115e-05
ENSMUSG00000021377	110052	Dek	DEK proto-oncogene (DNA binding)	3621.19	1.79061	0.354981	5.04434	4.55081e-07	1.32931e-05
ENSMUSG00000061517	223227	Sox21	SRY (sex determining region Y)-box 21	8.63912	-4.63448	0.844896	-5.04306	4.58157e-07	1.33646e-05
ENSMUSG00000024791	67849	Cdca5	cell division cycle associated 5	683.894	2.5146	0.498697	5.04225	4.601e-07	1.33896e-05
ENSMUSG00000086389				44.1101	2.89263	0.569738	5.04217	4.60274e-07	1.33896e-05
ENSMUSG00000097519	75323	4930558J18Rik	RIKEN cDNA 4930558J18 gene	33.2994	2.95687	0.580364	5.04083	4.63523e-07	1.34656e-05
ENSMUSG00000000794	140493	Kcnn3	potassium intermediate/small conductance calcium-activated channel, subfamily N, member 3	43.5354	-3.49088	0.690129	-5.03922	4.67439e-07	1.35474e-05
ENSMUSG00000030346	19362	Rad51ap1	RAD51 associated protein 1	551.906	3.08884	0.613083	5.03915	4.67612e-07	1.35474e-05
ENSMUSG00000010609	19165	Psen2	presenilin 2	698.824	-1.30731	0.259588	-5.03608	4.75158e-07	1.37472e-05
ENSMUSG00000028466	12913	Creb3	cAMP responsive element binding protein 3	2051.71	-1.36731	0.271889	-5.02889	4.93333e-07	1.42536e-05
ENSMUSG00000021485	17121	Mxd3	Max dimerization protein 3	193.868	3.10086	0.615992	5.02843	4.94502e-07	1.42544e-05
ENSMUSG00000039781	12009	Cep131	centrosomal protein 131	979.222	0.998137	0.198496	5.02836	4.94701e-07	1.42544e-05
ENSMUSG00000085201				6.93749	-4.38582	0.8003	-5.02667	4.99064e-07	1.43419e-05
ENSMUSG00000096617				61.4691	1.60412	0.318737	5.02666	4.99088e-07	1.43419e-05
ENSMUSG00000092130	100303738	D030025P21Rik	RIKEN cDNA D030025P21 gene	30.9619	-2.15134	0.427693	-5.02606	5.00661e-07	1.43676e-05
ENSMUSG00000098113	100039827	Gm2445	glyceraldehyde-3-phosphate dehydrogenase pseudogene	26.2067	2.19571	0.434085	5.02573	5.01525e-07	1.4373e-05
ENSMUSG00000027323	19361	Rad51	RAD51 recombinase	900.81	2.63152	0.524049	5.02205	5.11221e-07	1.46311e-05
ENSMUSG00000054293	213438	P2ry10b	purinergic receptor P2Y, G-protein coupled 10B	6.04999	-4.97452	0.990819	-5.01971	5.17494e-07	1.47907e-05
ENSMUSG00000033491	244954	Prss35	protease, serine 35	644.503	4.77822	0.963527	5.01802	5.2207e-07	1.49014e-05
ENSMUSG00000027296	228550	Itpka	inositol 1,4,5-trisphosphate 3-kinase A	42.0845	2.78037	0.550487	5.01776	5.22775e-07	1.49015e-05
ENSMUSG00000026941	381352	Mamdc4	MAM domain containing 4	140.289	1.00133	0.199647	5.01443	5.31896e-07	1.51412e-05
ENSMUSG00000025758	20873	Plk4	polo like kinase 4	49.7023	2.60916	0.518168	5.01191	5.38919e-07	1.53206e-05
ENSMUSG00000055022	12805	Cntn1	contactin 1	5.09773	-4.82657	0.9639	-5.01019	5.43776e-07	1.5438e-05
ENSMUSG00000021501	12328	Caml	calcium modulating ligand	1129.79	-0.463524	0.0925225	-5.00986	5.44682e-07	1.54431e-05
ENSMUSG00000039462	12813	Col10a1	collagen, type X, alpha 1	21.662	-4.53922	0.8854	-5.00482	5.59133e-07	1.58317e-05
ENSMUSG00000029247	67054	Paics	phosphoribosylaminoimidazole carboxylase, phosphoribosylaminoribosylaminoimidazole, succinocarboxamide synthetase	11356.6	1.45557	0.290945	5.00297	5.64533e-07	1.59633e-05
ENSMUSG00000018585	11927	Atox1	antioxidant 1 copper chaperone	2337.66	-1.08458	0.216799	-5.00267	5.65418e-07	1.5967e-05
ENSMUSG00000018470	16499	Kcnab3	potassium voltage-gated channel, shaker-related subfamily, beta member 3	303.69	2.18335	0.436336	5.00224	5.66674e-07	1.59813e-05
ENSMUSG00000047459	67068	Dynlrb1	dynein light chain roadblock-type 1	2471.47	-0.491918	0.0983673	-5.00084	5.70808e-07	1.60765e-05
ENSMUSG00000041236	218035	Vps41	VPS41 HOPS complex subunit	2827.97	-1.21262	0.242555	-4.99931	5.75349e-07	1.61829e-05
ENSMUSG00000048922	108912	Cdca2	cell division cycle associated 2	1074.16	3.38261	0.677513	4.99795	5.79439e-07	1.62764e-05
ENSMUSG00000045275	385668	Lca5l	Leber congenital amaurosis 5-like	68.1267	-1.25472	0.251245	-4.99401	5.9137e-07	1.65896e-05
ENSMUSG00000027715	12428	Ccna2	cyclin A2	2568.59	3.46948	0.695936	4.99323	5.93791e-07	1.66355e-05
ENSMUSG00000032013	72169	Trim29	tripartite motif-containing 29	16.6651	-4.58902	0.887965	-4.99283	5.95011e-07	1.66478e-05
ENSMUSG00000039105	66290	Atp6v1g1	ATPase, H+ transporting, lysosomal V1 subunit G1	5426.7	-0.640688	0.128381	-4.99051	6.02213e-07	1.68271e-05
ENSMUSG00000074361	319430	C5ar2	complement component 5a receptor 2	10.4868	-4.81694	0.890934	-4.98855	6.08328e-07	1.69756e-05
ENSMUSG00000073409	110557	H2-Q6	histocompatibility 2, Q region locus 6	535.069	4.02363	0.808775	4.98795	6.10227e-07	1.70063e-05
ENSMUSG00000025169	66179	Ogfod3	2-oxoglutarate and iron-dependent oxygenase domain containing 3	357.382	1.13626	0.227791	4.9877	6.11033e-07	1.70064e-05
ENSMUSG00000034311	16571	Kif4	kinesin family member 4	987.688	3.09724	0.621495	4.98626	6.15585e-07	1.71051e-05
ENSMUSG00000041449				1661.59	-2.9922	0.599709	-4.98607	6.16189e-07	1.71051e-05
ENSMUSG00000074968	228432	Ano3	anoctamin 3	226.344	-5.72231	1.13037	-4.98238	6.28057e-07	1.74118e-05
ENSMUSG00000004099	13433	Dnmt1	DNA methyltransferase (cytosine-5) 1	6804.92	2.38287	0.47863	4.97951	6.37461e-07	1.76494e-05
ENSMUSG00000024989	74107	Cep55	centrosomal protein 55	1045.76	3.07381	0.617911	4.97722	6.4505e-07	1.78363e-05
ENSMUSG00000020077	19073	Srgn	serglycin	253.957	-5.70487	1.12982	-4.97589	6.49486e-07	1.79356e-05
ENSMUSG00000034730	107831	Adgrb1	adhesion G protein-coupled receptor B1	62.014	-3.93795	0.787403	-4.97477	6.53265e-07	1.80165e-05
ENSMUSG00000022322	20419	Shcbp1	Shc SH2-domain binding protein 1	835.72	2.89286	0.581861	4.97312	6.58854e-07	1.81471e-05
ENSMUSG00000036155	107895	Mgat5	mannoside acetylglucosaminyltransferase 5	1468.85	-1.81613	0.365288	-4.97151	6.64329e-07	1.82512e-05
ENSMUSG00000030737	101488	Slco2b1	solute carrier organic anion transporter family, member 2b1	10.9774	-3.75158	0.738489	-4.97151	6.64351e-07	1.82512e-05
ENSMUSG00000030450	18431	Oca2	oculocutaneous albinism II	5.69516	-5.26781	1.05716	-4.96667	6.81116e-07	1.86876e-05
ENSMUSG00000046093	170638	Hpcal4	hippocalcin-like 4	120.614	-4.14078	0.829925	-4.96518	6.86376e-07	1.88076e-05
ENSMUSG00000096954				79.7822	2.20431	0.443221	4.9648	6.87731e-07	1.88204e-05
ENSMUSG00000005057	23921	Sh2b2	SH2B adaptor protein 2	324.792	1.47823	0.297887	4.96161	6.99102e-07	1.9107e-05
ENSMUSG00000099107				9.85864	5.22744	1.0541	4.95956	7.06516e-07	1.92848e-05
ENSMUSG00000038644	18971	Pold1	polymerase (DNA directed), delta 1, catalytic subunit	2812.1	2.399	0.484223	4.9552	7.22563e-07	1.96827e-05
ENSMUSG00000042029	76044	Ncapg2	non-SMC condensin II complex, subunit G2	1161.96	2.56888	0.518512	4.9551	7.22946e-07	1.96827e-05
ENSMUSG00000046671	76824	Mtfr1l	mitochondrial fission regulator 1-like	2538.23	-0.652807	0.131826	-4.95204	7.34387e-07	1.99686e-05
ENSMUSG00000023074	70380	Mospd1	motile sperm domain containing 1	682.955	-1.0771	0.217554	-4.95099	7.38373e-07	2.00513e-05
ENSMUSG00000042485	66175	Mustn1	musculoskeletal, embryonic nuclear protein 1	64.7752	-3.8793	0.780165	-4.9489	7.46336e-07	2.02288e-05
ENSMUSG00000031546	109145	Gins4	GINS complex subunit 4 (Sld5 homolog)	1181.36	0.940803	0.190105	4.94878	7.46817e-07	2.02288e-05
ENSMUSG00000045838	214239	Ccdc9b	coiled-coil domain containing 9B	2740.42	-1.47029	0.297269	-4.94591	7.57905e-07	2.0503e-05
ENSMUSG00000027933	229543	Ints3	integrator complex subunit 3	4132.81	0.585684	0.118446	4.94471	7.62578e-07	2.06032e-05
ENSMUSG00000034377	68842	Tulp4	tubby like protein 4	3490.32	-1.02714	0.207814	-4.94259	7.70933e-07	2.08025e-05
ENSMUSG00000043858				3234.34	1.07767	0.218081	4.94156	7.74998e-07	2.08856e-05
ENSMUSG00000065952	546049	Rps23rg1	ribosomal protein S23, retrogene 1	44.304	3.20346	0.642235	4.9395	7.83224e-07	2.10805e-05
ENSMUSG00000021469	17702	Msx2	msh homeobox 2	57.0488	-4.92975	0.98257	-4.93823	7.88356e-07	2.11818e-05
ENSMUSG00000042251	212933	Pm20d1	peptidase M20 domain containing 1	54.6563	-4.41857	0.88584	-4.93807	7.88981e-07	2.11818e-05
ENSMUSG00000029726	231803	Mepce	methylphosphate capping enzyme	2433.61	0.63385	0.128447	4.93468	8.02816e-07	2.1526e-05
ENSMUSG00000079317	66226	Trappc2	trafficking protein particle complex 2	280.103	-0.888561	0.180235	-4.93007	8.22013e-07	2.2013e-05
ENSMUSG00000051486	93882	Pcdhb11	protocadherin beta 11	6.05186	-3.60867	0.70119	-4.92901	8.26467e-07	2.21043e-05
ENSMUSG00000016624	271305	Phf21b	PHD finger protein 21B	78.2574	-2.00494	0.406795	-4.92752	8.32813e-07	2.2246e-05
ENSMUSG00000034723	52837	Tmx4	thioredoxin-related transmembrane protein 4	1455.9	0.682021	0.138504	4.92413	8.47349e-07	2.26059e-05
ENSMUSG00000075224	241528	Lrrc55	leucine rich repeat containing 55	8.65125	-5.24748	1.06048	-4.92183	8.57405e-07	2.28358e-05
ENSMUSG00000036223	66468	Ska1	spindle and kinetochore associated complex subunit 1	252.268	3.35717	0.681865	4.92128	8.59819e-07	2.28358e-05
ENSMUSG00000017499	23834	Cdc6	cell division cycle 6	553.302	2.67542	0.543644	4.92125	8.59917e-07	2.28358e-05
ENSMUSG00000039518	386463	Cdsn	corneodesmosin	1000.37	3.12878	0.636199	4.92117	8.60267e-07	2.28358e-05
ENSMUSG00000032057	235345	Hoatz	HOATZ cilia and flagella associated protein	12.3918	-3.64194	0.728182	-4.92028	8.64193e-07	2.29114e-05
ENSMUSG00000046179	108961	E2f8	E2F transcription factor 8	979.389	2.88674	0.587189	4.91794	8.74575e-07	2.31577e-05
ENSMUSG00000031147	54634	Magix	MAGI family member, X-linked	15.495	-2.04853	0.415919	-4.91625	8.82192e-07	2.33303e-05
ENSMUSG00000087691	102640368	Cd55os	CD55 molecule, opposite strand sequence	4.37663	-4.65915	0.949054	-4.91508	8.87482e-07	2.3441e-05
ENSMUSG00000035226	241770	Rims4	regulating synaptic membrane exocytosis 4	5.08353	-4.42061	0.856629	-4.91412	8.91827e-07	2.35265e-05
ENSMUSG00000004221	16151	Ikbkg	inhibitor of kappaB kinase gamma	2516.14	-0.836831	0.170321	-4.91326	8.95766e-07	2.36011e-05
ENSMUSG00000079419	73656	Ms4a6c	membrane-spanning 4-domains, subfamily A, member 6C	13.845	-5.59292	1.11843	-4.9107	9.07521e-07	2.38647e-05
ENSMUSG00000015468	18132	Notch4	notch 4	129.879	-2.93185	0.596447	-4.91059	9.08016e-07	2.38647e-05
ENSMUSG00000020780	217337	Srp68	signal recognition particle 68	4734.14	0.908032	0.185014	4.9079	9.20586e-07	2.41651e-05
ENSMUSG00000039396	234258	Neil3	nei like 3 (E. coli)	311.829	3.1477	0.641885	4.90281	9.44751e-07	2.47688e-05
ENSMUSG00000049538	271127	Adamts16	a disintegrin-like and metallopeptidase (reprolysin type) with thrombospondin type 1 motif, 16	673.657	-4.8517	0.983179	-4.89845	9.65944e-07	2.52932e-05
ENSMUSG00000094690	72240	1600014C23Rik	RIKEN cDNA 1600014C23 gene	18.5424	3.00682	0.600098	4.89789	9.68717e-07	2.53257e-05
ENSMUSG00000031328	192176	Flna	filamin, alpha	52903.1	-0.777619	0.158772	-4.89772	9.69572e-07	2.53257e-05
ENSMUSG00000037443	70012	Cep85	centrosomal protein 85	1205.83	1.03634	0.211768	4.89363	9.89943e-07	2.58261e-05
ENSMUSG00000008475	67771	Arpc5	actin related protein 2/3 complex, subunit 5	5964.51	-1.02547	0.209732	-4.88942	1.01132e-06	2.63515e-05
ENSMUSG00000035637	76238	Grhpr	glyoxylate reductase/hydroxypyruvate reductase	1614.53	1.1885	0.243146	4.88794	1.01895e-06	2.65178e-05
ENSMUSG00000057375	230584	Yipf1	Yip1 domain family, member 1	865.28	-0.789202	0.161484	-4.88721	1.02274e-06	2.65838e-05
ENSMUSG00000079311	100041236	Gm3222	glyceraldehyde-3-phosphate dehydrogenase pseudogene	22.025	1.92319	0.391271	4.88653	1.02628e-06	2.66431e-05
ENSMUSG00000095115	319622	Itpripl2	inositol 1,4,5-triphosphate receptor interacting protein-like 2	4142.35	-1.33958	0.274343	-4.88283	1.04572e-06	2.71148e-05
ENSMUSG00000052609	263406	Plekhg3	pleckstrin homology domain containing, family G (with RhoGef domain) member 3	6258.29	-1.27314	0.260894	-4.87988	1.06148e-06	2.74898e-05
ENSMUSG00000103523				2.71679	-4.5932	0.945415	-4.87388	1.09427e-06	2.83044e-05
ENSMUSG00000074802	237436	Gas2l3	growth arrest-specific 2 like 3	916.467	2.79253	0.573268	4.87265	1.10111e-06	2.84468e-05
ENSMUSG00000026012	12487	Cd28	CD28 antigen	9.0385	-4.96311	0.962797	-4.87108	1.10989e-06	2.86103e-05
ENSMUSG00000001517	14235	Foxm1	forkhead box M1	2801.47	2.8987	0.595449	4.87104	1.11014e-06	2.86103e-05
ENSMUSG00000026773	170768	Pfkfb3	6-phosphofructo-2-kinase/fructose-2,6-biphosphatase 3	2835.9	1.62967	0.334774	4.86801	1.12729e-06	2.90171e-05
ENSMUSG00000102055				21.5577	-2.31693	0.475347	-4.86624	1.1374e-06	2.92419e-05
ENSMUSG00000001280	20683	Sp1	trans-acting transcription factor 1	4439.68	0.818798	0.168355	4.86349	1.15332e-06	2.95929e-05
ENSMUSG00000024369	27632	Nelfe	negative elongation factor complex member E, Rdbp	1971.18	0.984414	0.20241	4.8634	1.15384e-06	2.95929e-05
ENSMUSG00000030556	67867	Lrrc28	leucine rich repeat containing 28	727.258	-1.19673	0.246164	-4.86151	1.16497e-06	2.98422e-05
ENSMUSG00000021217	243931	Tshz3	teashirt zinc finger family member 3	70.0732	-4.86945	0.987727	-4.85996	1.17409e-06	3.00398e-05
ENSMUSG00000097439				152.459	2.78403	0.572204	4.8595	1.17681e-06	3.0073e-05
ENSMUSG00000081058	97114	H3c15	H3 clustered histone 15	39.1039	-3.11993	0.64055	-4.85812	1.18503e-06	3.02469e-05
ENSMUSG00000044748	13214	Defb1	defensin beta 1	28.1877	-3.71013	0.758347	-4.85762	1.18803e-06	3.0287e-05
ENSMUSG00000027424	74528	Mgme1	mitochondrial genome maintenance exonuclease 1	604.473	1.63976	0.337615	4.85648	1.19492e-06	3.04259e-05
ENSMUSG00000042436	76293	Mfap4	microfibrillar-associated protein 4	109.487	-5.65168	1.13784	-4.85386	1.21084e-06	3.07864e-05
ENSMUSG00000054717	97165	Hmgb2	high mobility group box 2	4104.43	3.08527	0.636278	4.85352	1.21288e-06	3.07864e-05
ENSMUSG00000029608	19894	Rph3a	rabphilin 3A	16.0026	-4.05306	0.819211	-4.85343	1.21342e-06	3.07864e-05
ENSMUSG00000004814	56221	Ccl24	chemokine (C-C motif) ligand 24	12.1526	-5.47723	1.11178	-4.85134	1.2263e-06	3.10761e-05
ENSMUSG00000068037	17171	Mas1	MAS1 oncogene	7.47444	-3.63344	0.725905	-4.84808	1.24661e-06	3.15531e-05
ENSMUSG00000094634				19.2104	5.23734	0.966528	4.84522	1.26474e-06	3.19739e-05
ENSMUSG00000065922				218.55	1.48596	0.306783	4.84249	1.2822e-06	3.23768e-05
ENSMUSG00000023064	20618	Sncg	synuclein, gamma	14.626	-4.579	0.908973	-4.8412	1.29056e-06	3.25492e-05
ENSMUSG00000041378	12741	Cldn5	claudin 5	4.74793	-5.0687	1.04615	-4.83743	1.31526e-06	3.31135e-05
ENSMUSG00000022364	210544	Tbc1d31	TBC1 domain family, member 31	1847.94	2.5323	0.52362	4.83731	1.31606e-06	3.31135e-05
ENSMUSG00000021610	218335	Clptm1l	CLPTM1-like	5370.81	-0.774857	0.160236	-4.83574	1.32652e-06	3.33372e-05
ENSMUSG00000044220	18089	Nkx2-3	NK2 homeobox 3	864.921	4.93666	1.04788	4.83479	1.33284e-06	3.34564e-05
ENSMUSG00000052373	13384	Mpp3	membrane protein, palmitoylated 3 (MAGUK p55 subfamily member 3)	165.699	3.33044	0.688014	4.83387	1.33903e-06	3.35723e-05
ENSMUSG00000023951	22339	Vegfa	vascular endothelial growth factor A	13535.4	1.7986	0.372149	4.83327	1.34306e-06	3.36334e-05
ENSMUSG00000095788	320832	Sirpb1a	signal-regulatory protein beta 1A	3.38629	-4.78027	0.990854	-4.83289	1.34567e-06	3.36591e-05
ENSMUSG00000053007	231991	Creb5	cAMP responsive element binding protein 5	704.179	1.43719	0.2974	4.83221	1.35026e-06	3.37344e-05
ENSMUSG00000022148	23880	Fyb	FYN binding protein	27.4279	-3.80159	0.780508	-4.83075	1.36018e-06	3.39423e-05
ENSMUSG00000024833	18969	Pola2	polymerase (DNA directed), alpha 2	1881.48	2.14955	0.445058	4.83019	1.36404e-06	3.39985e-05
ENSMUSG00000050776	258440	Olfr1317	olfactory receptor 1317	3.24461	-4.75114	0.985709	-4.82808	1.37859e-06	3.43209e-05
ENSMUSG00000045328	229841	Cenpe	centromere protein E	1511.68	3.0827	0.639067	4.82763	1.38164e-06	3.43567e-05
ENSMUSG00000096146	16514	Kcnj11	potassium inwardly rectifying channel, subfamily J, member 11	10.8114	-5.10588	0.998406	-4.82557	1.39603e-06	3.46738e-05
ENSMUSG00000063687	93876	Pcdhb5	protocadherin beta 5	11.0338	-3.57473	0.728298	-4.82484	1.40117e-06	3.47557e-05
ENSMUSG00000028811	107271	Yars	tyrosyl-tRNA synthetase	4361.14	0.654772	0.135714	4.82463	1.4026e-06	3.47557e-05
ENSMUSG00000041498	381293	Kif14	kinesin family member 14	566.584	3.2865	0.681885	4.82305	1.41383e-06	3.4993e-05
ENSMUSG00000024795	240641	Kif20b	kinesin family member 20B	1409.52	2.93502	0.6091	4.82138	1.4257e-06	3.52458e-05
ENSMUSG00000032366	22003	Tpm1	tropomyosin 1, alpha	32759.8	-1.09084	0.226385	-4.81849	1.44648e-06	3.5718e-05
ENSMUSG00000086665				10.6864	-2.5937	0.535084	-4.81825	1.44823e-06	3.57196e-05
ENSMUSG00000022901	12524	Cd86	CD86 antigen	7.24702	-5.39136	1.11315	-4.80395	1.55569e-06	3.83255e-05
ENSMUSG00000021175	217946	Cdca7l	cell division cycle associated 7 like	890.36	1.6779	0.349462	4.80116	1.57749e-06	3.88011e-05
ENSMUSG00000097388	100041204	Gm3200	glyceraldehyde-3-phosphate dehydrogenase pseudogene	23.8906	1.96437	0.40693	4.80101	1.57865e-06	3.88011e-05
ENSMUSG00000049152	223337	Ugt3a2	UDP glycosyltransferases 3 family, polypeptide A2	364.075	5.13098	1.2348	4.79771	1.60492e-06	3.94011e-05
ENSMUSG00000062761	269639	Zfp512	zinc finger protein 512	1828.54	0.77661	0.161899	4.79684	1.61189e-06	3.95266e-05
ENSMUSG00000040528	380732	Milr1	mast cell immunoglobulin like receptor 1	22.9729	-3.90633	0.805303	-4.79559	1.622e-06	3.96967e-05
ENSMUSG00000031613	15446	Hpgd	hydroxyprostaglandin dehydrogenase 15 (NAD)	7.92059	-3.69119	0.746119	-4.7953	1.62433e-06	3.96967e-05
ENSMUSG00000055413	15016	H2-Q5	histocompatibility 2, Q region locus 5	135.344	3.67233	0.763902	4.79529	1.62443e-06	3.96967e-05
ENSMUSG00000051220	236930	Ercc6l	excision repair cross-complementing rodent repair deficiency complementation group 6 like	632.433	2.79592	0.583506	4.79245	1.6476e-06	4.02166e-05
ENSMUSG00000022443	17886	Myh9	myosin, heavy polypeptide 9, non-muscle	68330.1	-0.907976	0.189496	-4.79153	1.65517e-06	4.0355e-05
ENSMUSG00000041219	228482	Arhgap11a	Rho GTPase activating protein 11A	2305.94	2.14726	0.448438	4.78875	1.67826e-06	4.08711e-05
ENSMUSG00000079659	652925	Tmem243	transmembrane protein 243, mitochondrial	307.476	1.41061	0.294572	4.78796	1.68489e-06	4.09474e-05
ENSMUSG00000027469	72119	Tpx2	TPX2, microtubule-associated	3526.52	2.5808	0.53921	4.78791	1.68525e-06	4.09474e-05
ENSMUSG00000019942	12534	Cdk1	cyclin-dependent kinase 1	3735.98	2.83383	0.592351	4.78693	1.69352e-06	4.11011e-05
ENSMUSG00000063018				344.404	2.12152	0.44341	4.78346	1.72305e-06	4.17703e-05
ENSMUSG00000021965	219114	Ska3	spindle and kinetochore associated complex subunit 3	554.908	2.86135	0.59846	4.78204	1.73523e-06	4.20175e-05
ENSMUSG00000044827	21897	Tlr1	toll-like receptor 1	22.5624	-3.42476	0.711761	-4.78146	1.74024e-06	4.2049e-05
ENSMUSG00000033970	69263	Rfc3	replication factor C (activator 1) 3	1069.77	1.15529	0.241613	4.78143	1.74049e-06	4.2049e-05
ENSMUSG00000022360	70472	Atad2	ATPase family, AAA domain containing 2	3147.17	3.0592	0.640726	4.77909	1.76087e-06	4.2493e-05
ENSMUSG00000092250				139.779	5.63527	1.15108	4.77575	1.7904e-06	4.31292e-05
ENSMUSG00000105258				8.24777	-3.56171	0.727146	-4.77565	1.7913e-06	4.31292e-05
ENSMUSG00000042535	14904	Gtpbp1	GTP binding protein 1	2348.06	0.893772	0.187181	4.77486	1.79833e-06	4.32495e-05
ENSMUSG00000040613	11810	Apobec1	apolipoprotein B mRNA editing enzyme, catalytic polypeptide 1	345.389	-3.59731	0.751912	-4.7737	1.80873e-06	4.34505e-05
ENSMUSG00000066568	67070	Lsm14a	LSM14A mRNA processing body assembly factor	4524.42	0.386474	0.0809964	4.77149	1.82867e-06	4.38797e-05
ENSMUSG00000056459	109929	Zbtb25	zinc finger and BTB domain containing 25	455.197	1.2638	0.264984	4.76893	1.85204e-06	4.43905e-05
ENSMUSG00000020330	15366	Hmmr	hyaluronan mediated motility receptor (RHAMM)	1591.14	3.26797	0.686177	4.7687	1.85421e-06	4.43923e-05
ENSMUSG00000033083	210789	Tbc1d4	TBC1 domain family, member 4	1049.83	1.96113	0.411999	4.76004	1.93555e-06	4.62876e-05
ENSMUSG00000029366	13178	Dck	deoxycytidine kinase	1384.39	1.61122	0.338543	4.75919	1.94368e-06	4.64297e-05
ENSMUSG00000028909	19273	Ptpru	protein tyrosine phosphatase, receptor type, U	89.8444	-3.03777	0.637436	-4.75891	1.94645e-06	4.64436e-05
ENSMUSG00000038482	21781	Tfdp1	transcription factor Dp 1	5513.93	1.45722	0.306321	4.7572	1.96293e-06	4.67686e-05
ENSMUSG00000044469	66443	Tnfaip8l1	tumor necrosis factor, alpha-induced protein 8-like 1	81.5877	1.78512	0.374844	4.75705	1.96447e-06	4.67686e-05
ENSMUSG00000044005	216456	Gls2	glutaminase 2 (liver, mitochondrial)	342.628	2.98659	0.627931	4.75596	1.97505e-06	4.69678e-05
ENSMUSG00000050192	208691	Eif5a2	eukaryotic translation initiation factor 5A2	714.887	1.09133	0.229596	4.75308	2.00337e-06	4.75879e-05
ENSMUSG00000026622	18005	Nek2	NIMA (never in mitosis gene a)-related expressed kinase 2	1467.08	3.16231	0.666218	4.75157	2.0184e-06	4.78913e-05
ENSMUSG00000024298	208292	Zfp871	zinc finger protein 871	1186.4	1.31575	0.276925	4.75116	2.02248e-06	4.79347e-05
ENSMUSG00000064225	75552	Paqr9	progestin and adipoQ receptor family member IX	204.975	2.72249	0.573169	4.7466	2.06869e-06	4.89751e-05
ENSMUSG00000003283	15162	Hck	hemopoietic cell kinase	82.3453	-3.45441	0.726116	-4.74459	2.08929e-06	4.94076e-05
ENSMUSG00000041481	20715	Serpina3g	serine (or cysteine) peptidase inhibitor, clade A, member 3G	142.381	-2.82637	0.59524	-4.74423	2.093e-06	4.94403e-05
ENSMUSG00000032782	216846	Cntrob	centrobin, centrosomal BRCA2 interacting protein	959.326	0.935917	0.197327	4.74285	2.10737e-06	4.96967e-05
ENSMUSG00000029373	56744	Pf4	platelet factor 4	94.9038	-4.94609	1.02861	-4.74273	2.10853e-06	4.96967e-05
ENSMUSG00000034413	240055	Neurl1b	neuralized E3 ubiquitin protein ligase 1B	679.409	2.08271	0.439213	4.74173	2.11901e-06	4.98884e-05
ENSMUSG00000006134	12929	Crkl	v-crk avian sarcoma virus CT10 oncogene homolog-like	1770.65	0.657462	0.13878	4.73741	2.16465e-06	5.09064e-05
ENSMUSG00000030254	58186	Rad18	RAD18 E3 ubiquitin protein ligase	1021.13	2.09248	0.44209	4.73324	2.20965e-06	5.18607e-05
ENSMUSG00000027186	13711	Elf5	E74-like factor 5	19.3461	-5.4518	1.09125	-4.7332	2.21011e-06	5.18607e-05
ENSMUSG00000014074	70238	Rnf168	ring finger protein 168	1456.78	0.830679	0.175608	4.73024	2.24259e-06	5.25646e-05
ENSMUSG00000087523				46.6782	1.29957	0.274453	4.72981	2.24728e-06	5.25777e-05
ENSMUSG00000104342				28.8173	2.07173	0.435919	4.72968	2.24873e-06	5.25777e-05
ENSMUSG00000040321	228491	Zfp770	zinc finger protein 770	658.132	1.11615	0.235985	4.72951	2.25057e-06	5.25777e-05
ENSMUSG00000039307	238023	Hexdc	hexosaminidase (glycosyl hydrolase family 20, catalytic domain) containing	502.744	0.849965	0.17974	4.72865	2.26019e-06	5.27444e-05
ENSMUSG00000072066	211378	6720489N17Rik	RIKEN cDNA 6720489N17 gene	155.898	1.62634	0.344008	4.72562	2.29411e-06	5.34769e-05
ENSMUSG00000032641	14760	Gpr19	G protein-coupled receptor 19	176.931	1.81141	0.383165	4.7254	2.29661e-06	5.34769e-05
ENSMUSG00000039033	75812	Tasp1	taspase, threonine aspartase 1	878.256	1.5893	0.336732	4.71957	2.36341e-06	5.49719e-05
ENSMUSG00000035125	330361	Gcfc2	GC-rich sequence DNA binding factor 2	325.182	0.731512	0.155089	4.71645	2.4e-06	5.5762e-05
ENSMUSG00000021707	13361	Dhfr	dihydrofolate reductase	684.446	2.32039	0.492163	4.7147	2.42071e-06	5.61817e-05
ENSMUSG00000038987	227736	Cfap157	cilia and flagella associated protein 157	146.74	-1.26825	0.269045	-4.7139	2.43026e-06	5.63416e-05
ENSMUSG00000031304	16186	Il2rg	interleukin 2 receptor, gamma chain	18.5952	-3.46032	0.728161	-4.713	2.44092e-06	5.6527e-05
ENSMUSG00000030562	50490	Nox4	NADPH oxidase 4	2824.26	-2.68193	0.568982	-4.71131	2.46135e-06	5.69381e-05
ENSMUSG00000037049	20597	Smpd1	sphingomyelin phosphodiesterase 1, acid lysosomal	2398.77	-0.928286	0.197125	-4.70912	2.48786e-06	5.74889e-05
ENSMUSG00000064065	320495	Ipcef1	interaction protein for cytohesin exchange factors 1	72.5621	-3.79357	0.802395	-4.70717	2.51176e-06	5.79779e-05
ENSMUSG00000026938	14133	Fcna	ficolin A	35.8879	-5.30483	1.08332	-4.70666	2.51813e-06	5.80619e-05
ENSMUSG00000058672	22151	Tubb2a	tubulin, beta 2A class IIA	1848.21	-1.71779	0.36498	-4.7063	2.52253e-06	5.81003e-05
ENSMUSG00000020895	66910	Tmem107	transmembrane protein 107	661.592	1.99852	0.425099	4.70107	2.58798e-06	5.95431e-05
ENSMUSG00000027639	56045	Samhd1	SAM domain and HD domain, 1	3505.19	1.26449	0.269135	4.69836	2.62265e-06	6.02755e-05
ENSMUSG00000023982	14913	Guca1a	guanylate cyclase activator 1a (retina)	118.527	2.16586	0.460597	4.69765	2.63173e-06	6.04189e-05
ENSMUSG00000039220	52040	Ppp1r10	protein phosphatase 1, regulatory subunit 10	3203.54	0.36812	0.0783765	4.6968	2.64266e-06	6.06042e-05
ENSMUSG00000066632				19.6332	2.5831	0.542957	4.69442	2.67368e-06	6.12494e-05
ENSMUSG00000057766	225187	Ankrd29	ankyrin repeat domain 29	247.879	2.83145	0.603066	4.69312	2.69072e-06	6.15735e-05
ENSMUSG00000029202	71521	Pds5a	PDS5 cohesin associated factor A	5287.14	0.928352	0.197925	4.69041	2.72665e-06	6.23284e-05
ENSMUSG00000038943	233406	Prc1	protein regulator of cytokinesis 1	3639.53	2.9794	0.636033	4.68858	2.75114e-06	6.28206e-05
ENSMUSG00000018761	24070	Mpdu1	mannose-P-dolichol utilization defect 1	1443.45	-0.653796	0.139498	-4.68679	2.77519e-06	6.33017e-05
ENSMUSG00000039062	16790	Anpep	alanyl (membrane) aminopeptidase	650.897	-4.07518	0.866788	-4.68232	2.83652e-06	6.46312e-05
ENSMUSG00000006715	57441	Gmnn	geminin	683.61	2.26227	0.483406	4.67986	2.87075e-06	6.53412e-05
ENSMUSG00000046275	237858	Trarg1	trafficking regulator of GLUT4 (SLC2A4) 1	7.59286	-3.10939	0.653262	-4.67933	2.87815e-06	6.54394e-05
ENSMUSG00000037936	20778	Scarb1	scavenger receptor class B, member 1	3130.43	0.871081	0.186197	4.67824	2.89347e-06	6.57174e-05
ENSMUSG00000021133	217684	Susd6	sushi domain containing 6	3529.39	-1.47164	0.314769	-4.6752	2.9367e-06	6.66279e-05
ENSMUSG00000042606	233876	Hirip3	HIRA interacting protein 3	1398.45	2.2292	0.476995	4.67391	2.9552e-06	6.69761e-05
ENSMUSG00000025154	71085	Arhgap19	Rho GTPase activating protein 19	704.195	2.36882	0.507112	4.6714	2.99154e-06	6.76691e-05
ENSMUSG00000001029	15896	Icam2	intercellular adhesion molecule 2	7.82345	-4.44435	0.882244	-4.67121	2.99431e-06	6.76691e-05
ENSMUSG00000018604	21386	Tbx3	T-box 3	38.5154	-4.44693	0.938316	-4.67114	2.99534e-06	6.76691e-05
ENSMUSG00000029727	13113	Cyp3a13	cytochrome P450, family 3, subfamily a, polypeptide 13	51.0825	-2.91213	0.623854	-4.66011	3.16037e-06	7.13216e-05
ENSMUSG00000032440	21813	Tgfbr2	transforming growth factor, beta receptor II	9690.27	-1.32056	0.283584	-4.65661	3.21453e-06	7.23941e-05
ENSMUSG00000025403	108037	Shmt2	serine hydroxymethyltransferase 2 (mitochondrial)	12996	2.34843	0.504454	4.6566	3.21471e-06	7.23941e-05
ENSMUSG00000054136	223780	Adm2	adrenomedullin 2	491.776	2.19818	0.472175	4.65505	3.23899e-06	7.28636e-05
ENSMUSG00000004798	29869	Ulk2	unc-51 like kinase 2	1739.6	-0.515406	0.110769	-4.65298	3.27172e-06	7.3522e-05
ENSMUSG00000017969	19223	Ptgis	prostaglandin I2 (prostacyclin) synthase	433.111	-5.13538	1.09266	-4.64835	3.34601e-06	7.51119e-05
ENSMUSG00000059991	53324	Nptx2	neuronal pentraxin 2	19.9199	-3.77099	0.804092	-4.63756	3.52548e-06	7.90572e-05
ENSMUSG00000044548	59036	Dact1	dishevelled-binding antagonist of beta-catenin 1	35.5267	-3.56386	0.764566	-4.63627	3.54746e-06	7.94661e-05
ENSMUSG00000030427	18726	Lilra6	leukocyte immunoglobulin-like receptor, subfamily A (with TM domain), member 6	13.215	-5.73558	1.20799	-4.63512	3.56735e-06	7.98275e-05
ENSMUSG00000078307	330941	AI593442	expressed sequence AI593442	719.821	-5.46984	1.16943	-4.63158	3.6288e-06	8.1117e-05
ENSMUSG00000079555	231123	Haus3	HAUS augmin-like complex, subunit 3	743.412	1.31236	0.28344	4.62987	3.65888e-06	8.17034e-05
ENSMUSG00000086015	73906	4833417C18Rik	RIKEN cDNA 4833417C18 gene	13.8021	3.95723	0.781646	4.62897	3.67493e-06	8.19756e-05
ENSMUSG00000027342	18538	Pcna	proliferating cell nuclear antigen	5166.05	1.76916	0.382397	4.62671	3.71518e-06	8.27865e-05
ENSMUSG00000032267	235323	Usp28	ubiquitin specific peptidase 28	758.507	1.18516	0.256229	4.62518	3.74271e-06	8.33127e-05
ENSMUSG00000090952	115488819	Gm17251	predicted gene, 17251	112.663	-1.0174	0.220051	-4.62358	3.77168e-06	8.38696e-05
ENSMUSG00000032583	72825	Mon1a	MON1 homolog A, secretory traffciking associated	480.921	-0.917003	0.198356	-4.62305	3.78131e-06	8.39957e-05
ENSMUSG00000000154	18400	Slc22a18	solute carrier family 22 (organic cation transporter), member 18	357.564	-2.81313	0.608938	-4.61624	3.9076e-06	8.66099e-05
ENSMUSG00000049823	193736	Zbtb12	zinc finger and BTB domain containing 12	1013.6	1.29671	0.280901	4.61611	3.91002e-06	8.66099e-05
ENSMUSG00000028383	72479	Hsdl2	hydroxysteroid dehydrogenase like 2	1286.9	-1.27915	0.277107	-4.61604	3.91123e-06	8.66099e-05
ENSMUSG00000041798	103988	Gck	glucokinase	81.6663	2.05583	0.444829	4.61496	3.93176e-06	8.69737e-05
ENSMUSG00000000439	67027	Mkrn2	makorin, ring finger protein, 2	823.585	0.627299	0.136008	4.61215	3.9852e-06	8.80643e-05
ENSMUSG00000025791	72157	Pgm1	phosphoglucomutase 1	5839.23	1.72271	0.373807	4.60874	4.05115e-06	8.94285e-05
ENSMUSG00000091329				15.9221	3.33318	0.696752	4.60561	4.11255e-06	9.0669e-05
ENSMUSG00000089942	18725	Pira2	paired-Ig-like receptor A2	6.31062	-5.20681	1.12124	-4.60544	4.11588e-06	9.0669e-05
ENSMUSG00000031637	67620	Lrp2bp	Lrp2 binding protein	33.5928	2.65964	0.573373	4.60429	4.1388e-06	9.10794e-05
ENSMUSG00000081665	18722	Pira1	paired-Ig-like receptor A1	12.8184	-5.69919	1.20861	-4.60355	4.15355e-06	9.12761e-05
ENSMUSG00000020303	20856	Stc2	stanniocalcin 2	2701.59	2.66646	0.579522	4.60341	4.15634e-06	9.12761e-05
ENSMUSG00000079014	628900	Serpina3i	serine (or cysteine) peptidase inhibitor, clade A, member 3I	675.807	-2.75617	0.598417	-4.60281	4.16825e-06	9.14432e-05
ENSMUSG00000038903	381175	Ccdc68	coiled-coil domain containing 68	73.0802	-2.51957	0.54728	-4.60066	4.21159e-06	9.22986e-05
ENSMUSG00000024421	16774	Lama3	laminin, alpha 3	1841.62	-3.81083	0.825859	-4.60033	4.21816e-06	9.23474e-05
ENSMUSG00000081343	100384881	Gm16071	ribosomal protein L7A pseudogene	29.5823	-3.04535	0.659891	-4.59988	4.22727e-06	9.24085e-05
ENSMUSG00000078238				78.1486	-1.38158	0.30035	-4.59977	4.22966e-06	9.24085e-05
ENSMUSG00000030609	68048	Aen	apoptosis enhancing nuclease	2917.87	-1.4051	0.305677	-4.5966	4.29435e-06	9.37255e-05
ENSMUSG00000047115	231946	Fam221a	family with sequence similarity 221, member A	82.0549	2.11695	0.46006	4.59467	4.33428e-06	9.44998e-05
ENSMUSG00000102742	93723	Pcdhga11	protocadherin gamma subfamily A, 11	23.7903	-2.53168	0.550129	-4.59268	4.37593e-06	9.531e-05
ENSMUSG00000029427	70650	Zcchc8	zinc finger, CCHC domain containing 8	2259.09	0.897101	0.195418	4.59063	4.41913e-06	9.61523e-05
ENSMUSG00000005410	17218	Mcm5	minichromosome maintenance complex component 5	3217.8	2.89269	0.63076	4.58986	4.43541e-06	9.64078e-05
ENSMUSG00000078234	242721	Klhdc7a	kelch domain containing 7A	2231.41	-2.78781	0.607335	-4.58725	4.49118e-06	9.7487e-05
ENSMUSG00000044201	12532	Cdc25c	cell division cycle 25C	369.562	3.23644	0.705936	4.58711	4.49424e-06	9.7487e-05
ENSMUSG00000026939	51875	Tmem141	transmembrane protein 141	368.883	-0.991733	0.216216	-4.5868	4.50083e-06	9.75302e-05
ENSMUSG00000073607	633395	Gm10548	ribosomal protein L29 pseudogene	19.7304	-1.73407	0.377845	-4.58613	4.51547e-06	9.76923e-05
ENSMUSG00000000916	100609	Nsun5	NOL1/NOP2/Sun domain family, member 5	776.917	1.4053	0.306417	4.58603	4.51751e-06	9.76923e-05
ENSMUSG00000059659	791299	Gm10069	predicted gene 10069	166.494	1.18072	0.257516	4.58395	4.5627e-06	9.85693e-05
ENSMUSG00000022051	12177	Bnip3l	BCL2/adenovirus E1B interacting protein 3-like	10260.9	1.31982	0.287971	4.58321	4.57889e-06	9.88183e-05
ENSMUSG00000060131	241633	Atp8b4	ATPase, class I, type 8B, member 4	15.9684	-2.52896	0.550185	-4.5823	4.59883e-06	9.9148e-05
ENSMUSG00000026814	13805	Eng	endoglin	413.058	-3.43988	0.749677	-4.57915	4.6688e-06	0.000100554
ENSMUSG00000039137	73750	Whrn	whirlin	866.94	-1.09106	0.238336	-4.57784	4.69804e-06	0.000101082
ENSMUSG00000007827	232339	Ankrd26	ankyrin repeat domain 26	780.838	1.60077	0.349692	4.57743	4.70716e-06	0.000101175
ENSMUSG00000034206	77782	Polq	polymerase (DNA directed), theta	313.268	2.36542	0.516884	4.57513	4.7592e-06	0.00010219
ENSMUSG00000015697	84505	Setdb1	SET domain, bifurcated 1	2824.84	0.717795	0.15709	4.56928	4.89393e-06	0.000104977
ENSMUSG00000021609	13162	Slc6a3	solute carrier family 6 (neurotransmitter transporter, dopamine), member 3	9.41715	-4.86519	1.01249	-4.56775	4.92979e-06	0.00010564
ENSMUSG00000020974	18974	Pole2	polymerase (DNA directed), epsilon 2 (p59 subunit)	422.728	2.14155	0.469574	4.56003	5.11475e-06	0.000109489
ENSMUSG00000028282	26885	Casp8ap2	caspase 8 associated protein 2	1008.87	1.11193	0.243847	4.55982	5.11971e-06	0.000109489
ENSMUSG00000020808	109212	Pimreg	PICALM interacting mitotic regulator	1604.37	3.06532	0.673037	4.55949	5.12782e-06	0.000109552
ENSMUSG00000025473	11501	Adam8	a disintegrin and metallopeptidase domain 8	2158.43	-3.23295	0.708212	-4.55854	5.15116e-06	0.00010994
ENSMUSG00000033033	72691	Calhm2	calcium homeostasis modulator family member 2	101.975	-3.2734	0.716766	-4.55715	5.18515e-06	0.000110554
ENSMUSG00000006386	21687	Tek	TEK receptor tyrosine kinase	30.6308	-4.29088	0.928518	-4.55538	5.22908e-06	0.000111379
ENSMUSG00000028959	66587	Fastk	Fas-activated serine/threonine kinase	3187.71	0.557147	0.122432	4.55064	5.34827e-06	0.000113804
ENSMUSG00000026189	111175	Pecr	peroxisomal trans-2-enoyl-CoA reductase	702.571	1.59917	0.351769	4.54585	5.47151e-06	0.000116309
ENSMUSG00000035352	20293	Ccl12	chemokine (C-C motif) ligand 12	29.1662	-6.04747	1.28044	-4.53663	5.71607e-06	0.000121386
ENSMUSG00000032033	12023	Barx2	BarH-like homeobox 2	392.414	4.18614	0.929355	4.53582	5.73801e-06	0.000121731
ENSMUSG00000013155	102124	Enkd1	enkurin domain containing 1	1211.71	1.96049	0.432271	4.53547	5.74765e-06	0.000121799
ENSMUSG00000042719	231713	Naa25	N(alpha)-acetyltransferase 25, NatB auxiliary subunit	2222	1.06212	0.234187	4.53528	5.75272e-06	0.000121799
ENSMUSG00000079614	72124	Seh1l	SEH1-like (S. cerevisiae	3842.29	0.843746	0.186067	4.53461	5.77108e-06	0.000122066
ENSMUSG00000060600	13808	Eno3	enolase 3, beta muscle	545.386	2.20913	0.487184	4.53434	5.77842e-06	0.0001221
ENSMUSG00000030042	66979	Pole4	polymerase (DNA-directed), epsilon 4 (p12 subunit)	1463.19	0.914815	0.201793	4.53337	5.80508e-06	0.000122458
ENSMUSG00000038379	22137	Ttk	Ttk protein kinase	756.063	3.42391	0.75674	4.5333	5.80689e-06	0.000122458
ENSMUSG00000021714	60411	Cenpk	centromere protein K	187.886	2.38058	0.525007	4.53159	5.85411e-06	0.000123331
ENSMUSG00000069631	72149	Strada	STE20-related kinase adaptor alpha	833.071	-0.419138	0.0925034	-4.53108	5.86839e-06	0.00012351
ENSMUSG00000002257	23853	Def6	differentially expressed in FDCP 6	501.868	-2.73129	0.602581	-4.52968	5.90734e-06	0.000124119
ENSMUSG00000042256	627626	Ptchd4	patched domain containing 4	519.081	3.44677	0.762246	4.52962	5.90903e-06	0.000124119
ENSMUSG00000104835	433637	Gm5547	predicted gene 5547	4.06029	-4.47759	0.989923	-4.52816	5.94992e-06	0.000124854
ENSMUSG00000024913	16973	Lrp5	low density lipoprotein receptor-related protein 5	4807.39	0.780463	0.172419	4.52654	5.99568e-06	0.00012569
ENSMUSG00000024660	16319	Incenp	inner centromere protein	2547.61	2.14307	0.473555	4.52611	6.00796e-06	0.000125824
ENSMUSG00000054013	104885	Tmem179	transmembrane protein 179	36.074	-3.59742	0.790432	-4.52543	6.02739e-06	0.000126106
ENSMUSG00000022074	21933	Tnfrsf10b	tumor necrosis factor receptor superfamily, member 10b	2357.49	-1.46315	0.323348	-4.52488	6.04286e-06	0.000126305
ENSMUSG00000044254	100102	Pcsk9	proprotein convertase subtilisin/kexin type 9	10118.4	3.22226	0.713642	4.52351	6.08237e-06	0.000127006
ENSMUSG00000095651				20.2265	3.40464	0.730512	4.52302	6.09647e-06	0.000127176
ENSMUSG00000010803	14394	Gabra1	gamma-aminobutyric acid (GABA) A receptor, subunit alpha 1	2.72026	-4.49963	0.997938	-4.52069	6.16378e-06	0.000128453
ENSMUSG00000030410	13401	Dmwd	dystrophia myotonica-containing WD repeat motif	2581.16	0.824	0.182417	4.51709	6.26942e-06	0.000130527
ENSMUSG00000037400	76295	Atp11b	ATPase, class VI, type 11B	3353.12	0.571031	0.126434	4.51644	6.28888e-06	0.000130804
ENSMUSG00000028238	242341	Atp6v0d2	ATPase, H+ transporting, lysosomal V0 subunit D2	722.504	-5.31009	1.16381	-4.51528	6.3232e-06	0.000131389
ENSMUSG00000008167	68628	Fbxw9	F-box and WD-40 domain protein 9	1831.82	-1.77092	0.392245	-4.51453	6.34581e-06	0.00013173
ENSMUSG00000020774	11484	Aspa	aspartoacylase	47.2406	2.94996	0.650207	4.50877	6.52053e-06	0.000135225
ENSMUSG00000042215	213539	Bag2	BCL2-associated athanogene 2	3366.37	1.2392	0.274899	4.50783	6.54947e-06	0.000135692
ENSMUSG00000031629	71876	Cenpu	centromere protein U	120.314	2.15875	0.478465	4.50741	6.56232e-06	0.000135826
ENSMUSG00000035365	75317	Parpbp	PARP1 binding protein	332.294	2.94121	0.65284	4.50572	6.61483e-06	0.000136744
ENSMUSG00000003549	13870	Ercc1	excision repair cross-complementing rodent repair deficiency, complementation group 1	1435.94	-0.904414	0.200738	-4.50544	6.62344e-06	0.000136744
ENSMUSG00000046699	245446	Slitrk4	SLIT and NTRK-like family, member 4	4.9368	-4.65	1.03078	-4.50536	6.62599e-06	0.000136744
ENSMUSG00000018830	17880	Myh11	myosin, heavy polypeptide 11, smooth muscle	79.0556	-3.68421	0.814397	-4.50407	6.66644e-06	0.000137445
ENSMUSG00000051107				77.3572	-2.26555	0.502992	-4.50195	6.73334e-06	0.00013869
ENSMUSG00000005583	17260	Mef2c	myocyte enhancer factor 2C	22.6977	-4.09531	0.895933	-4.5014	6.75079e-06	0.000138914
ENSMUSG00000017943	228858	Gdap1l1	ganglioside-induced differentiation-associated protein 1-like 1	23.9721	-2.70597	0.600116	-4.49878	6.83441e-06	0.000140468
ENSMUSG00000016206	14991	H2-M3	histocompatibility 2, M region locus 3	519.166	1.28294	0.285166	4.49862	6.83954e-06	0.000140468
ENSMUSG00000036768	209737	Kif15	kinesin family member 15	601.346	3.24583	0.722501	4.49803	6.85862e-06	0.000140724
ENSMUSG00000019845	71924	Tube1	tubulin, epsilon 1	295.405	2.13713	0.475237	4.49578	6.93154e-06	0.000142083
ENSMUSG00000028621	230582	Cyb5rl	cytochrome b5 reductase-like	391.598	-1.12482	0.250319	-4.49355	7.00454e-06	0.000143441
ENSMUSG00000105813				30.1273	-1.66584	0.371637	-4.48108	7.42677e-06	0.000151941
ENSMUSG00000022463	20788	Srebf2	sterol regulatory element binding factor 2	11812.7	0.912662	0.20379	4.47843	7.51927e-06	0.000153685
ENSMUSG00000070443	100041748	Gm10291	glyceraldehyde-3-phosphate dehydrogenase pseudogene	16.3917	2.79999	0.612733	4.47785	7.54002e-06	0.000153961
ENSMUSG00000029910	56150	Mad2l1	MAD2 mitotic arrest deficient-like 1	1598.01	2.36032	0.527284	4.4774	7.55582e-06	0.000153994
ENSMUSG00000058392	72462	Rrp1b	ribosomal RNA processing 1B	2008.56	1.49561	0.334035	4.47739	7.55611e-06	0.000153994
ENSMUSG00000029465	56378	Arpc3	actin related protein 2/3 complex, subunit 3	5933.47	-0.550686	0.123079	-4.47426	7.66765e-06	0.000156117
ENSMUSG00000021886	14744	Gpr65	G-protein coupled receptor 65	14.9705	-3.79144	0.834625	-4.47286	7.7181e-06	0.000156994
ENSMUSG00000066684	170741	Pilrb1	paired immunoglobin-like type 2 receptor beta 1	3.52698	-4.33187	0.970447	-4.47245	7.73268e-06	0.00015714
ENSMUSG00000022490	58200	Ppp1r1a	protein phosphatase 1, regulatory inhibitor subunit 1A	62.7766	-3.90222	0.867211	-4.47076	7.79417e-06	0.000158238
ENSMUSG00000038173	320981	Enpp6	ectonucleotide pyrophosphatase/phosphodiesterase 6	5.43364	-2.98263	0.651939	-4.46865	7.87157e-06	0.000159657
ENSMUSG00000031972	11459	Acta1	actin, alpha 1, skeletal muscle	159.492	-3.44603	0.769589	-4.46596	7.97097e-06	0.000161519
ENSMUSG00000026196	12021	Bard1	BRCA1 associated RING domain 1	550.766	2.71281	0.607788	4.46458	8.0225e-06	0.000162371
ENSMUSG00000017548	52615	Suz12	SUZ12 polycomb repressive complex 2 subunit	3796.23	1.26872	0.284184	4.46443	8.02833e-06	0.000162371
ENSMUSG00000047963	52331	Stbd1	starch binding domain 1	1252.5	1.80585	0.40467	4.46259	8.09748e-06	0.000163614
ENSMUSG00000087150				34.9611	-4.57454	1.00756	-4.46033	8.18351e-06	0.000165195
ENSMUSG00000035069	67013	Oma1	OMA1 zinc metallopeptidase	504.401	-0.888808	0.199284	-4.46004	8.19451e-06	0.00016526
ENSMUSG00000076614				2.04383	-4.23225	0.953528	-4.45816	8.26661e-06	0.000166556
ENSMUSG00000024805	76073	Pcgf5	polycomb group ring finger 5	740.832	1.24798	0.279968	4.45737	8.29719e-06	0.000167013
ENSMUSG00000031004	17345	Mki67	antigen identified by monoclonal antibody Ki 67	4837.81	3.06351	0.688587	4.45527	8.37886e-06	0.000168498
ENSMUSG00000046167	235379	Gldn	gliomedin	9.4165	-4.29082	0.917185	-4.45462	8.40431e-06	0.000168763
ENSMUSG00000027923	68720	Lce1b	late cornified envelope 1B	3.13576	-4.60704	1.03472	-4.45452	8.40796e-06	0.000168763
ENSMUSG00000021983	50769	Atp8a2	ATPase, aminophospholipid transporter-like, class I, type 8A, member 2	7.6642	-2.54903	0.567472	-4.45313	8.46288e-06	0.000169705
ENSMUSG00000017002	20568	Slpi	secretory leukocyte peptidase inhibitor	211.188	2.78289	0.625104	4.45	8.58699e-06	0.000172032
ENSMUSG00000047786	66643	Lix1	limb and CNS expressed 1	10.362	-3.58781	0.791896	-4.44823	8.65813e-06	0.000173293
ENSMUSG00000028871	192199	Rspo1	R-spondin 1	11.6215	-4.47042	0.960109	-4.44101	8.95393e-06	0.000178939
ENSMUSG00000025383	83430	Il23a	interleukin 23, alpha subunit p19	79.5629	-2.80246	0.630307	-4.44093	8.95711e-06	0.000178939
ENSMUSG00000024018	68597	Ccdc167	coiled-coil domain containing 167	142.64	0.959546	0.216038	4.44073	8.9655e-06	0.000178939
ENSMUSG00000000530	11482	Acvrl1	activin A receptor, type II-like 1	379.565	-3.75426	0.842807	-4.43891	9.0415e-06	0.000180287
ENSMUSG00000074867	630579	Zfp808	zinc finger protein 808	248.822	1.04546	0.235537	4.43807	9.07682e-06	0.000180821
ENSMUSG00000000791	16161	Il12rb1	interleukin 12 receptor, beta 1	50.0471	2.54692	0.571732	4.43677	9.13167e-06	0.000181743
ENSMUSG00000060735	239336	Rxfp3	relaxin family peptide receptor 3	3.35877	-4.65765	1.0498	-4.43409	9.24602e-06	0.000183847
ENSMUSG00000041328	74737	Pcf11	PCF11 cleavage and polyadenylation factor subunit	1548.3	0.530426	0.119643	4.43339	9.27645e-06	0.000184279
ENSMUSG00000092187				60.6726	-0.968441	0.218461	-4.43315	9.28643e-06	0.000184305
ENSMUSG00000028678	73804	Kif2c	kinesin family member 2C	1342.31	3.10058	0.700776	4.43045	9.40366e-06	0.000186458
ENSMUSG00000030117	14562	Gdf3	growth differentiation factor 3	2.33594	-4.33888	0.983401	-4.4284	9.4933e-06	0.000188059
ENSMUSG00000003873	12028	Bax	BCL2-associated X protein	4170.46	-1.27195	0.287286	-4.42742	9.53677e-06	0.000188744
ENSMUSG00000036097	226151	Slf2	SMC5-SMC6 complex localization factor 2	3975.19	1.71468	0.387372	4.42664	9.57125e-06	0.00018925
ENSMUSG00000002379	69875	Ndufa11	NADH:ubiquinone oxidoreductase subunit A11	1905.77	-0.564308	0.127512	-4.42553	9.62056e-06	0.000190049
ENSMUSG00000022021	56419	Diaph3	diaphanous related formin 3	1164.35	2.27414	0.514013	4.42496	9.64605e-06	0.000190375
ENSMUSG00000029238	12753	Clock	circadian locomotor output cycles kaput	2378.46	0.7683	0.173731	4.42233	9.76436e-06	0.000192531
ENSMUSG00000015652	70358	Steap1	six transmembrane epithelial antigen of the prostate 1	3203.85	1.28797	0.291294	4.42156	9.79903e-06	0.000193035
ENSMUSG00000100980				35.2203	3.01217	0.675025	4.42066	9.8399e-06	0.000193661
ENSMUSG00000046897	68744	Zfp740	zinc finger protein 740	4832.77	0.629906	0.142585	4.41775	9.97357e-06	0.00019611
ENSMUSG00000064368	17722	ND6	NADH dehydrogenase subunit 6	18158.1	-0.993151	0.224841	-4.41711	1.0003e-05	0.000196507
ENSMUSG00000052504	13837	Epha3	Eph receptor A3	6.30643	-2.66802	0.596131	-4.41674	1.00203e-05	0.000196664
ENSMUSG00000038542	234069	Pcid2	PCI domain containing 2	1429.28	0.747431	0.169313	4.41445	1.01266e-05	0.000198568
ENSMUSG00000050107	14841	Haspin	histone H3 associated protein kinase	396.795	2.4119	0.546485	4.41324	1.01836e-05	0.000199501
ENSMUSG00000028702	19366	Rad54l	RAD54 like (S. cerevisiae)	463.224	2.70481	0.613222	4.41174	1.02545e-05	0.000200705
ENSMUSG00000041429	18207	Nthl1	nth (endonuclease III)-like 1 (E.coli)	500.287	0.680952	0.154395	4.41031	1.03222e-05	0.000201844
ENSMUSG00000063052	67144	Lrrc40	leucine rich repeat containing 40	1441.83	1.37326	0.31142	4.40961	1.03555e-05	0.000202309
ENSMUSG00000049878	109263	Rlf	rearranged L-myc fusion sequence	2113.69	0.618834	0.140394	4.40783	1.04413e-05	0.000203798
ENSMUSG00000002550	22245	Uck1	uridine-cytidine kinase 1	1758.59	0.285754	0.0648716	4.4049	1.0583e-05	0.000206283
ENSMUSG00000027496	20878	Aurka	aurora kinase A	1628.52	2.96324	0.673458	4.4048	1.05881e-05	0.000206283
ENSMUSG00000063628				80.7492	-1.66129	0.377145	-4.40447	1.06043e-05	0.000206409
ENSMUSG00000022883	19876	Robo1	roundabout guidance receptor 1	383.494	-3.71535	0.840868	-4.40358	1.0648e-05	0.00020707
ENSMUSG00000047307	93884	Pcdhb13	protocadherin beta 13	5.12598	-3.95423	0.833601	-4.40335	1.0659e-05	0.000207095
ENSMUSG00000045237	68618	Eola1	endothelium and lymphocyte associated ASCH domain 1	664.656	-0.895044	0.203346	-4.40161	1.07452e-05	0.000208579
ENSMUSG00000068246	71898	Apol9b	apolipoprotein L 9b	601.897	4.43642	1.02712	4.40062	1.0794e-05	0.000209335
ENSMUSG00000039218	75956	Srrm2	serine/arginine repetitive matrix 2	30169.2	0.66971	0.152238	4.3991	1.08699e-05	0.000210614
ENSMUSG00000034908	214597	Sidt2	SID1 transmembrane family, member 2	6509.99	-1.11994	0.254598	-4.39882	1.08843e-05	0.000210701
ENSMUSG00000028024	13809	Enpep	glutamyl aminopeptidase	2415.05	1.71195	0.38926	4.3981	1.09201e-05	0.000211202
ENSMUSG00000040722	56807	Scamp5	secretory carrier membrane protein 5	1608.77	-1.39043	0.316252	-4.3965	1.10008e-05	0.000212397
ENSMUSG00000032788	216134	Pdxk	pyridoxal (pyridoxine, vitamin B6) kinase	6528.83	2.04858	0.466029	4.39648	1.10019e-05	0.000212397
ENSMUSG00000002297	27214	Dbf4	DBF4 zinc finger	1877.15	1.79138	0.407537	4.39579	1.10368e-05	0.000212877
ENSMUSG00000042684	74091	Npl	N-acetylneuraminate pyruvate lyase	302.324	-1.8178	0.413704	-4.39351	1.11534e-05	0.000214931
ENSMUSG00000031089	56774	Slc6a14	solute carrier family 6 (neurotransmitter transporter), member 14	9.30102	-4.52109	0.963387	-4.39208	1.12272e-05	0.000216059
ENSMUSG00000006463	70605	Zdhhc24	zinc finger, DHHC domain containing 24	552.411	-1.13798	0.259115	-4.39181	1.12412e-05	0.000216059
ENSMUSG00000074476	67629	Spc24	SPC24, NDC80 kinetochore complex component, homolog (S. cerevisiae)	526.045	3.23888	0.738487	4.39178	1.12425e-05	0.000216059
ENSMUSG00000104315				5.8253	-3.72755	0.809356	-4.39076	1.12954e-05	0.000216881
ENSMUSG00000036202	51869	Rif1	replication timing regulatory factor 1	2499.41	1.70875	0.389323	4.38919	1.13772e-05	0.000218093
ENSMUSG00000035842	320209	Ddx11	DEAD/H box helicase 11	969.252	1.46439	0.333629	4.38916	1.13791e-05	0.000218093
ENSMUSG00000005470	66929	Asf1b	anti-silencing function 1B histone chaperone	572.811	2.42912	0.553548	4.38871	1.14027e-05	0.000218348
ENSMUSG00000023473	107934	Celsr3	cadherin, EGF LAG seven-pass G-type receptor 3	36.3205	-2.38193	0.542679	-4.38449	1.16256e-05	0.000222416
ENSMUSG00000045062	93878	Pcdhb7	protocadherin beta 7	8.8723	-2.27564	0.516509	-4.38362	1.16722e-05	0.000223106
ENSMUSG00000051599	93873	Pcdhb2	protocadherin beta 2	5.68093	-3.70893	0.806215	-4.38317	1.16966e-05	0.000223371
ENSMUSG00000061144	78242	Spink12	serine peptidase inhibitor, Kazal type 12	12.2558	-5.02273	1.08615	-4.37953	1.18938e-05	0.000226933
ENSMUSG00000028256	52184	Odf2l	outer dense fiber of sperm tails 2-like	1234.45	0.677233	0.154648	4.37912	1.19158e-05	0.000227149
ENSMUSG00000054555	11489	Adam12	a disintegrin and metallopeptidase domain 12 (meltrin alpha)	5565.42	-2.66372	0.607929	-4.37893	1.19265e-05	0.000227149
ENSMUSG00000073492				11.2171	-5.4929	1.22229	-4.37851	1.19496e-05	0.000227385
ENSMUSG00000023505	14793	Cdca3	cell division cycle associated 3	1639.78	3.10569	0.711506	4.37164	1.23316e-05	0.000234443
ENSMUSG00000019961	21917	Tmpo	thymopoietin	6704.21	1.71559	0.392521	4.37095	1.23709e-05	0.000234982
ENSMUSG00000087247	620393	Alkal1	ALK and LTK ligand 1	394.142	3.05892	0.700375	4.37038	1.24031e-05	0.000235382
ENSMUSG00000003309	11768	Ap1m2	adaptor protein complex AP-1, mu 2 subunit	1018.91	-4.37632	0.994416	-4.37013	1.24173e-05	0.000235442
ENSMUSG00000002833	15193	Hdgfl2	HDGF like 2	3568.66	0.452039	0.103454	4.36947	1.24548e-05	0.000235942
ENSMUSG00000041298	231912	Katnal1	katanin p60 subunit A-like 1	996.303	0.790027	0.180836	4.36867	1.25004e-05	0.000236446
ENSMUSG00000041202	18782	Pla2g2d	phospholipase A2, group IID	2.69617	-4.05356	0.930651	-4.36861	1.25037e-05	0.000236446
ENSMUSG00000030867	18817	Plk1	polo like kinase 1	2276.32	3.04426	0.697931	4.36802	1.2538e-05	0.000236884
ENSMUSG00000030695	11674	Aldoa	aldolase A, fructose-bisphosphate	62421.8	1.34772	0.308581	4.36756	1.25643e-05	0.000237169
ENSMUSG00000022033	52033	Pbk	PDZ binding kinase	1174.11	3.32256	0.762894	4.36505	1.27094e-05	0.000239544
ENSMUSG00000068463	105246089	C730014E05Rik	RIKEN cDNA C730014E05 gene	11.3073	-2.50477	0.571159	-4.36499	1.27127e-05	0.000239544
ENSMUSG00000023830	16004	Igf2r	insulin-like growth factor 2 receptor	6714.47	-1.26266	0.289369	-4.36343	1.28038e-05	0.000240978
ENSMUSG00000098050				16.7316	-4.41108	0.981108	-4.3633	1.28115e-05	0.000240978
ENSMUSG00000050675	14723	Gp1ba	glycoprotein 1b, alpha polypeptide	23.5744	1.44205	0.329547	4.363	1.2829e-05	0.000241094
ENSMUSG00000055301	11529	Adh7	alcohol dehydrogenase 7 (class IV), mu or sigma polypeptide	2916.13	3.57037	0.821744	4.36259	1.28531e-05	0.000241136
ENSMUSG00000053963	381310	Stum	mechanosensory transduction mediator	4.06917	-4.4267	1.01512	-4.36258	1.28539e-05	0.000241136
ENSMUSG00000036928	50878	Stag3	stromal antigen 3	643.115	2.72785	0.625598	4.36235	1.28671e-05	0.00024117
ENSMUSG00000006398	107995	Cdc20	cell division cycle 20	2729.65	2.96596	0.680802	4.36197	1.28894e-05	0.000241375
ENSMUSG00000038415	15220	Foxq1	forkhead box Q1	307.277	-3.10325	0.710623	-4.36043	1.29807e-05	0.000242871
ENSMUSG00000001520	60345	Nrip2	nuclear receptor interacting protein 2	833.958	2.99702	0.68834	4.35847	1.30975e-05	0.000244841
ENSMUSG00000037933	76895	Bicd2	BICD cargo adaptor 2	3037.93	-0.56309	0.129278	-4.35566	1.32669e-05	0.00024779
ENSMUSG00000054690	59308	Emcn	endomucin	77.8454	-3.32528	0.761921	-4.3514	1.3527e-05	0.000252422
ENSMUSG00000020415	30939	Pttg1	pituitary tumor-transforming gene 1	983.376	2.83276	0.65152	4.35121	1.35387e-05	0.000252422
ENSMUSG00000041064	208084	Pif1	PIF1 5'-to-3' DNA helicase	366.794	3.42906	0.789711	4.3497	1.36323e-05	0.000253943
ENSMUSG00000024301	16580	Kifc5b	kinesin family member C5B	457.41	2.11624	0.486574	4.34895	1.36792e-05	0.000254594
ENSMUSG00000021991	12294	Cacna2d3	calcium channel, voltage-dependent, alpha2/delta subunit 3	48.4679	2.6697	0.611234	4.34729	1.37831e-05	0.000256302
ENSMUSG00000021866	11744	Anxa11	annexin A11	774.893	-1.06511	0.245018	-4.34707	1.37967e-05	0.000256331
ENSMUSG00000020458	68585	Rtn4	reticulon 4	21519.9	-1.24336	0.286122	-4.34549	1.38962e-05	0.000257955
ENSMUSG00000038178	215113	Slc43a2	solute carrier family 43, member 2	915.947	-2.22827	0.512725	-4.34477	1.39422e-05	0.000258582
ENSMUSG00000038371	319934	Sbf2	SET binding factor 2	3940.58	1.04073	0.239658	4.34254	1.40847e-05	0.000260997
ENSMUSG00000103749	93702	Pcdhgb5	protocadherin gamma subfamily B, 5	70.9956	-2.16333	0.498212	-4.34024	1.42325e-05	0.000263505
ENSMUSG00000049939	192198	Lrrc4	leucine rich repeat containing 4	5.22712	-3.10933	0.697212	-4.33716	1.44333e-05	0.000266992
ENSMUSG00000024769	240505	Cdc42bpg	CDC42 binding protein kinase gamma (DMPK-like)	5358.31	-1.47636	0.340432	-4.3366	1.44705e-05	0.000267271
ENSMUSG00000034607	69693	Pof1b	premature ovarian failure 1B	34.3241	-4.42649	1.00356	-4.33655	1.44736e-05	0.000267271
ENSMUSG00000027654	71878	Fam83d	family with sequence similarity 83, member D	513.345	2.57628	0.594555	4.33405	1.46389e-05	0.000270088
ENSMUSG00000074945	258442	Olfr1314	olfactory receptor 1314	11.2799	-4.44062	0.976699	-4.33279	1.47234e-05	0.000271412
ENSMUSG00000027848	99543	Olfml3	olfactomedin-like 3	563.01	-4.67116	1.06801	-4.33196	1.47785e-05	0.000272191
ENSMUSG00000020611	14674	Gna13	guanine nucleotide binding protein, alpha 13	3842.43	0.976555	0.225583	4.32902	1.49777e-05	0.000275621
ENSMUSG00000023027	11908	Atf1	activating transcription factor 1	2085.83	0.822529	0.190029	4.32841	1.50191e-05	0.000276143
ENSMUSG00000021497	69672	Txndc15	thioredoxin domain containing 15	1693.7	-0.768131	0.17753	-4.32677	1.51315e-05	0.00027797
ENSMUSG00000062380	22152	Tubb3	tubulin, beta 3 class III	162.588	-2.721	0.629348	-4.3197	1.56241e-05	0.00028677
ENSMUSG00000030162	108078	Olr1	oxidized low density lipoprotein (lectin-like) receptor 1	775.021	-5.40048	1.31496	-4.31594	1.58924e-05	0.000291286
ENSMUSG00000046805	17476	Mpeg1	macrophage expressed gene 1	1169.67	-4.29967	0.98948	-4.31581	1.59018e-05	0.000291286
ENSMUSG00000027552	13559	E2f5	E2F transcription factor 5	1026.32	0.979436	0.226944	4.31567	1.5912e-05	0.000291286
ENSMUSG00000057230	269774	Aak1	AP2 associated kinase 1	913.324	0.803384	0.186159	4.31549	1.5925e-05	0.000291286
ENSMUSG00000025150	12409	Cbr2	carbonyl reductase 2	264.859	4.00715	0.93414	4.31524	1.59432e-05	0.000291369
ENSMUSG00000029816	93695	Gpnmb	glycoprotein (transmembrane) nmb	11876.5	-4.08963	0.94277	-4.31463	1.59869e-05	0.000291916
ENSMUSG00000030361	17057	Klrb1a	killer cell lectin-like receptor subfamily B member 1A	6.79917	-5.13014	1.17224	-4.31314	1.60954e-05	0.000293644
ENSMUSG00000081683	93897	Fzd10	frizzled class receptor 10	4.69247	-3.84142	0.828323	-4.30899	1.64e-05	0.000298945
ENSMUSG00000030677	110033	Kif22	kinesin family member 22	1647.49	2.87289	0.667522	4.30817	1.64608e-05	0.000299796
ENSMUSG00000036045				2.65634	-4.02996	0.938185	-4.30792	1.64793e-05	0.000299876
ENSMUSG00000035042	20304	Ccl5	chemokine (C-C motif) ligand 5	148.032	3.42466	0.794639	4.3073	1.65257e-05	0.000300463
ENSMUSG00000101389	666907	Ms4a4a	membrane-spanning 4-domains, subfamily A, member 4A	5.713	-5.00528	1.14992	-4.30623	1.66058e-05	0.000301659
ENSMUSG00000032322	19200	Pstpip1	proline-serine-threonine phosphatase-interacting protein 1	445.539	-3.00803	0.697795	-4.30516	1.66862e-05	0.000302862
ENSMUSG00000018822	54612	Sfrp5	secreted frizzled-related sequence protein 5	6.26273	-2.5112	0.57702	-4.30445	1.674e-05	0.000303579
ENSMUSG00000009905	70750	Kdsr	3-ketodihydrosphingosine reductase	1522.74	-0.608216	0.141336	-4.30335	1.68236e-05	0.000304834
ENSMUSG00000073434	106618	Wdr90	WD repeat domain 90	1514.87	1.86292	0.433272	4.29988	1.7089e-05	0.000309379
ENSMUSG00000057346	223672	Apol9a	apolipoprotein L 9a	784.138	4.40656	1.04891	4.29815	1.72233e-05	0.000311545
ENSMUSG00000022053	13592	Ebf2	early B cell factor 2	64.6411	-4.88498	1.11579	-4.29631	1.73665e-05	0.000313867
ENSMUSG00000041406	381306	BC055324	cDNA sequence BC055324	495.893	1.99619	0.46464	4.29591	1.73975e-05	0.000314161
ENSMUSG00000051977	213389	Prdm9	PR domain containing 9	326.716	1.435	0.334106	4.29444	1.75134e-05	0.000315985
ENSMUSG00000041431	268697	Ccnb1	cyclin B1	2164.54	3.06667	0.715305	4.29416	1.75358e-05	0.000316121
ENSMUSG00000035683	17279	Melk	maternal embryonic leucine zipper kinase	797.071	2.5616	0.596923	4.29287	1.76375e-05	0.000317684
ENSMUSG00000099481	102443350	Xndc1	Xrcc1 N-terminal domain containing 1	208.022	1.45619	0.339158	4.29248	1.76685e-05	0.000317973
ENSMUSG00000045573	18619	Penk	preproenkephalin	6.49534	-4.48139	0.997103	-4.29196	1.77105e-05	0.000318459
ENSMUSG00000037706	12520	Cd81	CD81 antigen	14116.5	-1.20625	0.281077	-4.29147	1.77493e-05	0.000318887
ENSMUSG00000025925	21749	Terf1	telomeric repeat binding factor 1	850.539	1.6001	0.372888	4.29096	1.77899e-05	0.000319346
ENSMUSG00000085541				44.6807	-3.05752	0.710901	-4.28924	1.79284e-05	0.000321462
ENSMUSG00000029410	19023	Ppef2	protein phosphatase, EF hand calcium-binding domain 2	30.7359	3.12247	0.718873	4.28912	1.79381e-05	0.000321462
ENSMUSG00000106864	71752	Gtf3c2	general transcription factor IIIC, polypeptide 2, beta	1551.57	0.696962	0.162538	4.28796	1.80318e-05	0.000322869
ENSMUSG00000039967	30046	Zfp292	zinc finger protein 292	2148.46	1.03683	0.24186	4.28688	1.81203e-05	0.000324181
ENSMUSG00000024365	13079	Cyp21a1	cytochrome P450, family 21, subfamily a, polypeptide 1	31.235	-4.24865	0.97795	-4.28431	1.83305e-05	0.000327666
ENSMUSG00000038641	208665	Akr1d1	aldo-keto reductase family 1, member D1	540.618	3.76515	1.32186	4.2839	1.83646e-05	0.000327998
ENSMUSG00000050914	654824	Ankrd37	ankyrin repeat domain 37	367.011	3.27082	0.764669	4.28364	1.83856e-05	0.000328099
ENSMUSG00000033031	224171	Cip2a	cell proliferation regulating inhibitor of protein phosphatase 2A	1347.94	2.61143	0.610339	4.28098	1.86069e-05	0.000331769
ENSMUSG00000032120	71764	C2cd2l	C2 calcium-dependent domain containing 2-like	855.894	-0.72455	0.169291	-4.27993	1.86949e-05	0.000333057
ENSMUSG00000025574	21877	Tk1	thymidine kinase 1	2398.13	2.82352	0.660535	4.27886	1.87849e-05	0.000334345
ENSMUSG00000022837	320299	Iqcb1	IQ calmodulin-binding motif containing 1	669.087	1.00537	0.234962	4.2787	1.87986e-05	0.000334345
ENSMUSG00000061689	228836	Dlgap4	DLG associated protein 4	4154.58	-1.30039	0.303996	-4.27758	1.88933e-05	0.000335748
ENSMUSG00000036698	239528	Ago2	argonaute RISC catalytic subunit 2	5607.72	0.620367	0.145035	4.27734	1.89142e-05	0.000335838
ENSMUSG00000059430	11468	Actg2	actin, gamma 2, smooth muscle, enteric	63.0159	-4.25112	0.983835	-4.27539	1.90801e-05	0.000338378
ENSMUSG00000026986	140483	Hnmt	histamine N-methyltransferase	41.7429	-2.83408	0.661558	-4.27529	1.90891e-05	0.000338378
ENSMUSG00000041801	27280	Phlda3	pleckstrin homology like domain, family A, member 3	3655.18	-2.18529	0.511063	-4.27491	1.91216e-05	0.000338671
ENSMUSG00000031756	72155	Cenpn	centromere protein N	392.019	2.30986	0.540521	4.2732	1.92684e-05	0.000340987
ENSMUSG00000087327				6.44905	-2.39127	0.554878	-4.27029	1.95216e-05	0.00034518
ENSMUSG00000091864	102638296	Gm17102	predicted gene 17102	10.3251	-1.86226	0.435525	-4.26603	1.98979e-05	0.000351541
ENSMUSG00000025933	75712	Tmem14a	transmembrane protein 14A	164.483	-1.88569	0.442039	-4.26517	1.99748e-05	0.000352605
ENSMUSG00000101878				42.4712	2.30693	0.539344	4.26115	2.03382e-05	0.000358722
ENSMUSG00000020704	11418	Asic2	acid-sensing (proton-gated) ion channel 2	4.59852	-3.79365	0.828854	-4.26065	2.03836e-05	0.000359224
ENSMUSG00000057135	327957	Scimp	SLP adaptor and CSK interacting membrane protein	4.89084	-4.55537	1.06657	-4.25961	2.04787e-05	0.000360583
ENSMUSG00000029104	15194	Htt	huntingtin	4818.41	0.78212	0.18362	4.25943	2.04946e-05	0.000360583
ENSMUSG00000014602	16560	Kif1a	kinesin family member 1A	3680.99	-3.87289	0.905389	-4.25867	2.05646e-05	0.000361515
ENSMUSG00000011008	68279	Mcoln2	mucolipin 2	46.1995	-3.43641	0.803476	-4.25806	2.06209e-05	0.000362205
ENSMUSG00000034906	215387	Ncaph	non-SMC condensin I complex, subunit H	1713.3	2.30426	0.541463	4.25678	2.07396e-05	0.000363989
ENSMUSG00000066442	107885	Mthfs	5, 10-methenyltetrahydrofolate synthetase	53.9781	-1.21975	0.286571	-4.25641	2.07731e-05	0.000364276
ENSMUSG00000020427	16009	Igfbp3	insulin-like growth factor binding protein 3	1821.72	-4.09391	0.957014	-4.25307	2.10856e-05	0.000369451
ENSMUSG00000045751	212377	Mms22l	MMS22-like, DNA repair protein	698.096	1.70575	0.401201	4.25145	2.12389e-05	0.000371714
ENSMUSG00000027855	20957	Sycp1	synaptonemal complex protein 1	55.291	4.87727	1.26198	4.25134	2.12498e-05	0.000371714
ENSMUSG00000090675	545205	Olfr111	olfactory receptor 111	3.15358	-4.53425	1.0662	-4.25049	2.13307e-05	0.000372822
ENSMUSG00000022471	14375	Xrcc6	X-ray repair complementing defective repair in Chinese hamster cells 6	2181.88	1.46496	0.344779	4.24902	2.14706e-05	0.000374844
ENSMUSG00000002332	52585	Dhrs1	dehydrogenase/reductase (SDR family) member 1	2753.61	-1.26394	0.297477	-4.24879	2.14925e-05	0.000374844
ENSMUSG00000026708	70454	Cenpl	centromere protein L	338.618	1.59403	0.375122	4.24872	2.14993e-05	0.000374844
ENSMUSG00000024787	69024	Snx15	sorting nexin 15	1159.93	-0.732027	0.172337	-4.24767	2.16004e-05	0.000376297
ENSMUSG00000063524	13806	Eno1	enolase 1, alpha non-neuron	62786.7	1.46205	0.344446	4.24477	2.18818e-05	0.000380887
ENSMUSG00000039117	228980	Taf4	TATA-box binding protein associated factor 4	1410.33	0.829865	0.19565	4.24152	2.22015e-05	0.000386136
ENSMUSG00000040865	227195	Ino80d	INO80 complex subunit D	2249.15	0.88843	0.209488	4.24093	2.22599e-05	0.000386835
ENSMUSG00000026429	67196	Ube2t	ubiquitin-conjugating enzyme E2T	548.778	2.47426	0.584	4.23758	2.25947e-05	0.000391863
ENSMUSG00000023330	69185	Dtwd1	DTW domain containing 1	589.091	1.24223	0.293137	4.23748	2.26038e-05	0.000391863
ENSMUSG00000038425	26447	Poli	polymerase (DNA directed), iota	401.416	0.804459	0.189835	4.23748	2.26046e-05	0.000391863
ENSMUSG00000024640	107272	Psat1	phosphoserine aminotransferase 1	6451.69	1.91704	0.452511	4.23698	2.26551e-05	0.000392336
ENSMUSG00000026976	18510	Pax8	paired box 8	6135.9	0.988877	0.2334	4.23684	2.26689e-05	0.000392336
ENSMUSG00000001794	12336	Capns1	calpain, small subunit 1	14459.8	-0.840061	0.198315	-4.236	2.27538e-05	0.000393486
ENSMUSG00000047161	71367	Chst9	carbohydrate (N-acetylgalactosamine 4-0) sulfotransferase 9	43.821	2.60986	0.613174	4.23569	2.27855e-05	0.000393712
ENSMUSG00000086478				3.00264	-4.12624	0.976279	-4.23513	2.28418e-05	0.000394364
ENSMUSG00000019992	71804	Mtfr2	mitochondrial fission regulator 2	197.312	2.33175	0.55038	4.23469	2.28871e-05	0.000394826
ENSMUSG00000036449	78076	Lcn8	lipocalin 8	2.02811	-4.16755	0.988368	-4.23413	2.29436e-05	0.000395478
ENSMUSG00000045667	276829	Smtnl2	smoothelin-like 2	1093.31	1.32313	0.312507	4.23381	2.2976e-05	0.000395717
ENSMUSG00000032101	30959	Ddx25	DEAD box helicase 25	120.895	3.75658	0.887428	4.23193	2.31698e-05	0.000398731
ENSMUSG00000028438	109242	Kif24	kinesin family member 24	325.143	2.11191	0.49984	4.22445	2.39526e-05	0.000411869
ENSMUSG00000000958	20540	Slc7a7	solute carrier family 7 (cationic amino acid transporter, y+ system), member 7	495.971	-2.34084	0.553946	-4.22405	2.39952e-05	0.000412267
ENSMUSG00000035212	230514	Leprot	leptin receptor overlapping transcript	3276.61	-1.33908	0.317133	-4.22237	2.41749e-05	0.000415019
ENSMUSG00000036469	72925	Marchf1	membrane associated ring-CH-type finger 1	43.642	-3.01282	0.711861	-4.2214	2.42789e-05	0.000416169
ENSMUSG00000017861	17865	Mybl2	myeloblastosis oncogene-like 2	1092.39	3.09909	0.735397	4.22138	2.42811e-05	0.000416169
ENSMUSG00000072601	13586	Ear1	eosinophil-associated, ribonuclease A family, member 1	4.3169	-4.76836	1.12245	-4.22022	2.44067e-05	0.000417984
ENSMUSG00000026208	13346	Des	desmin	140.852	-4.0873	0.961725	-4.21924	2.45126e-05	0.00041946
ENSMUSG00000024140	13819	Epas1	endothelial PAS domain protein 1	581.664	-3.72198	0.879632	-4.21437	2.50479e-05	0.000428276
ENSMUSG00000029722	231801	Agfg2	ArfGAP with FG repeats 2	1199.07	0.733714	0.174134	4.21344	2.51511e-05	0.000429694
ENSMUSG00000083337	100039639	Gm11539	ribosomal protein L18 pseudogene	30.1145	-1.41276	0.33533	-4.21243	2.52634e-05	0.000431265
ENSMUSG00000096233	236069	Gm13238	carnitine deficiency-associated gene expressed in ventricle 3 pseudogene	8.09866	-2.28504	0.539594	-4.21128	2.53924e-05	0.00043312
ENSMUSG00000038025	18676	Phf2	PHD finger protein 2	3143.25	0.423747	0.100688	4.20849	2.57082e-05	0.000438052
ENSMUSG00000032555	235559	Topbp1	topoisomerase (DNA) II binding protein 1	4339.08	1.45785	0.346424	4.20836	2.57229e-05	0.000438052
ENSMUSG00000079000				6.87923	-3.86889	0.880297	-4.20763	2.58061e-05	0.000439118
ENSMUSG00000040312	240084	Cchcr1	coiled-coil alpha-helical rod protein 1	1628.36	0.47181	0.112145	4.20712	2.58645e-05	0.000439759
ENSMUSG00000029463	68948	Fam216a	family with sequence similarity 216, member A	860.735	1.18303	0.281398	4.20398	2.62261e-05	0.00044555
ENSMUSG00000037992	19401	Rara	retinoic acid receptor, alpha	2703.8	0.867373	0.206379	4.20278	2.63653e-05	0.000447295
ENSMUSG00000018727	52670	Cpsf4l	cleavage and polyadenylation specific factor 4-like	32.5152	-1.24322	0.295799	-4.20273	2.63709e-05	0.000447295
ENSMUSG00000032109	270151	Nlrx1	NLR family member X1	298.855	-1.74445	0.415597	-4.19705	2.70408e-05	0.000458095
ENSMUSG00000037949	102566	Ano10	anoctamin 10	2021.02	-0.730514	0.174058	-4.19697	2.70508e-05	0.000458095
ENSMUSG00000017716	11799	Birc5	baculoviral IAP repeat-containing 5	1550.76	2.97641	0.710492	4.19531	2.72493e-05	0.000461088
ENSMUSG00000031616	13617	Ednra	endothelin receptor type A	86.5586	-4.1003	0.969807	-4.19434	2.73673e-05	0.000462657
ENSMUSG00000062515	11770	Fabp4	fatty acid binding protein 4, adipocyte	121.263	-5.00622	1.17431	-4.19418	2.73856e-05	0.000462657
ENSMUSG00000091071				9.28495	-3.92605	0.907251	-4.19348	2.74708e-05	0.000463728
ENSMUSG00000025503	21351	Taldo1	transaldolase 1	6987.87	-0.773644	0.184506	-4.19306	2.75221e-05	0.000464226
ENSMUSG00000024697	14675	Gna14	guanine nucleotide binding protein, alpha 14	27.5429	-3.88128	0.916155	-4.19098	2.7775e-05	0.00046812
ENSMUSG00000102460				2.35605	-4.27238	1.02391	-4.18479	2.8543e-05	0.000480682
ENSMUSG00000097313				42.9308	-2.48439	0.593151	-4.18408	2.86321e-05	0.000481799
ENSMUSG00000036863	214804	Syde2	synapse defective 1, Rho GTPase, homolog 2 (C. elegans)	635.59	1.21629	0.290759	4.18295	2.87751e-05	0.000483823
ENSMUSG00000040270	12014	Bach2	BTB and CNC homology, basic leucine zipper transcription factor 2	442.386	2.0181	0.48245	4.18275	2.88008e-05	0.000483871
ENSMUSG00000024054	74355	Smchd1	SMC hinge domain containing 1	3266.73	0.965889	0.231033	4.18071	2.90595e-05	0.000487369
ENSMUSG00000024974	13006	Smc3	structural maintenance of chromosomes 3	3229.76	1.09531	0.261996	4.18063	2.90699e-05	0.000487369
ENSMUSG00000025241	17281	Fyco1	FYVE and coiled-coil domain containing 1	1915.44	-0.614934	0.147094	-4.18057	2.90778e-05	0.000487369
ENSMUSG00000020228	117599	Helb	helicase (DNA) B	636.688	1.63099	0.390189	4.17983	2.91732e-05	0.000488582
ENSMUSG00000003865	14936	Gys1	glycogen synthase 1, muscle	4614.33	0.733234	0.175487	4.17827	2.93735e-05	0.000491549
ENSMUSG00000046062	108954	Ppp1r15b	protein phosphatase 1, regulatory subunit 15B	3947.48	0.781665	0.187091	4.17798	2.94105e-05	0.000491781
ENSMUSG00000025283	20229	Sat1	spermidine/spermine N1-acetyl transferase 1	3948.11	-1.20051	0.287529	-4.1752	2.97725e-05	0.000497441
ENSMUSG00000097989	100043283	Gm4335	glyceraldehyde-3-phosphate dehydrogenase pseudogene	17.7881	1.78105	0.424274	4.1728	3.00884e-05	0.000502326
ENSMUSG00000045671	114716	Spred2	sprouty-related EVH1 domain containing 2	2644.63	0.764447	0.183227	4.17212	3.01784e-05	0.000503431
ENSMUSG00000023953	80905	Polh	polymerase (DNA directed), eta (RAD 30 related)	959.167	2.00364	0.480365	4.17139	3.02749e-05	0.000504645
ENSMUSG00000093979	100039441	Gm2237	predicted gene 2237	50.8391	2.03503	0.48678	4.17104	3.03209e-05	0.000505016
ENSMUSG00000014813	20855	Stc1	stanniocalcin 1	438.126	1.89474	0.454389	4.16954	3.05214e-05	0.000507956
ENSMUSG00000071552	100043314	Tigit	T cell immunoreceptor with Ig and ITIM domains	48.0227	3.27432	0.779089	4.16935	3.05473e-05	0.000507989
ENSMUSG00000082082				218.589	3.67345	0.884106	4.16768	3.07721e-05	0.000511327
ENSMUSG00000041440	235533	Gk5	glycerol kinase 5 (putative)	304.198	1.34769	0.323489	4.16554	3.1061e-05	0.000515725
ENSMUSG00000073421	14961	H2-Ab1	histocompatibility 2, class II antigen A, beta 1	919.719	3.05595	0.734945	4.1649	3.11487e-05	0.000516776
ENSMUSG00000029651	77521	Mtus2	microtubule associated tumor suppressor candidate 2	24.9002	-3.13753	0.750307	-4.1622	3.15202e-05	0.000522456
ENSMUSG00000095028	668101	Sirpb1b	signal-regulatory protein beta 1B	2.22617	-4.21676	1.01668	-4.16205	3.15403e-05	0.000522456
ENSMUSG00000084349	100043000	Rpl3-ps1	ribosomal protein L3, pseudogene 1	700.268	2.75695	0.663324	4.15931	3.19211e-05	0.000528353
ENSMUSG00000042942	381157	Greb1l	growth regulation by estrogen in breast cancer-like	376.958	1.45481	0.349809	4.15838	3.20518e-05	0.000530103
ENSMUSG00000003779	19348	Kif20a	kinesin family member 20A	1677.15	2.72235	0.655364	4.15762	3.21578e-05	0.000531442
ENSMUSG00000029798	67138	Herc6	hect domain and RLD 6	1116.6	2.39364	0.576079	4.15647	3.23198e-05	0.000533704
ENSMUSG00000029167	19017	Ppargc1a	peroxisome proliferative activated receptor, gamma, coactivator 1 alpha	342.246	2.27155	0.546524	4.15605	3.23796e-05	0.000534276
ENSMUSG00000006699	12540	Cdc42	cell division cycle 42	13996	-0.633688	0.152539	-4.15427	3.26324e-05	0.00053803
ENSMUSG00000015766	13860	Eps8	epidermal growth factor receptor pathway substrate 8	1759.06	1.29948	0.313042	4.15112	3.30852e-05	0.000544938
ENSMUSG00000031548	20377	Sfrp1	secreted frizzled-related protein 1	376.776	-4.13295	0.988717	-4.15084	3.31252e-05	0.000544938
ENSMUSG00000057895	22646	Zfp105	zinc finger protein 105	179.615	-0.940139	0.226499	-4.15082	3.31284e-05	0.000544938
ENSMUSG00000028347	230157	Tmeff1	transmembrane protein with EGF-like and two follistatin-like domains 1	1255.2	-1.66713	0.40169	-4.15	3.32477e-05	0.000546477
ENSMUSG00000024924	22359	Vldlr	very low density lipoprotein receptor	4883.51	1.64781	0.397104	4.14979	3.32776e-05	0.000546545
ENSMUSG00000006641	330064	Slc5a6	solute carrier family 5 (sodium-dependent vitamin transporter), member 6	365.723	1.10361	0.266264	4.14445	3.40626e-05	0.000559005
ENSMUSG00000001467	13121	Cyp51	cytochrome P450, family 51	4622.58	1.49299	0.36029	4.14397	3.41351e-05	0.000559709
ENSMUSG00000044702	233826	Palb2	partner and localizer of BRCA2	328.89	1.73579	0.418821	4.14381	3.41582e-05	0.000559709
ENSMUSG00000004591	109333	Pkn2	protein kinase N2	3405.91	0.781598	0.188698	4.14204	3.44234e-05	0.00056362
ENSMUSG00000025783				14.4932	-4.95679	1.14419	-4.1412	3.45493e-05	0.000565246
ENSMUSG00000007029	22321	Vars	valyl-tRNA synthetase	12546.1	1.1391	0.275122	4.14036	3.46767e-05	0.000566893
ENSMUSG00000030452	93790	Nipa2	non imprinted in Prader-Willi/Angelman syndrome 2 homolog (human)	1586.85	-0.488943	0.118179	-4.13732	3.51388e-05	0.000573683
ENSMUSG00000031886	234673	Ces2e	carboxylesterase 2E	20.4659	-4.82831	1.11519	-4.13727	3.5146e-05	0.000573683
ENSMUSG00000097979	100043853	Gm4691	glyceraldehyde-3-phosphate dehydrogenase pseudogene	37.6161	1.73583	0.418634	4.13674	3.52282e-05	0.000574582
ENSMUSG00000020101	74048	Vsir	V-set immunoregulatory receptor	394.991	-3.38567	0.816542	-4.13479	3.55287e-05	0.000578801
ENSMUSG00000021928	68177	Ebpl	emopamil binding protein-like	436.197	-1.47922	0.357743	-4.1347	3.55414e-05	0.000578801
ENSMUSG00000028066	67037	Pmf1	polyamine-modulated factor 1	1395.9	2.13859	0.517828	4.13068	3.61693e-05	0.000588576
ENSMUSG00000009376	17295	Met	met proto-oncogene	10921.8	1.51197	0.366118	4.12988	3.62946e-05	0.000590162
ENSMUSG00000031283	83453	Chrdl1	chordin-like 1	416.873	3.5147	0.854189	4.12939	3.63727e-05	0.000590979
ENSMUSG00000020674	69675	Pxdn	peroxidasin	8354.47	-1.18644	0.287489	-4.12684	3.67787e-05	0.00059712
ENSMUSG00000033174	23945	Mgll	monoglyceride lipase	962.149	-4.11414	0.990705	-4.12492	3.70868e-05	0.000601379
ENSMUSG00000027886	75504	1700013F07Rik	RIKEN cDNA 1700013F07 gene	12.5706	4.58984	1.02143	4.12485	3.70977e-05	0.000601379
ENSMUSG00000026435	212980	Slc45a3	solute carrier family 45, member 3	320.798	-1.82146	0.441742	-4.12285	3.74217e-05	0.000606169
ENSMUSG00000079657	328778	Rab26	RAB26, member RAS oncogene family	44.7449	2.54103	0.613785	4.12196	3.75665e-05	0.000608051
ENSMUSG00000085101				27.9665	4.70627	1.03954	4.12163	3.76204e-05	0.000608459
ENSMUSG00000049916	70458	2610318N02Rik	RIKEN cDNA 2610318N02 gene	160.913	3.40685	0.827145	4.12128	3.76769e-05	0.000608909
ENSMUSG00000074682	67917	Zcchc3	zinc finger, CCHC domain containing 3	470.104	0.971502	0.235755	4.12061	3.77879e-05	0.000610238
ENSMUSG00000032218	12442	Ccnb2	cyclin B2	1578.67	2.92634	0.71166	4.11794	3.82266e-05	0.000616854
ENSMUSG00000024947	17283	Men1	multiple endocrine neoplasia 1	2849.46	0.784778	0.190676	4.11574	3.85935e-05	0.000622301
ENSMUSG00000028884	19891	Rpa2	replication protein A2	1292.72	1.86246	0.452718	4.1142	3.88517e-05	0.000625989
ENSMUSG00000032182	74766	Yipf2	Yip1 domain family, member 2	597.009	-0.838761	0.203932	-4.11297	3.90594e-05	0.000628859
ENSMUSG00000020812	66293	Snhg16	small nucleolar RNA host gene 16	308.913	1.34491	0.32709	4.11122	3.9358e-05	0.000633186
ENSMUSG00000027070	14725	Lrp2	low density lipoprotein receptor-related protein 2	4049.47	2.95426	0.719944	4.11039	3.94987e-05	0.00063497
ENSMUSG00000099216				2.60338	-3.94807	0.963718	-4.10987	3.95883e-05	0.000635928
ENSMUSG00000032558	74025	Nphp3	nephronophthisis 3 (adolescent)	574.138	1.08992	0.265239	4.10901	3.97356e-05	0.000637812
ENSMUSG00000019087	54411	Atp6ap1	ATPase, H+ transporting, lysosomal accessory protein 1	8250.17	-1.18274	0.287896	-4.10816	3.98823e-05	0.000639683
ENSMUSG00000028999	72772	Rint1	RAD50 interactor 1	1167.28	0.872936	0.212495	4.10797	3.99159e-05	0.000639739
ENSMUSG00000041134	224405	Cyyr1	cysteine and tyrosine-rich protein 1	5.04962	-4.20053	0.982413	-4.10621	4.02208e-05	0.000644139
ENSMUSG00000030541	269951	Idh2	isocitrate dehydrogenase 2 (NADP+), mitochondrial	6479.83	1.50249	0.365948	4.10589	4.02758e-05	0.000644534
ENSMUSG00000101731	320069	3830432H09Rik	RIKEN cDNA 3830432H09 gene	42.5787	-2.85491	0.69395	-4.10563	4.03208e-05	0.000644768
ENSMUSG00000032503	74100	Arpp21	cyclic AMP-regulated phosphoprotein, 21	2.40406	-3.88381	0.94925	-4.10505	4.0423e-05	0.000645916
ENSMUSG00000092341	72289	Malat1	metastasis associated lung adenocarcinoma transcript 1 (non-coding RNA)	8444.9	-0.770341	0.187736	-4.10331	4.07288e-05	0.000650313
ENSMUSG00000078921	100039796	Tgtp2	T cell specific GTPase 2	193.283	4.05319	0.996912	4.10125	4.10931e-05	0.000655597
ENSMUSG00000047635	72650	2810006K23Rik	RIKEN cDNA 2810006K23 gene	501.471	0.706042	0.172154	4.10109	4.11215e-05	0.000655597
ENSMUSG00000105328				4.32195	-3.71224	0.845125	-4.0997	4.13693e-05	0.000659054
ENSMUSG00000037434	22782	Slc30a1	solute carrier family 30 (zinc transporter), member 1	544.093	-1.3333	0.325371	-4.09772	4.17247e-05	0.000664218
ENSMUSG00000036528	19024	Ppfibp2	PTPRF interacting protein, binding protein 2 (liprin beta 2)	77.1644	-3.76816	0.913965	-4.09699	4.18565e-05	0.000665816
ENSMUSG00000021322	27052	Aoah	acyloxyacyl hydrolase	12.8817	-4.25515	1.00409	-4.09604	4.20272e-05	0.000668032
ENSMUSG00000060429	20649	Sntb1	syntrophin, basic 1	27.2425	-2.00037	0.488314	-4.09384	4.24284e-05	0.000673537
ENSMUSG00000092009	667772	Myh15	myosin, heavy chain 15	17.3483	-3.89264	0.935236	-4.09379	4.2437e-05	0.000673537
ENSMUSG00000058655	75705	Eif4b	eukaryotic translation initiation factor 4B	15680.3	0.586548	0.143293	4.09334	4.25201e-05	0.000673969
ENSMUSG00000058624	14544	Gda	guanine deaminase	1761.13	-4.90321	1.18579	-4.0933	4.25277e-05	0.000673969
ENSMUSG00000034031	74297	Ccdc182	coiled-coil domain containing 182	5.62745	-4.89781	1.17944	-4.09195	4.2776e-05	0.000677399
ENSMUSG00000091712	665119	Sec14l5	SEC14-like lipid binding 5	4.7767	-2.75805	0.660435	-4.09102	4.29489e-05	0.000679629
ENSMUSG00000025854	80752	Fam20c	family with sequence similarity 20, member C	3052.97	-1.34008	0.32764	-4.09002	4.31342e-05	0.000682053
ENSMUSG00000024050	22404	Wiz	widely-interspaced zinc finger motifs	3655.12	0.728582	0.178153	4.08963	4.32066e-05	0.00068269
ENSMUSG00000026414	21956	Tnnt2	troponin T2, cardiac	3168.89	4.16609	1.04119	4.08868	4.3383e-05	0.000684968
ENSMUSG00000033885	218699	Pxk	PX domain containing serine/threonine kinase	3951.37	1.19671	0.292763	4.08766	4.3574e-05	0.000687472
ENSMUSG00000051735	320435	Rinl	Ras and Rab interactor-like	64.6592	-1.41165	0.345355	-4.08749	4.36071e-05	0.000687483
ENSMUSG00000019853	56016	Hebp2	heme binding protein 2	440.603	-1.1246	0.275157	-4.0871	4.36795e-05	0.000688114
ENSMUSG00000082163	668943	Gm14276	ribosomal protein S2 pseudogene	95.9461	1.20427	0.294544	4.08686	4.3726e-05	0.000688336
ENSMUSG00000024912	14283	Fosl1	fos-like antigen 1	1344.19	1.40305	0.34341	4.08562	4.39593e-05	0.000691497
ENSMUSG00000050890	230809	Pdik1l	PDLIM1 interacting kinase 1 like	764.261	0.913332	0.223608	4.08441	4.41886e-05	0.000694589
ENSMUSG00000034858	235493	Fam214a	family with sequence similarity 214, member A	701.445	-1.0758	0.263515	-4.08248	4.45581e-05	0.000699879
ENSMUSG00000031779	20299	Ccl22	chemokine (C-C motif) ligand 22	2.77012	-4.01133	0.985237	-4.08103	4.48368e-05	0.000703735
ENSMUSG00000039195	73737	1110008P14Rik	RIKEN cDNA 1110008P14 gene	1509.03	-1.92367	0.471328	-4.08074	4.48918e-05	0.000704078
ENSMUSG00000036181	50708	H1f2	H1.2 linker histone, cluster member	1586.51	-2.10944	0.517028	-4.0789	4.52492e-05	0.00070916
ENSMUSG00000026274	269224	Pask	PAS domain containing serine/threonine kinase	595.323	1.42165	0.348575	4.07824	4.53787e-05	0.000710666
ENSMUSG00000024669	12507	Cd5	CD5 antigen	4.82864	-3.49833	0.81987	-4.07722	4.55771e-05	0.000713247
ENSMUSG00000043857	268510	Mgat5b	mannoside acetylglucosaminyltransferase 5, isoenzyme B	4.44362	-2.85566	0.68303	-4.07512	4.59902e-05	0.000718679
ENSMUSG00000043017	19222	Ptgir	prostaglandin I receptor (IP)	88.0675	-4.97519	1.19837	-4.07511	4.59919e-05	0.000718679
ENSMUSG00000043419	80515	Rnf227	ring finger protein 227	215.15	1.72966	0.424416	4.0743	4.61532e-05	0.000720123
ENSMUSG00000074419	18729	Pira6	paired-Ig-like receptor A6	10.2976	-5.26542	1.25139	-4.07418	4.61767e-05	0.000720123
ENSMUSG00000079243	22437	Xirp1	xin actin-binding repeat containing 1	9.36943	-2.09116	0.511508	-4.07413	4.61861e-05	0.000720123
ENSMUSG00000043099	15248	Hic1	hypermethylated in cancer 1	237.807	-3.99459	0.973912	-4.07391	4.62308e-05	0.000720292
ENSMUSG00000056851	18521	Pcbp2	poly(rC) binding protein 2	6577.96	0.821837	0.20176	4.07333	4.63459e-05	0.000721556
ENSMUSG00000091623				15.1775	1.99047	0.484268	4.073	4.64119e-05	0.000722054
ENSMUSG00000021468	268656	Sptlc1	serine palmitoyltransferase, long chain base subunit 1	2024.81	-0.811505	0.199351	-4.07074	4.68631e-05	0.000728539
ENSMUSG00000022003	67554	Slc25a30	solute carrier family 25, member 30	2028.03	1.20646	0.296423	4.07005	4.70027e-05	0.000730175
ENSMUSG00000025008	67590	Tctn3	tectonic family member 3	746.71	1.12363	0.276148	4.06881	4.72541e-05	0.000733041
ENSMUSG00000020811	216881	Wscd1	WSC domain containing 1	222.071	-4.63126	1.12463	-4.06865	4.72861e-05	0.000733041
ENSMUSG00000031740	17390	Mmp2	matrix metallopeptidase 2	3917.74	-3.93668	0.962045	-4.06863	4.72907e-05	0.000733041
ENSMUSG00000066129	76484	Kndc1	kinase non-catalytic C-lobe domain (KIND) containing 1	10.7351	-2.60848	0.637895	-4.0678	4.74586e-05	0.000735107
ENSMUSG00000029464	68080	Gpn3	GPN-loop GTPase 3	1046.43	1.26595	0.311234	4.06743	4.75349e-05	0.000735751
ENSMUSG00000070942	107527	Il1rl2	interleukin 1 receptor-like 2	185.851	-4.95842	1.20302	-4.06723	4.75761e-05	0.000735853
ENSMUSG00000042190	14747	Cmklr1	chemokine-like receptor 1	153.24	-4.66441	1.13198	-4.06636	4.7753e-05	0.000738052
ENSMUSG00000026678	19737	Rgs5	regulator of G-protein signaling 5	14.024	-3.51638	0.854514	-4.06523	4.7986e-05	0.000741113
ENSMUSG00000103181				1.67084	-3.94382	0.975757	-4.06505	4.80216e-05	0.000741124
ENSMUSG00000098178				1405.28	0.748089	0.184139	4.06259	4.85304e-05	0.000748432
ENSMUSG00000025958	12912	Creb1	cAMP responsive element binding protein 1	1775.96	0.598118	0.147235	4.06232	4.85875e-05	0.000748769
ENSMUSG00000033847	232889	Pla2g4c	phospholipase A2, group IVC (cytosolic, calcium-independent)	28.01	1.55093	0.380793	4.062	4.86531e-05	0.000749236
ENSMUSG00000022314	19357	Rad21	RAD21 cohesin complex component	10145.9	1.10305	0.271616	4.06107	4.88485e-05	0.000751166
ENSMUSG00000045136	73710	Tubb2b	tubulin, beta 2B class IIB	4315.67	-1.45823	0.359062	-4.06107	4.88491e-05	0.000751166
ENSMUSG00000035382	18554	Pcsk7	proprotein convertase subtilisin/kexin type 7	1109.4	-1.35679	0.334214	-4.05955	4.91676e-05	0.000755516
ENSMUSG00000026227	72792	2810459M11Rik	RIKEN cDNA 2810459M11 gene	14.8838	-3.101	0.758536	-4.05917	4.92479e-05	0.000756203
ENSMUSG00000066357	83669	Wdr6	WD repeat domain 6	3225.58	-0.926247	0.228208	-4.05878	4.93305e-05	0.000756924
ENSMUSG00000022454	54003	Nell2	NEL-like 2	18.0254	-4.68092	1.10517	-4.05729	4.96462e-05	0.000761218
ENSMUSG00000051726	382571	Kcnf1	potassium voltage-gated channel, subfamily F, member 1	215.998	3.02223	0.745773	4.05437	5.02689e-05	0.000769705
ENSMUSG00000054150	212073	Syne3	spectrin repeat containing, nuclear envelope family member 3	500.585	2.53841	0.626323	4.05436	5.02722e-05	0.000769705
ENSMUSG00000090142				14.6064	2.3801	0.578739	4.05363	5.0428e-05	0.000771533
ENSMUSG00000079652	245884	Fam71f2	family with sequence similarity 71, member F2	47.8105	2.6571	0.652962	4.05174	5.08388e-05	0.000777258
ENSMUSG00000028656	12331	Cap1	CAP, adenylate cyclase-associated protein 1 (yeast)	11874.6	-0.840767	0.207565	-4.05061	5.10849e-05	0.000779938
ENSMUSG00000020836	216961	Coro6	coronin 6	478.237	-2.5963	0.640461	-4.0506	5.10875e-05	0.000779938
ENSMUSG00000072753	619299	9230020A06Rik	RIKEN cDNA 9230020A06 gene	2.27759	-3.81856	0.946973	-4.04683	5.19154e-05	0.000792009
ENSMUSG00000026068	16174	Il18rap	interleukin 18 receptor accessory protein	1161.54	-3.74422	0.920981	-4.04641	5.20099e-05	0.00079288
ENSMUSG00000040997	105501	Abhd4	abhydrolase domain containing 4	4044.46	-1.76912	0.437214	-4.04592	5.21176e-05	0.00079351
ENSMUSG00000085615				75.1272	-1.01093	0.249874	-4.04588	5.21259e-05	0.00079351
ENSMUSG00000053411	52609	Cbx7	chromobox 7	1248.2	1.26371	0.312441	4.04456	5.24221e-05	0.000797447
ENSMUSG00000029163	100952	Emilin1	elastin microfibril interfacer 1	934.133	-4.12423	1.01262	-4.04303	5.27641e-05	0.000802075
ENSMUSG00000072235	22142	Tuba1a	tubulin, alpha 1A	8265.73	-1.19198	0.2949	-4.04194	5.30117e-05	0.000805262
ENSMUSG00000031490	13685	Eif4ebp1	eukaryotic translation initiation factor 4E binding protein 1	6231.79	1.15751	0.286496	4.04024	5.33957e-05	0.000810515
ENSMUSG00000000125	22415	Wnt3	wingless-type MMTV integration site family, member 3	4.57029	-4.42319	1.09078	-4.03841	5.38144e-05	0.000816287
ENSMUSG00000037419	71946	Endod1	endonuclease domain containing 1	1917.7	-2.45387	0.60735	-4.03798	5.3914e-05	0.000817215
ENSMUSG00000028551	12580	Cdkn2c	cyclin dependent kinase inhibitor 2C	776.106	2.67202	0.662318	4.03745	5.40358e-05	0.000818477
ENSMUSG00000029782	72649	Tmem209	transmembrane protein 209	1968.92	0.963217	0.238605	4.03684	5.41764e-05	0.000819809
ENSMUSG00000030763	30949	Lcmt1	leucine carboxyl methyltransferase 1	915.81	-0.392051	0.0971212	-4.03673	5.4201e-05	0.000819809
ENSMUSG00000044243	320522	Bhlha9	basic helix-loop-helix family, member a9	38.8623	-4.13321	1.01143	-4.03618	5.4329e-05	0.00082116
ENSMUSG00000024742	14156	Fen1	flap structure specific endonuclease 1	46.5314	1.34787	0.333832	4.03295	5.50814e-05	0.000831941
ENSMUSG00000059040	433182	Eno1b	enolase 1B, retrotransposed	12247.2	1.4039	0.34816	4.03245	5.51989e-05	0.000833123
ENSMUSG00000042677	230738	Zc3h12a	zinc finger CCCH type containing 12A	499.922	-1.1858	0.294097	-4.03196	5.53138e-05	0.000834264
ENSMUSG00000002083	170770	Bbc3	BCL2 binding component 3	681.726	-1.43887	0.356936	-4.03104	5.55301e-05	0.000836931
ENSMUSG00000084954				2.51641	-3.90507	0.971594	-4.03085	5.55751e-05	0.000837015
ENSMUSG00000053198	19153	Prx	periaxin	239.466	0.979908	0.24309	4.0306	5.56335e-05	0.000837302
ENSMUSG00000040713	433375	Creg1	cellular repressor of E1A-stimulated genes 1	1408.53	-2.05157	0.509397	-4.0265	5.66127e-05	0.000851435
ENSMUSG00000047534	217653	Mis18bp1	MIS18 binding protein 1	564.377	2.52273	0.626994	4.02515	5.69379e-05	0.00085572
ENSMUSG00000036834	269437	Plch1	phospholipase C, eta 1	1282.14	1.80407	0.448262	4.02481	5.70209e-05	0.000856362
ENSMUSG00000085749				5.87678	-2.35978	0.580804	-4.02436	5.71309e-05	0.000857408
ENSMUSG00000054944	403201	5330416C01Rik	RIKEN cDNA 5330416C01 gene	4.40955	-3.38986	0.805054	-4.02334	5.73781e-05	0.000860491
ENSMUSG00000032586	22036	Traip	TRAF-interacting protein	403.113	2.03251	0.505173	4.02318	5.74174e-05	0.000860491
ENSMUSG00000082433				5.89929	-3.43207	0.827317	-4.01965	5.82852e-05	0.00087288
ENSMUSG00000022236	252967	Ropn1l	ropporin 1-like	132.179	-0.880473	0.219172	-4.01738	5.88481e-05	0.00088069
ENSMUSG00000011256	11492	Adam19	a disintegrin and metallopeptidase domain 19 (meltrin beta)	920.372	-4.67295	1.15142	-4.01394	5.97132e-05	0.000892613
ENSMUSG00000027831	72789	Veph1	ventricular zone expressed PH domain-containing 1	757.994	1.61564	0.402503	4.01388	5.97289e-05	0.000892613
ENSMUSG00000029547	68510	Ints1	integrator complex subunit 1	4589.41	0.832738	0.20751	4.01298	5.99561e-05	0.000895379
ENSMUSG00000073242	100038522	Dnmt3aos	DNA methyltransferase 3A, opposite strand	5.72887	-3.9686	0.928938	-4.01241	6.0102e-05	0.000896927
ENSMUSG00000028542	14664	Slc6a9	solute carrier family 6 (neurotransmitter transporter, glycine), member 9	995.028	1.27993	0.319052	4.0116	6.03086e-05	0.000899378
ENSMUSG00000099032	100039596	Tcf24	transcription factor 24	682.044	1.50546	0.375352	4.01066	6.05491e-05	0.000902331
ENSMUSG00000021775	353187	Nr1d2	nuclear receptor subfamily 1, group D, member 2	2185.13	0.704184	0.175622	4.00964	6.08118e-05	0.000905609
ENSMUSG00000037894	51788	H2az1	H2A.Z variant histone 1	7152.75	1.69648	0.423172	4.00929	6.09007e-05	0.000906188
ENSMUSG00000036578	57780	Fxyd7	FXYD domain-containing ion transport regulator 7	3.80261	-3.89273	0.939374	-4.00909	6.09533e-05	0.000906188
ENSMUSG00000046295	234396	Ankle1	ankyrin repeat and LEM domain containing 1	213.761	2.94696	0.735371	4.0089	6.10024e-05	0.000906188
ENSMUSG00000079553	100502766	Kifc1	kinesin family member C1	1242.8	1.77083	0.441755	4.00883	6.10213e-05	0.000906188
ENSMUSG00000038745	101613	Nlrp6	NLR family, pyrin domain containing 6	205.351	4.39176	1.13609	4.00485	6.20574e-05	0.00092093
ENSMUSG00000066438	217682	Plekhd1	pleckstrin homology domain containing, family D (with coiled-coil domains) member 1	58.5501	-3.05664	0.761332	-4.00466	6.21076e-05	0.000921031
ENSMUSG00000048120	12495	Entpd1	ectonucleoside triphosphate diphosphohydrolase 1	87.8619	-3.34319	0.831822	-4.00434	6.219e-05	0.000921491
ENSMUSG00000064193				8402.49	1.47187	0.367595	4.00421	6.22254e-05	0.000921491
ENSMUSG00000038437	246198	Mllt6	myeloid/lymphoid or mixed-lineage leukemia; translocated to, 6	3598.19	0.5862	0.146416	4.00365	6.23737e-05	0.000923022
ENSMUSG00000024201	193796	Kdm4b	lysine (K)-specific demethylase 4B	2187.26	0.834594	0.208465	4.00349	6.24157e-05	0.000923022
ENSMUSG00000002741	56418	Ykt6	YKT6 v-SNARE homolog (S. cerevisiae)	4468.67	-0.96457	0.240971	-4.00283	6.25903e-05	0.00092496
ENSMUSG00000024378	170459	Stard4	StAR-related lipid transfer (START) domain containing 4	2813.87	1.72313	0.430559	4.00238	6.27092e-05	0.000926073
ENSMUSG00000034667	73192	Xpot	exportin, tRNA (nuclear export receptor for tRNAs)	6560.38	0.970565	0.242603	4.00063	6.31751e-05	0.000932305
ENSMUSG00000090071	12570	Cdk5r2	cyclin-dependent kinase 5, regulatory subunit 2 (p39)	21.2727	-3.71482	0.918169	-3.99996	6.33519e-05	0.000934265
ENSMUSG00000073491	623121	Ifi213	interferon activated gene 213	168.939	4.50004	1.21758	3.99909	6.35858e-05	0.000937063
ENSMUSG00000017652	21939	Cd40	CD40 antigen	567.824	-3.85566	0.958741	-3.99858	6.37249e-05	0.000938462
ENSMUSG00000023939	68463	Mrpl14	mitochondrial ribosomal protein L14	983.876	0.556653	0.139236	3.99786	6.39187e-05	0.000940664
ENSMUSG00000041827	231655	Oasl1	2'-5' oligoadenylate synthetase-like 1	1756.53	3.76034	0.950808	3.99456	6.48139e-05	0.000953177
ENSMUSG00000051242	93880	Pcdhb9	protocadherin beta 9	5.4899	-3.57893	0.85976	-3.99425	6.49003e-05	0.000953787
ENSMUSG00000028528	72685	Dnajc6	DnaJ heat shock protein family (Hsp40) member C6	74.8988	-2.8955	0.723525	-3.99399	6.49704e-05	0.000954157
ENSMUSG00000002580	103742	Mien1	migration and invasion enhancer 1	429.43	-0.75248	0.188415	-3.99378	6.5027e-05	0.000954328
ENSMUSG00000027353	66634	Mcm8	minichromosome maintenance 8 homologous recombination repair factor	489.545	2.25574	0.564939	3.99336	6.51442e-05	0.000955389
ENSMUSG00000042340	13019	Ctf1	cardiotrophin 1	302.031	-0.916918	0.229745	-3.99106	6.57773e-05	0.00096354
ENSMUSG00000034303	245902	Ccdc15	coiled-coil domain containing 15	72.7974	1.87724	0.469774	3.99102	6.57908e-05	0.00096354
ENSMUSG00000050097	234669	Ces2b	carboxyesterase 2B	6.55279	-3.57246	0.866669	-3.9908	6.58502e-05	0.000963746
ENSMUSG00000030330	28019	Ing4	inhibitor of growth family, member 4	2285.59	-0.441609	0.110668	-3.99041	6.5959e-05	0.000964674
ENSMUSG00000024987	13082	Cyp26a1	cytochrome P450, family 26, subfamily a, polypeptide 1	89.9947	2.81582	0.704356	3.99024	6.60074e-05	0.000964717
ENSMUSG00000081355	100042801	Gm15264	tuftelin 1 pseudogene	34.915	-2.26788	0.567829	-3.99003	6.6066e-05	0.000964908
ENSMUSG00000001240	54409	Ramp2	receptor (calcitonin) activity modifying protein 2	174.789	1.36934	0.343165	3.98937	6.62499e-05	0.000966796
ENSMUSG00000028018	67553	Gstcd	glutathione S-transferase, C-terminal domain containing	1248.58	1.19546	0.299668	3.9892	6.62954e-05	0.000966796
ENSMUSG00000016763	64706	Scube1	signal peptide, CUB domain, EGF-like 1	41.0497	-4.66085	1.14156	-3.98901	6.63508e-05	0.000966796
ENSMUSG00000055373	14348	Fut9	fucosyltransferase 9	726.4	2.73306	0.685803	3.98886	6.63918e-05	0.000966796
ENSMUSG00000032373	76459	Car12	carbonic anhydrase 12	1380.35	3.44602	0.86836	3.98875	6.64228e-05	0.000966796
ENSMUSG00000027456	228765	Sdcbp2	syndecan binding protein (syntenin) 2	122.414	-2.26573	0.567772	-3.98843	6.65118e-05	0.000967428
ENSMUSG00000024770	70166	Lipn	lipase, family member N	2.83973	-4.35799	1.09118	-3.98784	6.66767e-05	0.000969162
ENSMUSG00000075611				3.12745	-4.43009	1.10752	-3.98737	6.68102e-05	0.000970438
ENSMUSG00000002992	11813	Apoc2	apolipoprotein C-II	7.6143	-3.72923	0.905583	-3.98681	6.6967e-05	0.000972052
ENSMUSG00000029826	78781	Zc3hav1	zinc finger CCCH type, antiviral 1	3776.39	1.12833	0.283141	3.98507	6.74591e-05	0.000978525
ENSMUSG00000036743	73677	Psma8	proteasome subunit alpha 8	2.64285	-4.29671	1.07834	-3.98468	6.75714e-05	0.000979486
ENSMUSG00000078370	622339	Gm6316	glyceraldehyde-3-phosphate dehydrogenase pseudogene	10.5439	2.19661	0.541873	3.98219	6.8284e-05	0.000988872
ENSMUSG00000082016				60.7244	1.37776	0.345699	3.98209	6.83121e-05	0.000988872
ENSMUSG00000043972	353344	Opn5	opsin 5	41.4215	3.05908	0.762918	3.98006	6.88983e-05	0.000996679
ENSMUSG00000040621	237221	Gemin8	gem nuclear organelle associated protein 8	385.395	1.02772	0.258261	3.97909	6.91783e-05	0.00100005
ENSMUSG00000000308	12716	Ckmt1	creatine kinase, mitochondrial 1, ubiquitous	68.6564	-3.84069	0.958802	-3.9764	6.99677e-05	0.00101077
ENSMUSG00000033450	72536	Tagap	T cell activation Rho GTPase activating protein	93.0374	2.28087	0.573259	3.9737	7.07643e-05	0.00102114
ENSMUSG00000082424	100040898	Gm13292	glyceraldehyde-3-phosphate dehydrogenase pseudogene	16.9877	1.62946	0.407935	3.97364	7.07817e-05	0.00102114
ENSMUSG00000032985				1.64634	-3.91095	0.98985	-3.97295	7.09887e-05	0.00102343
ENSMUSG00000086103				14.662	3.33214	0.80672	3.97257	7.11008e-05	0.00102435
ENSMUSG00000000409	16818	Lck	lymphocyte protein tyrosine kinase	310.693	1.38811	0.349896	3.96668	7.28814e-05	0.00104929
ENSMUSG00000030313	320560	Dennd5b	DENN/MADD domain containing 5B	592.799	1.27089	0.320538	3.96465	7.35052e-05	0.00105729
ENSMUSG00000034159	71874	Mab21l4	mab-21-like 4	356.946	-3.97512	0.995656	-3.96454	7.35365e-05	0.00105729
ENSMUSG00000048562	320145	Sp8	trans-acting transcription factor 8	161.747	4.0867	1.04394	3.9636	7.38291e-05	0.00106078
ENSMUSG00000017737	17395	Mmp9	matrix metallopeptidase 9	803.656	-4.18772	1.04799	-3.96244	7.41884e-05	0.00106522
ENSMUSG00000097784				31.0861	-1.26032	0.318198	-3.96054	7.47797e-05	0.00107299
ENSMUSG00000035776	171486	Cd99l2	CD99 antigen-like 2	2625.02	-1.06967	0.270119	-3.95997	7.49586e-05	0.00107483
ENSMUSG00000032224	76886	Fam81a	family with sequence similarity 81, member A	400.06	1.27034	0.320809	3.95945	7.51234e-05	0.00107646
ENSMUSG00000095042	100041342	Gm12537	glyceraldehyde-3-phosphate dehydrogenase pseudogene	18.419	1.60289	0.403158	3.95784	7.56306e-05	0.001083
ENSMUSG00000097491				4.69331	-2.69645	0.66838	-3.95767	7.56842e-05	0.00108304
ENSMUSG00000006143	69665	Upk3bl	uroplakin 3B-like	604.694	3.33218	0.845318	3.95664	7.60125e-05	0.001087
ENSMUSG00000059412	11936	Fxyd2	FXYD domain-containing ion transport regulator 2	204.634	-3.46776	0.873146	-3.95583	7.62682e-05	0.00108993
ENSMUSG00000046634	171395	Pkd1l1	polycystic kidney disease 1 like 1	15.9407	-2.68074	0.675345	-3.95492	7.6561e-05	0.00109338
ENSMUSG00000027203	110074	Dut	deoxyuridine triphosphatase	2338.99	1.83848	0.465111	3.95322	7.71068e-05	0.00110043
ENSMUSG00000053483	30941	Usp21	ubiquitin specific peptidase 21	1967.97	0.475435	0.120296	3.95218	7.74419e-05	0.00110447
ENSMUSG00000039304	22035	Tnfsf10	tumor necrosis factor (ligand) superfamily, member 10	181.777	3.79614	0.966821	3.95199	7.75027e-05	0.0011046
ENSMUSG00000037544	218977	Dlgap5	DLG associated protein 5	1527.65	2.57167	0.65163	3.94969	7.82522e-05	0.00111453
ENSMUSG00000056529	19204	Ptafr	platelet-activating factor receptor	88.0538	-4.39596	1.09849	-3.94932	7.83733e-05	0.0011149
ENSMUSG00000015749	66471	Anp32e	acidic (leucine-rich) nuclear phosphoprotein 32 family, member E	5157.81	1.29453	0.327794	3.94929	7.83835e-05	0.0011149
ENSMUSG00000028873	52276	Cdca8	cell division cycle associated 8	1730.1	2.61779	0.66351	3.94899	7.84826e-05	0.00111557
ENSMUSG00000086417				7.5267	-2.04016	0.514654	-3.94703	7.91251e-05	0.00112395
ENSMUSG00000027908	71325	Tchhl1	trichohyalin-like 1	4.01158	-3.60423	0.855048	-3.9467	7.92366e-05	0.00112478
ENSMUSG00000034101	12388	Ctnnd1	catenin (cadherin associated protein), delta 1	2691.88	-1.27051	0.322115	-3.94419	8.00714e-05	0.00113587
ENSMUSG00000097732				10.5176	-1.93502	0.489668	-3.94315	8.0417e-05	0.00114001
ENSMUSG00000059060	19363	Rad51b	RAD51 paralog B	88.8154	2.50077	0.633225	3.94288	8.05104e-05	0.00114057
ENSMUSG00000016283	14990	H2-M2	histocompatibility 2, M region locus 2	5.61346	-3.12359	0.774199	-3.94187	8.08489e-05	0.0011446
ENSMUSG00000024053	246707	Emilin2	elastin microfibril interfacer 2	1125.12	-4.11648	1.03609	-3.9417	8.09052e-05	0.00114464
ENSMUSG00000020017	15109	Hal	histidine ammonia lyase	41.8552	-2.35057	0.595956	-3.94007	8.14579e-05	0.00115169
ENSMUSG00000006526	69179	Stimate	STIM activating enhancer	842.452	-0.502528	0.127585	-3.9388	8.18906e-05	0.00115704
ENSMUSG00000018501	20185	Ncor1	nuclear receptor co-repressor 1	6724.52	0.612028	0.155402	3.93835	8.20435e-05	0.00115843
ENSMUSG00000044783	212427	A730008H23Rik	RIKEN cDNA A730008H23 gene	5651.37	1.38769	0.352525	3.93653	8.26672e-05	0.00116646
ENSMUSG00000056895	78303	H2bu2	H2B.U histone 2	31.4751	1.43967	0.365041	3.93607	8.28271e-05	0.00116791
ENSMUSG00000037347	60322	Chst7	carbohydrate (N-acetylglucosamino) sulfotransferase 7	136.895	-2.06664	0.5249	-3.93589	8.28901e-05	0.00116791
ENSMUSG00000054958	230718	Nt5c1a	5'-nucleotidase, cytosolic IA	13.5485	-3.95693	0.98212	-3.93576	8.29347e-05	0.00116791
ENSMUSG00000032562	14678	Gnai2	guanine nucleotide binding protein (G protein), alpha inhibiting 2	15177.9	-0.823321	0.209242	-3.93478	8.32743e-05	0.00117191
ENSMUSG00000001128	18636	Cfp	complement factor properdin	418.7	-2.2935	0.582814	-3.93331	8.37827e-05	0.00117828
ENSMUSG00000029595	16873	Lhx5	LIM homeobox protein 5	5.81097	-2.47273	0.622042	-3.93309	8.38619e-05	0.00117862
ENSMUSG00000032333	69106	Stoml1	stomatin-like 1	788.283	-1.4336	0.364537	-3.93249	8.40695e-05	0.0011803
ENSMUSG00000059895	19245	Ptp4a3	protein tyrosine phosphatase 4a3	1017.69	-1.70303	0.433031	-3.93243	8.40929e-05	0.0011803
ENSMUSG00000030922	73919	Lyrm1	LYR motif containing 1	127.379	-1.46042	0.371515	-3.93079	8.46676e-05	0.00118758
ENSMUSG00000056383	233168	AI987944	expressed sequence AI987944	657.225	-0.725727	0.184646	-3.93039	8.4807e-05	0.00118875
ENSMUSG00000028745	12345	Capzb	capping protein (actin filament) muscle Z-line, beta	9683.61	-0.822231	0.209233	-3.92974	8.50382e-05	0.00119099
ENSMUSG00000019813	103268	Cep57l1	centrosomal protein 57-like 1	497.844	1.54313	0.392666	3.92962	8.50785e-05	0.00119099
ENSMUSG00000021209	74521	Ppp4r4	protein phosphatase 4, regulatory subunit 4	178.188	1.86908	0.475776	3.927	8.60107e-05	0.00120324
ENSMUSG00000027454	69270	Gins1	GINS complex subunit 1 (Psf1 homolog)	422.525	2.39772	0.610758	3.9267	8.61202e-05	0.00120398
ENSMUSG00000034269	72895	Setd5	SET domain containing 5	6835.85	0.591177	0.150616	3.92506	8.6709e-05	0.00121142
ENSMUSG00000026686	110648	Lmx1a	LIM homeobox transcription factor 1 alpha	10.3618	-2.78001	0.703808	-3.92187	8.78652e-05	0.00122676
ENSMUSG00000028597	67305	Gpx7	glutathione peroxidase 7	202.248	-3.43742	0.873119	-3.92166	8.79418e-05	0.00122702
ENSMUSG00000033228	72193	Scaf11	SR-related CTD-associated factor 11	6480.86	0.849582	0.216785	3.919	8.89156e-05	0.0012398
ENSMUSG00000032398	330959	Snapc5	small nuclear RNA activating complex, polypeptide 5	353.409	-1.1593	0.29584	-3.91867	8.90391e-05	0.00124071
ENSMUSG00000060568	226610	Fam78b	family with sequence similarity 78, member B	170.129	-4.183	1.05728	-3.918	8.92873e-05	0.00124335
ENSMUSG00000006200	19202	Rhox6	reproductive homeobox 6	210.84	2.75481	1.36104	3.91656	8.98204e-05	0.00124995
ENSMUSG00000026840	23928	Lamc3	laminin gamma 3	32.4225	-3.51137	0.890488	-3.91617	8.99666e-05	0.00125117
ENSMUSG00000052572	23859	Dlg2	discs large MAGUK scaffold protein 2	120.138	2.57462	0.656984	3.91552	9.02112e-05	0.00125375
ENSMUSG00000040624	213783	Plekhg1	pleckstrin homology domain containing, family G (with RhoGef domain) member 1	171.499	-3.56906	0.907542	-3.91417	9.07175e-05	0.00125996
ENSMUSG00000048078	23966	Tenm4	teneurin transmembrane protein 4	771.94	1.38744	0.354519	3.91344	9.099e-05	0.00126292
ENSMUSG00000045689	93875	Pcdhb4	protocadherin beta 4	4.20417	-3.00458	0.744592	-3.91072	9.20202e-05	0.00127638
ENSMUSG00000009687	18301	Fxyd5	FXYD domain-containing ion transport regulator 5	694.31	-2.97963	0.760614	-3.91036	9.21581e-05	0.00127746
ENSMUSG00000045273	26886	Cenph	centromere protein H	348.943	1.90303	0.486635	3.91018	9.22281e-05	0.0012776
ENSMUSG00000003346	216169	Abhd17a	abhydrolase domain containing 17A	2371.69	-0.897631	0.229574	-3.90998	9.23031e-05	0.0012778
ENSMUSG00000025893	69149	Kbtbd3	kelch repeat and BTB (POZ) domain containing 3	96.1824	-0.857071	0.219232	-3.90956	9.24645e-05	0.0012792
ENSMUSG00000068394	99100	Cep152	centrosomal protein 152	470.553	1.43106	0.366138	3.90824	9.297e-05	0.00128536
ENSMUSG00000086712	381524	Mexis	macrophage expressed LXRa(NR1H3)-dependent amplifier of Abca1 transcription lncRNA	27.1223	-4.84528	1.19136	-3.90728	9.33412e-05	0.00128965
ENSMUSG00000025577	12416	Cbx2	chromobox 2	734.788	0.890613	0.227946	3.90701	9.34459e-05	0.00129004
ENSMUSG00000042369	241490	Rbm45	RNA binding motif protein 45	1447.71	-0.73466	0.188042	-3.90689	9.34907e-05	0.00129004
ENSMUSG00000064043	224829	Trerf1	transcriptional regulating factor 1	1025.96	1.48045	0.37906	3.90558	9.39998e-05	0.00129622
ENSMUSG00000040282	399568	Cdin1	CDAN1 interacting nuclease 1	744.497	1.13761	0.291305	3.90507	9.41966e-05	0.00129809
ENSMUSG00000007670	16549	Khsrp	KH-type splicing regulatory protein	6578.88	1.04148	0.266749	3.90437	9.44706e-05	0.00130102
ENSMUSG00000027018	107435	Hat1	histone aminotransferase 1	1976.72	1.69817	0.435027	3.90384	9.46785e-05	0.00130304
ENSMUSG00000005802	22785	Slc30a4	solute carrier family 30 (zinc transporter), member 4	3241.65	1.07958	0.27658	3.9033	9.48898e-05	0.0013051
ENSMUSG00000033597	268932	Caskin1	CASK interacting protein 1	138.482	3.05165	0.782114	3.90165	9.55384e-05	0.00131317
ENSMUSG00000033066	14457	Gas7	growth arrest specific 7	530.215	-4.3339	1.09991	-3.90051	9.59911e-05	0.00131854
ENSMUSG00000029030	67808	Tprgl	transformation related protein 63 regulated like	2771.76	-0.959851	0.246108	-3.90011	9.61493e-05	0.00131986
ENSMUSG00000042389	381802	Tsen2	tRNA splicing endonuclease subunit 2	710.62	1.34858	0.345794	3.8998	9.62703e-05	0.00132067
ENSMUSG00000037921	234311	Ddx60	DExD/H box helicase 60	514.69	3.79293	0.984097	3.89808	9.69603e-05	0.00132928
ENSMUSG00000078300	100040109	Gm2606	glyceraldehyde-3-phosphate dehydrogenase pseudogene	11.7711	2.05155	0.519541	3.89773	9.70974e-05	0.0013303
ENSMUSG00000098651	102465604	Mir6999	microRNA 6999	3.0175	-3.65472	0.912138	-3.89733	9.72582e-05	0.00133164
ENSMUSG00000056632	13512	Dsg3	desmoglein 3	16.9837	-3.37511	0.858176	-3.897	9.73902e-05	0.00133259
ENSMUSG00000103421	68338	Golt1a	golgi transport 1A	12.359	-3.0692	0.781205	-3.89675	9.74914e-05	0.00133311
ENSMUSG00000034171	14073	Faah	fatty acid amide hydrolase	832.895	-1.05012	0.269759	-3.8928	9.90934e-05	0.00135415
ENSMUSG00000032902	20501	Slc16a1	solute carrier family 16 (monocarboxylic acid transporters), member 1	2413.01	1.76005	0.452255	3.89208	9.93866e-05	0.00135728
ENSMUSG00000049775	19241	Tmsb4x	thymosin, beta 4, X chromosome	22898	-2.02625	0.52051	-3.89186	9.94779e-05	0.00135766
ENSMUSG00000032175	54721	Tyk2	tyrosine kinase 2	1523.21	-0.607723	0.156219	-3.89021	0.000100157	0.00136605
ENSMUSG00000001053	212706	N4bp3	NEDD4 binding protein 3	700.742	1.46113	0.375641	3.88957	0.000100423	0.00136827
ENSMUSG00000097792				116.922	1.16159	0.298565	3.88936	0.000100509	0.00136827
ENSMUSG00000028391	71354	Wdr31	WD repeat domain 31	356.973	1.43753	0.369565	3.88935	0.000100513	0.00136827
ENSMUSG00000037461	77065	Ints7	integrator complex subunit 7	2341.69	1.2944	0.332879	3.88852	0.000100858	0.00137208
ENSMUSG00000100807				1.83654	-3.96642	1.02545	-3.88611	0.000101863	0.00138487
ENSMUSG00000025650	12836	Col7a1	collagen, type VII, alpha 1	3335.74	-2.92722	0.75206	-3.88589	0.000101956	0.00138524
ENSMUSG00000047281	55948	Sfn	stratifin	2435.37	-3.93519	1.00588	-3.88552	0.000102109	0.00138644
ENSMUSG00000023274	12504	Cd4	CD4 antigen	9.75801	-3.6257	0.913307	-3.88452	0.000102533	0.0013913
ENSMUSG00000014725	13522	Adam28	a disintegrin and metallopeptidase domain 28	2.96701	-3.62365	0.908794	-3.88229	0.000103479	0.00140251
ENSMUSG00000069939				19.5267	1.58431	0.406407	3.88226	0.000103491	0.00140251
ENSMUSG00000046605	210004	B3gntl1	UDP-GlcNAc:betaGal beta-1,3-N-acetylglucosaminyltransferase-like 1	385.244	0.851005	0.219268	3.8809	0.000104072	0.00140948
ENSMUSG00000050947	229715	Amigo1	adhesion molecule with Ig like domain 1	800.619	1.56942	0.404453	3.8803	0.000104326	0.00141202
ENSMUSG00000036529	77980	Sbf1	SET binding factor 1	6301.05	0.547162	0.141019	3.88005	0.000104434	0.00141259
ENSMUSG00000072660				15.2809	-1.58386	0.40802	-3.87917	0.000104812	0.0014168
ENSMUSG00000020834	70451	Dhrs13	dehydrogenase/reductase (SDR family) member 13	561.378	1.17722	0.303502	3.87857	0.000105071	0.0014188
ENSMUSG00000040158	76281	Tax1bp3	Tax1 (human T cell leukemia virus type I) binding protein 3	2046.89	-1.21057	0.312118	-3.87852	0.000105094	0.0014188
ENSMUSG00000036046	223739	5031439G07Rik	RIKEN cDNA 5031439G07 gene	4599.81	-0.602722	0.155446	-3.87738	0.000105586	0.00142454
ENSMUSG00000092499	73554	1700092C10Rik	RIKEN cDNA 1700092C10 gene	10.7421	2.98474	0.740123	3.87691	0.000105791	0.0014264
ENSMUSG00000046415	338360	B430212C06Rik	RIKEN cDNA B430212C06 gene	26.6988	1.50596	0.387451	3.87671	0.000105877	0.00142666
ENSMUSG00000031216	236920	Stard8	START domain containing 8	423.511	-2.51263	0.647728	-3.87604	0.000106169	0.00142968
ENSMUSG00000083235	115489952	Gm13246	60S acidic ribosomal protein P1 pseudogene	4.76499	-3.70645	0.902281	-3.87584	0.000106257	0.00142981
ENSMUSG00000053398	236539	Phgdh	3-phosphoglycerate dehydrogenase	13624.7	1.47144	0.379673	3.87571	0.000106313	0.00142981
ENSMUSG00000044066	216543	Cep68	centrosomal protein 68	1477.67	0.885491	0.22851	3.87502	0.000106617	0.00143299
ENSMUSG00000106755				12.67	2.03252	0.518659	3.87389	0.000107112	0.00143873
ENSMUSG00000048109	229700	Rbm15	RNA binding motif protein 15	1314.92	0.936658	0.241799	3.87365	0.000107218	0.00143924
ENSMUSG00000102246				4.37659	4.19799	1.08451	3.87254	0.000107705	0.00144486
ENSMUSG00000038515	66790	Grtp1	GH regulated TBC protein 1	202.265	1.35889	0.350867	3.87214	0.000107883	0.00144634
ENSMUSG00000039419	66797	Cntnap2	contactin associated protein-like 2	21.2585	-3.76994	0.961077	-3.87162	0.000108113	0.00144851
ENSMUSG00000053541				34.7044	4.19894	1.05319	3.87049	0.000108617	0.00145435
ENSMUSG00000015882	209707	Lcorl	ligand dependent nuclear receptor corepressor-like	966.247	1.26459	0.326801	3.86952	0.000109049	0.00145921
ENSMUSG00000030170	22419	Wnt5b	wingless-type MMTV integration site family, member 5B	257.5	2.90251	0.750878	3.86896	0.0001093	0.00146165
ENSMUSG00000004371	16156	Il11	interleukin 11	259.226	-2.60386	0.672385	-3.86863	0.00010945	0.00146274
ENSMUSG00000038418	13653	Egr1	early growth response 1	4994.62	1.12414	0.290699	3.86702	0.000110171	0.00147145
ENSMUSG00000072437	332397	Nanos1	nanos C2HC-type zinc finger 1	216.693	1.63021	0.421595	3.86583	0.000110712	0.00147772
ENSMUSG00000019960	67603	Dusp6	dual specificity phosphatase 6	9519.08	2.49445	0.645835	3.86568	0.00011078	0.00147772
ENSMUSG00000017561	54394	Crlf3	cytokine receptor-like factor 3	1167.41	1.25697	0.325251	3.86456	0.000111291	0.00148361
ENSMUSG00000106647				2.92306	-3.6125	0.910351	-3.86385	0.000111616	0.001487
ENSMUSG00000029012	26429	Orc5	origin recognition complex, subunit 5	951.666	0.997529	0.258176	3.86367	0.000111697	0.00148715
ENSMUSG00000102027				3.66512	-3.14173	0.778345	-3.86263	0.000112172	0.00149254
ENSMUSG00000028226	17389	Mmp16	matrix metallopeptidase 16	21.8168	-3.10241	0.799121	-3.862	0.000112462	0.00149469
ENSMUSG00000037940	234515	Inpp4b	inositol polyphosphate-4-phosphatase, type II	47.1116	2.91714	0.751417	3.8619	0.00011251	0.00149469
ENSMUSG00000036330	110877	Slc18a1	solute carrier family 18 (vesicular monoamine), member 1	40.2247	-2.36855	0.612705	-3.86182	0.000112545	0.00149469
ENSMUSG00000040204	68026	Pclaf	PCNA clamp associated factor	1503.3	2.70493	0.701418	3.86117	0.000112846	0.00149774
ENSMUSG00000092075				9.90335	-2.35976	0.608571	-3.86044	0.000113184	0.00150129
ENSMUSG00000003762	76889	Coq8b	coenzyme Q8B	1032.4	-0.760556	0.197089	-3.85895	0.000113875	0.00150952
ENSMUSG00000032172	244723	Olfm2	olfactomedin 2	504.445	-3.70057	0.95404	-3.85739	0.000114603	0.00151822
ENSMUSG00000034768	217217	Asb16	ankyrin repeat and SOCS box-containing 16	29.7567	2.37832	0.613131	3.85666	0.000114948	0.00152185
ENSMUSG00000035383	110312	Pmch	pro-melanin-concentrating hormone	7.43023	4.10927	0.994208	3.85644	0.000115049	0.00152224
ENSMUSG00000032724	99382	Abtb2	ankyrin repeat and BTB (POZ) domain containing 2	791.105	-1.28415	0.333236	-3.85348	0.000116449	0.00153979
ENSMUSG00000026527	24012	Rgs7	regulator of G protein signaling 7	4.21693	-3.26903	0.81411	-3.85304	0.000116659	0.00154161
ENSMUSG00000032384	214897	Csnk1g1	casein kinase 1, gamma 1	2009.55	-0.6775	0.176002	-3.84939	0.000118411	0.0015638
ENSMUSG00000024118	72016	Tedc2	tubulin epsilon and delta complex 2	422.552	1.02861	0.267216	3.84912	0.000118543	0.00156455
ENSMUSG00000007613	21812	Tgfbr1	transforming growth factor, beta receptor I	2859.96	-1.49781	0.389289	-3.84735	0.000119402	0.00157492
ENSMUSG00000026134	19076	Prim2	DNA primase, p58 subunit	734.426	1.61545	0.419912	3.84708	0.000119533	0.00157546
ENSMUSG00000031673	12552	Cdh11	cadherin 11	1249.93	-3.89376	1.00524	-3.84696	0.000119591	0.00157546
ENSMUSG00000097825	319251	9630001P10Rik	RIKEN cDNA 9630001P10 gene	6.57036	4.45435	1.15657	3.84673	0.000119705	0.00157597
ENSMUSG00000042064	329421	Myo3b	myosin IIIB	1464.45	-4.31529	1.11109	-3.84484	0.000120633	0.00158626
ENSMUSG00000021496	72562	Pcbd2	pterin 4 alpha carbinolamine dehydratase/dimerization cofactor of hepatocyte nuclear factor 1 alpha (TCF1) 2	97.8431	-1.16565	0.303181	-3.84483	0.000120636	0.00158626
ENSMUSG00000026981	16181	Il1rn	interleukin 1 receptor antagonist	1267.9	-2.55893	0.665054	-3.84435	0.000120872	0.00158839
ENSMUSG00000054931	544922	Zkscan4	zinc finger with KRAB and SCAN domains 4	39.5199	-1.17811	0.3065	-3.84378	0.000121155	0.00159088
ENSMUSG00000037606	79196	Osbpl5	oxysterol binding protein-like 5	2197.04	-0.906249	0.235777	-3.84366	0.000121211	0.00159088
ENSMUSG00000026442	269116	Nfasc	neurofascin	44.8985	-3.26183	0.844948	-3.8429	0.000121591	0.00159488
ENSMUSG00000044881	68185	Coa4	cytochrome c oxidase assembly factor 4	255.384	-0.751972	0.195723	-3.84208	0.000121997	0.00159921
ENSMUSG00000025234	23806	Arih1	ariadne RBR E3 ubiquitin protein ligase 1	4553.16	-0.42598	0.110938	-3.83982	0.000123126	0.00161301
ENSMUSG00000025049	226182	Taf5	TATA-box binding protein associated factor 5	286.554	1.31776	0.343168	3.83949	0.000123291	0.00161418
ENSMUSG00000037868	13654	Egr2	early growth response 2	195.244	-3.20213	0.831599	-3.83892	0.000123575	0.0016169
ENSMUSG00000090935	24071	Synj2bp	synaptojanin 2 binding protein	1200.07	-0.374877	0.0976844	-3.83765	0.000124217	0.00162431
ENSMUSG00000024922	18426	Ovol1	ovo like zinc finger 1	235.946	2.27715	0.593787	3.83448	0.000125828	0.00164436
ENSMUSG00000089753	629970	Cd300ld2	CD300 molecule like family member D2	1.90957	-3.99017	1.04433	-3.83374	0.000126208	0.0016483
ENSMUSG00000038280	14628	Ostm1	osteopetrosis associated transmembrane protein 1	1347.17	-1.05112	0.274228	-3.83299	0.000126593	0.00165232
ENSMUSG00000038319	16511	Kcnh2	potassium voltage-gated channel, subfamily H (eag-related), member 2	174.06	2.49549	0.650978	3.83272	0.000126732	0.00165312
ENSMUSG00000048349	18996	Pou4f1	POU domain, class 4, transcription factor 1	71.6082	-1.01239	0.264258	-3.83121	0.000127513	0.00166228
ENSMUSG00000102704				12.2806	-1.56646	0.408556	-3.83044	0.000127917	0.00166653
ENSMUSG00000028572	77963	Hook1	hook microtubule tethering protein 1	2503.2	1.3433	0.350715	3.83022	0.000128029	0.00166696
ENSMUSG00000047222	93726	Rnase2a	ribonuclease, RNase A family, 2A (liver, eosinophil-derived neurotoxin)	2.91924	-4.31126	1.12201	-3.82858	0.000128887	0.00167609
ENSMUSG00000099398	383435	Ms4a14	membrane-spanning 4-domains, subfamily A, member 14	2.91924	-4.31126	1.12201	-3.82858	0.000128887	0.00167609
ENSMUSG00000017167	53321	Cntnap1	contactin associated protein-like 1	809.853	2.28222	0.596502	3.82744	0.000129484	0.00168183
ENSMUSG00000038126	269702	Mphosph9	M-phase phosphoprotein 9	790.63	1.25875	0.328864	3.82743	0.000129487	0.00168183
ENSMUSG00000020053	16000	Igf1	insulin-like growth factor 1	221.69	-4.05424	1.05	-3.82677	0.000129837	0.00168534
ENSMUSG00000040907	232975	Atp1a3	ATPase, Na+/K+ transporting, alpha 3 polypeptide	379.129	-4.18902	1.08402	-3.82657	0.000129939	0.00168563
ENSMUSG00000022500	56722	Litaf	LPS-induced TN factor	14054.6	-0.986146	0.257752	-3.82593	0.000130279	0.00168901
ENSMUSG00000081593	623671	Gm11841	poly A binding protein, cytoplasmic 4 pseudogene	3.89513	-3.16898	0.794816	-3.82471	0.000130925	0.00169635
ENSMUSG00000099364				2.19588	-3.70949	0.974948	-3.81951	0.000133718	0.00173148
ENSMUSG00000054115	27401	Skp2	S-phase kinase-associated protein 2	964.056	2.12908	0.557606	3.81921	0.00013388	0.00173252
ENSMUSG00000010142	57916	Tnfrsf13b	tumor necrosis factor receptor superfamily, member 13b	14.7212	-3.31852	0.860618	-3.8168	0.000135191	0.00174843
ENSMUSG00000066721	101544	Zfp575	zinc finger protein 575	11.9387	-3.66754	0.943152	-3.81652	0.000135346	0.00174936
ENSMUSG00000038010	76138	Ccdc138	coiled-coil domain containing 138	159.347	1.32732	0.347714	3.81623	0.000135506	0.00175037
ENSMUSG00000039191	19664	Rbpj	recombination signal binding protein for immunoglobulin kappa J region	3341.25	1.30113	0.340965	3.81607	0.000135593	0.00175043
ENSMUSG00000024401	21926	Tnf	tumor necrosis factor	21.4378	-2.67342	0.698638	-3.81587	0.000135704	0.0017508
ENSMUSG00000082226	279618	Gm715	predicted gene 715	2.35115	-3.77286	0.992616	-3.8143	0.000136569	0.00176088
ENSMUSG00000005233	66442	Spc25	SPC25, NDC80 kinetochore complex component, homolog (S. cerevisiae)	1027.91	1.97415	0.517717	3.81375	0.000136875	0.00176376
ENSMUSG00000056300	100041433	Zfp981	zinc finger protein 981	24.152	-3.22791	0.841895	-3.8125	0.00013757	0.00177165
ENSMUSG00000039109	74145	F13a1	coagulation factor XIII, A1 subunit	32.7943	-3.60945	0.938962	-3.81198	0.000137857	0.0017738
ENSMUSG00000005917	18423	Otx1	orthodenticle homeobox 1	44.4878	3.59371	0.934361	3.81181	0.000137953	0.0017738
ENSMUSG00000025410	69654	Dctn2	dynactin 2	8149.44	-0.628182	0.164802	-3.81175	0.000137988	0.0017738
ENSMUSG00000055541	52855	Lair1	leukocyte-associated Ig-like receptor 1	30.3116	-3.52621	0.918632	-3.80844	0.000139845	0.00179594
ENSMUSG00000032532	12424	Cck	cholecystokinin	5.54089	-4.17421	1.05289	-3.80838	0.00013988	0.00179594
ENSMUSG00000028664	13844	Ephb2	Eph receptor B2	1588	-3.79377	0.990005	-3.80796	0.000140117	0.00179747
ENSMUSG00000032492	19228	Pth1r	parathyroid hormone 1 receptor	1502.07	-3.40584	0.891011	-3.80787	0.000140168	0.00179747
ENSMUSG00000046999	68725	1110032F04Rik	RIKEN cDNA 1110032F04 gene	17.3855	4.58181	1.12231	3.80731	0.000140486	0.00180014
ENSMUSG00000020728	76380	Cep112	centrosomal protein 112	194.446	1.35609	0.356114	3.80721	0.000140546	0.00180014
ENSMUSG00000021831	50527	Ero1a	endoplasmic reticulum oxidoreductase 1 alpha	5613.08	1.41069	0.370594	3.80669	0.000140837	0.00180278
ENSMUSG00000040957	63955	Cables1	CDK5 and Abl enzyme substrate 1	250.5	1.18734	0.311988	3.80523	0.000141673	0.00181239
ENSMUSG00000024542	70799	Cep192	centrosomal protein 192	2058.43	1.33461	0.350941	3.80298	0.000142964	0.0018278
ENSMUSG00000037818	269423	Abhd18	abhydrolase domain containing 18	206.675	1.83194	0.481639	3.80265	0.000143158	0.00182918
ENSMUSG00000025510	12476	Cd151	CD151 antigen	9731.38	-0.999413	0.262864	-3.80198	0.000143542	0.00183299
ENSMUSG00000082431				136.943	-0.966791	0.254463	-3.79941	0.000145038	0.00185098
ENSMUSG00000056498	320782	Tmem154	transmembrane protein 154	265.288	-3.13243	0.822535	-3.79813	0.000145789	0.00185945
ENSMUSG00000079051	668894	Vinac1	vinculin/alpha-catenin family member 1	15.127	-1.89185	0.497582	-3.79731	0.000146274	0.00186451
ENSMUSG00000024109	18189	Nrxn1	neurexin I	2.50279	-3.81824	1.00855	-3.79705	0.00014643	0.00186538
ENSMUSG00000027016	241494	Zfp385b	zinc finger protein 385B	134.666	2.4738	0.651354	3.79567	0.000147246	0.00187465
ENSMUSG00000041644	241612	Slc5a12	solute carrier family 5 (sodium/glucose cotransporter), member 12	6.37629	-2.49626	0.651847	-3.79436	0.000148022	0.0018834
ENSMUSG00000003573	26558	Homer3	homer scaffolding protein 3	1641.01	-0.946934	0.249706	-3.79218	0.000149331	0.00189887
ENSMUSG00000092353	100041479	Gm3363	predicted gene 3363	5.02548	-2.63381	0.683951	-3.79204	0.000149417	0.00189887
ENSMUSG00000032870	69780	Smap2	small ArfGAP 2	1507.89	-0.393341	0.103776	-3.7903	0.000150464	0.00191104
ENSMUSG00000104273				9.68542	-1.74779	0.4603	-3.78975	0.000150801	0.00191417
ENSMUSG00000025656	236915	Arhgef9	CDC42 guanine nucleotide exchange factor (GEF) 9	156.498	-1.01948	0.269027	-3.78958	0.000150904	0.00191434
ENSMUSG00000063975	108096	Slco1a5	solute carrier organic anion transporter family, member 1a5	121.238	2.58056	0.68056	3.78934	0.000151048	0.00191452
ENSMUSG00000015568	16956	Lpl	lipoprotein lipase	4179.35	-4.38481	1.14481	-3.78926	0.000151099	0.00191452
ENSMUSG00000085761	78917	4930455G09Rik	RIKEN cDNA 4930455G09 gene	12.0471	-1.99077	0.524734	-3.78682	0.000152588	0.00193224
ENSMUSG00000066363	238393	Serpina3f	serine (or cysteine) peptidase inhibitor, clade A, member 3F	50.0161	-2.2969	0.606074	-3.78658	0.000152735	0.00193294
ENSMUSG00000098370				24.0661	-4.15048	1.07513	-3.78616	0.000152991	0.00193503
ENSMUSG00000001506	12842	Col1a1	collagen, type I, alpha 1	28742.4	-4.34504	1.13606	-3.78461	0.000153947	0.00194596
ENSMUSG00000031790	17388	Mmp15	matrix metallopeptidase 15	781.816	-2.62198	0.693028	-3.77934	0.000157248	0.0019865
ENSMUSG00000034459	15957	Ifit1	interferon-induced protein with tetratricopeptide repeats 1	1453.73	3.67296	0.983887	3.77827	0.00015792	0.00199381
ENSMUSG00000049382	16691	Krt8	keratin 8	36784.5	-2.06032	0.545166	-3.77809	0.000158035	0.00199408
ENSMUSG00000031429	53380	Psmd10	proteasome (prosome, macropain) 26S subunit, non-ATPase, 10	1104.31	-0.78849	0.208803	-3.77624	0.000159211	0.00200773
ENSMUSG00000067297	112419	Ifit1bl2	interferon induced protein with tetratricopeptide repeats 1B like 2	80.7844	3.27993	0.867626	3.77608	0.000159314	0.00200783
ENSMUSG00000053687	319446	Dpep2	dipeptidase 2	44.5855	-3.43353	0.904188	-3.77448	0.00016034	0.00201956
ENSMUSG00000024070	75292	Prkd3	protein kinase D3	3501.54	0.764801	0.202694	3.77316	0.000161191	0.00202908
ENSMUSG00000002109	107986	Ddb2	damage specific DNA binding protein 2	309.151	0.599765	0.158996	3.77203	0.000161925	0.0020371
ENSMUSG00000024007	68816	Ppil1	peptidylprolyl isomerase (cyclophilin)-like 1	2173.93	0.942217	0.249892	3.77047	0.000162941	0.00204868
ENSMUSG00000021904	218877	Sema3g	sema domain, immunoglobulin domain (Ig), short basic domain, secreted, (semaphorin) 3G	46.3716	-2.39097	0.633516	-3.77013	0.000163165	0.00205028
ENSMUSG00000060798	380614	Intu	inturned planar cell polarity protein	706.025	1.25606	0.333228	3.76924	0.000163743	0.00205628
ENSMUSG00000033316	231605	Galnt9	polypeptide N-acetylgalactosaminyltransferase 9	3.71358	-3.82237	0.981505	-3.7691	0.000163836	0.00205628
ENSMUSG00000038838	68915	Vars2	valyl-tRNA synthetase 2, mitochondrial	2429.77	1.25737	0.333628	3.76881	0.000164029	0.00205748
ENSMUSG00000028277	56228	Ube2j1	ubiquitin-conjugating enzyme E2J 1	2968.65	-0.384137	0.101966	-3.76732	0.000165012	0.00206859
ENSMUSG00000064325	15245	Hhip	Hedgehog-interacting protein	16.3834	4.67947	1.24732	3.767	0.000165222	0.00207
ENSMUSG00000021668	27015	Polk	polymerase (DNA directed), kappa	847.603	-1.37915	0.366206	-3.76591	0.000165944	0.00207782
ENSMUSG00000027015	73649	Cybrd1	cytochrome b reductase 1	245.557	1.71096	0.454271	3.76562	0.000166138	0.00207847
ENSMUSG00000035828	223775	Pim3	proviral integration site 3	2670.21	1.49684	0.397527	3.76554	0.000166191	0.00207847
ENSMUSG00000097015	381967	Gm26705	predicted gene, 26705	6.33267	-3.08291	0.804393	-3.76282	0.000168007	0.00209994
ENSMUSG00000063672	74561	Nkx6-3	NK6 homeobox 3	3.16456	3.91362	1.04106	3.76248	0.000168237	0.00210157
ENSMUSG00000038323	73467	1700066M21Rik	RIKEN cDNA 1700066M21 gene	339.346	0.732015	0.194636	3.76075	0.000169404	0.00211491
ENSMUSG00000038805	20473	Six3	sine oculis-related homeobox 3	3.93746	-2.91662	0.752702	-3.75988	0.000169995	0.00212104
ENSMUSG00000044098	229675	Rsbn1	rosbin, round spermatid basic protein 1	856.209	0.969268	0.257882	3.75848	0.000170949	0.00213169
ENSMUSG00000024456	13367	Diaph1	diaphanous related formin 1	3469.9	-0.714197	0.190159	-3.75578	0.000172805	0.00215357
ENSMUSG00000023341	17858	Mx2	MX dynamin-like GTPase 2	414.606	3.62375	0.974457	3.75509	0.000173278	0.0021582
ENSMUSG00000099222	102465699	Mir7213	microRNA 7213	12.4478	-3.01347	0.796162	-3.75448	0.000173703	0.00216177
ENSMUSG00000045680	21412	Tcf21	transcription factor 21	12.0133	-5.13239	1.30139	-3.75438	0.000173768	0.00216177
ENSMUSG00000057722	16847	Lepr	leptin receptor	696.205	4.02142	1.10494	3.75291	0.000174796	0.00217232
ENSMUSG00000036854	243912	Hspb6	heat shock protein, alpha-crystallin-related, B6	915.693	1.91306	0.509821	3.75287	0.000174821	0.00217232
ENSMUSG00000020623	26399	Map2k6	mitogen-activated protein kinase kinase 6	257.526	1.50261	0.40053	3.75094	0.000176171	0.00218781
ENSMUSG00000103046				44.8835	-1.12228	0.299625	-3.74562	0.000179947	0.0022334
ENSMUSG00000005360	20512	Slc1a3	solute carrier family 1 (glial high affinity glutamate transporter), member 3	265.24	4.08366	1.12724	3.74473	0.000180586	0.00224002
ENSMUSG00000035448	12771	Ccr3	chemokine (C-C motif) receptor 3	3.61409	-3.42953	0.861707	-3.74417	0.000180992	0.00224375
ENSMUSG00000034820	269061	Cpsf7	cleavage and polyadenylation specific factor 7	2826.39	0.647415	0.172933	3.74372	0.000181314	0.00224643
ENSMUSG00000041220	170439	Elovl6	ELOVL family member 6, elongation of long chain fatty acids (yeast)	2306.44	2.01558	0.538622	3.74308	0.000181779	0.00225088
ENSMUSG00000035373	20306	Ccl7	chemokine (C-C motif) ligand 7	306.447	-4.18797	1.10787	-3.74044	0.000183698	0.00227332
ENSMUSG00000072600				2.0325	-4.00738	1.07366	-3.73872	0.000184957	0.00228756
ENSMUSG00000063296	320709	Tmem117	transmembrane protein 117	76.6489	-2.40152	0.641795	-3.73814	0.000185387	0.00229154
ENSMUSG00000038375	68728	Trp53inp2	transformation related protein 53 inducible nuclear protein 2	3945.68	-1.38992	0.371957	-3.73661	0.000186515	0.00230415
ENSMUSG00000025059	14933	Gk	glycerol kinase	955.649	1.54829	0.41471	3.73347	0.000188863	0.0023318
ENSMUSG00000048489	213393	Depp1	DEPP1 autophagy regulator	149.403	3.72068	1.00508	3.73294	0.000189257	0.00233531
ENSMUSG00000040121	66532	Rep15	RAB15 effector protein	20.0247	-2.37721	0.635709	-3.73224	0.000189787	0.00234048
ENSMUSG00000079061				1.67523	-3.84539	1.0356	-3.7313	0.000190491	0.0023478
ENSMUSG00000071343	100041399	Gm10327	glyceraldehyde-3-phosphate dehydrogenase pseudogene	34.1617	1.47863	0.395611	3.73087	0.000190822	0.00235052
ENSMUSG00000007946	11859	Phox2a	paired-like homeobox 2a	4.05537	4.08821	1.09623	3.73051	0.000191091	0.00235247
ENSMUSG00000019235	238323	Rps6kl1	ribosomal protein S6 kinase-like 1	142.843	1.96319	0.526128	3.7296	0.000191781	0.0023596
ENSMUSG00000040618	74551	Pck2	phosphoenolpyruvate carboxykinase 2 (mitochondrial)	4669.2	0.986186	0.264466	3.72898	0.000192255	0.00236406
ENSMUSG00000024268	108013	Celf4	CUGBP, Elav-like family member 4	396.023	1.31863	0.353757	3.72719	0.000193628	0.00237957
ENSMUSG00000009575	12419	Cbx5	chromobox 5	8653.71	1.20131	0.322334	3.72697	0.000193792	0.0023802
ENSMUSG00000021057	238276	Akap5	A kinase (PRKA) anchor protein 5	43.2655	-1.83499	0.492246	-3.72675	0.000193963	0.00238092
ENSMUSG00000001082	68294	Mfsd10	major facilitator superfamily domain containing 10	2895.58	0.830953	0.222985	3.72648	0.000194169	0.00238112
ENSMUSG00000035711	27261	Dok3	docking protein 3	67.1227	-2.29844	0.616265	-3.72644	0.000194203	0.00238112
ENSMUSG00000057123	14613	Gja5	gap junction protein, alpha 5	17.3356	-2.6043	0.696824	-3.72603	0.000194518	0.0023836
ENSMUSG00000029505	75560	Ep400	E1A binding protein p400	6116.57	0.971903	0.260884	3.72543	0.000194984	0.00238793
ENSMUSG00000000792	114479	Slc5a5	solute carrier family 5 (sodium iodide symporter), member 5	97.5249	-3.2085	0.858119	-3.72526	0.000195114	0.00238815
ENSMUSG00000030036	57377	Mogs	mannosyl-oligosaccharide glucosidase	2622.68	0.736376	0.197802	3.72278	0.000197038	0.00241031
ENSMUSG00000091405	97122	H4c14	H4 clustered histone 14	13.59	-1.85407	0.497664	-3.72102	0.000198422	0.00242584
ENSMUSG00000078796	666528	Zfp541	zinc finger protein 541	2.05904	-3.62723	0.979017	-3.72061	0.00019874	0.00242834
ENSMUSG00000062007	209488	Hsh2d	hematopoietic SH2 domain containing	37.7446	4.47403	1.16032	3.71944	0.000199664	0.00243822
ENSMUSG00000029121	12933	Crmp1	collapsin response mediator protein 1	49.5149	-2.7212	0.730291	-3.71856	0.000200359	0.0024453
ENSMUSG00000065551	387206	Mir210	microRNA 210	7.47613	4.03296	1.01594	3.71576	0.00020259	0.00247103
ENSMUSG00000034041	17095	Lyl1	lymphoblastomic leukemia 1	8.2716	-3.69942	0.968054	-3.71563	0.000202699	0.00247103
ENSMUSG00000031072	72284	LTO1	ABCE maturation factor	937.561	-0.971449	0.261583	-3.71373	0.000204229	0.00248824
ENSMUSG00000054252	14184	Fgfr3	fibroblast growth factor receptor 3	396.183	3.36901	0.912808	3.71201	0.00020562	0.00250375
ENSMUSG00000097815				559.543	-1.11355	0.299996	-3.71187	0.000205737	0.00250375
ENSMUSG00000042246	209760	Tmc7	transmembrane channel-like gene family 7	76.932	-2.64908	0.713178	-3.70851	0.000208485	0.00253573
ENSMUSG00000093579				17.0358	-1.52897	0.412145	-3.70826	0.000208688	0.00253675
ENSMUSG00000005824	50930	Tnfsf14	tumor necrosis factor (ligand) superfamily, member 14	4.71535	-4.29538	1.14892	-3.7067	0.000209975	0.00255093
ENSMUSG00000104164				39.2896	1.19155	0.321177	3.70596	0.000210591	0.00255696
ENSMUSG00000023980	63856	Taf8	TATA-box binding protein associated factor 8	983.239	0.592322	0.159837	3.70575	0.000210764	0.00255759
ENSMUSG00000101431	666036	Gm7901	3-phosphoglycerate dehydrogenase pseudogene	40.3181	1.65459	0.445754	3.70505	0.00021135	0.00256324
ENSMUSG00000044224	78244	Dnajc21	DnaJ heat shock protein family (Hsp40) member C21	1426.96	1.34722	0.363739	3.70382	0.000212377	0.00257422
ENSMUSG00000075266	66311	Cenpw	centromere protein W	437.798	2.37766	0.642762	3.70066	0.000215037	0.00260497
ENSMUSG00000085781				2.80069	-4.22504	1.13695	-3.69939	0.000216115	0.00261654
ENSMUSG00000043065	212514	Spice1	spindle and centriole associated protein 1	778.343	0.897854	0.242718	3.69906	0.000216399	0.00261849
ENSMUSG00000101581	319707	C430002N11Rik	RIKEN cDNA C430002N11 gene	19.5666	-3.02772	0.814265	-3.69766	0.000217597	0.00263144
ENSMUSG00000021697	218581	Depdc1b	DEP domain containing 1B	409.824	2.66983	0.722781	3.69752	0.000217717	0.00263144
ENSMUSG00000021219	50779	Rgs6	regulator of G-protein signaling 6	100.883	-3.7931	1.01749	-3.69716	0.000218024	0.00263365
ENSMUSG00000023004	22143	Tuba1b	tubulin, alpha 1B	9332.44	1.50871	0.408287	3.69546	0.000219491	0.00264986
ENSMUSG00000007035	17687	Msh5	mutS homolog 5	90.8042	1.33	0.359734	3.6953	0.000219628	0.00265001
ENSMUSG00000036304	332175	Zdhhc23	zinc finger, DHHC domain containing 23	70.8543	2.27504	0.614714	3.69481	0.000220052	0.00265326
ENSMUSG00000001017	66511	Chtop	chromatin target of PRMT1	4527.47	0.411339	0.111335	3.6946	0.000220234	0.00265326
ENSMUSG00000031246	56726	Sh3bgrl	SH3-binding domain glutamic acid-rich protein like	3933.65	-1.10399	0.298811	-3.69455	0.000220272	0.00265326
ENSMUSG00000033335	13430	Dnm2	dynamin 2	4871.96	-0.632633	0.171257	-3.69405	0.000220709	0.00265702
ENSMUSG00000028763	15530	Hspg2	perlecan (heparan sulfate proteoglycan 2)	23060.7	-1.47363	0.399005	-3.69304	0.000221585	0.00266606
ENSMUSG00000085208	74038	Brip1os	BRCA1 interacting protein C-terminal helicase 1, opposite strand	2514.12	0.698232	0.189105	3.69229	0.000222247	0.00267251
ENSMUSG00000084883	668158	Ccdc85c	coiled-coil domain containing 85C	283.647	1.26137	0.341676	3.69125	0.000223153	0.00268099
ENSMUSG00000099597				792.416	-1.03956	0.281631	-3.69119	0.000223205	0.00268099
ENSMUSG00000040331	67872	Nsmce4a	NSE4 homolog A, SMC5-SMC6 complex component	1759.19	1.15635	0.313344	3.69034	0.000223951	0.00268843
ENSMUSG00000043432	243813	Leng9	leukocyte receptor cluster (LRC) member 9	174.153	-1.0389	0.281546	-3.69004	0.000224219	0.00269012
ENSMUSG00000083485				4.60289	4.15221	1.12525	3.68954	0.000224662	0.00269391
ENSMUSG00000018740	71998	Slc25a35	solute carrier family 25, member 35	127.259	-1.84689	0.500843	-3.68677	0.000227122	0.00272079
ENSMUSG00000027601	67472	Mtfr1	mitochondrial fission regulator 1	2917.64	0.715525	0.194081	3.68672	0.000227159	0.00272079
ENSMUSG00000034883	69706	Lrr1	leucine rich repeat protein 1	77.8773	2.60824	0.706392	3.68593	0.000227866	0.00272772
ENSMUSG00000034430	80292	Zxdc	ZXD family zinc finger C	1651.21	0.820091	0.222566	3.68468	0.000228988	0.00273845
ENSMUSG00000025330	18602	Padi4	peptidyl arginine deiminase, type IV	15.0079	-3.21267	0.864142	-3.68465	0.000229021	0.00273845
ENSMUSG00000095865				33.404	2.76441	0.745495	3.68268	0.000230795	0.00275811
ENSMUSG00000085054				32.3674	-0.939704	0.255209	-3.68222	0.000231212	0.00276154
ENSMUSG00000026820	96979	Ptges2	prostaglandin E synthase 2	1367.8	-1.20372	0.327033	-3.68064	0.000232645	0.0027771
ENSMUSG00000027748	22066	Trpc4	transient receptor potential cation channel, subfamily C, member 4	14.2457	-4.19122	1.10196	-3.68012	0.000233122	0.00278123
ENSMUSG00000055632	665700	Hmcn2	hemicentin 2	152.909	-3.40279	0.920509	-3.67882	0.000234317	0.00279391
ENSMUSG00000051212	321019	Gpr183	G protein-coupled receptor 183	4.2917	-3.89732	1.02626	-3.67543	0.000237445	0.00282962
ENSMUSG00000031737	54352	Irx5	Iroquois homeobox 5	624.693	2.58552	0.704359	3.67455	0.000238273	0.0028379
ENSMUSG00000033355	67775	Rtp4	receptor transporter protein 4	937.559	3.08764	0.843697	3.67335	0.000239389	0.00284958
ENSMUSG00000084862				10.7117	-2.03572	0.553042	-3.67254	0.000240155	0.0028571
ENSMUSG00000043458	93883	Pcdhb12	protocadherin beta 12	3.24785	-3.30568	0.847386	-3.67206	0.000240605	0.00286086
ENSMUSG00000092607	69269	Scnm1	sodium channel modifier 1	747.906	0.63799	0.173754	3.67174	0.000240903	0.00286279
ENSMUSG00000030536	29875	Iqgap1	IQ motif containing GTPase activating protein 1	14102.1	-0.856534	0.233426	-3.6694	0.000243123	0.00288627
ENSMUSG00000097797				19.3432	-1.92976	0.525425	-3.66929	0.000243226	0.00288627
ENSMUSG00000025486	64384	Sirt3	sirtuin 3	415.372	0.731112	0.199247	3.66923	0.000243286	0.00288627
ENSMUSG00000091183	380850	Gm5141	predicted gene 5141	113.981	0.981141	0.267341	3.66908	0.000243429	0.00288636
ENSMUSG00000070369	381924	Itgad	integrin, alpha D	26.0153	-3.32919	0.901301	-3.66769	0.000244755	0.00290046
ENSMUSG00000031285	13193	Dcx	doublecortin	25.1502	-3.62331	0.9773	-3.66711	0.000245306	0.00290537
ENSMUSG00000027824	56544	Vmn2r1	vomeronasal 2, receptor 1	9.16696	-1.70196	0.463545	-3.66484	0.00024749	0.00292959
ENSMUSG00000031398	18846	Plxna3	plexin A3	1050.98	0.759963	0.207527	3.66194	0.000250311	0.00296134
ENSMUSG00000028037	99899	Ifi44	interferon-induced protein 44	2889.68	3.57266	0.987652	3.66156	0.000250682	0.00296408
ENSMUSG00000036368	381110	Rmdn2	regulator of microtubule dynamics 2	275.057	-0.946436	0.258502	-3.66127	0.000250968	0.0029649
ENSMUSG00000047415	238377	Gpr68	G protein-coupled receptor 68	20.9852	-2.17054	0.591998	-3.66114	0.000251094	0.0029649
ENSMUSG00000038526	23831	Car14	carbonic anhydrase 14	10.9653	1.93493	0.522152	3.66106	0.00025117	0.0029649
ENSMUSG00000071317	23828	Bves	blood vessel epicardial substance	77.8647	4.21212	1.19204	3.65976	0.000252449	0.00297834
ENSMUSG00000073471	66832	Rsph3a	radial spoke 3A homolog (Chlamydomonas)	237.489	0.632565	0.17288	3.65878	0.000253422	0.00298802
ENSMUSG00000041264	231915	Uspl1	ubiquitin specific peptidase like 1	1602.7	0.623389	0.17039	3.65858	0.000253621	0.00298802
ENSMUSG00000071350	239122	Setdb2	SET domain, bifurcated 2	229.102	0.722082	0.197357	3.6585	0.000253692	0.00298802
ENSMUSG00000064037	74254	Gpn1	GPN-loop GTPase 1	1485.18	1.003	0.27417	3.65826	0.000253932	0.00298918
ENSMUSG00000086108				8.89835	-1.80212	0.491653	-3.65725	0.000254939	0.00299939
ENSMUSG00000074637	20674	Sox2	SRY (sex determining region Y)-box 2	135.787	3.32781	1.34	3.65185	0.000260361	0.00306147
ENSMUSG00000090576				34.2405	-1.28266	0.351337	-3.65062	0.000261608	0.00307444
ENSMUSG00000022175	65107	Lrp10	low-density lipoprotein receptor-related protein 10	8065.3	-0.90819	0.248805	-3.6502	0.000262037	0.00307778
ENSMUSG00000021186	23876	Fbln5	fibulin 5	1196.34	-3.17012	0.8658	-3.64978	0.000262461	0.00308106
ENSMUSG00000051185	67698	Fam174a	family with sequence similarity 174, member A	619.611	-0.687089	0.188276	-3.6494	0.000262856	0.00308399
ENSMUSG00000028849	245877	Map7d1	MAP7 domain containing 1	5351.83	-0.866991	0.2376	-3.64895	0.000263319	0.00308771
ENSMUSG00000021569	69716	Trip13	thyroid hormone receptor interactor 13	614.988	2.12119	0.581608	3.64802	0.000264274	0.00309513
ENSMUSG00000003199	68047	Mpnd	MPN domain containing	2547.58	0.450258	0.123427	3.64797	0.000264326	0.00309513
ENSMUSG00000028312	14211	Smc2	structural maintenance of chromosomes 2	2342.39	1.97611	0.541854	3.6479	0.000264389	0.00309513
ENSMUSG00000078762	71909	Haus5	HAUS augmin-like complex, subunit 5	63.135	1.4716	0.403162	3.64689	0.000265429	0.00310405
ENSMUSG00000056941	99311	Commd7	COMM domain containing 7	1034.69	-0.572721	0.157045	-3.64688	0.000265443	0.00310405
ENSMUSG00000031644	18004	Nek1	NIMA (never in mitosis gene a)-related expressed kinase 1	1193.38	1.3705	0.375944	3.6455	0.000266874	0.00311906
ENSMUSG00000051615	76108	Rap2a	RAS related protein 2a	1262.21	-1.04977	0.288049	-3.64438	0.000268042	0.00313099
ENSMUSG00000098091	676923	Gm16470	glyceraldehyde-3-phosphate dehydrogenase pseudogene	11.497	2.02254	0.548096	3.64408	0.000268354	0.00313291
ENSMUSG00000055862	71564	Izumo4	IZUMO family member 4	291.976	-1.57594	0.432758	-3.64129	0.000271278	0.00316531
ENSMUSG00000000441	110157	Raf1	v-raf-leukemia viral oncogene 1	3754.5	0.426131	0.117073	3.63986	0.000272787	0.00318117
ENSMUSG00000062397	68036	Zfp706	zinc finger protein 706	4155.09	0.555868	0.152743	3.63923	0.000273454	0.00318501
ENSMUSG00000040658	381101	Dnph1	2'-deoxynucleoside 5'-phosphate N-hydrolase 1	554.451	2.28383	0.627831	3.63918	0.00027351	0.00318501
ENSMUSG00000019326	11754	Aoc3	amine oxidase, copper containing 3	87.6419	-3.25072	0.889375	-3.63912	0.000273566	0.00318501
ENSMUSG00000037971	68721	1110032A03Rik	RIKEN cDNA 1110032A03 gene	315.092	-1.00082	0.275051	-3.63869	0.000274034	0.0031887
ENSMUSG00000000934	72960	Top1mt	DNA topoisomerase 1, mitochondrial	582.299	0.826114	0.227237	3.63535	0.000277605	0.00322848
ENSMUSG00000106237				93.1551	1.07161	0.294688	3.63518	0.000277782	0.00322877
ENSMUSG00000033065	18642	Pfkm	phosphofructokinase, muscle	2314.74	1.0108	0.27807	3.63504	0.00027794	0.00322885
ENSMUSG00000072082	12449	Ccnf	cyclin F	1069.78	2.23633	0.61561	3.63448	0.000278538	0.00323402
ENSMUSG00000086810				2.32883	-3.71076	1.02409	-3.63365	0.000279443	0.00324276
ENSMUSG00000038188	380713	Scarf1	scavenger receptor class F, member 1	36.8403	-1.90139	0.523083	-3.63304	0.000280097	0.00324858
ENSMUSG00000029204	74734	Rhoh	ras homolog family member H	18.0204	-3.5299	0.960633	-3.6315	0.000281774	0.00326479
ENSMUSG00000079465	12828	Col4a3	collagen, type IV, alpha 3	6182	-2.88335	0.792395	-3.63148	0.000281803	0.00326479
ENSMUSG00000039753	242960	Fbxl5	F-box and leucine-rich repeat protein 5	4682.36	1.26294	0.347912	3.63012	0.000283285	0.00328018
ENSMUSG00000091957	667279	Rps2-ps10	ribosomal protein S2, pseudogene 10	305.192	4.06307	1.18496	3.62971	0.000283745	0.00328371
ENSMUSG00000018774	12514	Cd68	CD68 antigen	1115.84	-2.63202	0.724335	-3.62902	0.000284498	0.00329064
ENSMUSG00000010064	76257	Slc38a3	solute carrier family 38, member 3	79.9745	2.49577	0.686808	3.62886	0.000284674	0.00329087
ENSMUSG00000105558				989.609	1.41041	0.388691	3.62861	0.000284953	0.00329231
ENSMUSG00000026626	226849	Ppp2r5a	protein phosphatase 2, regulatory subunit B', alpha	2394.79	0.574205	0.158257	3.6283	0.000285297	0.00329449
ENSMUSG00000042834	27528	Nrep	neuronal regeneration related protein	3682.71	-3.3472	0.919251	-3.62575	0.000288124	0.00332533
ENSMUSG00000026042	12832	Col5a2	collagen, type V, alpha 2	11753	-2.84071	0.782089	-3.6254	0.000288515	0.00332684
ENSMUSG00000073910	214944	Mob3b	MOB kinase activator 3B	355.49	0.788748	0.217553	3.62535	0.000288568	0.00332684
ENSMUSG00000025171	226122	Ubtd1	ubiquitin domain containing 1	1116.72	-1.18484	0.326944	-3.62392	0.000290167	0.00334346
ENSMUSG00000049562	381201	Ap5b1	adaptor-related protein complex 5, beta 1 subunit	517.494	0.79135	0.218424	3.62286	0.000291361	0.00335455
ENSMUSG00000043153	75847	Crppa	CDP-L-ribitol pyrophosphorylase A	95.3725	-1.5242	0.420695	-3.62279	0.000291446	0.00335455
ENSMUSG00000023094	76467	Msrb2	methionine sulfoxide reductase B2	367.181	-1.37358	0.379232	-3.62187	0.000292483	0.00336466
ENSMUSG00000047221	330050	Fam185a	family with sequence similarity 185, member A	887.972	1.46987	0.405957	3.62076	0.000293736	0.00337724
ENSMUSG00000038127	67501	Ccdc50	coiled-coil domain containing 50	7509.73	0.878704	0.242695	3.62061	0.000293911	0.00337743
ENSMUSG00000087687	100503890	Pet100	PET100 homolog	570.849	-0.834584	0.230624	-3.61882	0.000295948	0.003399
ENSMUSG00000015467	81701	Egfl8	EGF-like domain 8	46.1081	1.2222	0.3375	3.61808	0.000296791	0.00340684
ENSMUSG00000090290	212728	Tarbp1	TAR RNA binding protein 1	662.527	1.28615	0.355499	3.61774	0.000297186	0.00340953
ENSMUSG00000028587	18392	Orc1	origin recognition complex, subunit 1	249.752	1.74129	0.481311	3.6172	0.000297811	0.00341486
ENSMUSG00000043430	76943	Psapl1	prosaposin-like 1	17.8728	-4.17742	1.12366	-3.61671	0.000298368	0.0034194
ENSMUSG00000067787	53619	Blcap	bladder cancer associated protein	2694.16	-1.06559	0.294729	-3.61546	0.000299819	0.00343418
ENSMUSG00000057933	14858	Gsta2	glutathione S-transferase, alpha 2 (Yc2)	46.7109	-3.21447	0.884683	-3.61503	0.000300309	0.00343793
ENSMUSG00000091383				43.4334	-3.71048	1.01687	-3.61303	0.000302641	0.00346276
ENSMUSG00000103472	93715	Pcdhga7	protocadherin gamma subfamily A, 7	82.5976	-2.86418	0.790846	-3.61248	0.000303282	0.00346822
ENSMUSG00000032815	14087	Fanca	Fanconi anemia, complementation group A	543.267	2.1355	0.591339	3.6122	0.000303607	0.00347007
ENSMUSG00000024870	76308	Rab1b	RAB1B, member RAS oncogene family	4932.19	-0.46612	0.129073	-3.61131	0.000304658	0.00347702
ENSMUSG00000030223	19277	Ptpro	protein tyrosine phosphatase, receptor type, O	19.4293	-4.10522	1.11064	-3.61127	0.0003047	0.00347702
ENSMUSG00000026785	263803	Pkn3	protein kinase N3	460.337	1.9528	0.540794	3.61127	0.000304706	0.00347702
ENSMUSG00000027823	229363	Gmps	guanine monophosphate synthetase	3957.54	0.978909	0.271201	3.60954	0.000306739	0.00349834
ENSMUSG00000079669	102635502	Gm17396	predicted gene, 17396	24.382	-2.72631	0.753256	-3.60832	0.000308181	0.0035129
ENSMUSG00000005078	104771	Jkamp	JNK1/MAPK8-associated membrane protein	1249.34	-0.868703	0.24081	-3.60741	0.000309267	0.00352338
ENSMUSG00000032086	23821	Bace1	beta-site APP cleaving enzyme 1	2067.34	-1.02876	0.285212	-3.60696	0.000309801	0.00352758
ENSMUSG00000043719	245026	Col6a6	collagen, type VI, alpha 6	2.99811	-3.56789	0.963574	-3.60671	0.000310107	0.00352883
ENSMUSG00000010205	71766	Raver1	ribonucleoprotein, PTB-binding 1	5260.19	1.07664	0.298523	3.60659	0.000310243	0.00352883
ENSMUSG00000078676	192160	Casc3	cancer susceptibility candidate 3	3103.91	0.567805	0.157488	3.60538	0.000311692	0.00354341
ENSMUSG00000032299	66199	Commd4	COMM domain containing 4	1284.92	-0.736789	0.204444	-3.60388	0.000313502	0.00356208
ENSMUSG00000043832	73149	Clec4a3	C-type lectin domain family 4, member a3	5.0716	-4.3068	1.17826	-3.60273	0.000314895	0.00357599
ENSMUSG00000054021	68346	Sirt5	sirtuin 5	264.23	-0.615415	0.17087	-3.60172	0.000316121	0.003588
ENSMUSG00000026496	11545	Parp1	poly (ADP-ribose) polymerase family, member 1	4476.39	1.37759	0.3826	3.60072	0.000317331	0.00359796
ENSMUSG00000039682	66988	Lap3	leucine aminopeptidase 3	4206.1	1.15263	0.320116	3.60072	0.000317337	0.00359796
ENSMUSG00000070691	12399	Runx3	runt related transcription factor 3	545.776	3.69963	1.04618	3.59843	0.000320142	0.00362782
ENSMUSG00000032323	13070	Cyp11a1	cytochrome P450, family 11, subfamily a, polypeptide 1	8.85671	-3.14598	0.862946	-3.59786	0.000320843	0.00363382
ENSMUSG00000097412	66263	1810014B01Rik	RIKEN cDNA 1810014B01 gene	70.5732	1.38247	0.384004	3.59767	0.000321078	0.00363455
ENSMUSG00000061353	20315	Cxcl12	chemokine (C-X-C motif) ligand 12	543.735	-3.89137	1.07224	-3.59689	0.000322047	0.00364358
ENSMUSG00000045932	15958	Ifit2	interferon-induced protein with tetratricopeptide repeats 2	1799.76	2.31578	0.6445	3.59572	0.000323501	0.00365808
ENSMUSG00000030220	11857	Arhgdib	Rho, GDP dissociation inhibitor (GDI) beta	669.406	-3.72259	1.02786	-3.59522	0.000324121	0.00366314
ENSMUSG00000040918	116914	Slc19a2	solute carrier family 19 (thiamine transporter), member 2	856.63	-1.24971	0.347799	-3.59312	0.000326739	0.00369076
ENSMUSG00000026480	17970	Ncf2	neutrophil cytosolic factor 2	299.015	-3.24748	0.900661	-3.5914	0.000328912	0.00371333
ENSMUSG00000086765	100503518	Gm11827	predicted gene 11827	2.90556	-3.88236	1.08066	-3.59102	0.000329383	0.00371667
ENSMUSG00000059326	12982	Csf2ra	colony stimulating factor 2 receptor, alpha, low-affinity (granulocyte-macrophage)	678.353	-1.41501	0.394111	-3.59019	0.000330438	0.00372472
ENSMUSG00000062432	546726	Cyp26c1	cytochrome P450, family 26, subfamily c, polypeptide 1	17.3273	2.56349	0.704699	3.59018	0.000330447	0.00372472
ENSMUSG00000026646	64707	Suv39h2	suppressor of variegation 3-9 2	296.251	1.79208	0.499182	3.58967	0.000331097	0.00372894
ENSMUSG00000062591	22153	Tubb4a	tubulin, beta 4A class IVA	309.703	-1.13233	0.315443	-3.58961	0.000331172	0.00372894
ENSMUSG00000104913				121.67	1.38035	0.384719	3.58665	0.000334951	0.00376929
ENSMUSG00000022142	170762	Nup155	nucleoporin 155	2639.65	1.23299	0.343789	3.58653	0.000335111	0.00376929
ENSMUSG00000027938	78284	Creb3l4	cAMP responsive element binding protein 3-like 4	49.7263	-1.44151	0.40192	-3.5863	0.000335409	0.00377065
ENSMUSG00000086061				1.76037	-3.45042	0.967517	-3.58357	0.000338934	0.00380825
ENSMUSG00000086390				229.36	-2.29863	0.64113	-3.58264	0.000340145	0.00381984
ENSMUSG00000010307	67893	Tmem86a	transmembrane protein 86A	510.543	-2.04645	0.571021	-3.58247	0.000340359	0.00382023
ENSMUSG00000046711	15361	Hmga1	high mobility group AT-hook 1	9574.24	1.95085	0.544811	3.58188	0.000341134	0.0038269
ENSMUSG00000029561	23962	Oasl2	2'-5' oligoadenylate synthetase-like 2	3131.09	3.45695	0.975652	3.58169	0.000341372	0.00382755
ENSMUSG00000024002	57261	Brd4	bromodomain containing 4	7098.35	0.637196	0.178019	3.57936	0.000344439	0.0038599
ENSMUSG00000027204	14118	Fbn1	fibrillin 1	6705.19	-3.26545	0.909093	-3.57769	0.000346647	0.00388079
ENSMUSG00000073125	574437	Xlr3b	X-linked lymphocyte-regulated 3B	25.0424	-4.28478	1.16728	-3.57767	0.000346668	0.00388079
ENSMUSG00000000157	16415	Itgb2l	integrin beta 2-like	123.185	-1.5318	0.428134	-3.57749	0.000346915	0.0038815
ENSMUSG00000030519	11784	Apba2	amyloid beta (A4) precursor protein-binding, family A, member 2	5.48868	-4.06757	1.09418	-3.5764	0.000348364	0.00389486
ENSMUSG00000003469	105653	Phyhip	phytanoyl-CoA hydroxylase interacting protein	143.741	-1.18212	0.330563	-3.57607	0.0003488	0.00389486
ENSMUSG00000046318	320924	Ccbe1	collagen and calcium binding EGF domains 1	11856.9	-1.87677	0.524709	-3.57594	0.000348971	0.00389486
ENSMUSG00000096917	78353	2500002B13Rik	RIKEN cDNA 2500002B13 gene	180.404	1.76959	0.494727	3.57591	0.000349015	0.00389486
ENSMUSG00000040940	16801	Arhgef1	Rho guanine nucleotide exchange factor (GEF) 1	4459.62	-0.540738	0.151218	-3.5759	0.000349026	0.00389486
ENSMUSG00000026796	227737	Niban2	niban apoptosis regulator 2	13036.6	-1.10055	0.307797	-3.57552	0.000349536	0.0038985
ENSMUSG00000030528	12144	Blm	Bloom syndrome, RecQ like helicase	740.754	2.24385	0.627965	3.57495	0.000350291	0.00390487
ENSMUSG00000003955	70186	Fam162a	family with sequence similarity 162, member A	5798.41	1.76203	0.493002	3.5747	0.000350626	0.00390656
ENSMUSG00000082809	100043840	Gm14150	tubulin, alpha 1B pseudogene	689.191	1.55508	0.4351	3.5741	0.00035144	0.00391357
ENSMUSG00000038400	65112	Pmepa1	prostate transmembrane protein, androgen induced 1	8791.06	-2.26748	0.634056	-3.5739	0.000351708	0.0039145
ENSMUSG00000029596	257635	Sdsl	serine dehydratase-like	229.136	-2.02159	0.565694	-3.57232	0.000353827	0.00393489
ENSMUSG00000029676	101185	Pot1a	protection of telomeres 1A	659.71	0.907433	0.254014	3.57226	0.000353911	0.00393489
ENSMUSG00000097156				4.2509	-3.26777	0.880115	-3.57192	0.000354368	0.00393792
ENSMUSG00000050089	11643	Akap4	A kinase (PRKA) anchor protein 4	14.9107	-3.83829	1.05437	-3.57057	0.000356202	0.00395623
ENSMUSG00000040195	72243	1700012D01Rik	RIKEN cDNA 1700012D01 gene	980.576	1.71259	0.480148	3.56708	0.000360988	0.00400728
ENSMUSG00000062310	14659	Glrp1	glutamine repeat protein 1	12.2262	4.23255	1.11615	3.56676	0.00036142	0.00400992
ENSMUSG00000006095	66411	Tbcb	tubulin folding cofactor B	1980.46	-0.46226	0.129607	-3.56663	0.000361603	0.00400992
ENSMUSG00000021680	12919	Crhbp	corticotropin releasing hormone binding protein	3.58388	3.93014	1.10265	3.56574	0.000362831	0.00402144
ENSMUSG00000029823	192196	Luc7l2	LUC7-like 2 (S. cerevisiae)	5508.91	0.583621	0.163708	3.565	0.000363861	0.00402977
ENSMUSG00000024176	20681	Sox8	SRY (sex determining region Y)-box 8	1076.99	2.3329	0.654874	3.56492	0.000363962	0.00402977
ENSMUSG00000053253	76273	Ndfip2	Nedd4 family interacting protein 2	2361.12	-0.523223	0.14684	-3.56322	0.000366332	0.00405389
ENSMUSG00000005102	27103	Eif2ak4	eukaryotic translation initiation factor 2 alpha kinase 4	1640.18	0.562868	0.158068	3.5609	0.000369588	0.00408779
ENSMUSG00000025856	18590	Pdgfa	platelet derived growth factor, alpha	2398.84	-1.39342	0.391793	-3.55634	0.00037606	0.00415721
ENSMUSG00000020583	17182	Matn3	matrilin 3	11.315	3.2346	0.868154	3.55618	0.000376287	0.00415756
ENSMUSG00000096054	64009	Syne1	spectrin repeat containing, nuclear envelope 1	552.877	-1.3045	0.366856	-3.55577	0.000376872	0.00416185
ENSMUSG00000057614	14677	Gnai1	guanine nucleotide binding protein (G protein), alpha inhibiting 1	975.549	1.05214	0.295947	3.5551	0.000377841	0.00417039
ENSMUSG00000020610	13929	Amz2	archaelysin family metallopeptidase 2	1778.57	0.54042	0.152021	3.55489	0.000378134	0.00417145
ENSMUSG00000051721	238037	Wdcp	WD repeat and coiled coil containing	284.062	0.616583	0.173542	3.55277	0.000381199	0.00420308
ENSMUSG00000043251	277978	Exoc3l	exocyst complex component 3-like	113.618	0.828698	0.233281	3.55169	0.000382767	0.00421819
ENSMUSG00000030022	101401	Adamts9	a disintegrin-like and metallopeptidase (reprolysin type) with thrombospondin type 1 motif, 9	1007.19	1.49205	0.420203	3.55087	0.000383967	0.00422921
ENSMUSG00000100459	545363	Gm5833	predicted gene 5833	140.245	2.5768	0.725697	3.55061	0.000384333	0.00423105
ENSMUSG00000044043	93885	Pcdhb14	protocadherin beta 14	45.1789	-2.75487	0.774329	-3.54931	0.000386237	0.00424981
ENSMUSG00000045876	93879	Pcdhb8	protocadherin beta 8	2.06509	-3.57402	1.01085	-3.54904	0.000386635	0.00425198
ENSMUSG00000005320	14186	Fgfr4	fibroblast growth factor receptor 4	637.726	1.81997	0.513076	3.54747	0.000388943	0.00427515
ENSMUSG00000032291	12903	Crabp1	cellular retinoic acid binding protein I	68.893	3.90855	1.1155	3.54726	0.000389266	0.00427649
ENSMUSG00000085183	100040617	Wincr1	WNT induced non-coding RNA 1	106.258	2.13062	0.600417	3.5458	0.000391419	0.00429634
ENSMUSG00000028797	76799	Tmem234	transmembrane protein 234	2984.01	-0.393535	0.110988	-3.54576	0.000391478	0.00429634
ENSMUSG00000098192	100041831	Gm3534	glyceraldehyde-3-phosphate dehydrogenase pseudogene	14.102	2.05432	0.573908	3.5446	0.000393213	0.00431316
ENSMUSG00000027160	68201	Ccdc34	coiled-coil domain containing 34	1375.63	1.39351	0.39324	3.54372	0.000394519	0.00432524
ENSMUSG00000023443	13984	Esx1	extraembryonic, spermatogenesis, homeobox 1	47.8646	4.27165	1.22488	3.54352	0.000394826	0.00432638
ENSMUSG00000039585	270163	Myo9a	myosin IXa	2804.37	1.00394	0.283344	3.5432	0.000395296	0.0043293
ENSMUSG00000028136	76742	Snx27	sorting nexin family member 27	3224	0.616425	0.174009	3.54248	0.00039639	0.00433904
ENSMUSG00000003585	67815	Sec14l2	SEC14-like lipid binding 2	518.266	-1.62657	0.45914	-3.54223	0.000396765	0.00434091
ENSMUSG00000035232	236900	Pdk3	pyruvate dehydrogenase kinase, isoenzyme 3	1381.93	1.06637	0.301055	3.54208	0.000396989	0.00434113
ENSMUSG00000028693	50927	Nasp	nuclear autoantigenic sperm protein (histone-binding)	4078.52	1.65164	0.466666	3.53966	0.00040064	0.00437783
ENSMUSG00000054072	60440	Iigp1	interferon inducible GTPase 1	510.319	3.84382	1.12144	3.53958	0.000400758	0.00437783
ENSMUSG00000097711	433273	Gm5523	glyceraldehyde-3-phosphate dehydrogenase pseudogene	7.74423	2.30729	0.634582	3.53629	0.000405782	0.00443043
ENSMUSG00000093483	613254	AA465934	expressed sequence AA465934	39.1854	1.11	0.313632	3.53579	0.000406564	0.00443668
ENSMUSG00000024430	71132	Cabyr	calcium-binding tyrosine-(Y)-phosphorylation regulated (fibrousheathin 2)	15.7333	-1.32234	0.373911	-3.53549	0.000407013	0.0044393
ENSMUSG00000073787	100126795	Gm10575	predicted gene 10575	81.9455	-1.91863	0.54252	-3.53515	0.000407544	0.00444222
ENSMUSG00000034612	58250	Chst11	carbohydrate sulfotransferase 11	1213.14	-2.81786	0.795505	-3.53505	0.000407699	0.00444222
ENSMUSG00000053399	208936	Adamts18	a disintegrin-like and metallopeptidase (reprolysin type) with thrombospondin type 1 motif, 18	8.65135	-2.89664	0.811277	-3.5343	0.000408861	0.00445261
ENSMUSG00000026179	56695	Pnkd	paroxysmal nonkinesiogenic dyskinesia	1490.02	0.885087	0.250456	3.53387	0.000409528	0.00445564
ENSMUSG00000035551	75426	Igfbpl1	insulin-like growth factor binding protein-like 1	29.7448	-3.59148	1.00616	-3.53385	0.00040956	0.00445564
ENSMUSG00000020399	171285	Havcr2	hepatitis A virus cellular receptor 2	54.8834	-3.20782	0.903454	-3.53242	0.000411776	0.00447745
ENSMUSG00000097470				52.3039	-0.901001	0.255169	-3.53116	0.000413746	0.00449658
ENSMUSG00000053318	74748	Slamf8	SLAM family member 8	45.5123	-4.25095	1.18281	-3.53075	0.000414377	0.00450113
ENSMUSG00000072694	66236	1500011B03Rik	RIKEN cDNA 1500011B03 gene	343.888	-0.586918	0.166259	-3.5302	0.000415252	0.00450833
ENSMUSG00000098149	100039376	Gapdh-ps14	glyceraldehyde-3-phosphate dehydrogenase, pseudogene 14	2.79441	3.73259	1.05849	3.53004	0.000415503	0.00450875
ENSMUSG00000073968	101700	Trim68	tripartite motif-containing 68	540.901	-0.840551	0.23814	-3.52967	0.000416076	0.00451266
ENSMUSG00000042507	238317	Mideas	mitotic deacetylase associated SANT domain protein	2121.92	0.64522	0.182847	3.52873	0.000417555	0.00452639
ENSMUSG00000103283				42.1867	-0.894705	0.253574	-3.52858	0.0004178	0.00452673
ENSMUSG00000036022	78755	Fam122b	family with sequence similarity 122, member B	359.64	1.50315	0.426025	3.52802	0.00041868	0.0045336
ENSMUSG00000029415	231452	Sdad1	SDA1 domain containing 1	3008.84	1.55748	0.44151	3.52791	0.000418861	0.0045336
ENSMUSG00000002949	21856	Timm44	translocase of inner mitochondrial membrane 44	2908.73	0.914178	0.259185	3.52712	0.000420104	0.00454474
ENSMUSG00000027752	69639	Exosc8	exosome component 8	1520.31	1.65	0.467885	3.52683	0.000420569	0.00454745
ENSMUSG00000105129	100503127	Gm19566	predicted gene, 19566	2.16792	-3.61447	1.02798	-3.52637	0.000421291	0.00455294
ENSMUSG00000024530	225655	Prelid3a	PRELI domain containing 3A	81.6647	2.98424	0.846219	3.52559	0.000422542	0.00456414
ENSMUSG00000038725	192190	Pkhd1l1	polycystic kidney and hepatic disease 1-like 1	64.4797	3.65032	1.03878	3.5254	0.000422842	0.00456506
ENSMUSG00000097248	100040294	Gm2694	predicted gene 2694	12.5202	4.42549	1.26007	3.52448	0.000424313	0.00457861
ENSMUSG00000020212	17245	Mdm1	transformed mouse 3T3 cell double minute 1	535.846	1.76899	0.501983	3.52415	0.000424845	0.00458203
ENSMUSG00000030091	54563	Nup210	nucleoporin 210	2571.78	1.70467	0.483816	3.52386	0.00042531	0.00458351
ENSMUSG00000002997	19088	Prkar2b	protein kinase, cAMP dependent regulatory, type II beta	1115.85	1.61114	0.457245	3.52379	0.000425414	0.00458351
ENSMUSG00000089774	53881	Slc5a3	solute carrier family 5 (inositol transporters), member 3	4068.58	1.94242	0.551446	3.5235	0.000425892	0.00458633
ENSMUSG00000034659	68539	Tmem109	transmembrane protein 109	2849.36	0.852876	0.242108	3.5227	0.000427181	0.00459788
ENSMUSG00000029723	78829	Tsc22d4	TSC22 domain family, member 4	3431.06	0.537278	0.152553	3.52189	0.000428476	0.00460948
ENSMUSG00000086109				2.74499	-3.44369	0.956636	-3.5212	0.000429597	0.00461701
ENSMUSG00000030060	232210	Hmces	5-hydroxymethylcytosine (hmC) binding, ES cell specific	1172.6	0.673947	0.191395	3.52119	0.000429611	0.00461701
ENSMUSG00000022177	219072	Haus4	HAUS augmin-like complex, subunit 4	940.277	1.55253	0.441093	3.51985	0.000431785	0.00463804
ENSMUSG00000036611	67484	Eepd1	endonuclease/exonuclease/phosphatase family domain containing 1	148.803	-1.59812	0.45405	-3.51923	0.000432795	0.00464419
ENSMUSG00000035234	70681	Abraxas1	BRCA1 A complex subunit	554.513	0.829624	0.235732	3.51923	0.000432796	0.00464419
ENSMUSG00000076867	100114901	Trdv4	T cell receptor delta variable 4	3.44792	-3.99531	1.12916	-3.51906	0.000433079	0.00464488
ENSMUSG00000097755				22.9706	1.88569	0.533941	3.51561	0.000438749	0.00470332
ENSMUSG00000097749				48.9778	-1.63242	0.464441	-3.51413	0.000441189	0.00472709
ENSMUSG00000029221	109108	Slc30a9	solute carrier family 30 (zinc transporter), member 9	4353.79	0.533916	0.151979	3.51309	0.000442935	0.00474341
ENSMUSG00000055720	69459	Ubl7	ubiquitin-like 7 (bone marrow stromal cell-derived)	1940.26	-0.4035	0.114919	-3.51116	0.000446149	0.00477541
ENSMUSG00000038370	66425	Pcp4l1	Purkinje cell protein 4-like 1	38.7107	2.39835	0.68053	3.51042	0.000447394	0.00478399
ENSMUSG00000085242				6.82922	-1.86404	0.529131	-3.51042	0.000447401	0.00478399
ENSMUSG00000037469	101744	Acp7	acid phosphatase 7, tartrate resistant	51.4965	-4.07015	1.14331	-3.50954	0.000448875	0.00479733
ENSMUSG00000026727	20163	Rsu1	Ras suppressor protein 1	2464.53	-0.756869	0.215828	-3.50681	0.000453507	0.0048444
ENSMUSG00000032418	17436	Me1	malic enzyme 1, NADP(+)-dependent, cytosolic	13061.2	1.91126	0.545558	3.50437	0.000457688	0.00488661
ENSMUSG00000021114	73834	Atp6v1d	ATPase, H+ transporting, lysosomal V1 subunit D	2345.74	-0.761549	0.217334	-3.50404	0.00045825	0.00489015
ENSMUSG00000042589	13048	Cux2	cut-like homeobox 2	24.9021	-1.93775	0.552693	-3.50342	0.000459323	0.00489914
ENSMUSG00000028494	11520	Plin2	perilipin 2	14825.9	-1.59706	0.455829	-3.50324	0.000459627	0.00489991
ENSMUSG00000091709				3.99899	-3.4446	0.934115	-3.50298	0.000460082	0.00490231
ENSMUSG00000041248	56379	Kcnj1	potassium inwardly-rectifying channel, subfamily J, member 1	5.41796	-3.49354	0.961129	-3.5028	0.000460395	0.00490319
ENSMUSG00000036620	103534	Mgat4b	mannoside acetylglucosaminyltransferase 4, isoenzyme B	6075.62	-0.826227	0.235888	-3.50261	0.000460723	0.00490421
ENSMUSG00000078487	242805	Ankrd65	ankyrin repeat domain 65	4.36296	-3.2886	0.90412	-3.50185	0.000462037	0.00491574
ENSMUSG00000043126	320949	D830039M14Rik	RIKEN cDNA D830039M14 gene	5.59423	-3.07694	0.860602	-3.50108	0.000463374	0.0049275
ENSMUSG00000102298				74.4597	1.42436	0.406624	3.50052	0.00046436	0.00493551
[truncated: 21,642 more rows]

## Sheet: normCounts
Supporting Information File 1: Normalised counts in mouse ccRCC cell lines and primary renal epithelial cells
				Normalised counts
				Mouse ccRCC cell lines					Normal renal epithelial cells
ENSEMBL	ENTREZ	Symbol	Genename	126	83	99	286	244	513	515	516
ENSMUSG00000048458	109050	Inka2	inka box actin regulator 2	3.74775	7.06886	15.1961	6.49985	11.7015	1226.04	1338.79	1117
ENSMUSG00000018927	20305	Ccl6	chemokine (C-C motif) ligand 6	0.936936	2.01968	3.57556	5.41654	1.95025	18113.2	28915.7	6114.77
ENSMUSG00000059552	22059	Trp53	transformation related protein 53	245.477	360.512	261.016	235.078	177.473	7728.19	5011.38	7676.87
ENSMUSG00000003031	12576	Cdkn1b	cyclin-dependent kinase inhibitor 1B	3660.61	4303.93	3963.51	3227.18	3977.53	969.401	958.642	970.196
ENSMUSG00000022105	19645	Rb1	RB transcriptional corepressor 1	209.874	171.672	207.382	176.579	196.975	1332.02	990.596	1322.14
ENSMUSG00000006567	11979	Atp7b	ATPase, Cu++ transporting, beta polypeptide	932.252	1257.25	679.356	1272.89	1485.11	35.3265	33.0566	31.9948
ENSMUSG00000049723	17381	Mmp12	matrix metallopeptidase 12	2.81081	0	7.15112	10.8331	4.87562	18088.2	20790.4	6542
ENSMUSG00000020326	12450	Ccng1	cyclin G1	1765.19	1002.77	1714.48	1922.87	1318.37	21199	27948.3	19111.3
ENSMUSG00000026048	22592	Ercc5	excision repair cross-complementing rodent repair deficiency, complementation group 5	478.774	555.411	547.955	601.236	585.074	1831.78	1971.28	1627.03
ENSMUSG00000039114	68404	Nrn1	neuritin 1	2796.76	1440.03	1646.55	803.815	1189.65	9.35114	12.1208	2.82307
ENSMUSG00000072594				248.288	204.997	163.582	198.245	178.448	13.5072	16.5283	14.1154
ENSMUSG00000026173	18802	Plcd4	phospholipase C, delta 4	12.1802	7.06886	8.9389	18.4162	5.85074	224.427	317.343	254.077
ENSMUSG00000020184	17246	Mdm2	transformed mouse 3T3 cell double minute 2	2128.72	2238.81	2143.55	1856.79	2419.28	8329.78	10896.6	7647.7
ENSMUSG00000020492	66140	Ska2	spindle and kinetochore associated complex subunit 2	1114.02	1354.19	1194.24	1112.56	1002.43	310.666	310.732	371.705
ENSMUSG00000045404	217826	Kcnk13	potassium channel, subfamily K, member 13	6.55855	8.0787	10.7267	4.33323	4.87562	136.111	106.883	114.805
ENSMUSG00000023927	20230	Satb1	special AT-rich sequence binding protein 1	5.62162	1.00984	0	3.24993	1.95025	272.222	201.645	264.428
ENSMUSG00000036299	407819	BC031181	cDNA sequence BC031181	1364.18	1463.26	1454.36	1688.88	1345.67	3413.16	3354.14	3274.76
ENSMUSG00000054792	270201	Klhl18	kelch-like 18	511.567	497.85	592.649	560.07	564.597	1315.39	1158.08	1301.44
ENSMUSG00000045284	245404	Dcaf12l1	DDB1 and CUL4 associated factor 12-like 1	5.62162	1.00984	2.68167	0	0	480.025	503.562	569.32
ENSMUSG00000062593	14728	Lilrb4a	leukocyte immunoglobulin-like receptor, subfamily B, member 4A	3.74775	0	0.89389	2.16662	0.975124	1471.25	3391.61	554.263
ENSMUSG00000033111	218734	3830406C13Rik	RIKEN cDNA 3830406C13 gene	427.243	413.024	477.337	378.075	438.806	1127.33	971.864	1119.82
ENSMUSG00000030095	74122	Tmem43	transmembrane protein 43	2726.48	2931.56	2928.38	3049.51	3028.74	5751.99	6951.8	5925.63
ENSMUSG00000041126	77605	H2az2	H2A.Z histone variant 2	2770.52	2904.29	2640.55	2384.36	2647.46	1337.21	1262.76	1344.72
ENSMUSG00000023349	56620	Clec4n	C-type lectin domain family 4, member n	0	0	0	0	0	784.456	726.144	301.128
ENSMUSG00000035266	191578	Helq	helicase, POLQ-like	930.378	1015.9	886.739	1252.3	967.323	280.534	312.936	250.312
ENSMUSG00000071713	12983	Csf2rb	colony stimulating factor 2 receptor, beta, low-affinity (granulocyte-macrophage)	1.87387	0	0.89389	0	5.85074	2243.23	1811.5	835.629
ENSMUSG00000029328	50926	Hnrnpdl	heterogeneous nuclear ribonucleoprotein D-like	8140.1	7810.09	6866.86	7375.16	7206.17	3687.46	3956.88	3985.24
ENSMUSG00000024300	17916	Myo1f	myosin IF	1.87387	1.00984	0.89389	0	0.975124	611.98	1047.89	227.728
ENSMUSG00000079293	56644	Clec7a	C-type lectin domain family 7, member a	0	0	0	0	0	1490.99	542.128	494.979
ENSMUSG00000071335	100041085	Mfsd4b3-ps	major facilitator superfamily domain containing 4B3, pseudogene	49.6576	40.3935	63.4662	92.0812	66.3084	710.686	483.728	787.637
ENSMUSG00000030786	16409	Itgam	integrin alpha M	10.3063	3.02951	6.25723	2.16662	0	2459.35	2987.22	779.168
ENSMUSG00000069516	17105	Lyz2	lysozyme 2	1.87387	1.00984	14.3022	2.16662	40.9552	41696.7	99296.5	13761.5
ENSMUSG00000036887	12259	C1qa	complement component 1, q subcomponent, alpha polypeptide	0.936936	0	0	0	0	1460.86	1876.51	374.528
ENSMUSG00000030579	22177	Tyrobp	TYRO protein tyrosine kinase binding protein	0.936936	0	0	0	0	1474.36	3137.07	497.802
ENSMUSG00000071714	12984	Csf2rb2	colony stimulating factor 2 receptor, beta 2, low-affinity (granulocyte-macrophage)	0.936936	0	0	0	0	783.417	1119.52	301.128
ENSMUSG00000059498	14131	Fcgr3	Fc receptor, IgG, low affinity III	9.36936	2.01968	8.04501	0	5.85074	1950.23	3761.84	789.519
ENSMUSG00000033220	19354	Rac2	Rac family small GTPase 2	0.936936	0	0	0	0	732.506	1050.1	274.779
ENSMUSG00000025044	20288	Msr1	macrophage scavenger receptor 1	0	0	0	0	0	1220.84	1986.7	355.707
ENSMUSG00000017390	11676	Aldoc	aldolase C, fructose-bisphosphate	6483.6	2996.19	3451.31	1847.04	2981.93	206.764	222.581	186.323
ENSMUSG00000000982	20302	Ccl3	chemokine (C-C motif) ligand 3	0.936936	0	0	0	0	803.159	1225.3	257.841
ENSMUSG00000040061	18796	Plcb2	phospholipase C, beta 2	0.936936	1.00984	1.78778	3.24993	0	173.516	141.042	86.5742
ENSMUSG00000078566	12176	Bnip3	BCL2/adenovirus E1B interacting protein 3	17232.1	13020.8	12797.8	12251.1	14235.8	801.081	1963.56	768.817
ENSMUSG00000052142	320484	Rasal3	RAS protein activator like 3	1.87387	4.03935	1.78778	2.16662	0.975124	131.955	106.883	64.9307
ENSMUSG00000027663	22401	Zmat3	zinc finger matrin type 3	1496.29	1875.27	2454.62	1866.54	2204.76	7770.79	8209.06	6693.5
ENSMUSG00000059089	246256	Fcgr4	Fc receptor, IgG, low affinity IV	1.87387	0	2.68167	0	0.975124	413.528	492.543	147.741
ENSMUSG00000000682	23833	Cd52	CD52 antigen	0	2.01968	0	1.08331	0.975124	354.304	238.008	142.095
ENSMUSG00000024737	65221	Slc15a3	solute carrier family 15, member 3	2.81081	2.01968	7.15112	2.16662	15.602	1058.76	929.993	398.053
ENSMUSG00000069372	629147	Ctxn3	cortexin 3	251.099	253.469	298.559	594.736	148.219	2.07803	2.20377	5.64614
ENSMUSG00000044583	170743	Tlr7	toll-like receptor 7	3.74775	2.01968	0.89389	1.08331	0	449.894	596.121	143.977
ENSMUSG00000079227	12774	Ccr5	chemokine (C-C motif) receptor 5	0	0	0.89389	1.08331	0.975124	320.017	321.751	149.623
ENSMUSG00000047798	246746	Cd300lf	CD300 molecule like family member F	0	0	0	0	0	507.039	793.359	187.264
ENSMUSG00000003824	71846	Syce2	synaptonemal complex central element protein 2	1742.7	2089.35	1811.02	2042.04	699.164	135.072	92.5585	135.507
ENSMUSG00000022831	15163	Hcls1	hematopoietic cell specific Lyn substrate 1	9.36936	5.04919	2.68167	16.2496	5.85074	473.791	490.34	197.615
ENSMUSG00000061607	240087	Mdc1	mediator of DNA damage checkpoint 1	3125.62	4171.64	4129.77	3533.75	3732.77	1506.57	1219.79	1442.59
ENSMUSG00000038147	12523	Cd84	CD84 antigen	0	0	0.89389	0	0.975124	667.048	1534.93	268.192
ENSMUSG00000033777	279572	Tlr13	toll-like receptor 13	3.74775	0	1.78778	3.24993	0.975124	477.947	1026.96	165.62
ENSMUSG00000028581	16792	Laptm5	lysosomal-associated protein transmembrane 5	4.68468	0	1.78778	0	0	2658.84	6373.31	1002.19
ENSMUSG00000031734	16373	Irx3	Iroquois related homeobox 3	2720.86	2134.8	2358.98	2724.52	2330.55	455.089	773.525	492.156
ENSMUSG00000097462	330385	9530026P05Rik	RIKEN cDNA 9530026P05 gene	281.081	155.515	148.386	129.997	148.219	10.3902	16.5283	14.1154
ENSMUSG00000034641	217305	Cd300ld	CD300 molecule like family member d	0	0	0	0	0	492.493	1197.75	223.023
ENSMUSG00000018865	29859	Sult4a1	sulfotransferase family 4A, member 1	14.991	31.305	8.04501	41.1657	8.77612	881.085	641.298	1082.18
ENSMUSG00000026399	13136	Cd55	CD55 molecule, decay accelerating factor for complement	13.1171	3.02951	2.68167	14.083	22.4279	642.111	691.985	594.727
ENSMUSG00000041974	224008	Spidr	scaffolding protein involved in DNA repair	1904.79	1359.24	1465.98	1798.29	1424.66	381.319	509.072	326.535
ENSMUSG00000015950	17969	Ncf1	neutrophil cytosolic factor 1	5.62162	1.00984	5.36334	3.24993	10.7264	369.889	579.593	154.328
ENSMUSG00000030214	66857	Plbd1	phospholipase B domain containing 1	3.74775	2.01968	2.68167	0	2.92537	155.852	148.755	63.0486
ENSMUSG00000051506	545030	Wdfy4	WD repeat and FYVE domain containing 4	0.936936	1.00984	0.89389	0	0.975124	202.608	283.185	85.6332
ENSMUSG00000020131	18551	Pcsk4	proprotein convertase subtilisin/kexin type 4	556.54	506.939	422.81	352.075	532.418	100.784	98.0679	136.448
ENSMUSG00000024030	11307	Abcg1	ATP binding cassette subfamily G member 1	42.1621	12.1181	8.9389	7.58316	11.7015	813.549	1429.15	554.263
ENSMUSG00000030322	17193	Mbd4	methyl-CpG binding domain protein 4	391.639	416.053	401.357	483.156	507.064	180.789	174.098	159.974
ENSMUSG00000026080	98388	Chst10	carbohydrate sulfotransferase 10	1.87387	4.03935	2.68167	2.16662	0	148.579	76.0302	76.223
ENSMUSG00000053293	107939	Pom121	nuclear pore membrane protein 121	3989.48	5548.05	4667	5115.38	5381.71	1953.35	1715.64	2056.14
ENSMUSG00000040710	20452	St8sia4	ST8 alpha-N-acetyl-neuraminide alpha-2,8-sialyltransferase 4	1.87387	0	0.89389	1.08331	0	348.07	98.0679	369.822
ENSMUSG00000100922	667216	Gm8520	ribosomal protein S2 pseudogene	2.81081	4.03935	4.46945	4.33323	2.92537	45.7167	59.5019	42.3461
ENSMUSG00000044811	140497	Cd300c2	CD300C molecule 2	0	0	0	0	0	281.573	329.464	90.3383
ENSMUSG00000036896	12262	C1qc	complement component 1, q subcomponent, C chain	0	0	0	0	0	957.972	1788.36	196.674
ENSMUSG00000022945	110749	Chaf1b	chromatin assembly factor 1, subunit B (p60)	1673.37	2860.87	2190.03	1817.79	2067.26	421.84	244.619	443.222
ENSMUSG00000038642	13040	Ctss	cathepsin S	6.55855	0	2.68167	0	10.7264	3258.35	4648.86	1227.1
ENSMUSG00000040188	24044	Scamp2	secretory carrier membrane protein 2	2137.15	1994.43	2272.27	2259.78	2359.8	3660.45	3562.4	3802.68
ENSMUSG00000023067	12575	Cdkn1a	cyclin-dependent kinase inhibitor 1A (P21)	1834.52	892.697	1332.79	1948.87	421.254	23361.2	32072.6	24017.8
ENSMUSG00000040522	170744	Tlr8	toll-like receptor 8	0	0	0	0	0	259.754	349.298	85.6332
ENSMUSG00000031521	11593	Aga	aspartylglucosaminidase	668.973	703.857	739.247	1015.06	762.547	2730.53	4031.8	2628.28
ENSMUSG00000022488	105855	Nckap1l	NCK associated protein 1 like	6.55855	0	2.68167	2.16662	10.7264	848.875	1410.42	331.24
ENSMUSG00000040552	12267	C3ar1	complement component 3a receptor 1	0	1.00984	2.68167	0	0	676.399	1791.67	244.666
ENSMUSG00000020143	94176	Dock2	dedicator of cyto-kinesis 2	2.81081	0	0	0	1.95025	275.339	392.272	125.156
ENSMUSG00000026395	19264	Ptprc	protein tyrosine phosphatase, receptor type, C	15.9279	28.2755	20.5595	41.1657	16.5771	446.777	545.434	204.202
ENSMUSG00000029283	12545	Cdc7	cell division cycle 7 (S. cerevisiae)	814.198	1481.43	1323.85	851.48	1205.25	205.725	170.792	250.312
ENSMUSG00000045969	26356	Ing1	inhibitor of growth family, member 1	2189.62	2387.26	1933.48	2244.62	2373.45	1204.22	1152.57	1232.74
ENSMUSG00000093553				15.9279	13.1279	9.83279	15.1663	14.6269	69.614	63.9094	63.0486
ENSMUSG00000019122	20308	Ccl9	chemokine (C-C motif) ligand 9	2.81081	0	15.1961	6.49985	13.6517	2266.09	3684.71	731.176
ENSMUSG00000010175	19130	Prox1	prospero homeobox 1	0.936936	0	3.57556	5.41654	0	212.998	148.755	220.2
ENSMUSG00000025877	212032	Hk3	hexokinase 3	0	0	0	0	1.95025	636.916	1616.47	234.315
ENSMUSG00000028698	18710	Pik3r3	phosphoinositide-3-kinase regulatory subunit 3	320.432	222.164	278.894	228.578	431.005	1872.31	1269.37	1871.7
ENSMUSG00000029591	22256	Ung	uracil DNA glycosylase	1039.06	2480.16	1566.99	1797.21	1958.05	249.364	141.042	266.31
ENSMUSG00000018930	20303	Ccl4	chemokine (C-C motif) ligand 4	3.74775	0	0.89389	0	0.975124	405.216	703.004	129.861
ENSMUSG00000086825				1.87387	0	0	0	0	81.0432	81.5396	85.6332
ENSMUSG00000024968	104383	Rcor2	REST corepressor 2	1625.58	2582.16	1093.23	1382.3	1816.66	295.08	282.083	277.602
ENSMUSG00000052160	104759	Pld4	phospholipase D family, member 4	22.4865	2.01968	3.57556	4.33323	1.95025	1288.38	1797.18	490.274
ENSMUSG00000033075	223870	Senp1	SUMO1/sentrin specific peptidase 1	2601.87	3475.86	2666.47	3008.35	2701.09	1264.48	988.393	1192.28
ENSMUSG00000037280	207839	Galnt6	polypeptide N-acetylgalactosaminyltransferase 6	5.62162	4.03935	1.78778	0	4.87562	298.197	366.928	94.1024
ENSMUSG00000085069	100042178	Prdm16os	Prdm16 opposite strand transcript	0	0	0	0	0	92.4723	41.8717	82.8101
ENSMUSG00000026177	18173	Slc11a1	solute carrier family 11 (proton-coupled divalent metal ion transporters), member 1	5.62162	0	1.78778	1.08331	0.975124	387.553	849.555	138.331
ENSMUSG00000036905	12260	C1qb	complement component 1, q subcomponent, beta polypeptide	0	0	0	0	0	643.15	1218.69	127.038
ENSMUSG00000033411	329506	Ctdspl2	CTD (carboxy-terminal domain, RNA polymerase II, polypeptide A) small phosphatase like 2	1649.01	2193.37	1494.58	2209.95	1515.34	587.044	527.804	573.084
ENSMUSG00000023456	21991	Tpi1	triosephosphate isomerase 1	62619.2	81866.5	76315.8	46206.4	51872.7	10689.4	16348.7	10535.7
ENSMUSG00000041707	69069	Tmem273	transmembrane protein 273	0	0	0	0	0	143.384	87.0491	50.8153
ENSMUSG00000005374	27368	Tbl2	transducin (beta)-like 2	2453.84	2779.07	2523.45	2983.43	2674.77	551.717	955.336	535.443
ENSMUSG00000044709	69731	Gemin7	gem nuclear organelle associated protein 7	1235.82	1254.22	1268.43	1223.06	1366.15	2033.35	1857.78	2039.2
ENSMUSG00000006585	67177	Cdt1	chromatin licensing and DNA replication factor 1	2546.59	3739.43	2816.65	2287.95	1227.68	354.304	254.536	304.892
ENSMUSG00000038179	75345	Slamf7	SLAM family member 7	0	0	0	0	0	99.7455	225.887	68.6948
ENSMUSG00000056962	107817	Jmjd6	jumonji domain containing 6	3777.73	5585.41	4717.06	4188.07	3576.75	1193.83	1547.05	1152.75
ENSMUSG00000003882	16197	Il7r	interleukin 7 receptor	1.87387	0	0	0	0	343.914	339.381	105.395
ENSMUSG00000031506	320139	Ptpn7	protein tyrosine phosphatase, non-receptor type 7	1.87387	2.01968	1.78778	5.41654	0	214.037	306.325	75.2819
ENSMUSG00000020038	12952	Cry1	cryptochrome 1 (photolyase-like)	836.684	893.706	931.433	668.401	915.641	371.967	305.223	325.594
ENSMUSG00000046245	231805	Pilra	paired immunoglobin-like type 2 receptor alpha	2.81081	3.02951	4.46945	3.24993	3.9005	111.175	109.087	38.582
ENSMUSG00000025395	19075	Prim1	DNA primase, p49 subunit	1000.65	2391.3	1642.97	965.228	1735.72	161.047	90.3547	190.087
ENSMUSG00000002835	27221	Chaf1a	chromatin assembly factor 1, subunit A (p150)	1912.29	3363.77	2631.61	1461.38	2246.69	414.567	329.464	453.574
ENSMUSG00000041147	12190	Brca2	breast cancer 2, early onset	762.666	1037.1	750.868	1195.97	1093.11	207.803	161.977	270.074
ENSMUSG00000049130	12273	C5ar1	complement component 5a receptor 1	0	0	1.78778	0	0.975124	374.045	1025.86	133.625
ENSMUSG00000005718	83383	Tfap4	transcription factor AP4	653.982	1335.01	740.141	979.311	688.438	158.969	156.468	174.089
ENSMUSG00000022372	20491	Sla	src-like adaptor	13.1171	4.03935	5.36334	1.08331	4.87562	282.612	241.313	112.923
ENSMUSG00000043740	320148	B430306N03Rik	RIKEN cDNA B430306N03 gene	0.936936	0	0.89389	0	0	245.208	316.242	74.3409
ENSMUSG00000033762	79456	Recql4	RecQ protein-like 4	306.378	902.795	539.016	355.325	472.935	58.1848	49.5849	43.2871
ENSMUSG00000043157	219144	Arl11	ADP-ribosylation factor-like 11	1.87387	0	0	1.08331	0.975124	118.448	125.615	52.6974
ENSMUSG00000023992	83433	Trem2	triggering receptor expressed on myeloid cells 2	0	0	1.78778	0	1.95025	476.908	2051.71	185.382
ENSMUSG00000039994	21853	Timeless	timeless circadian clock 1	1490.67	2824.52	1902.2	1319.47	3053.11	286.768	337.177	252.194
ENSMUSG00000069792	100034251	Wfdc17	WAP four-disulfide core domain 17	0	0	0	0	0	1415.14	11059.6	331.24
ENSMUSG00000024943	226026	Smc5	structural maintenance of chromosomes 5	3420.75	3101.21	3023.14	3521.84	3218.88	1635.41	1260.56	1671.26
ENSMUSG00000018008	72318	Cyth4	cytohesin 4	12.1802	1.00984	12.5145	1.08331	7.80099	775.105	1398.29	303.951
ENSMUSG00000046159	12671	Chrm3	cholinergic receptor, muscarinic 3, cardiac	0.936936	1.00984	1.78778	0	0	54.0288	53.9925	43.2871
ENSMUSG00000031871	12562	Cdh5	cadherin 5	2.81081	0	4.46945	0	0.975124	433.269	134.43	183.5
ENSMUSG00000043165	16939	Lor	loricrin	4.68468	4.03935	7.15112	0	5.85074	50.9117	56.1962	63.9896
ENSMUSG00000044221	231413	Grsf1	G-rich RNA sequence binding factor 1	4992.93	5610.66	4692.92	4807.72	4429.01	2806.38	2522.22	2688.51
ENSMUSG00000099974	12047	Bcl2a1d	B cell leukemia/lymphoma 2 related protein A1d	0	0	0.89389	0	0	140.267	104.679	47.0512
ENSMUSG00000030144	17474	Clec4d	C-type lectin domain family 4, member d	2.81081	0	0.89389	0	0	486.259	1610.96	168.443
ENSMUSG00000049036	69195	Tmem121	transmembrane protein 121	298.883	677.601	748.186	402.991	611.403	76.8871	51.7887	77.164
ENSMUSG00000002699	16822	Lcp2	lymphocyte cytosolic protein 2	0.936936	0	0.89389	0	0	189.101	228.091	62.1076
ENSMUSG00000087700				248.288	303.961	213.64	60.6653	177.473	8.31212	9.91698	5.64614
ENSMUSG00000022102	13449	Dok2	docking protein 2	9.36936	22.2164	15.1961	4.33323	24.3781	293.002	376.845	186.323
ENSMUSG00000002748	22385	Baz1b	bromodomain adjacent to zinc finger domain, 1B	8905.58	11367.7	8949.63	11814.6	11791.2	4308.8	4735.91	4132.98
ENSMUSG00000079109	18861	Pms2	PMS1 homolog2, mismatch repair system component	624.937	801.811	679.356	852.564	567.522	262.871	204.951	241.843
ENSMUSG00000022253	68646	Nadk2	NAD kinase 2, mitochondrial	1523.46	2440.78	1590.23	1671.54	1655.76	561.068	468.302	600.373
ENSMUSG00000030047	232201	Arhgap25	Rho GTPase activating protein 25	0	0	0	0	2.92537	398.982	818.702	200.438
ENSMUSG00000040809	12655	Chil3	chitinase-like 3	0	0	0.89389	0	0	179.75	92.5585	53.6384
ENSMUSG00000026228	15559	Htr2b	5-hydroxytryptamine (serotonin) receptor 2B	5.62162	3.02951	2.68167	1.08331	0	89.3553	94.7623	51.7563
ENSMUSG00000051278	71643	Zgrf1	zinc finger, GRF-type containing 1	494.702	867.451	741.035	391.074	578.249	124.682	98.0679	111.041
ENSMUSG00000032540	67469	Abhd5	abhydrolase domain containing 5	445.045	501.889	567.62	539.488	477.811	1139.8	1448.98	1065.24
ENSMUSG00000055629	330671	B4galnt4	beta-1,4-N-acetyl-galactosaminyl transferase 4	818.882	1723.79	984.173	710.65	1675.26	127.799	50.6868	111.982
ENSMUSG00000015355	12506	Cd48	CD48 antigen	0	0	0.89389	0	0	127.799	206.053	50.8153
ENSMUSG00000032452	64085	Clstn2	calsyntenin 2	59.9639	49.4821	49.1639	44.4156	130.667	873.812	543.23	703.886
ENSMUSG00000018507	22368	Trpv2	transient receptor potential cation channel, subfamily V, member 2	13.1171	6.05903	16.9839	5.41654	8.77612	255.598	589.51	117.628
ENSMUSG00000020193	53604	Zpbp	zona pellucida binding protein	0.936936	1.00984	0.89389	2.16662	0.975124	34.2875	36.3623	37.641
ENSMUSG00000026355	17219	Mcm6	minichromosome maintenance complex component 6	7542.34	12547.2	8929.07	7707.74	6110.13	1498.26	697.494	1466.12
ENSMUSG00000102037	12044	Bcl2a1a	B cell leukemia/lymphoma 2 related protein A1a	0	0	0.89389	0	0	124.682	77.1321	43.2871
ENSMUSG00000036052	56323	Dnajb5	DnaJ heat shock protein family (Hsp40) member B5	584.648	420.093	518.456	535.154	568.497	1140.84	1073.24	1198.86
ENSMUSG00000057541	78697	Pus7	pseudouridylate synthase 7	2837.04	4301.91	3987.64	3709.25	4591.86	1451.5	1231.91	1416.24
ENSMUSG00000022960	60364	Donson	downstream neighbor of SON	491.892	587.726	564.045	500.489	408.577	205.725	222.581	191.028
ENSMUSG00000038552	64339	Fndc4	fibronectin type III domain containing 4	2005.98	2393.32	1705.54	3014.85	2351.02	555.873	398.883	676.596
ENSMUSG00000092060	666938	Bend4	BEN domain containing 4	441.297	564.499	846.514	501.572	516.816	149.618	109.087	134.566
ENSMUSG00000089672				4.68468	0	0	0	0.975124	829.134	2275.4	302.069
ENSMUSG00000041046	56089	Ramp3	receptor (calcitonin) activity modifying protein 3	281.081	113.102	294.984	330.409	149.194	16.6242	18.7321	24.4666
ENSMUSG00000062762	13663	Ei24	etoposide induced 2.4 mRNA	1579.67	2390.29	2100.64	1819.96	1939.52	4997.66	4436.2	4905.56
ENSMUSG00000004558	29811	Ndrg2	N-myc downstream regulated gene 2	3503.21	2564.99	3011.52	1852.46	2189.15	155.852	417.615	127.038
ENSMUSG00000026188	271711	Tmem169	transmembrane protein 169	206.126	87.8559	191.292	99.6644	169.672	19.7413	14.3245	13.1743
ENSMUSG00000006494	228026	Pdk1	pyruvate dehydrogenase kinase, isoenzyme 1	8060.46	7046.65	5858.55	8791.05	5999.94	481.064	1358.63	470.512
ENSMUSG00000025007	56454	Aldh18a1	aldehyde dehydrogenase 18 family, member A1	6858.37	10295.3	7247.66	10443.1	8227.12	3067.17	2776.76	3098.79
ENSMUSG00000074505	270120	Fat3	FAT atypical cadherin 3	0	0	0	0	0	43.6386	57.2981	26.3487
ENSMUSG00000038148	114141	Cldn16	claudin 16	0	0	0.89389	0	0	258.715	52.8906	453.574
ENSMUSG00000020377	17001	Ltc4s	leukotriene C4 synthase	0	3.02951	0.89389	1.08331	0	42.5996	36.3623	41.4051
ENSMUSG00000055612	66953	Cdca7	cell division cycle associated 7	1534.7	3958.56	2739.77	2276.03	2075.06	410.411	245.721	414.992
ENSMUSG00000032089	16154	Il10ra	interleukin 10 receptor, alpha	0	0	0	0	0	81.0432	95.8642	31.0538
ENSMUSG00000034317	66949	Trim59	tripartite motif-containing 59	2537.22	2878.04	2872.96	2220.78	2783.98	831.212	484.83	893.973
ENSMUSG00000038776	13849	Ephx1	epoxide hydrolase 1, microsomal	2055.64	1147.18	1122.73	1528.55	1231.58	6589.43	12471.2	6616.34
ENSMUSG00000021624	17079	Cd180	CD180 antigen	0.936936	0	0	0	0	72.7311	186.219	53.6384
ENSMUSG00000043003	242505	Rasef	RAS and EF hand domain containing	8.43243	1.00984	8.04501	10.8331	4.87562	240.013	83.7434	269.133
ENSMUSG00000034349	70099	Smc4	structural maintenance of chromosomes 4	4988.25	8757.31	6072.19	2897.85	5243.24	924.723	809.887	824.337
ENSMUSG00000034116	22324	Vav1	vav 1 oncogene	1.87387	1.00984	0	1.08331	0.975124	145.462	239.109	38.582
ENSMUSG00000020437	246177	Myo1g	myosin IG	9.36936	2.01968	3.57556	2.16662	5.85074	179.75	418.717	74.3409
ENSMUSG00000055675	74901	Kbtbd11	kelch repeat and BTB (POZ) domain containing 11	1289.22	2273.14	1052.11	674.901	4090.65	62.3409	100.272	49.8743
ENSMUSG00000039842	244329	Mcph1	microcephaly, primary autosomal recessive 1	1145.87	1543.03	1356.03	1213.31	1681.11	546.522	420.921	536.384
ENSMUSG00000018654	22778	Ikzf1	IKAROS family zinc finger 1	1.87387	1.00984	1.78778	0	0	102.863	111.291	37.641
ENSMUSG00000058818	18733	Pirb	paired Ig-like receptor B	0	0	0.89389	0	0	123.643	661.132	95.9845
ENSMUSG00000022673	17217	Mcm4	minichromosome maintenance complex component 4	4068.18	7267.8	4771.58	4388.48	4203.76	1312.28	874.898	1291.09
ENSMUSG00000020736	50773	Nt5c	5',3'-nucleotidase, cytosolic	1209.58	1531.92	1334.58	1227.39	1454.88	2477.01	2451.7	2592.52
ENSMUSG00000045362	244237	Tnfrsf26	tumor necrosis factor receptor superfamily, member 26	7.49549	3.02951	6.25723	5.41654	0	289.885	380.151	91.2793
ENSMUSG00000090213	407243	Tmem189	transmembrane protein 189	1115.89	989.641	825.954	1005.31	882.487	2119.59	2457.21	1919.69
ENSMUSG00000043068	69627	Fam89a	family with sequence similarity 89, member A	12.1802	12.1181	13.4083	8.66647	3.9005	100.784	59.5019	83.7511
ENSMUSG00000030745	60504	Il21r	interleukin 21 receptor	2.81081	0	1.78778	0	0	177.672	262.249	64.9307
ENSMUSG00000058761	108937	Rnf169	ring finger protein 169	965.981	849.274	925.176	632.652	738.169	2327.39	1911.77	2329.98
ENSMUSG00000071715	17972	Ncf4	neutrophil cytosolic factor 4	0	0	1.78778	0	0	125.721	221.479	62.1076
ENSMUSG00000034792	14676	Gna15	guanine nucleotide binding protein, alpha 15	0.936936	0	1.78778	0	0	88.3163	70.5208	43.2871
ENSMUSG00000038766	213054	Gabpb2	GA repeat binding protein, beta 2	2608.43	4094.89	2538.65	2699.6	2673.79	1001.61	992.8	1020.07
ENSMUSG00000023940	72415	Sgo1	shugoshin 1	945.369	1841.94	1155.8	479.906	827.88	105.98	39.6679	86.5742
ENSMUSG00000016349	13628	Eef1a2	eukaryotic translation elongation factor 1 alpha 2	2.81081	1.00984	0	0	0.975124	155.852	393.374	59.2845
ENSMUSG00000030577	12483	Cd22	CD22 antigen	0	0	0	0	0.975124	95.5894	100.272	31.0538
ENSMUSG00000079429	100040766	Mroh2a	maestro heat-like repeat family member 2A	404.757	406.965	527.395	296.827	543.144	103.902	130.023	86.5742
ENSMUSG00000026991	227937	Pkp4	plakophilin 4	7088.86	7455.63	6848.09	6425.1	4859.04	2767.94	2817.53	2607.58
ENSMUSG00000056671	77619	Prelid2	PRELI domain containing 2	2195.24	3003.26	1956.72	1289.14	985.85	281.573	219.276	253.135
ENSMUSG00000040675	270685	Mthfd1l	methylenetetrahydrofolate dehydrogenase (NADP+ dependent) 1-like	3385.15	6186.27	3481.7	2503.53	3740.58	790.691	685.374	826.219
ENSMUSG00000023908	268930	Pkmyt1	protein kinase, membrane associated tyrosine/threonine 1	985.657	1720.76	1278.26	846.064	819.104	238.973	178.506	247.489
ENSMUSG00000013418	14422	B4galnt2	beta-1,4-N-acetyl-galactosaminyl transferase 2	1520.65	244.381	562.257	216.662	570.448	17.6633	14.3245	3.7641
ENSMUSG00000078771	14017	Evi2a	ecotropic viral integration site 2a	1.87387	0	0.89389	2.16662	0	84.1602	116.8	35.7589
ENSMUSG00000037905	76809	Bri3bp	Bri3 binding protein	3455.42	5021.92	4153.91	4574.81	3688.89	1867.11	1817.01	1869.81
ENSMUSG00000048997	72522	Atxn7l2	ataxin 7-like 2	922.882	1071.44	1248.76	813.565	862.01	361.577	388.966	391.466
ENSMUSG00000015575	11974	Atp6v0e	ATPase, H+ transporting, lysosomal V0 subunit E	2798.63	3431.43	2968.61	3623.67	3182.8	5771.73	5797.03	5744.01
ENSMUSG00000033770	12733	Clcnka	chloride channel, voltage-sensitive Ka	4.68468	18.1771	3.57556	20.5829	1.95025	778.222	228.091	1248.74
ENSMUSG00000027399	16175	Il1a	interleukin 1 alpha	5.62162	1.00984	2.68167	6.49985	2.92537	138.189	74.9283	46.1102
ENSMUSG00000031264	12229	Btk	Bruton agammaglobulinemia tyrosine kinase	0	0	0	0	0	107.019	171.894	32.9358
ENSMUSG00000079445	227327	B3gnt7	UDP-GlcNAc:betaGal beta-1,3-N-acetylglucosaminyltransferase 7	15.9279	3.02951	11.6206	28.166	2.92537	839.524	266.657	725.53
ENSMUSG00000030281	171095	Il17rc	interleukin 17 receptor C	3233.37	4012.09	3879.48	3051.68	3846.86	1534.63	1678.17	1874.52
ENSMUSG00000032698	16909	Lmo2	LIM domain only 2	8.43243	3.02951	2.68167	2.16662	0.975124	118.448	417.615	79.987
ENSMUSG00000069135	75296	Cep43	centrosomal protein 43	1783.93	2274.15	1836.05	1512.3	1587.5	740.818	656.725	790.46
ENSMUSG00000021423	17084	Ly86	lymphocyte antigen 86	0.936936	0	0	0	0	101.823	133.328	30.1128
ENSMUSG00000032087	114873	Dscaml1	DS cell adhesion molecule like 1	0	0	1.78778	2.16662	0	82.0822	36.3623	64.9307
ENSMUSG00000022321	320873	Cdh10	cadherin 10	0.936936	0	2.68167	5.41654	0	140.267	73.8264	171.266
ENSMUSG00000020256	216188	Aldh1l2	aldehyde dehydrogenase 1 family, member L2	3376.72	9035.02	6157.11	9567.78	6927.28	577.692	1170.2	485.568
ENSMUSG00000021143	217893	Pacs2	phosphofurin acidic cluster sorting protein 2	3223.06	3184.02	2912.29	3123.18	3354.43	4659.98	5051.05	4520.68
ENSMUSG00000100335	72316	2310008N11Rik	RIKEN cDNA 2310008N11 gene	0.936936	4.03935	3.57556	2.16662	0	55.0678	30.8528	51.7563
ENSMUSG00000086848	78382	Lce6a	late cornified envelope 6A	0.936936	0	1.78778	2.16662	0	37.4045	27.5472	44.2281
ENSMUSG00000020277	18641	Pfkl	phosphofructokinase, liver, B-type	28740.5	30547.6	22029	21629.3	37849.4	3722.79	7771.61	4120.74
ENSMUSG00000058099	74039	Nfam1	Nfat activating molecule with ITAM motif 1	2.81081	0	0	0	0.975124	149.618	154.264	47.9922
ENSMUSG00000007891	13033	Ctsd	cathepsin D	43153.4	20325	34094.7	24077.6	45333.5	171468	215677	147938
ENSMUSG00000031101	74131	Sash3	SAM and SH3 domain containing 3	6.55855	2.01968	3.57556	5.41654	0.975124	101.823	170.792	44.2281
ENSMUSG00000003464	19298	Pex19	peroxisomal biogenesis factor 19	3054.41	2833.6	2677.2	2800.35	2621.13	4171.65	4707.26	4247.78
ENSMUSG00000028560	230484	Usp1	ubiquitin specific peptidase 1	2085.62	4443.29	3074.09	2446.11	2484.62	727.311	723.94	677.537
ENSMUSG00000026509	12334	Capn2	calpain 2	7657.58	6586.16	7303.08	7733.74	6297.35	11596.4	12440.3	12288.8
ENSMUSG00000025025	17859	Mxi1	MAX interactor 1, dimerization protein	4012.9	3251.68	2173.05	3168.68	2652.34	987.064	1045.69	894.914
ENSMUSG00000034457	245527	Eda2r	ectodysplasin A2 receptor	29.982	27.2656	106.373	10.8331	5.85074	2227.65	2460.51	1839.7
ENSMUSG00000049758	258022	Olfr1318	olfactory receptor 1318	0	0	0.89389	0	0	28.0534	24.2415	30.1128
ENSMUSG00000035105	112407	Egln3	egl-9 family hypoxia-inducible factor 3	10613.6	29625.6	12308	991.227	15494.7	197.413	348.196	151.505
ENSMUSG00000027242	241627	Wdr76	WD repeat domain 76	529.369	1153.23	751.761	776.732	554.846	154.813	120.106	177.854
ENSMUSG00000000290	16414	Itgb2	integrin beta 2	71.2072	29.2853	37.5434	47.6656	178.448	2212.06	3153.6	947.611
ENSMUSG00000017550	237877	Atad5	ATPase family, AAA domain containing 5	653.982	1069.42	920.707	608.819	849.333	206.764	116.8	217.377
ENSMUSG00000097727	433111	F630040K05Rik	RIKEN cDNA F630040K05 gene	99.3153	51.5017	109.948	70.415	52.6567	5.19508	4.40755	10.3513
ENSMUSG00000030148	26888	Clec4a2	C-type lectin domain family 4, member a2	0	0	0	0	0	109.097	160.875	28.2307
ENSMUSG00000032122	56857	Slc37a2	solute carrier family 37 (glycerol-3-phosphate transporter), member 2	9.36936	11.1082	38.4373	7.58316	9.75124	395.865	456.181	185.382
ENSMUSG00000023391	13392	Dlx2	distal-less homeobox 2	95.5675	1260.28	438.9	187.412	250.607	5.19508	8.8151	5.64614
ENSMUSG00000078532	67149	Nkain1	Na+/K+ transporting ATPase interacting 1	534.991	848.264	700.81	640.235	786.925	1854.64	1649.52	1721.13
ENSMUSG00000058755	18413	Osm	oncostatin M	0	0	0	0	0	38.4436	50.6868	18.8205
ENSMUSG00000028527	11639	Ak4	adenylate kinase 4	4916.11	7381.91	5543.91	4548.81	4238.86	332.485	988.393	278.543
ENSMUSG00000035004	80719	Igsf6	immunoglobulin superfamily, member 6	25.2973	32.3148	21.4534	16.2496	16.5771	293.002	481.525	105.395
ENSMUSG00000049988	211228	Lrrc25	leucine rich repeat containing 25	0.936936	0	0	0	0	117.409	357.011	39.523
ENSMUSG00000049128	16447	Ivl	involucrin	14.991	1.00984	18.7717	3.24993	1.95025	412.489	1478.73	459.22
ENSMUSG00000091475				176.144	312.04	315.543	184.162	326.667	49.8727	63.9094	53.6384
ENSMUSG00000028463	230099	Car9	carbonic anhydrase 9	15077.2	12418	8435.64	55.2487	10208.6	44.6777	60.6038	40.464
ENSMUSG00000029111	24116	Nelfa	negative elongation factor complex member A, Whsc2	1664.94	2438.76	1882.53	2092.95	2564.58	894.592	847.351	861.037
ENSMUSG00000026817	11636	Ak1	adenylate kinase 1	114.306	25.2459	145.704	60.6653	237.93	2573.64	6297.28	2166.24
ENSMUSG00000036381	140795	P2ry14	purinergic receptor P2Y, G-protein coupled, 14	6.55855	0	1.78778	2.16662	3.9005	73.7701	87.0491	43.2871
ENSMUSG00000040464	207704	Gtpbp10	GTP-binding protein 10 (putative)	1260.18	1893.45	1790.46	1928.29	1632.36	731.467	599.427	711.414
ENSMUSG00000058715	14127	Fcer1g	Fc receptor, IgE, high affinity I, gamma polypeptide	18.7387	2.01968	10.7267	1.08331	5.85074	616.136	1056.71	163.738
ENSMUSG00000025747	22171	Tyms	thymidylate synthase	1217.08	2292.33	1428.44	1564.3	2023.38	528.859	435.245	502.507
ENSMUSG00000004642	20492	Slbp	stem-loop binding protein	1733.33	2324.65	1843.2	1975.95	3086.27	754.325	649.011	684.125
ENSMUSG00000023755	69159	Rhebl1	Ras homolog enriched in brain like 1	351.351	401.915	395.099	354.242	313.015	193.257	187.321	187.264
ENSMUSG00000053470	104263	Kdm3a	lysine (K)-specific demethylase 3A	3971.67	3089.09	4310.34	4725.39	4482.64	1724.77	1902.96	1760.66
ENSMUSG00000021176	78767	Efcab11	EF-hand calcium binding domain 11	120.865	139.358	150.174	69.3317	116.04	22.8583	7.71321	17.8795
ENSMUSG00000011752	18648	Pgam1	phosphoglycerate mutase 1	16528.5	17028.9	14086.8	10937.1	12904.8	4665.18	6049.36	4218.61
ENSMUSG00000068101	66570	Cenpm	centromere protein M	384.144	881.588	500.578	216.662	294.487	48.8337	36.3623	41.4051
ENSMUSG00000052889	18751	Prkcb	protein kinase C, beta	2.81081	1.00984	5.36334	0	0	127.799	132.226	63.9896
ENSMUSG00000047787	396184	Flrt1	fibronectin leucine rich transmembrane protein 1	584.648	221.154	340.572	753.983	639.681	62.3409	67.2151	50.8153
ENSMUSG00000025161	80879	Slc16a3	solute carrier family 16 (monocarboxylic acid transporters), member 3	15994.4	17284.4	24843	18083.7	17370.9	587.044	2093.59	262.546
ENSMUSG00000089929	12045	Bcl2a1b	B cell leukemia/lymphoma 2 related protein A1b	0	0	0	0	0	35.3265	38.566	15.9974
ENSMUSG00000020766	14635	Galk1	galactokinase 1	6535.13	10370	7261.07	5235.63	4216.44	1249.94	1635.2	1310.85
ENSMUSG00000048163	20345	Selplg	selectin, platelet (p-selectin) ligand	10.3063	2.01968	5.36334	1.08331	1.95025	192.218	545.434	76.223
ENSMUSG00000103847				1.87387	5.04919	2.68167	4.33323	0.975124	98.7064	109.087	28.2307
ENSMUSG00000037266	27981	Rsrp1	arginine/serine rich protein 1	6433.94	4942.15	6570.09	4778.47	5421.69	12193.9	16778.4	13100
ENSMUSG00000097971				6852.75	9623.75	7366.55	10920.8	8435.8	2197.52	3249.46	1871.7
ENSMUSG00000026960	65103	Arl6ip6	ADP-ribosylation factor-like 6 interacting protein 6	1118.7	1398.63	1227.31	1189.47	994.626	607.824	602.732	614.489
ENSMUSG00000070390	637515	Nlrp1b	NLR family, pyrin domain containing 1B	0	0	0	0	0	33.2485	31.9547	15.0564
ENSMUSG00000066705	59095	Fxyd6	FXYD domain-containing ion transport regulator 6	0	0	2.68167	1.08331	0	45.7167	90.3547	42.3461
ENSMUSG00000022523	14167	Fgf12	fibroblast growth factor 12	0	0	0	0	0	28.0534	34.1585	15.0564
ENSMUSG00000006678	18968	Pola1	polymerase (DNA directed), alpha 1	1539.39	2485.21	1650.12	1026.98	1971.7	447.816	268.86	335.005
ENSMUSG00000018974	53890	Sart3	squamous cell carcinoma antigen recognized by T cells 3	3563.17	5019.9	3684.61	4115.49	4197.91	1996.99	1807.09	2117.3
ENSMUSG00000029836	12417	Cbx3	chromobox 3	2279.57	3384.98	3126.83	2391.95	2721.57	1253.05	1115.11	1203.57
ENSMUSG00000057191	382062	AB124611	cDNA sequence AB124611	4.68468	2.01968	1.78778	2.16662	2.92537	51.9508	141.042	31.9948
ENSMUSG00000024525	114663	Impa2	inositol monophosphatase 2	1315.46	1488.5	1140.6	737.733	784.975	271.183	226.989	288.894
ENSMUSG00000031662	71607	Snx20	sorting nexin 20	0.936936	0	0.89389	2.16662	0.975124	64.4189	91.4566	22.5846
ENSMUSG00000040569	208890	Slc26a7	solute carrier family 26, member 7	1.87387	2.01968	0.89389	0	2.92537	22.8583	25.3434	28.2307
ENSMUSG00000004347	18575	Pde1c	phosphodiesterase 1C	0	0	0.89389	2.16662	0.975124	30.1314	25.3434	31.9948
ENSMUSG00000037846	170799	Rtkn2	rhotekin 2	198.631	239.332	159.112	40.0824	157.97	9.35114	8.8151	2.82307
ENSMUSG00000025804	12768	Ccr1	chemokine (C-C motif) receptor 1	8.43243	1.00984	6.25723	0	0	715.881	1418.13	277.602
ENSMUSG00000024056	67052	Ndc80	NDC80 kinetochore complex component	1034.38	1938.89	1157.59	538.404	865.91	148.579	56.1962	119.51
ENSMUSG00000027811	75939	4930579G24Rik	RIKEN cDNA 4930579G24 gene	548.108	754.349	564.938	306.576	643.582	125.721	131.125	134.566
ENSMUSG00000054618				3.74775	2.01968	8.9389	4.33323	1.95025	47.7947	40.7698	36.6999
ENSMUSG00000098112	668218	Bin2	bridging integrator 2	5.62162	3.02951	1.78778	3.24993	0.975124	103.902	95.8642	27.2897
ENSMUSG00000047867	231931	Gimap6	GTPase, IMAP family member 6	0	1.00984	0.89389	0	0.975124	60.2629	49.5849	26.3487
ENSMUSG00000004730	13733	Adgre1	adhesion G protein-coupled receptor E1	1.87387	0	0	0	0	212.998	633.585	54.5794
ENSMUSG00000100280				8.43243	7.06886	6.25723	12.9997	11.7015	59.2239	38.566	70.5768
ENSMUSG00000000028	12544	Cdc45	cell division cycle 45	1079.35	2198.42	1853.03	775.649	798.627	189.101	155.366	187.264
ENSMUSG00000101026	78725	Ly6g6g	lymphocyte antigen 6 complex, locus G6G	0	0	0	2.16662	0.975124	36.3655	29.7509	47.0512
ENSMUSG00000049604	15408	Hoxb13	homeobox B13	93.6936	81.7969	108.161	421.407	983.9	1.03902	3.30566	2.82307
ENSMUSG00000070873	232801	Lilra5	leukocyte immunoglobulin-like receptor, subfamily A (with TM domain), member 5	0	0	0	0	0	97.6674	178.506	24.4666
ENSMUSG00000015947	14129	Fcgr1	Fc receptor, IgG, high affinity I	0.936936	1.00984	2.68167	0	0	98.7064	58.4	29.1717
ENSMUSG00000010054	80385	Tusc2	tumor suppressor 2, mitochondrial calcium regulator	674.594	532.185	661.479	618.569	583.124	1133.57	1026.96	1044.54
ENSMUSG00000034023	211651	Fancd2	Fanconi anemia, complementation group D2	782.342	1785.39	1968.35	456.073	1035.58	110.136	38.566	95.9845
ENSMUSG00000028211	60599	Trp53inp1	transformation related protein 53 inducible nuclear protein 1	856.36	262.558	693.659	760.483	1226.71	6416.96	7195.32	5674.38
ENSMUSG00000028411	66408	Aptx	aprataxin	757.045	729.103	604.27	745.316	696.239	1168.89	1139.35	1217.69
ENSMUSG00000071068	328833	Treml2	triggering receptor expressed on myeloid cells-like 2	0	0	0	0	0	59.2239	22.0377	23.5256
ENSMUSG00000017146	12189	Brca1	breast cancer 1, early onset	1646.2	2655.87	2019.3	744.233	1832.26	262.871	120.106	245.607
ENSMUSG00000026288	16331	Inpp5d	inositol polyphosphate-5-phosphatase D	2.81081	15.1476	10.7267	1.08331	9.75124	295.08	446.264	108.218
ENSMUSG00000075327	381990	Zbtb2	zinc finger and BTB domain containing 2	783.279	686.69	795.562	763.732	711.841	488.337	489.238	483.686
ENSMUSG00000051817	20667	Sox12	SRY (sex determining region Y)-box 12	1961.01	2757.87	2167.68	2323.7	2010.71	911.216	1158.08	912.793
ENSMUSG00000032046	76192	Abhd12	abhydrolase domain containing 12	1515.96	1214.83	1421.28	1674.79	1396.38	2663	3115.03	2650.86
ENSMUSG00000025529	245595	Zfp711	zinc finger protein 711	0	0	0.89389	1.08331	1.95025	50.9117	23.1396	62.1076
ENSMUSG00000067203	630499	H2-K2	histocompatibility 2, K region locus 2	200.504	94.9248	115.312	145.163	227.204	19.7413	22.0377	31.9948
ENSMUSG00000032125	74144	Robo4	roundabout guidance receptor 4	1.87387	0	0.89389	0	2.92537	102.863	34.1585	45.1692
ENSMUSG00000027884	229725	Clcc1	chloride channel CLIC-like 1	1332.32	1429.93	1493.69	1179.72	1288.14	743.935	835.23	759.406
ENSMUSG00000074677	100038947	Sirpb1c	signal-regulatory protein beta 1C	0	0	0	0	0	31.1705	18.7321	15.0564
ENSMUSG00000032113	12649	Chek1	checkpoint kinase 1	593.081	1729.85	1148.65	710.65	747.92	143.384	90.3547	162.797
ENSMUSG00000021998	18826	Lcp1	lymphocyte cytosolic protein 1	22.4865	15.1476	130.508	55.2487	137.492	2859.37	3504	1292.97
ENSMUSG00000020120	56193	Plek	pleckstrin	3.74775	0	20.5595	1.08331	9.75124	1077.46	3316.68	396.171
ENSMUSG00000030956	77938	Fam53b	family with sequence similarity 53, member B	395.387	342.335	539.016	485.322	478.786	992.259	1067.73	1090.65
ENSMUSG00000007646	114714	Rad51c	RAD51 paralog C	423.495	439.279	385.267	515.655	596.776	97.6674	36.3623	111.982
ENSMUSG00000024679	68774	Ms4a6d	membrane-spanning 4-domains, subfamily A, member 6D	0	0	1.78778	0	0	202.608	613.751	47.9922
ENSMUSG00000040606	71529	Kazn	kazrin, periplakin interacting protein	910.702	713.955	738.353	1050.81	578.249	2504.03	2099.09	3010.34
ENSMUSG00000021062	104886	Rab15	RAB15, member RAS oncogene family	144.288	61.6001	83.1318	100.748	282.786	1626.06	1186.73	1547.98
ENSMUSG00000041633	207474	Kctd12b	potassium channel tetramerisation domain containing 12b	29.982	4.03935	18.7717	15.1663	27.3035	385.475	160.875	299.246
ENSMUSG00000037474	76843	Dtl	denticleless E3 ubiquitin protein ligase	1549.69	4156.49	2301.77	1165.64	1456.84	267.027	143.245	256.9
ENSMUSG00000063810	236266	Alms1	ALMS1, centrosome and basal body associated	553.729	1065.38	729.414	970.644	948.796	278.456	222.581	261.605
ENSMUSG00000013707	69769	Tnfaip8l2	tumor necrosis factor, alpha-induced protein 8-like 2	4.68468	3.02951	0.89389	3.24993	6.82587	86.2383	170.792	35.7589
ENSMUSG00000021255	26380	Esrrb	estrogen related receptor, beta	0	2.01968	6.25723	0	1.95025	97.6674	85.9472	206.084
ENSMUSG00000058669	18094	Nkx2-9	NK2 homeobox 9	0	0	0	0	0	29.0924	13.2226	20.7025
ENSMUSG00000085148	100042498	Mir22hg	Mir22 host gene (non-protein coding)	504.072	235.292	534.546	434.407	508.04	1556.44	2090.28	1782.3
ENSMUSG00000038679	83925	Trps1	transcriptional repressor GATA binding 1	2346.09	3486.97	2931.96	1799.38	3462.67	781.339	549.842	841.276
ENSMUSG00000097604				3.74775	0	0.89389	2.16662	1.95025	42.5996	22.0377	47.0512
ENSMUSG00000073177	331416	Gm773	predicted gene 773	0	0	33.0739	0	215.502	0	0	0
ENSMUSG00000026039	68549	Sgo2a	shugoshin 2A	436.612	632.158	451.414	147.33	318.866	47.7947	25.3434	47.9922
ENSMUSG00000081984	15504	Dnajb3	DnaJ heat shock protein family (Hsp40) member B3	1.87387	0	0	0	0.975124	52.9898	25.3434	47.9922
ENSMUSG00000050410	106795	Tcf19	transcription factor 19	565.91	967.425	1098.59	761.566	1285.21	228.583	258.943	203.261
ENSMUSG00000029925	21391	Tbxas1	thromboxane A synthase 1, platelet	49.6576	11.1082	23.2411	12.9997	18.5274	457.167	1112.91	176.913
ENSMUSG00000085295				0.936936	1.00984	0	0	0.975124	74.8091	167.487	25.4077
ENSMUSG00000074418	101055673	Gm15930	leukocyte immunoglobulin-like receptor subfamily B member 3	0	0	50.9517	0	182.348	0	0	0
ENSMUSG00000033364	319651	Usp37	ubiquitin specific peptidase 37	1400.72	1933.84	1407.88	1471.13	1261.81	605.746	458.385	659.658
ENSMUSG00000039236	57444	Isg20	interferon-stimulated protein	3219.31	1666.23	2369.7	1146.14	942.945	219.232	289.796	187.264
ENSMUSG00000070645	19701	Ren1	renin 1 structural	0.936936	0	0	0	0	19.7413	20.9359	18.8205
ENSMUSG00000042650	268420	Alkbh5	alkB homolog 5, RNA demethylase	10518	11818.1	9595.91	12844.8	7365.11	3619.93	4267.61	3858.2
ENSMUSG00000069793	237886	Slfn9	schlafen 9	1833.58	747.28	1085.18	380.241	1028.76	116.37	111.291	111.041
ENSMUSG00000099133				35.6036	39.3837	101.01	79.0815	66.3084	4.15606	3.30566	6.58717
ENSMUSG00000049719	74306	Prss46	protease, serine 46	18.7387	3.02951	15.1961	7.58316	20.4776	134.033	121.208	154.328
ENSMUSG00000008690	52683	Ncaph2	non-SMC condensin II complex, subunit H2	7601.36	9690.4	7424.65	6335.19	6186.19	3190.82	2948.65	3325.58
ENSMUSG00000005202	20415	Shbg	sex hormone binding globulin	88.072	89.8756	101.903	36.8325	96.5373	0	1.10189	0
ENSMUSG00000041168	74142	Lonp1	lon peptidase 1, mitochondrial	10574.3	16944.1	9864.97	16528	10965.3	3200.17	4512.23	3445.09
ENSMUSG00000055026	14407	Gabrg3	gamma-aminobutyric acid (GABA) A receptor, subunit gamma 3	0	1.00984	0	0	0	23.8973	17.6302	38.582
ENSMUSG00000030340	20276	Scnn1a	sodium channel, nonvoltage-gated 1 alpha	67.4594	33.3246	91.1768	125.664	55.5821	1356.95	359.215	2066.49
ENSMUSG00000047909	320816	Ankrd16	ankyrin repeat domain 16	854.486	818.978	936.797	851.48	823.005	1244.74	1530.52	1448.24
ENSMUSG00000024672	109225	Ms4a7	membrane-spanning 4-domains, subfamily A, member 7	0	0	2.68167	0	0.975124	95.5894	136.634	31.9948
ENSMUSG00000032064	330938	Dixdc1	DIX domain containing 1	1296.72	1006.81	654.327	698.734	1101.89	280.534	256.74	261.605
ENSMUSG00000079625	277203	Tm4sf19	transmembrane 4 L six family member 19	3.74775	0	0.89389	1.08331	0	102.863	120.106	31.0538
ENSMUSG00000029254	56792	Stap1	signal transducing adaptor family member 1	0.936936	0	0	2.16662	0.975124	48.8337	45.1774	20.7025
ENSMUSG00000034773	217216	Hrob	homologous recombination factor with OB-fold	447.856	1147.18	817.015	220.995	536.318	65.458	48.483	62.1076
ENSMUSG00000062012	22654	Zfp13	zinc finger protein 13	588.396	514.007	532.758	677.068	696.239	270.144	278.777	314.302
ENSMUSG00000035357	55983	Pdzrn3	PDZ domain containing RING finger 3	2.81081	11.1082	26.8167	7.58316	4.87562	283.651	3481.96	155.269
ENSMUSG00000044715	66787	Gskip	GSK3B interacting protein	686.774	514.007	550.636	669.485	761.572	1423.45	1396.09	1295.79
ENSMUSG00000024824	19367	Rad9a	RAD9 checkpoint clamp component A	1528.14	1021.96	1133.45	1177.56	1091.16	519.508	565.268	429.107
ENSMUSG00000072596	13587	Ear2	eosinophil-associated, ribonuclease A family, member 2	0	0	0	0	0	90.3943	17.6302	46.1102
ENSMUSG00000012296	74094	Tjap1	tight junction associated protein 1	2463.21	2603.36	2502	2911.93	2836.64	1626.06	1803.79	1677.85
ENSMUSG00000098090	77022	2700099C18Rik	NDC80 homolog, kinetochore complex component pseudogene	267.027	197.928	244.032	108.331	274.01	32.2095	25.3434	49.8743
ENSMUSG00000031239	16431	Itm2a	integral membrane protein 2A	8.43243	5.04919	52.7395	6.49985	29.2537	594.317	1657.24	527.915
ENSMUSG00000036622	74772	Atp13a2	ATPase type 13A2	1927.28	1349.14	1857.5	1644.46	1924.89	3490.05	4006.46	3460.15
ENSMUSG00000022197	68070	Pdzd2	PDZ domain containing 2	13.1171	1.00984	8.04501	8.66647	17.5522	119.487	158.672	120.451
ENSMUSG00000043556	448987	Fbxl7	F-box and leucine-rich repeat protein 7	0.936936	1.00984	9.83279	1.08331	1.95025	90.3943	145.449	82.8101
ENSMUSG00000049871	268857	Nlrc3	NLR family, CARD domain containing 3	25.2973	36.3542	53.6334	27.0827	30.2288	129.877	130.023	121.392
ENSMUSG00000033379	114143	Atp6v0b	ATPase, H+ transporting, lysosomal V0 subunit B	2759.28	2606.39	3104.48	3099.35	3315.42	5110.92	5567.83	4779.46
ENSMUSG00000056531	73254	Ccdc18	coiled-coil domain containing 18	437.549	584.696	429.067	224.245	353.97	76.8871	39.6679	87.5152
ENSMUSG00000040570	242819	Rundc3b	RUN domain containing 3B	77.7657	340.315	156.431	275.16	174.547	20.7803	15.4264	23.5256
ENSMUSG00000036894	74012	Rap2b	RAP2B, member of RAS oncogene family	451.603	411.004	513.093	294.66	445.632	1044.21	1062.22	1009.72
ENSMUSG00000026873	74016	Phf19	PHD finger protein 19	243.603	717.995	337.89	164.663	278.885	43.6386	25.3434	29.1717
ENSMUSG00000024105	74556	Themis3	thymocyte selection associated family member 3	0	0	0	0	0	20.7803	11.0189	22.5846
ENSMUSG00000033191	21846	Tie1	tyrosine kinase with immunoglobulin-like and EGF-like domains 1	0	0	2.68167	0	0	151.696	55.0943	63.0486
ENSMUSG00000025001	15201	Hells	helicase, lymphoid specific	1947.89	3625.32	2678.09	2381.11	1986.33	626.526	285.389	621.076
ENSMUSG00000050423	76487	Ppp1r3g	protein phosphatase 1, regulatory subunit 3G	174.27	108.053	32.18	118.081	45.8308	2.07803	2.20377	0
ENSMUSG00000007080	18973	Pole	polymerase (DNA directed), epsilon	2006.92	5063.33	3011.52	1580.55	2771.3	385.475	153.162	418.756
ENSMUSG00000085583				83.3873	112.092	44.6945	82.3314	121.89	14.5462	14.3245	13.1743
ENSMUSG00000020493	270906	Prr11	proline rich 11	1767.06	3000.23	2206.12	604.486	1498.77	209.881	81.5396	185.382
ENSMUSG00000025239	29806	Limd1	LIM domains containing 1	4573.19	4675.55	4813.6	4285.57	4618.19	3416.28	3052.23	2920.94
ENSMUSG00000030263	16970	Lrmp	lymphoid-restricted membrane protein	9.36936	3.02951	7.15112	3.24993	3.9005	95.5894	148.755	32.9358
ENSMUSG00000004655	11826	Aqp1	aquaporin 1	4636.9	711.936	1986.22	647.818	7490.9	82.0822	95.8642	69.6358
ENSMUSG00000010047	15587	Hyal2	hyaluronoglucosaminidase 2	1002.52	1160.3	1145.07	1234.97	868.835	2554.94	1983.4	2565.23
ENSMUSG00000056069	223433	Otulinl	OTU deubiquitinase with linear linkage specificity like	4.68468	4.03935	4.46945	4.33323	11.7015	141.306	234.702	32.9358
ENSMUSG00000025873	76577	Faf2	Fas associated factor family member 2	3355.17	3537.46	3297.56	3423.25	3512.4	4247.49	4272.02	4231.79
ENSMUSG00000024955	26379	Esrra	estrogen related receptor, alpha	1066.23	819.988	817.015	847.147	946.845	1746.58	1580.11	1578.1
ENSMUSG00000031381	18700	Piga	phosphatidylinositol glycan anchor biosynthesis, class A	874.162	770.506	952.887	775.649	597.751	311.705	373.54	287.012
ENSMUSG00000020020	327799	Usp44	ubiquitin specific peptidase 44	75.8918	191.869	43.8006	184.162	69.2338	0	1.10189	0.941024
ENSMUSG00000051934	72572	Spats2	spermatogenesis associated, serine-rich 2	2670.27	3150.69	2725.47	2784.1	3001.43	1960.62	1940.42	1946.04
ENSMUSG00000097908	66752	4933404O12Rik	RIKEN cDNA 4933404O12 gene	545.297	1504.66	1376.59	1212.22	967.323	242.091	223.683	245.607
ENSMUSG00000020914	21973	Top2a	topoisomerase (DNA) II alpha	11657.4	22305.3	15370.4	3855.49	8859.98	1230.19	489.238	1117.94
ENSMUSG00000019210	11973	Atp6v1e1	ATPase, H+ transporting, lysosomal V1 subunit E1	2862.34	2552.87	3741.82	3460.09	3033.61	6571.77	6491.22	6031.96
ENSMUSG00000076534	384411	Igkv12-89	immunoglobulin kappa chain variable 12-89	0	0	0	0	0	30.1314	11.0189	24.4666
ENSMUSG00000027641	19650	Rbl1	RB transcriptional corepressor like 1	1843.89	1554.14	1260.38	1910.96	1587.5	525.742	251.23	518.504
ENSMUSG00000002221	55982	Paxip1	PAX interacting (with transcription-activation domain) protein 1	1854.2	3310.25	2328.58	2827.44	2636.74	990.181	798.868	1034.19
ENSMUSG00000019214	214901	Chtf18	CTF18, chromosome transmission fidelity factor 18	637.117	1332.99	839.363	380.241	689.413	130.916	79.3359	131.743
ENSMUSG00000079414	100169874	Gm11110	predicted gene 11110	305.441	242.361	210.958	281.66	454.408	49.8727	81.5396	34.8179
ENSMUSG00000040703	74134	Cyp2s1	cytochrome P450, family 2, subfamily s, polypeptide 1	499.387	268.617	281.575	243.744	453.433	71.692	93.6604	55.5204
ENSMUSG00000073468	106489	Sft2d1	SFT2 domain containing 1	718.63	727.083	727.626	743.15	671.86	1017.2	1031.37	954.198
ENSMUSG00000063171	66184	Rps4l	ribosomal protein S4-like	25.2973	2.01968	18.7717	17.3329	0	899.787	1131.64	1058.65
ENSMUSG00000037426	277854	Depdc5	DEP domain containing 5	1815.78	1509.71	1620.62	1529.63	2340.3	787.573	739.366	757.524
ENSMUSG00000029703	71735	Lrwd1	leucine-rich repeats and WD repeat domain containing 1	1716.47	2231.74	1768.11	1917.46	2189.15	1119.02	1017.04	1089.71
ENSMUSG00000020876	74479	Snx11	sorting nexin 11	689.585	435.24	694.552	740.983	587.025	1977.25	1426.94	2156.83
ENSMUSG00000027322	20612	Siglec1	sialic acid binding Ig-like lectin 1, sialoadhesin	8.43243	1.00984	3.57556	3.24993	0.975124	96.6284	338.279	49.8743
ENSMUSG00000028933	57434	Xrcc2	X-ray repair complementing defective repair in Chinese hamster cells 2	265.153	519.057	394.205	378.075	550.945	134.033	81.5396	98.8075
ENSMUSG00000020534	20425	Shmt1	serine hydroxymethyltransferase 1 (soluble)	1338.88	2949.74	1974.6	1695.38	1281.31	444.698	288.694	451.692
ENSMUSG00000100383				0.936936	0	0	2.16662	0	28.0534	46.2793	25.4077
ENSMUSG00000020185	52679	E2f7	E2F transcription factor 7	395.387	940.159	661.479	263.244	415.403	78.9652	28.6491	58.3435
ENSMUSG00000042116	246228	Vwa1	von Willebrand factor A domain containing 1	302.63	168.643	294.984	213.412	180.398	34.2875	63.9094	23.5256
ENSMUSG00000093577				22.4865	11.1082	16.9839	16.2496	18.5274	65.458	132.226	69.6358
ENSMUSG00000000861	14025	Bcl11a	B cell CLL/lymphoma 11A (zinc finger protein)	1.87387	8.0787	0.89389	1.08331	0	108.058	63.9094	101.631
ENSMUSG00000103310	192164	Pcdha12	protocadherin alpha 12	0	0	0	1.08331	0.975124	21.8193	29.7509	22.5846
ENSMUSG00000024146	56724	Cript	cysteine-rich PDZ-binding protein	1466.31	1409.73	1273.79	1442.97	1357.37	2055.17	1896.35	1988.38
ENSMUSG00000006356	68337	Crip2	cysteine rich protein 2	3840.5	3346.6	4796.61	2746.19	2919.52	9055.02	11364.9	9215.45
ENSMUSG00000004837	71520	Grap	GRB2-related adaptor protein	2.81081	1.00984	2.68167	1.08331	0	48.8337	59.5019	18.8205
ENSMUSG00000021067	64010	Sav1	salvador family WW domain containing 1	4294.92	4302.92	3500.47	3680	4272.02	2321.16	2543.16	2352.56
ENSMUSG00000021124	53612	Vti1b	vesicle transport through interaction with t-SNAREs 1B	1682.74	1737.93	1485.64	1483.05	1550.45	2579.87	3199.88	2554.88
ENSMUSG00000034522	380912	Zfp395	zinc finger protein 395	4630.34	4827.02	3220.69	1840.54	3325.17	598.473	933.298	566.497
ENSMUSG00000046314	217517	Stxbp6	syntaxin binding protein 6 (amisyn)	1180.54	1178.48	1721.63	848.231	1677.21	433.269	345.993	371.705
ENSMUSG00000062296	320429	Trank1	tetratricopeptide repeat and ankyrin repeat containing 1	1985.37	2427.65	2289.25	298.993	5541.63	134.033	60.6038	83.7511
ENSMUSG00000029763	20336	Exoc4	exocyst complex component 4	1438.2	2486.22	2664.69	2287.95	2199.88	6097.98	5827.88	5775.06
ENSMUSG00000041859	17215	Mcm3	minichromosome maintenance complex component 3	4387.67	13129.9	7775.95	4580.23	4317.85	1046.29	467.2	853.509
ENSMUSG00000024965	108101	Fermt3	fermitin family member 3	35.6036	62.6099	67.9356	36.8325	26.3283	419.762	776.83	191.028
ENSMUSG00000058290	105988	Espl1	extra spindle pole bodies 1, separase	1636.83	5619.75	3049.06	809.231	1541.67	209.881	111.291	175.03
ENSMUSG00000064247	403178	Plcxd1	phosphatidylinositol-specific phospholipase C, X domain containing 1	346.666	297.902	214.534	833.064	297.413	54.0288	40.7698	46.1102
ENSMUSG00000016087	14247	Fli1	Friend leukemia integration 1	0	0	1.78778	0	0	69.614	149.857	28.2307
ENSMUSG00000052384	224109	Nrros	negative regulator of reactive oxygen species	15.9279	20.1968	45.5884	57.4153	26.3283	313.783	516.785	186.323
ENSMUSG00000048271	381626	Rbm33	RNA binding motif protein 33	4539.46	5759.11	3999.26	4532.56	4117.95	2377.27	2188.35	2400.55
ENSMUSG00000027306	108907	Nusap1	nucleolar and spindle associated protein 1	2466.02	4320.09	3319.01	734.483	1354.45	214.037	89.2528	212.671
ENSMUSG00000031365	27081	Zfp275	zinc finger protein 275	1655.57	1615.74	1904.88	1803.71	1999	1037.98	1161.39	990.898
ENSMUSG00000053930	380702	Shisa6	shisa family member 6	0	1.00984	0.89389	0	0	30.1314	93.6604	26.3487
ENSMUSG00000020888	13543	Dvl2	dishevelled segment polarity protein 2	1886.05	1924.75	1612.58	1810.21	1897.59	789.652	1126.13	847.863
ENSMUSG00000027326	76464	Knl1	kinetochore scaffold 1	1080.29	2095.41	1336.37	498.322	897.114	128.838	29.7509	111.982
ENSMUSG00000055415	319767	Atp10b	ATPase, class V, type 10B	3.74775	0	0	1.08331	0	113.253	37.4642	101.631
ENSMUSG00000099609				0	0	0	0	0	28.0534	9.91698	23.5256
ENSMUSG00000039748	26909	Exo1	exonuclease 1	550.919	1914.65	1105.74	542.738	736.219	120.526	52.8906	116.687
ENSMUSG00000005125	17988	Ndrg1	N-myc downstream regulated gene 1	8336.86	10463.9	11712.6	8546.22	8594.74	4754.53	4468.15	4969.55
ENSMUSG00000044080	20193	S100a1	S100 calcium binding protein A1	911.639	539.253	1056.58	594.736	794.726	2675.46	4422.97	2497.48
ENSMUSG00000037129	214531	Tmprss13	transmembrane protease, serine 13	0	0	0	0	0	15.5852	9.91698	13.1743
ENSMUSG00000020572	59027	Nampt	nicotinamide phosphoribosyltransferase	6518.27	8419.02	4997.74	3365.84	3953.15	1207.34	1404.91	1065.24
ENSMUSG00000000544	59290	Gpa33	glycoprotein A33 (transmembrane)	4.68468	1.00984	5.36334	5.41654	0.975124	56.1068	30.8528	100.69
ENSMUSG00000020661	13435	Dnmt3a	DNA methyltransferase 3A	1837.33	1968.17	1914.71	2129.78	1959.02	4176.84	3001.54	3498.73
ENSMUSG00000048327	70466	Ckap2l	cytoskeleton associated protein 2-like	1718.34	3286.01	2552.06	606.653	1244.26	180.789	60.6038	174.089
ENSMUSG00000020451	16886	Limk2	LIM motif-containing protein kinase 2	1653.69	1581.41	1800.29	2398.44	1447.08	3891.11	4605.89	4313.65
ENSMUSG00000050217	266744	Lgsn	lengsin, lens protein with glutamine synthetase domain	3.74775	0	0.89389	0	0	41.5606	30.8528	28.2307
ENSMUSG00000003134	54610	Tbc1d8	TBC1 domain family, member 8	163.027	97.9543	222.579	239.411	266.209	1138.76	717.328	1021.95
ENSMUSG00000028465	21894	Tln1	talin 1	14015.6	15099.1	14191.4	13483.9	14826.8	19014	20445.5	18687.8
ENSMUSG00000067206	231296	Lrrc66	leucine rich repeat containing 66	0	0	0.89389	3.24993	0.975124	58.1848	19.834	50.8153
ENSMUSG00000035310	231506	Lin54	lin-54 homolog (C. elegans)	997.837	1524.86	1089.65	850.397	786.925	330.407	371.336	335.005
ENSMUSG00000023015	26934	Racgap1	Rac GTPase-activating protein 1	3372.97	6015.6	4767.11	1726.79	3184.75	628.604	246.823	564.614
ENSMUSG00000029191	19687	Rfc1	replication factor C (activator 1) 1	2957.91	5538.96	3426.28	5012.47	5112.58	1455.66	1267.17	1531.05
ENSMUSG00000054589	225609	Gm9949	predicted gene 9949	0.936936	0	2.68167	3.24993	0.975124	33.2485	17.6302	40.464
ENSMUSG00000020455	94091	Trim11	tripartite motif-containing 11	1039.06	862.402	1162.95	1408.3	972.199	2346.1	2924.41	2490.89
ENSMUSG00000074220	233060	Zfp382	zinc finger protein 382	137.73	118.151	151.961	118.081	173.572	60.2629	53.9925	54.5794
ENSMUSG00000022579	68453	Gpihbp1	GPI-anchored HDL-binding protein 1	0	0	0	0	0	12.4682	11.0189	11.2923
ENSMUSG00000026779	67121	Mastl	microtubule associated serine/threonine kinase-like	1017.51	1212.82	955.568	439.823	618.229	187.023	99.1698	163.738
ENSMUSG00000049625	212937	Tifab	TRAF-interacting protein with forkhead-associated domain, family member B	10.3063	0	2.68167	3.24993	0.975124	232.739	253.434	65.8717
ENSMUSG00000096001	70045	2610528A11Rik	RIKEN cDNA 2610528A11 gene	4178.74	1451.14	2670.94	18.4162	399.801	2.07803	17.6302	1.88205
ENSMUSG00000024891	13340	Slc29a2	solute carrier family 29 (nucleoside transporters), member 2	374.775	568.539	556	526.488	371.522	153.774	109.087	188.205
ENSMUSG00000032024	71566	Clmp	CXADR-like membrane protein	1.87387	0	3.57556	0	1.95025	104.941	1162.49	36.6999
ENSMUSG00000033933	22346	Vhl	von Hippel-Lindau tumor suppressor	291.387	67.6591	141.235	82.3314	92.6368	1062.91	1390.58	1186.63
ENSMUSG00000034724	231464	Cnot6l	CCR4-NOT transcription complex, subunit 6-like	4053.19	3617.24	2999	3891.24	3535.8	2015.69	1565.78	1993.09
ENSMUSG00000069267	319150	H3c2	H3 clustered histone 2	4.68468	2.01968	2.68167	2.16662	0.975124	25.9754	33.0566	17.8795
ENSMUSG00000032344	214763	Cgas	cyclic GMP-AMP synthase	428.18	580.657	259.228	297.91	370.547	115.331	79.3359	98.8075
ENSMUSG00000023104	19718	Rfc2	replication factor C (activator 1) 2	1841.08	2989.12	2327.69	2181.78	2527.52	1110.71	1030.26	1119.82
ENSMUSG00000033952	12316	Aspm	abnormal spindle microtubule assembly	1757.69	3513.23	2298.19	707.4	1025.83	201.569	80.4377	191.028
ENSMUSG00000032783	78733	Troap	trophinin associated protein	980.035	1892.44	1804.76	307.66	610.428	96.6284	37.4642	85.6332
ENSMUSG00000031557	83436	Plekha2	pleckstrin homology domain-containing, family A (phosphoinositide binding specific) member 2	6849.94	5298.62	5580.55	5953.86	6744.93	3208.48	3730.99	3101.62
ENSMUSG00000026955	72080	Sapcd2	suppressor APC domain containing 2	654.919	1554.14	929.645	155.996	311.065	45.7167	14.3245	31.9948
ENSMUSG00000016552	239554	Foxred2	FAD-dependent oxidoreductase domain containing 2	1205.84	1491.53	960.932	1689.96	2862.96	103.902	331.668	146.8
ENSMUSG00000031444	14058	F10	coagulation factor X	0	0	0.89389	0	0	43.6386	45.1774	11.2923
ENSMUSG00000020389	213084	Cdkl3	cyclin-dependent kinase-like 3	171.459	130.269	107.267	159.246	157.97	341.836	306.325	336.887
ENSMUSG00000062510	381318	Nsl1	NSL1, MIS12 kinetochore complex component	505.946	1243.11	738.353	307.66	524.617	98.7064	59.5019	101.631
ENSMUSG00000019773	67141	Fbxo5	F-box protein 5	668.973	1335.01	992.218	330.409	648.457	138.189	67.2151	103.513
ENSMUSG00000031844	15486	Hsd17b2	hydroxysteroid (17-beta) dehydrogenase 2	1510.34	437.26	127.826	7.58316	792.776	3.11705	1.10189	4.70512
ENSMUSG00000029253	12617	Cenpc1	centromere protein C1	1548.76	1773.28	1343.52	1330.3	1545.57	896.67	835.23	816.809
ENSMUSG00000005514	18984	Por	P450 (cytochrome) oxidoreductase	7978.95	8024.17	8544.69	8029.48	7611.82	5093.25	6041.65	5617.91
ENSMUSG00000098318	381822	Lockd	lncRNA downstream of Cdkn1b	142.414	474.624	497.897	74.7483	153.094	13.5072	5.50943	16.9384
ENSMUSG00000074796	269356	Slc4a11	solute carrier family 4, sodium bicarbonate transporter-like, member 11	1486.92	888.657	1649.23	2852.35	666.01	14647	8343.49	16133.9
ENSMUSG00000026605	108000	Cenpf	centromere protein F	2655.28	5919.67	3171.52	1024.81	1826.41	297.158	103.577	276.661
ENSMUSG00000063760	268291	Rnf217	ring finger protein 217	1735.21	1486.48	1341.73	1341.14	1253.03	794.847	754.793	808.34
ENSMUSG00000051378	70218	Kif18b	kinesin family member 18B	1403.53	2736.66	2074.72	500.489	1087.26	173.516	65.0113	160.915
ENSMUSG00000029363	72151	Rfc5	replication factor C (activator 1) 5	1489.73	3669.75	2399.2	1267.47	2184.28	437.425	411.004	495.92
ENSMUSG00000018169	17305	Mfng	MFNG O-fucosylpeptide 3-beta-N-acetylglucosaminyltransferase	5.62162	14.1377	6.25723	16.2496	6.82587	168.32	89.2528	49.8743
ENSMUSG00000021403	20706	Serpinb9b	serine (or cysteine) peptidase inhibitor, clade B, member 9b	458.162	122.19	438.9	311.993	180.398	2359.6	1934.91	2130.48
ENSMUSG00000062585	12802	Cnr2	cannabinoid receptor 2 (macrophage)	3.74775	0	0.89389	0	0	74.8091	124.513	33.8769
ENSMUSG00000022667	57781	Cd200r1	CD200 receptor 1	0	1.00984	0.89389	7.58316	3.9005	130.916	383.457	56.4614
ENSMUSG00000047945	17357	Marcksl1	MARCKS-like 1	6657.87	5983.29	5992.64	4615.98	6691.3	11659.8	11163.2	11249
ENSMUSG00000056394	16881	Lig1	ligase I, DNA, ATP-dependent	3580.97	7089.06	4284.41	1740.88	3093.09	637.955	365.826	665.304
ENSMUSG00000028106	75137	Rprd2	regulation of nuclear pre-mRNA domain containing 2	2325.48	2299.4	2180.2	2601.02	2330.55	1601.12	1529.42	1695.73
ENSMUSG00000007440	12943	Pcdha10	protocadherin alpha 10	0	0	0.89389	0	0.975124	15.5852	26.4453	23.5256
ENSMUSG00000015880	54392	Ncapg	non-SMC condensin I complex, subunit G	1325.76	3622.29	1876.27	633.735	1140.9	180.789	62.8076	159.974
ENSMUSG00000027894	229706	Slc6a17	solute carrier family 6 (neurotransmitter transporter), member 17	579.964	1154.24	99.2218	628.319	1058.98	38.4436	17.6302	48.9333
ENSMUSG00000012443	16551	Kif11	kinesin family member 11	1615.28	4688.68	2649.49	898.063	2193.05	267.027	62.8076	198.556
ENSMUSG00000016503	66596	Gtf3a	general transcription factor III A	515.315	850.283	534.546	587.153	529.492	235.856	239.109	248.43
ENSMUSG00000030979	22276	Uros	uroporphyrinogen III synthase	234.234	224.184	278.894	434.407	342.269	860.305	950.928	901.501
ENSMUSG00000029227	66899	Fip1l1	FIP1 like 1 (S. cerevisiae)	5239.35	5904.52	5055.84	5833.62	6725.43	3118.08	2253.36	3062.09
ENSMUSG00000044966	319701	Fbxo48	F-box protein 48	82.4504	108.053	112.63	41.1657	76.0597	15.5852	7.71321	15.9974
ENSMUSG00000078773	623474	Rad54b	RAD54 homolog B (S. cerevisiae)	438.486	594.794	556.893	170.079	369.572	52.9898	22.0377	72.4589
ENSMUSG00000038811	14710	Gngt2	guanine nucleotide binding protein (G protein), gamma transducing activity polypeptide 2	1.87387	1.00984	0.89389	0	6.82587	84.1602	392.272	47.9922
ENSMUSG00000029516	12704	Cit	citron	2545.66	1849.01	1951.36	604.486	2343.22	279.495	85.9472	213.612
ENSMUSG00000025478	26757	Dpysl4	dihydropyrimidinase-like 4	3.74775	1.00984	11.6206	0	21.4527	631.721	446.264	526.032
ENSMUSG00000030789	16411	Itgax	integrin alpha X	23.4234	3.02951	7.15112	1.08331	0	858.227	915.668	309.597
ENSMUSG00000074417	18724	Pira11	paired-Ig-like receptor A11	0	0	0	0	0	33.2485	211.562	26.3487
ENSMUSG00000048445	71276	Ccdc57	coiled-coil domain containing 57	543.423	489.771	818.803	583.903	650.408	233.778	192.83	277.602
ENSMUSG00000020264	246049	Slc36a2	solute carrier family 36 (proton/amino acid symporter), member 2	0	0	1.78778	0	0.975124	87.2773	91.4566	15.9974
ENSMUSG00000039461	102791	Tcta	T cell leukemia translocation altered gene	377.585	170.663	317.331	292.493	321.791	899.787	1613.16	980.547
ENSMUSG00000031736	71296	Crnde	colorectal neoplasia differentially expressed (non-protein coding)	197.694	494.821	213.64	214.495	180.398	31.1705	57.2981	33.8769
ENSMUSG00000029414	208628	Kntc1	kinetochore associated 1	2033.15	4132.26	2459.09	1329.22	1451.96	321.056	76.0302	267.251
ENSMUSG00000015340	13058	Cybb	cytochrome b-245, beta polypeptide	50.5946	1.00984	4.46945	6.49985	1.95025	1523.2	2273.19	503.448
ENSMUSG00000027115	228421	Kif18a	kinesin family member 18A	679.279	1738.94	814.334	340.159	433.93	91.4333	41.8717	79.987
ENSMUSG00000033307	17319	Mif	macrophage migration inhibitory factor (glycosylation-inhibiting factor)	24655.5	34239.6	26814.9	13364.8	28995.3	5747.83	8074.63	5242.45
ENSMUSG00000025592	93837	Dach2	dachshund family transcription factor 2	0.936936	0	1.78778	3.24993	0	20.7803	45.1774	23.5256
ENSMUSG00000044339	231642	Alkbh2	alkB homolog 2, alpha-ketoglutarate-dependent dioxygenase	344.793	504.919	373.646	475.572	552.895	191.179	171.894	197.615
ENSMUSG00000037339	74504	Fam53a	family with sequence similarity 53, member A	2058.45	2567.01	2109.58	2025.79	2596.76	1187.59	1313.45	1316.49
ENSMUSG00000022565	18810	Plec	plectin	12468.7	9113.79	11114.6	10360.8	12047.7	20059.2	18490.8	22615.6
ENSMUSG00000006932	12387	Ctnnb1	catenin (cadherin associated protein), beta 1	14865.4	18281.1	16144.5	19042.4	12798.5	35420	30131.1	33057.2
ENSMUSG00000029503	231602	P2rx2	purinergic receptor P2X, ligand-gated ion channel, 2	13.1171	1.00984	7.15112	9.74978	9.75124	113.253	61.7057	268.192
ENSMUSG00000081723	112136069	Gm15931	predicted gene 15931	0	0	0.89389	0	0	35.3265	156.468	16.9384
ENSMUSG00000035513	171171	Ntng2	netrin G2	41.2252	19.1869	32.18	10.8331	46.806	204.686	642.4	211.73
ENSMUSG00000034855	15945	Cxcl10	chemokine (C-X-C motif) ligand 10	8674.16	2658.9	958.25	1181.89	2718.65	102.863	31.9547	193.851
ENSMUSG00000021675	14064	F2rl2	coagulation factor II (thrombin) receptor-like 2	0.936936	0	1.78778	0	0	62.3409	280.981	22.5846
ENSMUSG00000031583	22427	Wrn	Werner syndrome RecQ like helicase	1396.04	1267.35	1183.51	1499.3	2055.56	576.653	595.019	634.25
ENSMUSG00000029730	17220	Mcm7	minichromosome maintenance complex component 7	6153.8	13968.1	7557.84	8369.64	11128.1	2575.72	1763.02	2865.42
ENSMUSG00000029915	23845	Clec5a	C-type lectin domain family 5, member a	0	0	0	0	0	126.76	24.2415	21.6436
ENSMUSG00000025545	69634	Clybl	citrate lyase beta like	1394.16	1378.43	1208.54	737.733	989.751	330.407	450.672	359.471
ENSMUSG00000056643	71797	Chst13	carbohydrate sulfotransferase 13	187.387	103.003	95.6462	103.998	95.5622	22.8583	30.8528	32.9358
ENSMUSG00000032599	76500	Ip6k2	inositol hexaphosphate kinase 2	1513.15	1413.77	1695.71	1166.72	1377.85	2571.56	2587.23	2579.35
ENSMUSG00000027635	66934	Dsn1	DSN1 homolog, MIS12 kinetochore complex component	689.585	1058.31	1003.84	634.819	651.383	311.705	272.166	293.6
ENSMUSG00000041911	13390	Dlx1	distal-less homeobox 1	34.6666	535.214	50.9517	44.4156	185.274	1.03902	2.20377	0.941024
ENSMUSG00000051154	12238	Commd3	COMM domain containing 3	2084.68	2283.24	2031.81	2066.95	1545.57	3765.39	4118.85	3558.01
ENSMUSG00000026669	70024	Mcm10	minichromosome maintenance 10 replication initiation factor	874.162	2180.24	1952.26	526.488	772.298	131.955	52.8906	154.328
ENSMUSG00000102813				44.9729	168.643	138.553	55.2487	65.3333	568.341	856.166	787.637
ENSMUSG00000025515				956.612	309.01	840.256	93.1645	387.124	1.03902	23.1396	2.82307
ENSMUSG00000022426	74158	Josd1	Josephin domain containing 1	3067.53	4265.56	3044.59	3280.26	3062.86	1797.5	1658.34	1804.88
ENSMUSG00000037628	72391	Cdkn3	cyclin-dependent kinase inhibitor 3	451.603	698.808	454.096	105.081	241.831	41.5606	26.4453	38.582
ENSMUSG00000026065	110895	Slc9a4	solute carrier family 9 (sodium/hydrogen exchanger), member 4	0	0	0	0	0	183.906	9.91698	150.564
ENSMUSG00000072599				0	0	0	0	0	25.9754	9.91698	12.2333
ENSMUSG00000026390	17167	Marco	macrophage receptor with collagenous structure	0	0	0	0	0	160.008	3734.29	16.9384
ENSMUSG00000022422	72107	Dscc1	DNA replication and sister chromatid cohesion 1	144.288	250.44	193.08	114.831	188.199	24.9364	7.71321	38.582
ENSMUSG00000074652	668940	Myh7b	myosin, heavy chain 7B, cardiac muscle, beta	222.991	471.594	175.202	50.9155	74.1094	12.4682	6.61132	7.52819
ENSMUSG00000049281	235281	Scn3b	sodium channel, voltage-gated, type III, beta	0.936936	0	3.57556	0	3.9005	52.9898	71.6227	26.3487
ENSMUSG00000022577	23934	Ly6h	lymphocyte antigen 6 complex, locus H	0	0	1.78778	0	0	57.1458	17.6302	93.1614
ENSMUSG00000022711	54128	Pmm2	phosphomannomutase 2	1111.21	1228.97	1229.99	1320.55	1056.06	1834.9	1767.43	1938.51
ENSMUSG00000037572	218973	Wdhd1	WD repeat and HMG-box DNA binding protein 1	805.765	2074.21	893.89	515.655	1019.98	180.789	119.004	175.03
ENSMUSG00000042489	269582	Clspn	claspin	1035.31	2078.25	1869.12	438.74	1062.89	189.101	68.317	140.213
ENSMUSG00000047033	93886	Pcdhb15	protocadherin beta 15	0	0	0.89389	2.16662	1.95025	19.7413	15.4264	19.7615
ENSMUSG00000022876	67742	Samsn1	SAM domain, SH3 domain and nuclear localization signals, 1	0.936936	0	0	0	0	29.0924	31.9547	9.41024
ENSMUSG00000005370	17688	Msh6	mutS homolog 6	4229.33	7541.47	4448	4262.82	3750.33	1678.01	1145.96	1571.51
ENSMUSG00000032397	66131	Tipin	timeless interacting protein	951.927	2524.59	1647.44	1095.22	1203.3	351.187	330.566	345.356
ENSMUSG00000024855	107975	Pacs1	phosphofurin acidic cluster sorting protein 1	3383.28	2909.34	2421.55	2540.36	2840.54	1633.33	1357.52	1541.4
ENSMUSG00000053004	15465	Hrh1	histamine receptor H1	0	1.00984	1.78778	0	0.975124	25.9754	17.6302	15.9974
ENSMUSG00000037313	21335	Tacc3	transforming, acidic coiled-coil containing protein 3	3133.12	5546.03	3574.67	1475.47	2403.68	633.799	329.464	556.145
ENSMUSG00000021196	56421	Pfkp	phosphofructokinase, platelet	17139.4	24467.4	10328	8405.39	10893.1	1930.49	3480.86	2013.79
ENSMUSG00000039013	233186	Siglecf	sialic acid binding Ig-like lectin F	0.936936	0	0	1.08331	0	48.8337	14.3245	25.4077
ENSMUSG00000027331	51944	Knstrn	kinetochore-localized astrin/SPAG5 binding	1976.94	3404.16	2525.24	697.651	1061.91	262.871	112.392	213.612
ENSMUSG00000045498	93874	Pcdhb3	protocadherin beta 3	1.87387	0	2.68167	1.08331	0.975124	16.6242	29.7509	16.9384
ENSMUSG00000062070	18655	Pgk1	phosphoglycerate kinase 1	52115.2	92830.4	56015.6	28413	36101	6744.25	12518.5	6606.93
ENSMUSG00000027524	13616	Edn3	endothelin 3	81.5135	37.364	67.9356	62.8319	17.5522	4.15606	4.40755	2.82307
ENSMUSG00000038550	229599	Ciart	circadian associated repressor of transcription	474.09	564.499	518.456	1172.14	485.612	142.345	106.883	158.092
ENSMUSG00000034826	269113	Nup54	nucleoporin 54	2811.75	3920.19	2336.63	3213.09	4315.9	1306.04	963.049	1264.74
ENSMUSG00000047749	209032	Zc3hav1l	zinc finger CCCH-type, antiviral 1-like	757.982	694.768	929.645	1063.81	666.985	377.163	359.215	321.83
ENSMUSG00000036533	260409	Cdc42ep3	CDC42 effector protein (Rho GTPase binding) 3	693.333	712.946	545.273	661.901	756.696	363.655	402.189	352.884
ENSMUSG00000026866	70789	Kynu	kynureninase	0	1.00984	3.57556	0	0.975124	35.3265	20.9359	20.7025
ENSMUSG00000036362	74191	P2ry13	purinergic receptor P2Y, G-protein coupled 13	0	0	0	0	0	43.6386	22.0377	9.41024
ENSMUSG00000039070	71791	Cpa4	carboxypeptidase A4	0.936936	0	0.89389	1.08331	0	43.6386	14.3245	26.3487
ENSMUSG00000036980	21343	Taf6	TATA-box binding protein associated factor 6	1387.6	1596.55	1281.84	1585.96	1840.06	819.783	761.404	877.034
ENSMUSG00000001995	244668	Sipa1l2	signal-induced proliferation-associated 1 like 2	579.027	282.755	534.546	277.327	344.219	1569.95	1845.66	1273.21
ENSMUSG00000041445	105450	Mmrn2	multimerin 2	5.62162	0	3.57556	2.16662	3.9005	89.3553	23.1396	57.4025
ENSMUSG00000093726				56.2162	99.9739	101.903	20.5829	58.5074	5.19508	2.20377	6.58717
ENSMUSG00000075511				140.54	393.837	160.006	67.1651	371.522	16.6242	24.2415	12.2333
ENSMUSG00000015053	14461	Gata2	GATA binding protein 2	51.5315	107.043	96.5401	90.9979	53.6318	498.727	221.479	477.099
ENSMUSG00000054510	329436	Gm14461	predicted gene 14461	0	0	0	0	0	25.9754	50.6868	9.41024
ENSMUSG00000019158	69094	Tmem160	transmembrane protein 160	728	964.395	819.697	667.318	842.507	1452.54	1425.84	1597.86
ENSMUSG00000045333	94187	Zfp423	zinc finger protein 423	2.81081	0	0.89389	1.08331	0	36.3655	134.43	22.5846
ENSMUSG00000039910	17684	Cited2	Cbp/p300-interacting transactivator, with Glu/Asp-rich carboxy-terminal domain, 2	6445.19	6505.38	7313.81	7287.42	5025.79	3267.7	2690.81	3542.01
ENSMUSG00000038252	68298	Ncapd2	non-SMC condensin I complex, subunit D2	5113.8	11911	9994.58	2581.52	4670.84	967.323	550.943	933.496
ENSMUSG00000072980	70645	Oip5	Opa interacting protein 5	430.991	1036.09	572.09	198.245	280.836	62.3409	24.2415	50.8153
ENSMUSG00000039742	330277	Fam71f1	family with sequence similarity 71, member F1	70.2702	59.5804	56.3151	35.7492	38.0298	13.5072	11.0189	9.41024
ENSMUSG00000020717	18613	Pecam1	platelet/endothelial cell adhesion molecule 1	17.8018	7.06886	9.83279	1.08331	4.87562	316.9	78.234	118.569
ENSMUSG00000001228	18140	Uhrf1	ubiquitin-like, containing PHD and RING finger domains, 1	5807.13	13146.1	9006.83	4455.65	5404.14	1196.95	386.762	1253.44
ENSMUSG00000031527	67276	Eri1	exoribonuclease 1	1861.69	2922.47	2056.84	2422.28	3156.48	1072.26	806.581	1006.9
ENSMUSG00000020897	20877	Aurkb	aurora kinase B	2832.36	6467	3796.35	799.482	1307.64	249.364	134.43	255.959
ENSMUSG00000001930	22371	Vwf	Von Willebrand factor	12.1802	5.04919	49.1639	12.9997	13.6517	315.861	386.762	171.266
ENSMUSG00000038612	17210	Mcl1	myeloid cell leukemia sequence 1	5520.43	4793.7	4694.71	5769.7	5181.81	8465.9	10047	7923.42
ENSMUSG00000078851	319162	H2aw	H2A.W histone	50.5946	68.669	39.3312	40.0824	62.4079	148.579	154.264	125.156
ENSMUSG00000028717	21349	Tal1	T cell acute lymphocytic leukemia 1	513.441	220.145	162.688	38.9991	174.547	15.5852	7.71321	11.2923
ENSMUSG00000028175	76131	Depdc1a	DEP domain containing 1a	458.162	892.697	560.469	158.163	345.194	49.8727	12.1208	49.8743
ENSMUSG00000025358	12566	Cdk2	cyclin-dependent kinase 2	2030.34	2860.87	2207.01	1372.55	1961.95	791.73	691.985	796.106
ENSMUSG00000102440	93717	Pcdhga9	protocadherin gamma subfamily A, 9	15.9279	7.06886	8.9389	7.58316	15.602	68.575	37.4642	59.2845
ENSMUSG00000054162	72902	Spock3	sparc/osteonectin, cwcv and kazal-like domains proteoglycan 3	0.936936	0	0	0	0	118.448	6.61132	143.977
ENSMUSG00000087060				79.6396	126.23	103.691	61.7486	66.3084	21.8193	15.4264	25.4077
ENSMUSG00000033676	14402	Gabrb3	gamma-aminobutyric acid (GABA) A receptor, subunit beta 3	0.936936	0	6.25723	0	1.95025	99.7455	147.653	41.4051
ENSMUSG00000048779	233571	P2ry6	pyrimidinergic receptor P2Y, G-protein coupled, 6	70.2702	12.1181	41.1189	32.4993	26.3283	332.485	425.328	196.674
ENSMUSG00000088595				144.288	120.171	140.341	144.08	174.547	61.3019	71.6227	72.4589
ENSMUSG00000032691	216799	Nlrp3	NLR family, pyrin domain containing 3	5.62162	3.02951	5.36334	1.08331	0.975124	52.9898	69.4189	20.7025
ENSMUSG00000028229	66302	Rmdn1	regulator of microtubule dynamics 1	164.901	157.535	133.19	119.164	137.492	256.637	262.249	255.959
ENSMUSG00000036925	20770	Mucl2	mucin-like 2	0	0	0	0	0	14.5462	6.61132	15.0564
ENSMUSG00000026712	17533	Mrc1	mannose receptor, C type 1	13.1171	5.04919	43.8006	2.16662	2.92537	566.263	2611.47	163.738
ENSMUSG00000046916	68632	Myct1	myc target 1	0	0	0	0	0	40.5216	7.71321	30.1128
ENSMUSG00000038070	338349	Cntln	centlein, centrosomal protein	1136.5	990.651	936.797	713.9	1553.37	333.524	384.559	359.471
ENSMUSG00000048100	99730	Taf13	TATA-box binding protein associated factor 13	435.675	472.604	476.443	697.651	600.676	1184.48	1159.19	1157.46
ENSMUSG00000032067	19286	Pts	6-pyruvoyl-tetrahydropterin synthase	432.865	285.784	334.315	458.239	383.224	785.495	784.544	861.978
ENSMUSG00000085929				59.027	70.6886	61.6784	79.0815	35.1045	15.5852	12.1208	15.9974
ENSMUSG00000028212	12448	Ccne2	cyclin E2	391.639	930.061	581.028	258.911	412.477	94.5504	79.3359	102.572
ENSMUSG00000062210	106869	Tnfaip8	tumor necrosis factor, alpha-induced protein 8	597.765	658.414	569.408	745.316	601.652	1033.82	999.411	1135.82
ENSMUSG00000079499	76220	6530402F18Rik	RIKEN cDNA 6530402F18 gene	17.8018	58.5706	31.2861	33.5826	60.4577	204.686	288.694	179.736
ENSMUSG00000027435	17064	Cd93	CD93 antigen	26.2342	4.03935	32.18	14.083	0	1178.24	1101.89	403.699
ENSMUSG00000034040	212996	Galnt17	polypeptide N-acetylgalactosaminyltransferase 17	0.936936	4.03935	9.83279	1.08331	0	87.2773	437.449	104.454
ENSMUSG00000092274	66961	Neat1	nuclear paraspeckle assembly transcript 1 (non-protein coding)	7523.6	6468.01	7211.01	6403.44	6319.78	16344.7	45995	20723.2
ENSMUSG00000029196	231151	Tada2b	transcriptional adaptor 2B	1185.22	960.356	1039.59	1193.81	1134.07	663.931	720.634	581.553
ENSMUSG00000031987	112405	Egln1	egl-9 family hypoxia-inducible factor 1	10142.3	9319.79	7602.53	10653.3	4367.58	2043.74	2801	1981.8
ENSMUSG00000001285	60315	Myg1	melanocyte proliferating gene 1	1315.46	2284.25	1492.8	1835.12	1684.04	718.998	804.377	699.181
ENSMUSG00000039450	67880	Dcxr	dicarbonyl L-xylulose reductase	388.829	105.023	252.077	163.58	164.796	1093.04	1822.52	1067.12
ENSMUSG00000030155	232409	Clec2e	C-type lectin domain family 2, member e	0.936936	0	0.89389	1.08331	0.975124	15.5852	15.4264	16.9384
ENSMUSG00000060063	11690	Alox5ap	arachidonate 5-lipoxygenase activating protein	4.68468	1.00984	2.68167	4.33323	1.95025	62.3409	104.679	14.1154
ENSMUSG00000040732	13876	Erg	ETS transcription factor	0.936936	0	0	1.08331	0	55.0678	18.7321	15.9974
ENSMUSG00000051517	230098	Arhgef39	Rho guanine nucleotide exchange factor (GEF) 39	1069.98	1746.01	1232.67	97.4978	430.03	51.9508	39.6679	44.2281
ENSMUSG00000022369	105837	Mtbp	Mdm2, transformed 3T3 cell double minute p53 binding protein	1004.4	2615.48	1354.24	1369.3	1420.76	446.777	322.853	428.166
ENSMUSG00000073805	627214	Insyn2a	inhibitory synaptic factor 2A	3.74775	2.01968	0.89389	0	0	20.7803	16.5283	22.5846
ENSMUSG00000039187	208836	Fanci	Fanconi anemia, complementation group I	523.747	1172.42	649.858	245.911	684.537	94.5504	28.6491	87.5152
ENSMUSG00000063229	16828	Ldha	lactate dehydrogenase A	101578	218663	136637	58410.9	85199.5	15675.6	26735.1	13946.9
ENSMUSG00000040747	12508	Cd53	CD53 antigen	14.054	0	16.09	1.08331	0	1247.86	3350.84	417.815
ENSMUSG00000072875	14761	Gpr27	G protein-coupled receptor 27	0.936936	0	1.78778	0	0	18.7023	15.4264	19.7615
ENSMUSG00000030798	12493	Cd37	CD37 antigen	10.3063	5.04919	5.36334	5.41654	11.7015	82.0822	260.045	31.0538
ENSMUSG00000029177	12615	Cenpa	centromere protein A	3382.34	5631.87	4411.35	1060.56	2062.39	462.362	219.276	432.871
ENSMUSG00000045165	101602	AI467606	expressed sequence AI467606	35.6036	17.1672	25.9228	6.49985	50.7064	248.325	232.498	226.787
ENSMUSG00000001403	68612	Ube2c	ubiquitin-conjugating enzyme E2C	4328.65	8300.87	5566.25	1477.63	1901.49	510.156	196.136	419.697
ENSMUSG00000042379	71690	Esm1	endothelial cell-specific molecule 1	2.81081	0	0.89389	0	0	78.9652	16.5283	53.6384
ENSMUSG00000002055	54141	Spag5	sperm associated antigen 5	2948.54	4189.82	3466.5	954.395	1529.97	409.372	206.053	383.938
ENSMUSG00000053414	26559	Hunk	hormonally upregulated Neu-associated kinase	4812.11	2524.59	1965.66	615.319	2378.33	318.978	220.377	245.607
ENSMUSG00000094595	100503583	Fsbp	fibrinogen silencer binding protein	54.3423	72.7083	58.9967	28.166	71.1841	11.4292	7.71321	13.1743
ENSMUSG00000098111	100043797	Gm4654	glyceraldehyde-3-phosphate dehydrogenase pseudogene	33.7297	45.4427	42.9067	35.7492	37.0547	12.4682	13.2226	5.64614
ENSMUSG00000048834	211739	Vstm2a	V-set and transmembrane domain containing 2A	0	0	0	0	0	9.35114	26.4453	10.3513
ENSMUSG00000045532	23829	C1ql1	complement component 1, q subcomponent-like 1	125.549	3205.23	867.073	22.7495	782.049	15.5852	5.50943	9.41024
ENSMUSG00000041703	65100	Zic5	zinc finger protein of the cerebellum 5	295.135	1412.76	1239.83	135.414	1034.61	41.5606	44.0755	59.2845
ENSMUSG00000029648	14254	Flt1	FMS-like tyrosine kinase 1	8988.97	9333.93	8538.44	2313.95	6099.4	541.327	1284.8	316.184
ENSMUSG00000052632	211914	Asap2	ArfGAP with SH3 domain, ankyrin repeat and PH domain 2	606.198	620.04	471.974	345.575	391.025	1779.83	1132.74	1437.88
ENSMUSG00000040084	12236	Bub1b	BUB1B, mitotic checkpoint serine/threonine kinase	2932.61	7172.88	3912.56	1060.56	1724.02	370.928	185.117	348.179
ENSMUSG00000046591	77011	Ticrr	TOPBP1-interacting checkpoint and replication regulator	725.189	1656.13	1146.86	317.409	782.049	119.487	35.2604	114.805
ENSMUSG00000032261	212531	Sh3bgrl2	SH3 domain binding glutamic acid-rich protein like 2	593.081	1090.62	670.417	1136.39	576.298	4120.73	2140.97	4100.98
ENSMUSG00000103770	192161	Pcdha9	protocadherin alpha 9	0	0	0	0	1.95025	13.5072	17.6302	20.7025
ENSMUSG00000028687	70603	Mutyh	mutY DNA glycosylase	321.369	460.486	296.771	203.662	214.527	72.7311	98.0679	74.3409
ENSMUSG00000050074	78709	Spink8	serine peptidase inhibitor, Kazal type 8	0	0	0	0	1.95025	194.296	9.91698	248.43
ENSMUSG00000037108	381678	Zcwpw1	zinc finger, CW type with PWWP domain 1	1059.68	465.535	218.109	1457.05	671.86	88.3163	83.7434	72.4589
ENSMUSG00000002799	16450	Jag2	jagged 2	1033.44	4726.04	1482.07	1531.8	695.263	160.008	178.506	182.559
ENSMUSG00000049971	319804	Glt1d1	glycosyltransferase 1 domain containing 1	465.657	689.719	398.675	941.395	218.428	7.27311	22.0377	69.6358
ENSMUSG00000002870	17216	Mcm2	minichromosome maintenance complex component 2	4130.95	9024.92	7624.88	5619.12	4871.72	1764.25	858.37	1761.6
ENSMUSG00000048814	381338	Lonrf2	LON peptidase N-terminal domain and ring finger 2	4.68468	0	7.15112	0	0.975124	82.0822	101.374	87.5152
ENSMUSG00000031323	70887	Dmrtc1a	DMRT-like family C1a	0.936936	0	4.46945	1.08331	0.975124	31.1705	17.6302	49.8743
ENSMUSG00000097471	67765	5830432E09Rik	RIKEN cDNA 5830432E09 gene	0.936936	0	0.89389	1.08331	0	16.6242	24.2415	14.1154
ENSMUSG00000056692	224647	Ilrun	inflammation and lipid regulator with UBA-like and NBR1-like domains	7470.19	7207.21	7137.71	7855.07	7298.8	5742.64	6089.03	5810.82
ENSMUSG00000043015	227094	Nemp2	nuclear envelope integral membrane protein 2	332.612	414.034	433.537	583.903	292.537	130.916	132.226	164.679
ENSMUSG00000002274	70083	Metrn	meteorin, glial cell differentiation regulator	44.9729	47.4624	28.6045	30.3326	36.0796	11.4292	6.61132	7.52819
ENSMUSG00000038665	320127	Dgki	diacylglycerol kinase, iota	0.936936	1.00984	2.68167	0	5.85074	43.6386	25.3434	91.2793
ENSMUSG00000002307	13163	Daxx	Fas death domain-associated protein	3025.37	2403.41	2388.47	2222.95	2243.76	1300.85	1518.4	1344.72
ENSMUSG00000090925	69862	1810064F22Rik	RIKEN cDNA 1810064F22 gene	3.74775	1.00984	2.68167	9.74978	0	57.1458	65.0113	56.4614
ENSMUSG00000021493	67399	Pdlim7	PDZ and LIM domain 7	5855.85	3921.2	5973.87	5771.87	3433.41	14284.4	11319.7	15343.4
ENSMUSG00000098424				0	0	0	0	0	6.23409	11.0189	14.1154
ENSMUSG00000001175	12313	Calm1	calmodulin 1	7072.93	9836.83	8082.55	7532.24	6205.69	16995.2	13945.5	17222.6
ENSMUSG00000031443	14068	F7	coagulation factor VII	0	0	0	0	0	30.1314	52.8906	7.52819
ENSMUSG00000026443	16980	Lrrn2	leucine rich repeat protein 2, neuronal	0.936936	0	5.36334	1.08331	0	86.2383	1108.5	29.1717
ENSMUSG00000034786	106512	Gpsm3	G-protein signalling modulator 3 (AGS3-like, C. elegans)	33.7297	22.2164	42.0128	16.2496	27.3035	142.345	455.079	115.746
ENSMUSG00000020191	73862	Spata48	spermatogenesis associated 48	0	0	0	0	0	7.27311	17.6302	9.41024
ENSMUSG00000059791	106582	Nrm	nurim (nuclear envelope membrane protein)	728.936	1538.99	766.064	459.323	853.233	199.491	186.219	192.91
ENSMUSG00000050926	245403	Dcaf12l2	DDB1 and CUL4 associated factor 12-like 2	0.936936	0	0	0	0	15.5852	7.71321	15.9974
ENSMUSG00000020471	18972	Pold2	polymerase (DNA directed), delta 2, regulatory subunit	2812.68	8389.73	4307.66	3017.01	2574.33	791.73	730.551	797.988
ENSMUSG00000002814	21975	Top3a	topoisomerase (DNA) III alpha	674.594	831.097	716.9	714.984	674.786	425.996	459.487	489.333
ENSMUSG00000026928	332579	Card9	caspase recruitment domain family, member 9	5.62162	4.03935	9.83279	7.58316	11.7015	69.614	120.106	27.2897
ENSMUSG00000050471	109229	Fam118b	family with sequence similarity 118, member B	412.252	514.007	497.003	584.987	420.278	971.479	825.313	926.909
ENSMUSG00000004880	98386	Lbr	lamin B receptor	1855.13	6258.97	2993.64	2207.78	2589.93	601.59	371.336	660.599
ENSMUSG00000036777	68743	Anln	anillin, actin binding protein	6612.9	8575.54	7254.81	2388.7	3437.31	971.479	383.457	949.493
ENSMUSG00000048138	226049	Dmrt2	doublesex and mab-3 related transcription factor 2	0	1.00984	1.78778	0	0	19.7413	13.2226	22.5846
ENSMUSG00000067235	15007	H2-Q10	histocompatibility 2, Q region locus 10	55.2792	207.017	79.5562	11.9164	58.5074	1.03902	2.20377	2.82307
ENSMUSG00000057666	14433	Gapdh	glyceraldehyde-3-phosphate dehydrogenase	144243	251909	188916	124925	116879	47528.7	58863.9	46683.3
ENSMUSG00000063193	217304	Cd300lb	CD300 molecule like family member B	7.49549	1.00984	15.1961	0	1.95025	301.314	417.615	109.159
ENSMUSG00000060550	15018	H2-Q7	histocompatibility 2, Q region locus 7	2121.22	1979.28	1095.02	72.5817	880.537	67.536	47.3811	41.4051
ENSMUSG00000047369	240960	Dnah14	dynein, axonemal, heavy chain 14	0	0	0	0	2.92537	62.3409	20.9359	70.5768
ENSMUSG00000035455	60530	Fignl1	fidgetin-like 1	797.333	1716.72	1244.29	714.984	630.905	205.725	71.6227	195.733
ENSMUSG00000034329	237911	Brip1	BRCA1 interacting protein C-terminal helicase 1	435.675	808.88	618.572	216.662	508.04	109.097	38.566	82.8101
ENSMUSG00000023919	83815	Cenpq	centromere protein Q	370.09	996.71	581.028	441.99	403.701	123.643	94.7623	146.8
ENSMUSG00000032661	246727	Oas3	2'-5' oligoadenylate synthetase 3	9407.78	781.614	3982.28	7.58316	1295.94	14.5462	35.2604	14.1154
ENSMUSG00000087132	319314	A930001C03Rik	RIKEN cDNA A930001C03 gene	20.6126	5.04919	16.9839	3.24993	4.87562	108.058	101.374	99.7486
ENSMUSG00000056216	12611	Cebpg	CCAAT/enhancer binding protein (C/EBP), gamma	3785.22	2825.53	3599.69	3695.17	3143.8	2030.24	2120.03	1901.81
ENSMUSG00000037487	70790	Ubr5	ubiquitin protein ligase E3 component n-recognin 5	10992.1	11936.3	10732.9	13039.8	10606.4	7281.42	8106.58	7301.41
ENSMUSG00000030726	67967	Pold3	polymerase (DNA-directed), delta 3, accessory subunit	1864.5	2648.8	1689.45	1242.55	1914.17	714.842	556.453	721.765
ENSMUSG00000030682	52858	Cdipt	CDP-diacylglycerol--inositol 3-phosphatidyltransferase (phosphatidylinositol synthase)	3273.66	2304.45	2841.68	3060.35	3244.24	5384.18	4900.09	5645.2
ENSMUSG00000040660	13094	Cyp2b9	cytochrome P450, family 2, subfamily b, polypeptide 9	0	0	0	0	0	14.5462	7.71321	7.52819
ENSMUSG00000078122	100038363	F630028O10Rik	RIKEN cDNA F630028O10 gene	3.74775	0	1.78778	4.33323	1.95025	41.5606	46.2793	15.0564
ENSMUSG00000063445	67824	Nmral1	NmrA-like family domain containing 1	502.198	1255.23	774.109	830.898	727.442	270.144	203.849	256.9
ENSMUSG00000026831	69327	1700007K13Rik	RIKEN cDNA 1700007K13 gene	6.55855	1.00984	3.57556	21.6662	16.5771	196.374	157.57	159.033
ENSMUSG00000028484	101739	Psip1	PC4 and SFRS1 interacting protein 1	4601.29	7840.38	4909.24	3062.51	4863.92	1618.79	1485.34	1603.51
ENSMUSG00000091754	100041151	Gm3636	predicted gene 3636	21.5495	17.1672	53.6334	61.7486	55.5821	0	0	0.941024
ENSMUSG00000031821	272551	Gins2	GINS complex subunit 2 (Psf2 homolog)	959.423	1623.82	1297.03	846.064	577.273	296.119	265.555	262.546
ENSMUSG00000028068	404710	Iqgap3	IQ motif containing GTPase activating protein 3	2008.79	7566.71	3829.42	1398.55	3404.16	411.45	127.819	446.045
ENSMUSG00000027699	13605	Ect2	ect2 oncogene	3478.84	8944.13	5372.28	1968.37	2660.14	596.395	188.423	590.022
ENSMUSG00000020770	217331	Unk	unkempt family zinc finger	1763.31	1954.04	1601.85	1336.8	1962.92	866.539	982.883	826.219
ENSMUSG00000015143	109711	Actn1	actinin, alpha 1	15577.5	18972.8	21754.6	16246.4	17962.8	53572.7	30660	56619.5
ENSMUSG00000057406	107823	Nsd2	nuclear receptor binding SET domain protein 2	5668.47	8425.08	6528.97	7507.33	8363.64	3256.27	1882.02	3200.42
ENSMUSG00000020423	12227	Btg2	BTG anti-proliferation factor 2	1075.6	2160.04	1631.35	2719.1	2315.92	9118.4	5349.66	8405.23
ENSMUSG00000076435	264895	Acsf2	acyl-CoA synthetase family member 2	1851.39	1537.98	1336.37	1189.47	1789.35	644.189	784.544	522.268
ENSMUSG00000031262	102920	Cenpi	centromere protein I	732.684	1511.73	1054.79	257.827	737.194	137.15	48.483	99.7486
ENSMUSG00000028468	242406	Rgp1	RAB6A GEF compex partner 1	2097.8	1721.77	1887	1693.21	2046.79	3259.39	2748.11	3393.33
ENSMUSG00000054435	107526	Gimap4	GTPase, IMAP family member 4	0	1.00984	1.78778	2.16662	0.975124	30.1314	15.4264	13.1743
ENSMUSG00000039055	268465	Eme1	essential meiotic structure-specific endonuclease 1	312.937	655.385	567.62	181.996	384.199	71.692	24.2415	72.4589
ENSMUSG00000027883	76123	Gpsm2	G-protein signalling modulator 2 (AGS3-like, C. elegans)	1165.55	1564.24	1407.88	596.903	1128.22	336.641	369.132	325.594
ENSMUSG00000039238	319530	Zfp750	zinc finger protein 750	4.68468	1.00984	0	0	0	71.692	34.1585	92.2204
ENSMUSG00000004317	12728	Clcn5	chloride channel, voltage-sensitive 5	2637.48	2521.57	2863.13	3827.33	3336.87	10736.1	5560.12	11160.5
ENSMUSG00000030359	11287	Pzp	PZP, alpha-2-macroglobulin like	57.1531	37.364	68.8295	54.1654	44.8557	11.4292	13.2226	18.8205
ENSMUSG00000068744	56742	Psrc1	proline/serine-rich coiled-coil 1	312.937	474.624	806.289	122.414	293.512	3022.5	3510.61	3055.51
ENSMUSG00000054999	381204	Naaladl1	N-acetylated alpha-linked acidic dipeptidase-like 1	78.7027	130.269	95.6462	37.9158	84.8358	18.7023	8.8151	15.9974
ENSMUSG00000036430	72726	Tbcc	tubulin-specific chaperone C	396.324	445.338	395.099	453.906	553.87	750.169	810.989	849.745
ENSMUSG00000037991	223970	Rmi2	RecQ mediated genome instability 2	135.856	257.509	121.569	137.58	114.09	38.4436	11.0189	30.1128
ENSMUSG00000039849	228866	Pcif1	phosphorylated CTD interacting factor 1	2476.32	2512.48	1999.63	2031.2	1784.48	1096.16	1054.51	1279.79
ENSMUSG00000022833	239839	Ccdc14	coiled-coil domain containing 14	370.09	626.099	505.048	446.323	402.726	188.062	144.347	220.2
ENSMUSG00000022034	71988	Esco2	establishment of sister chromatid cohesion N-acetyltransferase 2	533.117	1229.98	830.424	155.996	461.234	86.2383	33.0566	53.6384
ENSMUSG00000078521	69885	Aunip	aurora kinase A and ninein interacting protein	173.333	446.348	311.074	90.9979	158.945	28.0534	8.8151	31.0538
ENSMUSG00000005373	58805	Mlxipl	MLX interacting protein-like	606.198	779.595	1703.75	230.745	867.86	102.863	105.781	84.6922
ENSMUSG00000024397	11629	Aif1	allograft inflammatory factor 1	2.81081	2.01968	9.83279	6.49985	8.77612	68.575	26.4453	77.164
ENSMUSG00000027330	12531	Cdc25b	cell division cycle 25B	2965.4	3699.04	3612.21	1228.47	1174.05	454.05	382.355	457.338
ENSMUSG00000029521	50883	Chek2	checkpoint kinase 2	1411.03	1785.39	1347.09	856.897	1462.69	434.308	564.166	537.325
ENSMUSG00000011958	12175	Bnip2	BCL2/adenovirus E1B interacting protein 2	2266.45	2056.03	2304.45	2252.2	1596.28	3790.33	4544.18	3667.17
ENSMUSG00000024817	109113	Uhrf2	ubiquitin-like, containing PHD and RING finger domains 2	4696.86	4057.53	3258.23	5093.72	3875.14	2141.41	2234.63	2129.54
ENSMUSG00000022881	106344	Rfc4	replication factor C (activator 1) 4	609.946	1878.3	983.279	571.987	552.895	174.555	133.328	148.682
ENSMUSG00000036790	245450	Slitrk2	SLIT and NTRK-like family, member 2	0	0	0	0	0	10.3902	13.2226	5.64614
ENSMUSG00000074785	54712	Plxnc1	plexin C1	5.62162	8.0787	15.1961	5.41654	17.5522	100.784	223.683	41.4051
ENSMUSG00000019230	16876	Lhx9	LIM homeobox protein 9	633.369	400.906	700.81	355.325	1093.11	129.877	42.9736	113.864
ENSMUSG00000021185	217830	Dglucy	D-glutamate cyclase	178.955	155.515	508.623	84.4981	328.617	2243.23	1737.68	2217.99
ENSMUSG00000026683	66977	Nuf2	NUF2, NDC80 kinetochore complex component	678.342	1854.06	1449	322.826	782.049	152.735	68.317	120.451
ENSMUSG00000082396				1.87387	1.00984	4.46945	3.24993	3.9005	18.7023	17.6302	17.8795
ENSMUSG00000097518				51.5315	69.6788	72.4051	35.7492	64.3582	17.6633	13.2226	17.8795
ENSMUSG00000044934	238673	Zfp367	zinc finger protein 367	840.432	1423.87	1265.75	506.988	729.393	218.193	271.064	208.907
ENSMUSG00000027379	12235	Bub1	BUB1, mitotic checkpoint serine/threonine kinase	1857.01	4972.44	2695.08	720.4	1224.76	247.286	68.317	223.023
ENSMUSG00000021377	110052	Dek	DEK proto-oncogene (DNA binding)	3834.88	8024.17	5064.78	3104.76	4738.13	1523.2	1170.2	1509.4
ENSMUSG00000061517	223227	Sox21	SRY (sex determining region Y)-box 21	1.87387	0	0	0	0.975124	27.0144	11.0189	28.2307
ENSMUSG00000024791	67849	Cdca5	cell division cycle associated 5	772.036	1727.83	1201.39	454.99	823.98	199.491	94.7623	196.674
ENSMUSG00000086389				64.6486	45.4427	69.7234	112.664	36.0796	6.23409	14.3245	3.7641
ENSMUSG00000097519	75323	4930558J18Rik	RIKEN cDNA 4930558J18 gene	38.4144	82.8067	71.5112	27.0827	29.2537	7.27311	4.40755	5.64614
ENSMUSG00000000794	140493	Kcnn3	potassium intermediate/small conductance calcium-activated channel, subfamily N, member 3	8.43243	1.00984	7.15112	3.24993	18.5274	102.863	135.532	71.5178
ENSMUSG00000030346	19362	Rad51ap1	RAD51 associated protein 1	473.153	1596.55	1234.46	258.911	592.875	102.863	59.5019	96.9255
ENSMUSG00000010609	19165	Psen2	presenilin 2	349.477	448.368	454.99	628.319	357.871	1045.25	1294.72	1011.6
ENSMUSG00000028466	12913	Creb3	cAMP responsive element binding protein 3	1076.54	954.297	1187.98	1908.79	1277.41	3193.93	3550.28	3264.41
ENSMUSG00000021485	17121	Mxd3	Max dimerization protein 3	238.919	489.771	436.218	61.7486	234.03	31.1705	30.8528	28.2307
ENSMUSG00000039781	12009	Cep131	centrosomal protein 131	1138.38	989.641	1500.84	1076.81	1323.24	539.249	669.947	595.668
ENSMUSG00000085201				0.936936	0	0	2.16662	0	14.5462	14.3245	23.5256
ENSMUSG00000096617				67.4594	119.161	82.2379	62.8319	79.9602	30.1314	26.4453	23.5256
ENSMUSG00000092130	100303738	D030025P21Rik	RIKEN cDNA D030025P21 gene	19.6757	9.08854	14.3022	8.66647	13.6517	40.5216	88.151	53.6384
ENSMUSG00000098113	100039827	Gm2445	glyceraldehyde-3-phosphate dehydrogenase pseudogene	35.6036	56.5509	37.5434	30.3326	26.3283	7.27311	6.61132	9.41024
ENSMUSG00000027323	19361	Rad51	RAD51 recombinase	1047.49	2421.59	1606.32	629.402	906.865	241.052	109.087	244.666
ENSMUSG00000054293	213438	P2ry10b	purinergic receptor P2Y, G-protein coupled 10B	0	1.00984	0	0	0	17.6633	23.1396	6.58717
ENSMUSG00000033491	244954	Prss35	protease, serine 35	649.297	288.814	763.382	64.9985	3330.05	20.7803	33.0566	5.64614
ENSMUSG00000027296	228550	Itpka	inositol 1,4,5-trisphosphate 3-kinase A	97.4414	37.364	67.9356	73.665	35.1045	5.19508	14.3245	5.64614
ENSMUSG00000026941	381352	Mamdc4	MAM domain containing 4	157.405	169.653	208.276	173.329	155.045	78.9652	102.475	77.164
ENSMUSG00000025758	20873	Plk4	polo like kinase 4	60.9009	116.131	93.8584	37.9158	55.5821	14.5462	5.50943	13.1743
ENSMUSG00000055022	12805	Cntn1	contactin 1	0.936936	0	0	0	0	11.4292	7.71321	20.7025
ENSMUSG00000021501	12328	Caml	calcium modulating ligand	1074.67	916.933	997.581	967.394	988.776	1315.39	1332.18	1445.41
ENSMUSG00000039462	12813	Col10a1	collagen, type X, alpha 1	0.936936	0	3.57556	2.16662	0.975124	111.175	12.1208	42.3461
ENSMUSG00000029247	67054	Paics	phosphoribosylaminoimidazole carboxylase, phosphoribosylaminoribosylaminoimidazole, succinocarboxamide synthetase	11850.4	16499.7	9744.29	15637.6	20969.1	5542.11	5145.81	5463.59
ENSMUSG00000018585	11927	Atox1	antioxidant 1 copper chaperone	1317.33	2025.73	1940.63	1514.47	1409.05	3400.7	3924.92	3168.43
ENSMUSG00000018470	16499	Kcnab3	potassium voltage-gated channel, shaker-related subfamily, beta member 3	773.909	218.125	331.633	435.49	396.875	100.784	93.6604	79.046
ENSMUSG00000047459	67068	Dynlrb1	dynein light chain roadblock-type 1	2160.58	2253.96	1921.86	2183.95	2200.85	3003.79	3227.43	2819.31
ENSMUSG00000041236	218035	Vps41	VPS41 HOPS complex subunit	2005.04	1766.21	1227.31	2096.2	2332.5	4344.12	4371.19	4481.16
ENSMUSG00000048922	108912	Cdca2	cell division cycle associated 2	1288.29	3473.84	2099.75	384.574	948.796	173.516	68.317	156.21
ENSMUSG00000045275	385668	Lca5l	Leber congenital amaurosis 5-like	44.036	36.3542	36.6495	60.6653	45.8308	91.4333	119.004	111.041
ENSMUSG00000027715	12428	Ccna2	cyclin A2	2615.93	8830.02	4901.2	1063.81	2252.54	401.06	125.615	358.53
ENSMUSG00000032013	72169	Trim29	tripartite motif-containing 29	1.87387	0	3.57556	0	0	25.9754	72.7245	29.1717
ENSMUSG00000039105	66290	Atp6v1g1	ATPase, H+ transporting, lysosomal V1 subunit G1	4862.7	4689.69	4689.35	3693	4484.6	7328.17	6842.72	6823.37
ENSMUSG00000074361	319430	C5ar2	complement component 5a receptor 2	1.87387	0	0.89389	0	0	32.2095	38.566	10.3513
ENSMUSG00000073409	110557	H2-Q6	histocompatibility 2, Q region locus 6	1545.01	832.106	733.884	50.9155	1006.33	62.3409	26.4453	23.5256
ENSMUSG00000025169	66179	Ogfod3	2-oxoglutarate and iron-dependent oxygenase domain containing 3	398.198	473.614	463.929	349.909	562.647	175.594	241.313	193.851
ENSMUSG00000034311	16571	Kif4	kinesin family member 4	1368.86	2835.62	1798.51	346.659	1092.14	191.179	92.5585	175.972
ENSMUSG00000041449				550.919	198.938	499.684	157.08	694.288	2322.2	6126.49	2743.09
ENSMUSG00000074968	228432	Ano3	anoctamin 3	0.936936	0	16.9839	0	0.975124	543.405	823.11	425.343
ENSMUSG00000004099	13433	Dnmt1	DNA methyltransferase (cytosine-5) 1	6580.1	19576.7	9874.8	4879.22	8180.32	1935.69	1594.43	1818.06
ENSMUSG00000024989	74107	Cep55	centrosomal protein 55	1535.64	2950.75	1957.62	595.82	830.806	226.505	69.4189	199.497
ENSMUSG00000020077	19073	Srgn	serglycin	16.8649	0	2.68167	2.16662	0	539.249	1339.89	130.802
ENSMUSG00000034730	107831	Adgrb1	adhesion G protein-coupled receptor B1	22.4865	2.01968	5.36334	2.16662	5.85074	154.813	67.2151	236.197
ENSMUSG00000022322	20419	Shcbp1	Shc SH2-domain binding protein 1	630.558	2207.51	1385.53	495.072	1512.42	229.622	84.8453	140.213
ENSMUSG00000036155	107895	Mgat5	mannoside acetylglucosaminyltransferase 5	927.567	344.355	921.6	729.067	792.776	3102.5	2301.84	2631.1
ENSMUSG00000030737	101488	Slco2b1	solute carrier organic anion transporter family, member 2b1	3.74775	1.00984	0	2.16662	0.975124	25.9754	40.7698	13.1743
ENSMUSG00000030450	18431	Oca2	oculocutaneous albinism II	0	0	0	0	0	15.5852	5.50943	24.4666
ENSMUSG00000046093	170638	Hpcal4	hippocalcin-like 4	10.3063	3.02951	7.15112	4.33323	37.0547	393.787	84.8453	424.402
ENSMUSG00000096954				187.387	116.131	108.161	55.2487	100.438	29.0924	22.0377	19.7615
ENSMUSG00000005057	23921	Sh2b2	SH2B adaptor protein 2	323.243	599.844	346.829	387.824	484.637	144.423	187.321	124.215
ENSMUSG00000099107				6.55855	13.1279	22.3472	17.3329	19.5025	0	0	0
ENSMUSG00000038644	18971	Pold1	polymerase (DNA directed), delta 1, catalytic subunit	4382.99	6626.56	4748.34	1402.88	3151.6	799.003	626.974	758.465
ENSMUSG00000042029	76044	Ncapg2	non-SMC condensin II complex, subunit G2	1307.96	3256.73	1742.19	777.815	1410.03	342.875	153.162	304.892
ENSMUSG00000046671	76824	Mtfr1l	mitochondrial fission regulator 1-like	2291.75	2173.17	1811.91	2209.95	1957.07	3018.34	3581.13	3262.53
ENSMUSG00000023074	70380	Mospd1	motile sperm domain containing 1	443.171	443.319	393.312	466.906	658.209	939.27	1104.09	1015.37
ENSMUSG00000042485	66175	Mustn1	musculoskeletal, embryonic nuclear protein 1	6.55855	7.06886	9.83279	5.41654	12.6766	55.0678	386.762	34.8179
ENSMUSG00000031546	109145	Gins4	GINS complex subunit 4 (Sld5 homolog)	1127.13	1601.6	1238.04	1559.96	1679.16	736.662	779.034	729.294
ENSMUSG00000045838	214239	Ccdc9b	coiled-coil domain containing 9B	2117.48	1029.02	2080.98	1632.55	1310.57	4310.87	4580.54	4861.33
ENSMUSG00000027933	229543	Ints3	integrator complex subunit 3	5219.67	4848.23	4346.99	4916.05	4294.45	3236.53	2875.93	3324.64
ENSMUSG00000034377	68842	Tulp4	tubby like protein 4	2640.29	1833.87	2271.37	2738.6	3049.21	5461.06	4778.88	5149.28
ENSMUSG00000043858				3743.06	4908.82	4554.37	2852.35	4110.15	1968.93	1780.65	1956.39
ENSMUSG00000065952	546049	Rps23rg1	ribosomal protein S23, retrogene 1	65.5855	54.5312	94.7523	37.9158	82.8855	9.35114	0	9.41024
ENSMUSG00000021469	17702	Msx2	msh homeobox 2	0.936936	8.0787	0	4.33323	0	195.335	59.5019	188.205
ENSMUSG00000042251	212933	Pm20d1	peptidase M20 domain containing 1	6.55855	1.00984	8.9389	0	4.87562	169.359	31.9547	214.553
ENSMUSG00000029726	231803	Mepce	methylphosphate capping enzyme	2592.5	2744.74	2489.48	3080.93	3136.97	1762.17	1744.29	1917.81
ENSMUSG00000079317	66226	Trappc2	trafficking protein particle complex 2	187.387	202.977	248.501	178.746	241.831	369.889	434.143	377.351
ENSMUSG00000051486	93882	Pcdhb11	protocadherin beta 11	1.87387	0	0	1.08331	1.95025	13.5072	12.1208	17.8795
ENSMUSG00000016624	271305	Phf21b	PHD finger protein 21B	27.1712	49.4821	20.5595	24.9161	57.5323	163.125	135.532	147.741
ENSMUSG00000034723	52837	Tmx4	thioredoxin-related transmembrane protein 4	1675.24	1652.09	1896.83	1839.46	1415.88	1040.05	1115.11	1012.54
ENSMUSG00000075224	241528	Lrrc55	leucine rich repeat containing 55	0	1.00984	0	0	0	19.7413	41.8717	6.58717
ENSMUSG00000036223	66468	Ska1	spindle and kinetochore associated complex subunit 1	282.955	712.946	564.045	122.414	240.856	58.1848	13.2226	23.5256
ENSMUSG00000017499	23834	Cdc6	cell division cycle 6	532.18	1360.25	1003.84	501.572	675.761	187.023	46.2793	119.51
ENSMUSG00000039518	386463	Cdsn	corneodesmosin	1232.07	839.175	383.479	3278.09	1817.63	129.877	141.042	181.618
ENSMUSG00000032057	235345	Hoatz	HOATZ cilia and flagella associated protein	2.81081	0	2.68167	1.08331	2.92537	18.7023	53.9925	16.9384
ENSMUSG00000046179	108961	E2f8	E2F transcription factor 8	2117.48	1798.52	1836.05	464.739	1084.34	265.988	76.0302	191.969
ENSMUSG00000031147	54634	Magix	MAGI family member, X-linked	9.36936	5.04919	8.04501	3.24993	8.77612	22.8583	30.8528	35.7589
ENSMUSG00000087691	102640368	Cd55os	CD55 molecule, opposite strand sequence	0	0	0	0	0.975124	11.4292	6.61132	15.9974
ENSMUSG00000035226	241770	Rims4	regulating synaptic membrane exocytosis 4	0.936936	0	0.89389	0	0	15.5852	11.0189	12.2333
ENSMUSG00000004221	16151	Ikbkg	inhibitor of kappaB kinase gamma	2332.03	1747.02	1711.8	2200.2	1714.27	3321.73	3443.4	3658.7
ENSMUSG00000079419	73656	Ms4a6c	membrane-spanning 4-domains, subfamily A, member 6C	0	0	0	0	0.975124	21.8193	80.4377	7.52819
ENSMUSG00000015468	18132	Notch4	notch 4	63.7117	24.2361	50.9517	10.8331	20.4776	281.573	399.985	187.264
ENSMUSG00000020780	217337	Srp68	signal recognition particle 68	5500.75	7435.44	5695.87	5277.88	4807.36	3042.24	3240.65	2872.95
ENSMUSG00000039396	234258	Neil3	nei like 3 (E. coli)	532.18	789.693	725.839	146.247	161.871	51.9508	34.1585	52.6974
ENSMUSG00000049538	271127	Adamts16	a disintegrin-like and metallopeptidase (reprolysin type) with thrombospondin type 1 motif, 16	16.8649	2.01968	5.36334	99.6644	44.8557	2152.84	405.494	2662.16
ENSMUSG00000094690	72240	1600014C23Rik	RIKEN cDNA 1600014C23 gene	23.4234	17.1672	35.7556	21.6662	40.9552	1.03902	5.50943	2.82307
ENSMUSG00000031328	192176	Flna	filamin, alpha	43502	44006.7	42616.2	36221.5	42091.2	79087.8	57962.6	77737.1
ENSMUSG00000037443	70012	Cep85	centrosomal protein 85	1515.96	1867.19	1466.87	1089.81	1530.94	761.598	650.113	764.112
ENSMUSG00000008475	67771	Arpc5	actin related protein 2/3 complex, subunit 5	4843.96	4521.04	4338.05	4459.98	3267.64	9834.28	6904.42	9546.69
ENSMUSG00000035637	76238	Grhpr	glyoxylate reductase/hydroxypyruvate reductase	2083.75	2548.83	2097.96	1360.64	2147.22	817.705	1010.43	849.745
ENSMUSG00000057375	230584	Yipf1	Yip1 domain family, member 1	698.018	578.637	751.761	641.319	724.517	1122.14	1364.14	1041.71
ENSMUSG00000079311	100041236	Gm3222	glyceraldehyde-3-phosphate dehydrogenase pseudogene	23.4234	37.364	34.8617	24.9161	32.1791	7.27311	7.71321	8.46922
ENSMUSG00000095115	319622	Itpripl2	inositol 1,4,5-triphosphate receptor interacting protein-like 2	3213.69	1541.01	2517.19	2900.02	2910.75	6908.41	6463.67	6684.09
ENSMUSG00000052609	263406	Plekhg3	pleckstrin homology domain containing, family G (with RhoGef domain) member 3	4022.27	3226.43	4479.28	4991.89	3615.76	10884.7	6968.33	11877.6
ENSMUSG00000103523				0	0	0	0	0	7.27311	8.8151	5.64614
ENSMUSG00000074802	237436	Gas2l3	growth arrest-specific 2 like 3	1168.36	2719.49	1499.95	375.908	1032.66	198.452	180.709	156.21
ENSMUSG00000026012	12487	Cd28	CD28 antigen	0	0	1.78778	0	0	28.0534	33.0566	9.41024
ENSMUSG00000001517	14235	Foxm1	forkhead box M1	2710.56	7436.45	6794.46	1383.38	2576.28	607.824	350.4	552.381
ENSMUSG00000026773	170768	Pfkfb3	6-phosphofructo-2-kinase/fructose-2,6-biphosphatase 3	3627.82	4402.89	3985.86	5092.63	1947.32	1178.24	1148.17	1304.26
ENSMUSG00000102055				11.2432	1.00984	10.7267	8.66647	9.75124	42.5996	45.1774	43.2871
ENSMUSG00000001280	20683	Sp1	trans-acting transcription factor 1	5370.52	6414.49	4524.87	5256.21	4951.68	3260.43	2610.37	3128.91
ENSMUSG00000024369	27632	Nelfe	negative elongation factor complex member E, Rdbp	2281.44	3274.9	2220.42	2291.2	2042.88	1240.58	1163.59	1254.39
ENSMUSG00000030556	67867	Lrrc28	leucine rich repeat containing 28	689.585	380.709	422.81	444.156	502.189	1242.66	1068.83	1067.12
ENSMUSG00000021217	243931	Tshz3	teashirt zinc finger family member 3	10.3063	0	4.46945	1.08331	0.975124	84.1602	402.189	57.4025
ENSMUSG00000097439				280.144	173.692	435.324	155.996	84.8358	19.7413	40.7698	29.1717
ENSMUSG00000081058	97114	H3c15	H3 clustered histone 15	6.55855	21.2066	8.9389	4.33323	3.9005	72.7311	144.347	50.8153
ENSMUSG00000044748	13214	Defb1	defensin beta 1	6.55855	1.00984	4.46945	8.66647	0	39.4826	88.151	77.164
ENSMUSG00000027424	74528	Mgme1	mitochondrial genome maintenance exonuclease 1	764.54	1306.73	833.999	596.903	564.597	260.793	232.498	275.72
ENSMUSG00000042436	76293	Mfap4	microfibrillar-associated protein 4	0.936936	0	6.25723	1.08331	0.975124	49.8727	805.479	11.2923
ENSMUSG00000054717	97165	Hmgb2	high mobility group box 2	4429.84	13299.6	7903.77	2512.19	2776.18	782.378	331.668	799.87
ENSMUSG00000029608	19894	Rph3a	rabphilin 3A	3.74775	0	1.78778	2.16662	0.975124	35.3265	72.7245	11.2923
ENSMUSG00000004814	56221	Ccl24	chemokine (C-C motif) ligand 24	0	0	0	0	0.975124	70.653	7.71321	17.8795
ENSMUSG00000068037	17171	Mas1	MAS1 oncogene	0.936936	2.01968	1.78778	1.08331	0	28.0534	9.91698	15.9974
ENSMUSG00000094634				11.2432	29.2853	24.135	51.9988	36.0796	0	0	0.941024
ENSMUSG00000065922				252.036	274.676	347.723	233.995	334.468	70.653	145.449	89.3973
ENSMUSG00000023064	20618	Sncg	synuclein, gamma	2.81081	0	0.89389	1.08331	0	14.5462	76.0302	21.6436
ENSMUSG00000041378	12741	Cldn5	claudin 5	0	0	0	0	0	14.5462	18.7321	4.70512
ENSMUSG00000022364	210544	Tbc1d31	TBC1 domain family, member 31	1964.76	2007.56	6136.55	1643.38	1727.92	408.333	496.951	398.053
ENSMUSG00000021610	218335	Clptm1l	CLPTM1-like	3769.29	5007.79	4257.6	4569.4	3577.73	7268.95	6771.1	7744.63
ENSMUSG00000044220	18089	Nkx2-3	NK2 homeobox 3	2013.48	1365.3	223.472	14.083	3247.16	7.27311	36.3623	12.2333
ENSMUSG00000052373	13384	Mpp3	membrane protein, palmitoylated 3 (MAGUK p55 subfamily member 3)	157.405	358.492	40.225	255.661	450.507	27.0144	16.5283	19.7615
ENSMUSG00000023951	22339	Vegfa	vascular endothelial growth factor A	22024.6	12275.6	13600.5	23945.4	20832.5	4087.49	7590.9	3925.95
ENSMUSG00000095788	320832	Sirpb1a	signal-regulatory protein beta 1A	0	0	0	0	0	12.4682	9.91698	4.70512
ENSMUSG00000053007	231991	Creb5	cAMP responsive element binding protein 5	996.9	632.158	1127.2	870.98	994.626	428.074	232.498	351.002
ENSMUSG00000022148	23880	Fyb	FYN binding protein	8.43243	3.02951	0.89389	3.24993	2.92537	52.9898	130.023	17.8795
ENSMUSG00000024833	18969	Pola2	polymerase (DNA directed), alpha 2	2491.31	4673.53	2942.69	1177.56	2038.98	539.249	599.427	589.081
ENSMUSG00000050776	258440	Olfr1317	olfactory receptor 1317	0	0	0	0	0	7.27311	5.50943	13.1743
ENSMUSG00000045328	229841	Cenpe	centromere protein E	2062.2	4269.59	2702.23	784.315	1569.95	331.446	78.234	295.482
ENSMUSG00000096146	16514	Kcnj11	potassium inwardly rectifying channel, subfamily J, member 11	0	0	1.78778	0	0	36.3655	8.8151	39.523
ENSMUSG00000063687	93876	Pcdhb5	protocadherin beta 5	0.936936	0	0.89389	5.41654	1.95025	18.7023	39.6679	20.7025
ENSMUSG00000028811	107271	Yars	tyrosyl-tRNA synthetase	4704.36	5884.33	5177.41	5005.97	4497.27	2991.32	3492.98	3135.49
ENSMUSG00000041498	381293	Kif14	kinesin family member 14	678.342	1834.88	1009.2	294.66	491.462	103.902	24.2415	95.9845
ENSMUSG00000024795	240641	Kif20b	kinesin family member 20B	1588.11	4578.6	2116.73	926.229	1329.09	315.861	109.087	312.42
ENSMUSG00000032366	22003	Tpm1	tropomyosin 1, alpha	17636	27902.8	24160.9	23786.2	21223.6	55095.9	38300.5	53972.4
ENSMUSG00000086665				2.81081	6.05903	3.57556	0	4.87562	27.0144	17.6302	23.5256
ENSMUSG00000022901	12524	Cd86	CD86 antigen	0	0	0	0	0	30.1314	23.1396	4.70512
ENSMUSG00000021175	217946	Cdca7l	cell division cycle associated 7 like	1172.11	1818.72	1045.85	837.397	1142.85	437.425	241.313	427.225
ENSMUSG00000097388	100041204	Gm3200	glyceraldehyde-3-phosphate dehydrogenase pseudogene	28.1081	45.4427	28.6045	35.7492	28.2786	6.23409	12.1208	6.58717
ENSMUSG00000049152	223337	Ugt3a2	UDP glycosyltransferases 3 family, polypeptide A2	267.027	1897.49	463.035	0	281.811	1.03902	2.20377	0
ENSMUSG00000062761	269639	Zfp512	zinc finger protein 512	2273.94	1978.27	1785.1	2422.28	2380.28	1293.57	1136.05	1358.84
ENSMUSG00000040528	380732	Milr1	mast cell immunoglobulin like receptor 1	1.87387	3.02951	8.04501	0	0.975124	73.7701	71.6227	24.4666
ENSMUSG00000031613	15446	Hpgd	hydroxyprostaglandin dehydrogenase 15 (NAD)	0	1.00984	2.68167	2.16662	0	16.6242	28.6491	12.2333
ENSMUSG00000055413	15016	H2-Q5	histocompatibility 2, Q region locus 5	413.189	209.036	213.64	18.4162	190.149	13.5072	8.8151	15.9974
ENSMUSG00000051220	236930	Ercc6l	excision repair cross-complementing rodent repair deficiency complementation group 6 like	799.207	1461.24	1257.7	314.159	860.059	153.774	49.5849	163.738
ENSMUSG00000022443	17886	Myh9	myosin, heavy polypeptide 9, non-muscle	52375.7	41114.5	47842.8	56081.8	59310	103883	80291.2	105742
ENSMUSG00000041219	228482	Arhgap11a	Rho GTPase activating protein 11A	3403.89	4813.9	4627.67	1607.63	1875.16	779.261	599.427	740.586
ENSMUSG00000079659	652925	Tmem243	transmembrane protein 243, mitochondrial	363.531	295.882	321.8	440.907	588.975	138.189	167.487	143.036
ENSMUSG00000027469	72119	Tpx2	TPX2, microtubule-associated	5047.28	8868.4	6684.51	2487.28	2726.45	998.494	422.023	977.724
ENSMUSG00000019942	12534	Cdk1	cyclin-dependent kinase 1	4899.24	10169.1	6736.35	1423.47	4551.88	907.06	431.94	768.817
ENSMUSG00000063018				319.495	866.441	538.122	265.411	443.681	92.4723	128.921	100.69
ENSMUSG00000021965	219114	Ska3	spindle and kinetochore associated complex subunit 3	670.846	1675.32	883.163	278.41	625.054	136.111	51.7887	118.569
ENSMUSG00000044827	21897	Tlr1	toll-like receptor 1	3.74775	3.02951	6.25723	7.58316	0	59.2239	77.1321	23.5256
ENSMUSG00000033970	69263	Rfc3	replication factor C (activator 1) 3	1359.49	1564.24	1057.47	1494.97	1275.46	694.062	433.042	679.419
ENSMUSG00000022360	70472	Atad2	ATPase family, AAA domain containing 2	2298.3	5058.28	11785	2023.62	2520.7	575.614	387.864	527.915
ENSMUSG00000092250				444.108	269.627	50.0578	2.16662	350.07	0	2.20377	0
ENSMUSG00000105258				0	1.00984	2.68167	1.08331	1.95025	25.9754	8.8151	24.4666
ENSMUSG00000042535	14904	Gtpbp1	GTP binding protein 1	2955.1	3524.33	2896.2	2464.53	2369.55	1528.39	1375.15	1671.26
ENSMUSG00000040613	11810	Apobec1	apolipoprotein B mRNA editing enzyme, catalytic polypeptide 1	50.5946	20.1968	87.6012	105.081	11.7015	670.165	1467.71	350.061
ENSMUSG00000066568	67070	Lsm14a	LSM14A mRNA processing body assembly factor	5170.01	5303.67	4581.19	4919.3	4836.62	3897.35	3677	3810.21
ENSMUSG00000056459	109929	Zbtb25	zinc finger and BTB domain containing 25	521.874	850.283	491.639	456.073	598.726	231.7	232.498	258.782
ENSMUSG00000020330	15366	Hmmr	hyaluronan mediated motility receptor (RHAMM)	1867.31	5352.14	3167.05	620.736	1085.31	282.612	123.411	230.551
ENSMUSG00000033083	210789	Tbc1d4	TBC1 domain family, member 4	937.873	2328.69	1921.86	1024.81	1095.06	301.314	467.2	321.83
ENSMUSG00000029366	13178	Dck	deoxycytidine kinase	1530.02	2767.97	1699.28	1472.22	1814.71	727.311	382.355	681.301
ENSMUSG00000028909	19273	Ptpru	protein tyrosine phosphatase, receptor type, U	13.1171	48.4722	16.9839	22.7495	7.80099	249.364	89.2528	271.015
ENSMUSG00000038482	21781	Tfdp1	transcription factor Dp 1	4367.06	9375.33	6390.42	7340.5	8812.2	2811.58	2137.66	2876.71
ENSMUSG00000044469	66443	Tnfaip8l1	tumor necrosis factor, alpha-induced protein 8-like 1	149.91	84.8264	125.145	81.2481	117.015	37.4045	17.6302	39.523
ENSMUSG00000044005	216456	Gls2	glutaminase 2 (liver, mitochondrial)	338.234	1300.67	347.723	191.746	391.025	55.0678	50.6868	65.8717
ENSMUSG00000050192	208691	Eif5a2	eukaryotic translation initiation factor 5A2	629.621	988.631	909.086	869.897	1070.69	478.986	364.725	407.463
ENSMUSG00000026622	18005	Nek2	NIMA (never in mitosis gene a)-related expressed kinase 2	1824.22	4583.65	2853.3	716.067	1120.42	284.69	87.0491	267.251
ENSMUSG00000024298	208292	Zfp871	zinc finger protein 871	1487.85	1322.89	1256.81	1468.97	2125.77	734.584	444.06	650.248
ENSMUSG00000064225	75552	Paqr9	progestin and adipoQ receptor family member IX	109.622	309.01	342.36	151.663	601.652	43.6386	38.566	43.2871
ENSMUSG00000003283	15162	Hck	hemopoietic cell kinase	16.8649	1.00984	8.04501	15.1663	32.1791	245.208	158.672	181.618
ENSMUSG00000041481	20715	Serpina3g	serine (or cysteine) peptidase inhibitor, clade A, member 3G	46.8468	22.2164	20.5595	34.6659	75.0845	165.203	560.86	213.612
ENSMUSG00000032782	216846	Cntrob	centrobin, centrosomal BRCA2 interacting protein	1314.52	1285.52	1280.94	1107.14	859.084	629.643	553.147	644.602
ENSMUSG00000029373	56744	Pf4	platelet factor 4	4.68468	0	2.68167	0	12.6766	344.953	328.362	65.8717
ENSMUSG00000034413	240055	Neurl1b	neuralized E3 ubiquitin protein ligase 1B	1433.51	1089.62	1040.49	440.907	779.124	207.803	294.204	149.623
ENSMUSG00000006134	12929	Crkl	v-crk avian sarcoma virus CT10 oncogene homolog-like	1917.91	2068.15	1872.7	2465.61	1941.47	1342.41	1219.79	1337.2
ENSMUSG00000030254	58186	Rad18	RAD18 E3 ubiquitin protein ligase	1364.18	2247.9	1968.35	696.567	919.542	365.733	288.694	318.066
ENSMUSG00000027186	13711	Elf5	E74-like factor 5	0	0	0	1.08331	0.975124	67.536	3.30566	81.8691
ENSMUSG00000014074	70238	Rnf168	ring finger protein 168	1645.26	1835.89	1641.18	2125.45	1472.44	1070.19	861.676	1002.19
ENSMUSG00000087523				49.6576	76.7477	52.7395	57.4153	64.3582	22.8583	24.2415	25.4077
ENSMUSG00000104342				41.2252	52.5116	32.18	24.9161	51.6816	7.27311	13.2226	7.52819
ENSMUSG00000040321	228491	Zfp770	zinc finger protein 770	690.522	1064.37	909.086	648.902	816.179	418.723	317.343	399.935
ENSMUSG00000039307	238023	Hexdc	hexosaminidase (glycosyl hydrolase family 20, catalytic domain) containing	518.126	556.421	672.205	554.654	717.691	300.275	371.336	331.24
ENSMUSG00000072066	211378	6720489N17Rik	RIKEN cDNA 6720489N17 gene	294.198	169.653	146.598	155.996	280.836	66.497	69.4189	63.9896
ENSMUSG00000032641	14760	Gpr19	G protein-coupled receptor 19	233.297	249.43	386.16	215.578	128.716	61.3019	76.0302	64.9307
ENSMUSG00000039033	75812	Tasp1	taspase, threonine aspartase 1	866.666	1932.83	948.417	928.395	1198.43	342.875	413.208	395.23
ENSMUSG00000035125	330361	Gcfc2	GC-rich sequence DNA binding factor 2	403.82	375.66	444.263	337.992	350.07	231.7	210.46	247.489
ENSMUSG00000021707	13361	Dhfr	dihydrofolate reductase	773.909	1925.76	930.539	477.739	809.353	225.466	126.717	206.084
ENSMUSG00000038987	227736	Cfap157	cilia and flagella associated protein 157	90.8828	72.7083	129.614	108.331	76.0597	234.817	196.136	265.369
ENSMUSG00000031304	16186	Il2rg	interleukin 2 receptor, gamma chain	5.62162	0	2.68167	2.16662	5.85074	77.9261	25.3434	29.1717
ENSMUSG00000030562	50490	Nox4	NADPH oxidase 4	1352	536.224	926.07	1129.89	398.826	7008.16	2323.88	8919.03
ENSMUSG00000037049	20597	Smpd1	sphingomyelin phosphodiesterase 1, acid lysosomal	1887.93	1382.47	1893.26	1591.38	2188.18	3085.88	3653.86	3507.2
ENSMUSG00000064065	320495	Ipcef1	interaction protein for cytohesin exchange factors 1	12.1802	6.05903	8.9389	21.6662	0	122.604	262.249	146.8
ENSMUSG00000026938	14133	Fcna	ficolin A	1.87387	1.00984	1.78778	0	0	24.9364	249.026	8.46922
ENSMUSG00000058672	22151	Tubb2a	tubulin, beta 2A class IIA	911.639	689.719	1530.34	1085.48	682.587	2788.72	4331.52	2765.67
ENSMUSG00000020895	66910	Tmem107	transmembrane protein 107	683.027	1785.39	791.986	673.818	688.438	215.076	261.147	193.851
ENSMUSG00000027639	56045	Samhd1	SAM domain and HD domain, 1	5512	5763.14	4002.84	3944.33	3253.99	1693.59	2225.81	1645.85
ENSMUSG00000023982	14913	Guca1a	guanylate cyclase activator 1a (retina)	160.216	170.663	244.032	200.412	65.3333	31.1705	46.2793	30.1128
ENSMUSG00000039220	52040	Ppp1r10	protein phosphatase 1, regulatory subunit 10	3579.1	3359.73	3493.32	3675.67	3387.58	2791.83	2821.93	2519.12
ENSMUSG00000066632				29.045	47.4624	20.5595	18.4162	28.2786	6.23409	3.30566	3.7641
ENSMUSG00000057766	225187	Ankrd29	ankyrin repeat domain 29	267.964	528.145	689.189	149.497	208.677	23.8973	63.9094	51.7563
ENSMUSG00000029202	71521	Pds5a	PDS5 cohesin associated factor A	5399.56	6894.16	5515.3	7656.82	6719.58	3578.37	2783.37	3749.98
ENSMUSG00000038943	233406	Prc1	protein regulator of cytokinesis 1	6674.73	8779.53	6895.47	1358.47	3581.63	821.861	261.147	743.409
ENSMUSG00000018761	24070	Mpdu1	mannose-P-dolichol utilization defect 1	1146.81	1179.49	1329.21	1276.14	1005.35	1969.97	1700.21	1940.39
ENSMUSG00000039062	16790	Anpep	alanyl (membrane) aminopeptidase	135.856	4.03935	70.6173	28.166	100.438	1428.65	2868.21	571.202
ENSMUSG00000006715	57441	Gmnn	geminin	933.189	1921.72	713.324	452.823	867.86	221.31	161.977	196.674
ENSMUSG00000046275	237858	Trarg1	trafficking regulator of GLUT4 (SLC2A4) 1	0.936936	0	3.57556	2.16662	1.95025	24.9364	12.1208	15.0564
ENSMUSG00000037936	20778	Scarb1	scavenger receptor class B, member 1	4075.67	4204.96	3594.33	3610.67	3385.63	2245.31	1585.62	2341.27
ENSMUSG00000021133	217684	Susd6	sushi domain containing 6	2921.37	1330.97	1854.82	2126.53	2273.01	5313.52	7502.75	4912.15
ENSMUSG00000042606	233876	Hirip3	HIRA interacting protein 3	1269.55	3781.84	2346.46	1015.06	1561.17	461.323	388.966	363.235
ENSMUSG00000025154	71085	Arhgap19	Rho GTPase activating protein 19	739.243	1800.54	1474.02	488.572	576.298	199.491	171.894	183.5
ENSMUSG00000001029	15896	Icam2	intercellular adhesion molecule 2	0	0	0.89389	0	1.95025	34.2875	13.2226	12.2333
ENSMUSG00000018604	21386	Tbx3	T-box 3	3.74775	1.00984	8.9389	0	0	112.214	120.106	62.1076
ENSMUSG00000029727	13113	Cyp3a13	cytochrome P450, family 3, subfamily a, polypeptide 13	22.4865	3.02951	15.1961	21.6662	4.87562	95.5894	143.245	102.572
ENSMUSG00000032440	21813	Tgfbr2	transforming growth factor, beta receptor II	5410.81	5552.09	4746.56	8469.31	6661.07	12524.3	20084.1	14074
ENSMUSG00000025403	108037	Shmt2	serine hydroxymethyltransferase 2 (mitochondrial)	15100.6	38512.2	18416.8	8068.48	13486.9	3437.06	3663.77	3282.29
ENSMUSG00000054136	223780	Adm2	adrenomedullin 2	998.774	654.375	1047.64	359.658	437.831	122.604	206.053	107.277
ENSMUSG00000004798	29869	Ulk2	unc-51 like kinase 2	1401.66	1691.48	1394.47	1588.13	1414.9	2148.68	2079.26	2198.23
ENSMUSG00000017969	19223	Ptgis	prostaglandin I2 (prostacyclin) synthase	4.68468	7.06886	42.0128	2.16662	12.6766	170.398	3191.06	34.8179
ENSMUSG00000059991	53324	Nptx2	neuronal pentraxin 2	5.62162	4.03935	1.78778	0	1.95025	37.4045	92.5585	15.9974
ENSMUSG00000044548	59036	Dact1	dishevelled-binding antagonist of beta-catenin 1	5.62162	1.00984	9.83279	3.24993	8.77612	32.2095	177.404	46.1102
ENSMUSG00000030427	18726	Lilra6	leukocyte immunoglobulin-like receptor, subfamily A (with TM domain), member 6	0	0	0	0	0	13.5072	83.7434	8.46922
ENSMUSG00000078307	330941	AI593442	expressed sequence AI593442	0.936936	1.00984	7.15112	57.4153	0	2456.23	932.196	2303.63
ENSMUSG00000079555	231123	Haus3	HAUS augmin-like complex, subunit 3	759.855	1217.86	891.208	708.484	1221.83	460.284	353.706	334.064
ENSMUSG00000086015	73906	4833417C18Rik	RIKEN cDNA 4833417C18 gene	24.3603	26.2558	30.3923	9.74978	16.5771	1.03902	1.10189	0.941024
ENSMUSG00000027342	18538	Pcna	proliferating cell nuclear antigen	5855.85	12721.9	6678.25	5142.47	4874.64	2105.04	1867.7	2082.49
ENSMUSG00000032267	235323	Usp28	ubiquitin specific peptidase 28	863.855	1261.29	1177.25	776.732	729.393	433.269	399.985	426.284
ENSMUSG00000090952	115488819	Gm17251	predicted gene, 17251	72.1441	67.6591	77.7684	88.8313	99.4626	148.579	197.238	149.623
ENSMUSG00000032583	72825	Mon1a	MON1 homolog A, secretory traffciking associated	288.576	313.05	427.279	391.074	380.298	650.423	781.238	615.43
ENSMUSG00000000154	18400	Slc22a18	solute carrier family 22 (organic cation transporter), member 18	154.595	18.1771	151.067	109.414	69.2338	763.676	755.894	838.452
ENSMUSG00000049823	193736	Zbtb12	zinc finger and BTB domain containing 12	1398.85	1382.47	918.919	1031.31	1798.13	580.809	450.672	547.676
ENSMUSG00000028383	72479	Hsdl2	hydroxysteroid dehydrogenase like 2	980.035	636.198	729.414	933.812	889.313	2338.82	1379.56	2408.08
ENSMUSG00000041798	103988	Gck	glucokinase	163.027	106.033	93.8584	151.663	59.4826	24.9364	17.6302	36.6999
ENSMUSG00000000439	67027	Mkrn2	makorin, ring finger protein, 2	948.18	940.159	1019.93	1035.64	803.502	623.409	561.962	655.894
ENSMUSG00000025791	72157	Pgm1	phosphoglucomutase 1	9686.99	10632.6	7898.41	4182.65	7267.6	2001.14	3162.42	1882.05
ENSMUSG00000091329				22.4865	18.1771	20.5595	18.4162	41.9303	0	1.10189	4.70512
ENSMUSG00000089942	18725	Pira2	paired-Ig-like receptor A2	0	0	0	0	0	5.19508	33.0566	12.2333
ENSMUSG00000031637	67620	Lrp2bp	Lrp2 binding protein	96.5044	32.3148	58.1028	28.166	32.1791	6.23409	7.71321	7.52819
ENSMUSG00000081665	18722	Pira1	paired-Ig-like receptor A1	0	0	0	0	0	16.6242	79.3359	6.58717
ENSMUSG00000020303	20856	Stc2	stanniocalcin 2	1859.82	3094.14	5621.67	7799.82	1523.14	497.688	642.4	574.025
ENSMUSG00000079014	628900	Serpina3i	serine (or cysteine) peptidase inhibitor, clade A, member 3I	273.585	91.8952	183.247	72.5817	364.696	1023.43	2210.39	1186.63
ENSMUSG00000038903	381175	Ccdc68	coiled-coil domain containing 68	9.36936	44.4329	16.9839	38.9991	14.6269	132.994	191.728	135.507
ENSMUSG00000024421	16774	Lama3	laminin, alpha 3	646.486	181.771	255.653	88.8313	29.2537	5476.65	1998.82	6055.49
ENSMUSG00000081343	100384881	Gm16071	ribosomal protein L7A pseudogene	15.9279	3.02951	9.83279	5.41654	0.975124	68.575	59.5019	73.3999
ENSMUSG00000078238				44.036	63.6198	56.3151	27.0827	50.7064	134.033	135.532	113.864
ENSMUSG00000030609	68048	Aen	apoptosis enhancing nuclease	1602.16	2168.12	2567.25	1434.3	1175.02	4897.92	4753.54	4744.64
ENSMUSG00000047115	231946	Fam221a	family with sequence similarity 221, member A	118.054	56.5509	121.569	85.5814	197.95	31.1705	22.0377	23.5256
ENSMUSG00000102742	93723	Pcdhga11	protocadherin gamma subfamily A, 11	8.43243	2.01968	13.4083	3.24993	12.6766	47.7947	46.2793	56.4614
ENSMUSG00000029427	70650	Zcchc8	zinc finger, CCHC domain containing 8	2745.22	2880.06	2728.15	3247.76	2078.96	1518	1261.66	1612.92
ENSMUSG00000005410	17218	Mcm5	minichromosome maintenance complex component 5	2735.85	11069.8	5345.46	2749.44	2123.82	711.725	298.611	707.65
ENSMUSG00000078234	242721	Klhdc7a	kelch domain containing 7A	1033.44	321.128	215.427	1143.97	472.935	5594.06	3195.47	5874.81
ENSMUSG00000044201	12532	Cdc25c	cell division cycle 25C	625.873	997.72	800.031	148.413	235.005	78.9652	18.7321	51.7563
ENSMUSG00000026939	51875	Tmem141	transmembrane protein 141	316.684	218.125	212.746	263.244	331.542	539.249	557.555	511.917
ENSMUSG00000073607	633395	Gm10548	ribosomal protein L29 pseudogene	7.49549	11.1082	8.04501	9.74978	15.602	43.6386	26.4453	35.7589
ENSMUSG00000000916	100609	Nsun5	NOL1/NOP2/Sun domain family, member 5	693.333	1583.43	946.629	987.977	867.86	368.85	388.966	378.292
ENSMUSG00000059659	791299	Gm10069	predicted gene 10069	202.378	262.558	251.183	170.079	168.696	105.98	76.0302	95.0434
ENSMUSG00000022051	12177	Bnip3l	BCL2/adenovirus E1B interacting protein 3-like	13021.5	19761.5	10054.5	9697.78	13778.5	5284.43	5405.86	5083.41
ENSMUSG00000060131	241633	Atp8b4	ATPase, class I, type 8B, member 4	3.74775	4.03935	11.6206	4.33323	2.92537	37.4045	42.9736	20.7025
ENSMUSG00000026814	13805	Eng	endoglin	38.4144	76.7477	147.492	50.9155	52.6567	462.362	2243.44	232.433
ENSMUSG00000039137	73750	Whrn	whirlin	661.477	673.562	678.462	384.574	635.781	1388.12	1218.69	1294.85
ENSMUSG00000007827	232339	Ankrd26	ankyrin repeat domain 26	676.468	1465.27	1407.88	883.98	797.651	387.553	278.777	349.12
ENSMUSG00000034206	77782	Polq	polymerase (DNA directed), theta	325.117	743.241	614.102	222.078	354.945	105.98	41.8717	98.8075
ENSMUSG00000015697	84505	Setdb1	SET domain, bifurcated 1	2868.9	3660.66	2989.17	3410.25	3637.21	2088.42	1742.08	2202
ENSMUSG00000021609	13162	Slc6a3	solute carrier family 6 (neurotransmitter transporter, dopamine), member 3	0.936936	0	0	1.08331	0	32.2095	4.40755	36.6999
ENSMUSG00000020974	18974	Pole2	polymerase (DNA directed), epsilon 2 (p59 subunit)	392.576	1218.87	512.199	361.825	508.04	121.565	119.004	147.741
ENSMUSG00000028282	26885	Casp8ap2	caspase 8 associated protein 2	867.603	1425.89	1207.65	1259.89	1565.07	640.033	496.951	607.902
ENSMUSG00000020808	109212	Pimreg	PICALM interacting mitotic regulator	1924.47	4977.49	3228.73	632.652	1326.17	331.446	115.698	298.305
ENSMUSG00000025473	11501	Adam8	a disintegrin and metallopeptidase domain 8	1010.95	270.637	613.208	197.162	151.144	3927.48	8581.5	2515.36
ENSMUSG00000033033	72691	Calhm2	calcium homeostasis modulator family member 2	28.1081	23.2263	24.135	18.4162	8.77612	107.019	542.128	63.9896
ENSMUSG00000006386	21687	Tek	TEK receptor tyrosine kinase	0.936936	1.00984	2.68167	1.08331	6.82587	30.1314	187.321	15.0564
ENSMUSG00000028959	66587	Fastk	Fas-activated serine/threonine kinase	3320.5	3841.42	3590.76	3883.66	3482.17	2232.84	2778.96	2371.38
ENSMUSG00000026189	111175	Pecr	peroxisomal trans-2-enoyl-CoA reductase	1062.49	1365.3	1067.3	593.653	617.253	324.173	318.445	271.956
ENSMUSG00000035352	20293	Ccl12	chemokine (C-C motif) ligand 12	0	0	0	0	0	24.9364	202.747	5.64614
ENSMUSG00000032033	12023	Barx2	BarH-like homeobox 2	87.1351	719.005	1959.41	89.9146	221.353	30.1314	15.4264	16.9384
ENSMUSG00000013155	102124	Enkd1	enkurin domain containing 1	1737.08	2122.68	2235.62	1730.04	613.353	392.748	394.476	467.689
ENSMUSG00000042719	231713	Naa25	N(alpha)-acetyltransferase 25, NatB auxiliary subunit	2102.49	3556.65	2480.54	3201.18	2484.62	1395.4	1149.27	1405.89
ENSMUSG00000079614	72124	Seh1l	SEH1-like (S. cerevisiae	4945.15	4701.81	4037.7	5692.79	3675.24	2645.33	2572.91	2467.37
ENSMUSG00000060600	13808	Eno3	enolase 3, beta muscle	1606.85	505.929	606.951	445.24	719.642	172.477	175.2	130.802
ENSMUSG00000030042	66979	Pole4	polymerase (DNA-directed), epsilon 4 (p12 subunit)	1507.53	2122.68	1961.19	1930.46	1365.17	939.27	979.578	899.619
ENSMUSG00000038379	22137	Ttk	Ttk protein kinase	613.693	3022.44	1263.96	218.828	670.885	107.019	46.2793	105.395
ENSMUSG00000021714	60411	Cenpk	centromere protein K	265.153	508.958	288.726	112.664	181.373	62.3409	33.0566	50.8153
ENSMUSG00000069631	72149	Strada	STE20-related kinase adaptor alpha	691.459	700.827	800.031	775.649	729.393	964.206	996.106	1006.9
ENSMUSG00000002257	23853	Def6	differentially expressed in FDCP 6	34.6666	92.9051	125.145	257.827	232.08	1033.82	1191.14	1047.36
ENSMUSG00000042256	627626	Ptchd4	patched domain containing 4	73.081	537.234	700.81	854.73	1812.76	55.0678	67.2151	51.7563
ENSMUSG00000104835	433637	Gm5547	predicted gene 5547	0	0	0.89389	0	0	8.31212	17.6302	5.64614
ENSMUSG00000024913	16973	Lrp5	low density lipoprotein receptor-related protein 5	6806.84	6118.61	5108.58	5899.7	4585.03	3213.67	3501.8	3224.89
ENSMUSG00000024660	16319	Incenp	inner centromere protein	3113.44	6256.96	4281.73	1426.72	2965.35	872.773	635.789	828.101
ENSMUSG00000054013	104885	Tmem179	transmembrane protein 179	3.74775	3.02951	5.36334	1.08331	14.6269	54.0288	171.894	34.8179
ENSMUSG00000022074	21933	Tnfrsf10b	tumor necrosis factor receptor superfamily, member 10b	1323.89	725.064	1585.76	1779.88	1626.51	3905.66	4068.17	3845.02
ENSMUSG00000044254	100102	Pcsk9	proprotein convertase subtilisin/kexin type 9	12447.2	34369.8	14819.8	3087.43	12105.2	1807.89	517.887	1791.71
ENSMUSG00000095651				32.7928	54.5312	33.0739	11.9164	22.4279	0	3.30566	3.7641
ENSMUSG00000010803	14394	Gabra1	gamma-aminobutyric acid (GABA) A receptor, subunit alpha 1	0	0	0	0	0	4.15606	11.0189	6.58717
ENSMUSG00000030410	13401	Dmwd	dystrophia myotonica-containing WD repeat motif	3030.99	3626.33	3201.02	2349.7	3223.76	1701.91	1907.37	1608.21
ENSMUSG00000037400	76295	Atp11b	ATPase, class VI, type 11B	4189.98	3947.46	3616.68	3912.91	3446.09	2732.61	2257.77	2721.44
ENSMUSG00000028238	242341	Atp6v0d2	ATPase, H+ transporting, lysosomal V0 subunit D2	42.1621	0	10.7267	25.9994	0	1696.71	3322.19	682.242
ENSMUSG00000008167	68628	Fbxw9	F-box and WD-40 domain protein 9	1025.01	847.254	964.507	1460.3	427.104	3331.08	3196.57	3402.74
ENSMUSG00000020774	11484	Aspa	aspartoacylase	102.126	94.9248	48.2701	89.9146	18.5274	6.23409	13.2226	4.70512
ENSMUSG00000042215	213539	Bag2	BCL2-associated athanogene 2	3523.82	5675.29	4658.95	4368.98	3285.19	1881.66	1358.63	2178.47
ENSMUSG00000031629	71876	Cenpu	centromere protein U	164.901	283.764	212.746	107.248	84.8358	37.4045	26.4453	45.1692
ENSMUSG00000035365	75317	Parpbp	PARP1 binding protein	362.594	951.267	591.755	105.081	477.811	68.575	29.7509	71.5178
ENSMUSG00000003549	13870	Ercc1	excision repair cross-complementing rodent repair deficiency, complementation group 1	1056.86	1308.75	1268.43	886.146	880.537	2067.64	1947.03	2072.14
ENSMUSG00000046699	245446	Slitrk4	SLIT and NTRK-like family, member 4	0	0	0	0	0.975124	12.4682	4.40755	21.6436
ENSMUSG00000018830	17880	Myh11	myosin, heavy polypeptide 11, smooth muscle	6.55855	3.02951	37.5434	6.49985	2.92537	247.286	136.634	191.969
ENSMUSG00000051107				42.1621	17.1672	42.9067	35.7492	14.6269	155.852	89.2528	221.141
ENSMUSG00000005583	17260	Mef2c	myocyte enhancer factor 2C	1.87387	0	7.15112	0	1.95025	56.1068	88.151	26.3487
ENSMUSG00000017943	228858	Gdap1l1	ganglioside-induced differentiation-associated protein 1-like 1	2.81081	7.06886	1.78778	11.9164	12.6766	55.0678	62.8076	37.641
ENSMUSG00000016206	14991	H2-M3	histocompatibility 2, M region locus 3	662.414	442.309	730.308	675.984	826.905	227.544	352.604	235.256
ENSMUSG00000036768	209737	Kif15	kinesin family member 15	488.144	2304.45	1064.62	239.411	474.885	95.5894	42.9736	100.69
ENSMUSG00000019845	71924	Tube1	tubulin, epsilon 1	381.333	709.916	414.765	170.079	415.403	101.823	61.7057	108.218
ENSMUSG00000028621	230582	Cyb5rl	cytochrome b5 reductase-like	180.829	330.217	281.575	283.827	275.96	578.731	502.46	699.181
ENSMUSG00000105813				15.9279	7.06886	16.9839	17.3329	24.3781	59.2239	53.9925	46.1102
ENSMUSG00000022463	20788	Srebf2	sterol regulatory element binding factor 2	14035.3	18370	13521.9	13013.8	12782.9	7986.91	6182.69	8608.49
ENSMUSG00000070443	100041748	Gm10291	glyceraldehyde-3-phosphate dehydrogenase pseudogene	16.8649	36.3542	29.4984	17.3329	21.4527	2.07803	6.61132	0.941024
ENSMUSG00000029910	56150	Mad2l1	MAD2 mitotic arrest deficient-like 1	1611.53	3949.48	3546.06	954.395	1462.69	483.142	338.279	438.517
ENSMUSG00000058392	72462	Rrp1b	ribosomal RNA processing 1B	1878.56	3813.15	3171.52	2686.6	1736.7	942.387	785.645	1053.95
ENSMUSG00000029465	56378	Arpc3	actin related protein 2/3 complex, subunit 3	5349.91	4635.16	4372.02	5577.96	5320.28	7561.95	7436.64	7213.89
ENSMUSG00000021886	14744	Gpr65	G-protein coupled receptor 65	1.87387	1.00984	3.57556	3.24993	0	24.9364	73.8264	11.2923
ENSMUSG00000066684	170741	Pilrb1	paired immunoglobin-like type 2 receptor beta 1	0.936936	0	0	0	0	9.35114	13.2226	4.70512
ENSMUSG00000022490	58200	Ppp1r1a	protein phosphatase 1, regulatory inhibitor subunit 1A	5.62162	3.02951	25.0289	1.08331	1.95025	196.374	83.7434	185.382
ENSMUSG00000038173	320981	Enpp6	ectonucleotide pyrophosphatase/phosphodiesterase 6	2.81081	0	1.78778	0	1.95025	13.5072	12.1208	11.2923
ENSMUSG00000031972	11459	Acta1	actin, alpha 1, skeletal muscle	31.8558	17.1672	68.8295	16.2496	4.87562	492.493	134.43	510.035
ENSMUSG00000026196	12021	Bard1	BRCA1 associated RING domain 1	951.927	1303.7	1167.42	285.993	361.771	142.345	58.4	134.566
ENSMUSG00000017548	52615	Suz12	SUZ12 polycomb repressive complex 2 subunit	4566.63	7009.28	4353.24	4338.65	4094.55	2296.22	1455.59	2255.63
ENSMUSG00000047963	52331	Stbd1	starch binding domain 1	2632.79	1460.23	766.958	1848.12	1880.04	536.132	444.06	451.692
ENSMUSG00000087150				0	0	0	6.49985	3.9005	92.4723	102.475	74.3409
ENSMUSG00000035069	67013	Oma1	OMA1 zinc metallopeptidase	349.477	385.758	472.868	297.91	401.751	775.105	625.872	726.471
ENSMUSG00000076614				0	0	0	0	0	5.19508	5.50943	5.64614
ENSMUSG00000024805	76073	Pcgf5	polycomb group ring finger 5	1208.65	1220.89	786.623	869.897	654.308	416.645	353.706	415.933
ENSMUSG00000031004	17345	Mki67	antigen identified by monoclonal antibody Ki 67	5471.71	14141.8	9997.26	1663.96	5194.49	1090.97	289.796	852.568
ENSMUSG00000046167	235379	Gldn	gliomedin	2.81081	0	0.89389	0	0	37.4045	8.8151	25.4077
ENSMUSG00000027923	68720	Lce1b	late cornified envelope 1B	0	0	0	0	0	11.4292	3.30566	10.3513
ENSMUSG00000021983	50769	Atp8a2	ATPase, aminophospholipid transporter-like, class I, type 8A, member 2	0.936936	2.01968	1.78778	3.24993	4.87562	17.6633	11.0189	19.7615
ENSMUSG00000017002	20568	Slpi	secretory leukocyte peptidase inhibitor	236.108	276.696	220.791	725.817	108.239	25.9754	57.2981	38.582
ENSMUSG00000047786	66643	Lix1	limb and CNS expressed 1	0.936936	1.00984	0.89389	5.41654	0	34.2875	12.1208	28.2307
ENSMUSG00000028871	192199	Rspo1	R-spondin 1	0.936936	0	1.78778	1.08331	0	16.6242	65.0113	7.52819
ENSMUSG00000025383	83430	Il23a	interleukin 23, alpha subunit p19	8.43243	8.0787	19.6656	46.5823	29.2537	250.403	111.291	162.797
ENSMUSG00000024018	68597	Ccdc167	coiled-coil domain containing 167	186.45	145.417	169.839	197.162	173.572	78.9652	113.494	76.223
ENSMUSG00000000530	11482	Acvrl1	activin A receptor, type II-like 1	96.5044	14.1377	39.3312	77.9982	26.3283	321.056	2252.26	208.907
ENSMUSG00000074867	630579	Zfp808	zinc finger protein 808	317.621	318.099	245.82	271.91	391.025	167.281	117.902	160.915
ENSMUSG00000000791	16161	Il12rb1	interleukin 12 receptor, beta 1	106.811	71.6985	59.8906	106.164	21.4527	11.4292	8.8151	14.1154
ENSMUSG00000060735	239336	Rxfp3	relaxin family peptide receptor 3	0	0	0	0	0	10.3902	3.30566	13.1743
ENSMUSG00000041328	74737	Pcf11	PCF11 cleavage and polyadenylation factor subunit	1765.19	2031.79	1589.34	1628.21	1738.65	1234.35	1181.22	1217.69
ENSMUSG00000092187				42.1621	42.4132	47.3762	35.7492	54.6069	93.5114	91.4566	78.105
ENSMUSG00000028678	73804	Kif2c	kinesin family member 2C	1708.03	3970.68	2625.35	453.906	1380.78	276.378	68.317	255.018
ENSMUSG00000030117	14562	Gdf3	growth differentiation factor 3	0	0	0	0	0	8.31212	6.61132	3.7641
ENSMUSG00000003873	12028	Bax	BCL2-associated X protein	2153.08	4221.12	2442.11	2157.95	2569.45	6502.16	6951.8	6366.03
ENSMUSG00000036097	226151	Slf2	SMC5-SMC6 complex localization factor 2	3594.09	5146.13	3609.53	5021.13	9618.62	1568.91	1646.22	1596.92
ENSMUSG00000002379	69875	Ndufa11	NADH:ubiquinone oxidoreductase subunit A11	1467.24	1747.02	1597.38	1686.71	1576.78	2364.8	2690.81	2115.42
ENSMUSG00000022021	56419	Diaph3	diaphanous related formin 3	1366.05	3039.61	2104.22	653.235	1177.95	293.002	266.657	414.051
ENSMUSG00000029238	12753	Clock	circadian locomotor output cycles kaput	2341.4	3316.31	2789.83	3113.43	2517.77	1601.12	1828.03	1519.75
ENSMUSG00000015652	70358	Steap1	six transmembrane epithelial antigen of the prostate 1	2714.3	3788.91	3394.1	5366.71	5353.43	1697.75	1562.48	1753.13
ENSMUSG00000100980				87.1351	40.3935	28.6045	60.6653	47.7811	2.07803	13.2226	1.88205
ENSMUSG00000046897	68744	Zfp740	zinc finger protein 740	5662.84	5894.42	4532.92	5468.54	6311	3677.07	3431.28	3684.11
ENSMUSG00000064368	17722	ND6	NADH dehydrogenase subunit 6	8917.76	15767.6	14251.3	13292.2	13801.9	28912.7	24594.1	25727.6
ENSMUSG00000052504	13837	Epha3	Eph receptor A3	3.74775	0	2.68167	2.16662	0.975124	15.5852	12.1208	13.1743
ENSMUSG00000038542	234069	Pcid2	PCI domain containing 2	1407.28	2074.21	1510.67	1667.21	1768.87	1037.98	995.004	973.019
ENSMUSG00000050107	14841	Haspin	histone H3 associated protein kinase	359.784	1106.78	784.835	262.161	359.821	126.76	78.234	95.9845
ENSMUSG00000028702	19366	Rad54l	RAD54 like (S. cerevisiae)	511.567	1227.96	908.192	213.412	561.671	140.267	42.9736	99.7486
ENSMUSG00000041429	18207	Nthl1	nth (endonuclease III)-like 1 (E.coli)	609.009	678.611	523.819	584.987	517.791	357.421	331.668	398.994
ENSMUSG00000063052	67144	Lrrc40	leucine rich repeat containing 40	1406.34	2805.33	1811.02	1505.8	1859.56	786.534	536.619	823.396
ENSMUSG00000049878	109263	Rlf	rearranged L-myc fusion sequence	2808	2350.9	2233.83	2102.7	2666.96	1561.64	1612.06	1573.39
ENSMUSG00000002550	22245	Uck1	uridine-cytidine kinase 1	1950.7	1845.98	1955.83	1874.12	1802.03	1546.05	1513.99	1579.98
ENSMUSG00000027496	20878	Aurka	aurora kinase A	2240.21	5124.93	3108.06	732.317	1010.23	337.68	132.226	342.533
ENSMUSG00000063628				24.3603	67.6591	44.6945	29.2493	53.6318	153.774	139.94	132.684
ENSMUSG00000022883	19876	Robo1	roundabout guidance receptor 1	7.49549	48.4722	13.4083	160.33	35.1045	756.403	1334.39	712.355
ENSMUSG00000047307	93884	Pcdhb13	protocadherin beta 13	1.87387	0	0	0	0.975124	13.5072	7.71321	16.9384
ENSMUSG00000045237	68618	Eola1	endothelium and lymphocyte associated ASCH domain 1	542.486	464.525	502.366	419.24	579.224	831.212	1161.39	816.809
ENSMUSG00000068246	71898	Apol9b	apolipoprotein L 9b	1852.32	275.686	1475.81	11.9164	1135.04	12.4682	46.2793	5.64614
ENSMUSG00000039218	75956	Srrm2	serine/arginine repetitive matrix 2	42393.6	36839.9	31681.2	30903.5	33503.3	21925.3	20772.8	23333.6
ENSMUSG00000034908	214597	Sidt2	SID1 transmembrane family, member 2	5428.61	4017.13	3343.15	3743.91	5983.36	9340.75	10412.8	9810.18
ENSMUSG00000028024	13809	Enpep	glutamyl aminopeptidase	4463.56	2765.95	4523.08	2952.02	1687.94	1120.06	1064.42	743.409
ENSMUSG00000040722	56807	Scamp5	secretory carrier membrane protein 5	742.991	682.65	1010.1	1550.21	976.099	2573.64	2686.4	2648.04
ENSMUSG00000032788	216134	Pdxk	pyridoxal (pyridoxine, vitamin B6) kinase	16083.4	4794.71	7897.52	5418.71	11671.3	1862.95	2592.74	1909.34
ENSMUSG00000002297	27214	Dbf4	DBF4 zinc finger	2373.26	4159.52	2813.07	1970.54	1536.8	859.266	467.2	837.511
ENSMUSG00000042684	74091	Npl	N-acetylneuraminate pyruvate lyase	92.7567	93.9149	222.579	126.747	224.279	520.547	664.438	473.335
ENSMUSG00000031089	56774	Slc6a14	solute carrier family 6 (neurotransmitter transporter), member 14	0.936936	0	0.89389	1.08331	0	22.8583	4.40755	44.2281
ENSMUSG00000006463	70605	Zdhhc24	zinc finger, DHHC domain containing 24	416.937	239.332	352.193	469.073	419.303	759.52	879.306	883.622
ENSMUSG00000074476	67629	Spc24	SPC24, NDC80 kinetochore complex component, homolog (S. cerevisiae)	430.054	1979.28	981.491	144.08	465.134	88.3163	48.483	71.5178
ENSMUSG00000104315				0	1.00984	0	3.24993	0	14.5462	9.91698	17.8795
ENSMUSG00000036202	51869	Rif1	replication timing regulatory factor 1	2442.59	4501.86	2813.07	4844.56	2357.85	1183.44	644.604	1207.33
ENSMUSG00000035842	320209	Ddx11	DEAD/H box helicase 11	1205.84	1886.38	1422.18	902.396	970.248	517.43	333.872	515.681
ENSMUSG00000005470	66929	Asf1b	anti-silencing function 1B histone chaperone	540.612	1385.5	1160.27	660.818	406.627	197.413	62.8076	168.443
ENSMUSG00000023473	107934	Celsr3	cadherin, EGF LAG seven-pass G-type receptor 3	17.8018	10.0984	23.2411	5.41654	9.75124	68.575	112.392	43.2871
ENSMUSG00000045062	93878	Pcdhb7	protocadherin beta 7	4.68468	2.01968	3.57556	1.08331	5.85074	20.7803	13.2226	19.7615
ENSMUSG00000051599	93873	Pcdhb2	protocadherin beta 2	0	0	0.89389	3.24993	0	13.5072	9.91698	17.8795
ENSMUSG00000061144	78242	Spink12	serine peptidase inhibitor, Kazal type 12	0	0	1.78778	0	0	34.2875	5.50943	56.4614
ENSMUSG00000028256	52184	Odf2l	outer dense fiber of sperm tails 2-like	1665.87	1432.96	1383.74	1415.88	1286.19	947.582	758.098	985.252
ENSMUSG00000054555	11489	Adam12	a disintegrin and metallopeptidase domain 12 (meltrin alpha)	2630.92	1679.36	1996.95	1852.46	395.9	15578	5593.18	14796.7
ENSMUSG00000073492				0	0	0	0	0	12.4682	71.6227	5.64614
ENSMUSG00000023505	14793	Cdca3	cell division cycle associated 3	1468.18	5106.75	4057.37	517.821	1242.31	321.056	155.366	249.371
ENSMUSG00000019961	21917	Tmpo	thymopoietin	7269.69	13391.5	8336.42	6578.93	9951.14	3087.95	1473.22	3544.84
ENSMUSG00000087247	620393	Alkal1	ALK and LTK ligand 1	189.261	302.951	448.733	582.82	1448.06	87.2773	25.3434	68.6948
ENSMUSG00000003309	11768	Ap1m2	adaptor protein complex AP-1, mu 2 subunit	14.991	43.423	8.9389	284.91	11.7015	3010.03	1293.62	3483.67
ENSMUSG00000002833	15193	Hdgfl2	HDGF like 2	3583.78	4178.71	3989.43	4202.15	3893.67	2694.17	3138.17	2869.18
ENSMUSG00000041298	231912	Katnal1	katanin p60 subunit A-like 1	1190.85	1001.76	1011.88	1426.72	1290.09	731.467	620.362	697.299
ENSMUSG00000041202	18782	Pla2g2d	phospholipase A2, group IID	0.936936	0	0	0	0	7.27311	7.71321	5.64614
ENSMUSG00000030867	18817	Plk1	polo like kinase 1	2672.14	7766.66	4119.04	818.981	1773.75	447.816	170.792	441.34
ENSMUSG00000030695	11674	Aldoa	aldolase A, fructose-bisphosphate	98477.6	94499.6	86013.7	55742.7	70313.3	25195.1	43284.3	25848.1
ENSMUSG00000022033	52033	Pbk	PDZ binding kinase	1209.58	4325.14	2181.09	362.908	883.462	194.296	52.8906	183.5
ENSMUSG00000068463	105246089	C730014E05Rik	RIKEN cDNA C730014E05 gene	6.55855	0	4.46945	2.16662	5.85074	28.0534	19.834	23.5256
ENSMUSG00000023830	16004	Igf2r	insulin-like growth factor 2 receptor	5660.97	3500.1	3019.56	5841.2	3866.37	10976.2	10572.6	10278.8
ENSMUSG00000098050				0.936936	0	1.78778	0	2.92537	27.0144	93.6604	7.52819
ENSMUSG00000050675	14723	Gp1ba	glycoprotein 1b, alpha polypeptide	35.6036	26.2558	29.4984	31.4159	32.1791	10.3902	11.0189	12.2333
ENSMUSG00000055301	11529	Adh7	alcohol dehydrogenase 7 (class IV), mu or sigma polypeptide	5256.21	10701.3	4622.3	1250.14	648.457	187.023	156.468	507.212
ENSMUSG00000053963	381310	Stum	mechanosensory transduction mediator	0	0	0	1.08331	0	15.5852	12.1208	3.7641
ENSMUSG00000036928	50878	Stag3	stromal antigen 3	1355.75	1438.01	1337.26	348.825	279.861	128.838	157.57	98.8075
ENSMUSG00000006398	107995	Cdc20	cell division cycle 20	3103.13	8824.97	5485.8	899.146	2169.65	548.6	279.879	526.032
ENSMUSG00000038415	15220	Foxq1	forkhead box Q1	73.081	35.3443	39.3312	179.829	19.5025	724.194	392.272	994.662
ENSMUSG00000001520	60345	Nrip2	nuclear receptor interacting protein 2	272.648	2351.91	2148.91	917.562	577.273	104.941	116.8	181.618
ENSMUSG00000037933	76895	Bicd2	BICD cargo adaptor 2	2301.12	2741.71	2784.47	2751.6	2299.34	4038.65	3509.51	3877.02
ENSMUSG00000054690	59308	Emcn	endomucin	26.2342	8.0787	18.7717	2.16662	18.5274	337.68	55.0943	156.21
ENSMUSG00000020415	30939	Pttg1	pituitary tumor-transforming gene 1	2191.49	2044.92	2104.22	460.406	523.642	247.286	93.6604	201.379
ENSMUSG00000041064	208084	Pif1	PIF1 5'-to-3' DNA helicase	511.567	1077.5	950.205	79.0815	194.05	46.7557	18.7321	56.4614
ENSMUSG00000024301	16580	Kifc5b	kinesin family member C5B	597.765	1080.53	749.08	252.411	553.87	187.023	100.272	138.331
ENSMUSG00000021991	12294	Cacna2d3	calcium channel, voltage-dependent, alpha2/delta subunit 3	36.5405	54.5312	117.1	30.3326	118.965	11.4292	6.61132	12.2333
ENSMUSG00000021866	11744	Anxa11	annexin A11	598.702	370.61	595.331	553.571	621.154	1220.84	923.381	1315.55
ENSMUSG00000020458	68585	Rtn4	reticulon 4	18240.3	11017.3	12977.5	18280.8	10207.6	36058	28631.4	36746.1
ENSMUSG00000038178	215113	Slc43a2	solute carrier family 43, member 2	123.676	291.843	662.372	318.493	444.657	1838.02	1548.15	2100.37
ENSMUSG00000038371	319934	Sbf2	SET binding factor 2	4279.93	6811.36	4506.1	3737.41	5102.82	2440.65	2208.18	2438.19
ENSMUSG00000103749	93702	Pcdhgb5	protocadherin gamma subfamily B, 5	29.982	27.2656	31.2861	8.66647	50.7064	169.359	105.781	144.918
ENSMUSG00000049939	192198	Lrrc4	leucine rich repeat containing 4	0	3.02951	1.78778	1.08331	0	14.5462	11.0189	10.3513
ENSMUSG00000024769	240505	Cdc42bpg	CDC42 binding protein kinase gamma (DMPK-like)	3886.41	2628.61	2411.71	4721.06	2246.69	9674.27	6992.57	10305.2
ENSMUSG00000034607	69693	Pof1b	premature ovarian failure 1B	9.36936	0	0.89389	1.08331	0	96.6284	58.4	108.218
ENSMUSG00000027654	71878	Fam83d	family with sequence similarity 83, member D	730.81	1453.16	951.993	248.078	378.348	88.3163	155.366	100.69
ENSMUSG00000074945	258442	Olfr1314	olfactory receptor 1314	0	0	3.57556	0	0	17.6633	40.7698	28.2307
ENSMUSG00000027848	99543	Olfml3	olfactomedin-like 3	76.8288	3.02951	25.9228	14.083	19.5025	244.169	4065.96	54.5794
ENSMUSG00000020611	14674	Gna13	guanine nucleotide binding protein, alpha 13	5373.33	5799.5	4115.47	3335.51	4958.51	2368.95	2393.3	2394.91
ENSMUSG00000023027	11908	Atf1	activating transcription factor 1	2288.94	2892.18	2358.08	2709.35	2219.38	1214.61	1723.35	1280.73
ENSMUSG00000021497	69672	Txndc15	thioredoxin domain containing 15	1464.43	1092.64	1413.24	1263.14	1459.76	2129.98	2691.91	2034.49
ENSMUSG00000062380	22152	Tubb3	tubulin, beta 3 class III	29.982	55.5411	46.4823	86.6647	21.4527	284.69	647.91	127.979
ENSMUSG00000030162	108078	Olr1	oxidized low density lipoprotein (lectin-like) receptor 1	0	0	16.9839	0	2.92537	264.949	5846.61	68.6948
ENSMUSG00000046805	17476	Mpeg1	macrophage expressed gene 1	238.919	9.08854	12.5145	172.246	13.6517	3189.78	4400.94	1320.26
ENSMUSG00000027552	13559	E2f5	E2F transcription factor 5	1357.62	1327.94	1313.12	1400.72	902.965	705.491	503.562	699.181
ENSMUSG00000057230	269774	Aak1	AP2 associated kinase 1	988.468	862.402	1217.48	1185.14	1187.7	669.126	536.619	659.658
ENSMUSG00000025150	12409	Cbr2	carbonyl reductase 2	1036.25	44.4329	130.508	773.482	85.8109	11.4292	27.5472	9.41024
ENSMUSG00000029816	93695	Gpnmb	glycoprotein (transmembrane) nmb	189.261	673.562	507.729	197.162	4085.77	30325.7	47856.1	11176.5
ENSMUSG00000030361	17057	Klrb1a	killer cell lectin-like receptor subfamily B member 1A	0	0	0	0	0	21.8193	29.7509	2.82307
ENSMUSG00000081683	93897	Fzd10	frizzled class receptor 10	1.87387	0	0.89389	0	0	7.27311	14.3245	13.1743
ENSMUSG00000030677	110033	Kif22	kinesin family member 22	2031.28	4944.17	3325.27	495.072	1506.57	344.953	180.709	351.943
ENSMUSG00000036045				0	0	0	0	0.975124	5.19508	6.61132	8.46922
ENSMUSG00000035042	20304	Ccl5	chemokine (C-C motif) ligand 5	685.837	194.899	92.9645	73.665	87.7612	16.6242	9.91698	22.5846
ENSMUSG00000101389	666907	Ms4a4a	membrane-spanning 4-domains, subfamily A, member 4A	0	0	0	0	0	19.7413	23.1396	2.82307
ENSMUSG00000032322	19200	Pstpip1	proline-serine-threonine phosphatase-interacting protein 1	97.4414	30.2951	95.6462	275.16	39.005	895.631	1338.79	792.342
ENSMUSG00000018822	54612	Sfrp5	secreted frizzled-related sequence protein 5	1.87387	2.01968	4.46945	1.08331	0.975124	14.5462	11.0189	14.1154
ENSMUSG00000009905	70750	Kdsr	3-ketodihydrosphingosine reductase	1347.31	1182.52	1187.98	1503.63	1137.97	2010.49	1997.72	1814.29
ENSMUSG00000073434	106618	Wdr90	WD repeat domain 90	1536.58	3948.47	1370.33	1371.47	2226.21	564.185	501.359	600.373
ENSMUSG00000057346	223672	Apol9a	apolipoprotein L 9a	2899.82	292.853	1476.71	40.0824	1482.19	6.23409	70.5208	4.70512
ENSMUSG00000022053	13592	Ebf2	early B cell factor 2	3.74775	5.04919	1.78778	1.08331	0	22.8583	476.015	6.58717
ENSMUSG00000041406	381306	BC055324	cDNA sequence BC055324	547.171	1338.04	589.967	457.156	535.343	184.945	104.679	209.848
ENSMUSG00000051977	213389	Prdm9	PR domain containing 9	644.612	467.555	394.205	263.244	375.423	136.111	150.959	181.618
ENSMUSG00000041431	268697	Ccnb1	cyclin B1	3149.04	8228.16	2509.15	864.48	1582.63	462.362	155.366	365.117
ENSMUSG00000035683	17279	Melk	maternal embryonic leucine zipper kinase	887.279	2119.65	1507.1	469.073	854.209	230.661	70.5208	238.079
ENSMUSG00000099481	102443350	Xndc1	Xrcc1 N-terminal domain containing 1	292.324	343.345	330.739	139.747	263.283	91.4333	96.9661	106.336
ENSMUSG00000045573	18619	Penk	preproenkephalin	0.936936	0	0.89389	0	0	11.4292	33.0566	5.64614
ENSMUSG00000037706	12520	Cd81	CD81 antigen	10764.5	7345.56	9195.45	6561.6	13247.1	22077	22705.5	21035.7
ENSMUSG00000025925	21749	Terf1	telomeric repeat binding factor 1	1423.21	1434.98	1451.68	730.15	660.159	413.528	315.14	375.469
ENSMUSG00000085541				18.7387	5.04919	8.9389	5.41654	13.6517	115.331	20.9359	169.384
ENSMUSG00000029410	19023	Ppef2	protein phosphatase, EF hand calcium-binding domain 2	105.874	24.2361	17.8778	35.7492	48.7562	2.07803	6.61132	4.70512
ENSMUSG00000106864	71752	Gtf3c2	general transcription factor IIIC, polypeptide 2, beta	1518.77	1917.68	1617.94	2034.45	1975.6	1129.41	1003.82	1214.86
ENSMUSG00000039967	30046	Zfp292	zinc finger protein 292	2882.02	2830.58	1817.28	2429.86	3356.38	1349.68	1147.06	1374.84
ENSMUSG00000024365	13079	Cyp21a1	cytochrome P450, family 21, subfamily a, polypeptide 1	1.87387	1.00984	0	9.74978	0	82.0822	57.2981	97.8665
ENSMUSG00000038641	208665	Akr1d1	aldo-keto reductase family 1, member D1	517.189	3.02951	6.25723	1.08331	3794.21	2.07803	1.10189	0
ENSMUSG00000050914	654824	Ankrd37	ankyrin repeat domain 37	909.765	676.591	809.864	295.743	104.338	30.1314	93.6604	15.9974
ENSMUSG00000033031	224171	Cip2a	cell proliferation regulating inhibitor of protein phosphatase 2A	1225.51	4248.39	2562.78	774.566	1094.09	352.226	186.219	339.71
ENSMUSG00000032120	71764	C2cd2l	C2 calcium-dependent domain containing 2-like	722.378	721.024	599.8	805.981	586.05	1094.08	1270.48	1047.36
ENSMUSG00000025574	21877	Tk1	thymidine kinase 1	2576.58	6309.47	6362.71	877.48	1732.8	522.625	314.038	489.333
ENSMUSG00000022837	320299	Iqcb1	IQ calmodulin-binding motif containing 1	903.207	890.677	724.051	1009.64	598.726	453.011	347.094	426.284
ENSMUSG00000061689	228836	Dlgap4	DLG associated protein 4	2659.03	2233.76	2651.28	4046.16	1732.8	6568.65	6480.2	6864.77
ENSMUSG00000036698	239528	Ago2	argonaute RISC catalytic subunit 2	6312.14	7326.37	6289.41	6898.51	5452.89	4387.76	3759.64	4435.05
ENSMUSG00000059430	11468	Actg2	actin, gamma 2, smooth muscle, enteric	2.81081	2.01968	16.09	0	3.9005	86.2383	352.604	40.464
ENSMUSG00000026986	140483	Hnmt	histamine N-methyltransferase	18.7387	2.01968	16.9839	15.1663	3.9005	100.784	60.6038	115.746
ENSMUSG00000041801	27280	Phlda3	pleckstrin homology like domain, family A, member 3	2748.97	1226.95	1769.01	664.068	1111.64	5798.74	10583.6	5338.43
ENSMUSG00000031756	72155	Cenpn	centromere protein N	349.477	1178.48	631.086	386.741	272.06	134.033	82.6415	101.631
ENSMUSG00000087327				0.936936	3.02951	1.78778	2.16662	3.9005	10.3902	14.3245	15.0564
ENSMUSG00000091864	102638296	Gm17102	predicted gene 17102	3.74775	8.0787	6.25723	4.33323	2.92537	17.6633	19.834	19.7615
ENSMUSG00000025933	75712	Tmem14a	transmembrane protein 14A	94.6306	48.4722	102.797	34.6659	117.99	293.002	325.057	299.246
ENSMUSG00000101878				52.4684	116.131	66.1479	32.4993	38.0298	14.5462	7.71321	12.2333
ENSMUSG00000020704	11418	Asic2	acid-sensing (proton-gated) ion channel 2	1.87387	0	0	1.08331	0	7.27311	14.3245	12.2333
ENSMUSG00000057135	327957	Scimp	SLP adaptor and CSK interacting membrane protein	0	0	0.89389	0	0	25.9754	6.61132	5.64614
ENSMUSG00000029104	15194	Htt	huntingtin	5598.19	5230.96	4718.84	6252.86	6794.66	3558.63	2828.54	3564.6
ENSMUSG00000014602	16560	Kif1a	kinesin family member 1A	618.378	10.0984	255.653	250.244	1007.3	8748.51	8661.93	9895.81
ENSMUSG00000011008	68279	Mcoln2	mucolipin 2	14.054	2.01968	7.15112	7.58316	8.77612	51.9508	254.536	23.5256
ENSMUSG00000034906	215387	Ncaph	non-SMC condensin I complex, subunit H	2335.78	4452.38	3102.69	1008.56	1411	595.356	288.694	511.917
ENSMUSG00000066442	107885	Mthfs	5, 10-methenyltetrahydrofolate synthetase	31.8558	27.2656	36.6495	42.249	40.9552	75.8481	110.189	66.8127
ENSMUSG00000020427	16009	Igfbp3	insulin-like growth factor binding protein 3	124.613	14.1377	406.72	105.081	198.925	1332.02	11576.4	815.868
ENSMUSG00000045751	212377	Mms22l	MMS22-like, DNA repair protein	806.702	1578.38	1059.26	529.738	762.547	322.095	219.276	306.774
ENSMUSG00000027855	20957	Sycp1	synaptonemal complex protein 1	68.3964	0	41.1189	198.245	134.567	0	0	0
ENSMUSG00000090675	545205	Olfr111	olfactory receptor 111	0	0	0	0	0	4.15606	15.4264	5.64614
ENSMUSG00000022471	14375	Xrcc6	X-ray repair complementing defective repair in Chinese hamster cells 6	1968.5	4790.67	2726.36	2584.77	2311.04	1098.24	878.204	1097.23
ENSMUSG00000002332	52585	Dhrs1	dehydrogenase/reductase (SDR family) member 1	2175.57	1611.7	2075.61	1087.64	2017.53	4547.77	3465.43	5047.65
ENSMUSG00000026708	70454	Cenpl	centromere protein L	428.18	720.014	495.215	288.16	336.418	174.555	110.189	156.21
ENSMUSG00000024787	69024	Snx15	sorting nexin 15	900.396	998.73	915.343	825.481	1003.4	1608.4	1234.11	1793.59
ENSMUSG00000063524	13806	Eno1	enolase 1, alpha non-neuron	61676.6	134580	85967.2	54638.8	76824.2	27650.3	32542	28414.2
ENSMUSG00000039117	228980	Taf4	TATA-box binding protein associated factor 4	1665.87	1988.37	1782.42	1738.71	1266.69	963.167	831.925	1045.48
ENSMUSG00000040865	227195	Ino80d	INO80 complex subunit D	3258.66	2576.1	2284.78	3277.01	2204.76	1526.31	1322.26	1543.28
ENSMUSG00000026429	67196	Ube2t	ubiquitin-conjugating enzyme E2T	777.657	1592.51	959.144	309.826	355.92	140.267	95.8642	159.033
ENSMUSG00000023330	69185	Dtwd1	DTW domain containing 1	716.756	1054.27	708.855	818.981	468.06	303.392	345.993	296.423
ENSMUSG00000038425	26447	Poli	polymerase (DNA directed), iota	496.576	601.863	398.675	477.739	417.353	272.222	258.943	287.953
ENSMUSG00000024640	107272	Psat1	phosphoserine aminotransferase 1	4858.02	17406.6	8263.12	7933.07	6310.03	2042.7	2654.45	2145.53
ENSMUSG00000026976	18510	Pax8	paired box 8	6825.58	8071.63	6153.54	9764.94	6921.43	3812.15	3044.51	4493.39
ENSMUSG00000001794	12336	Capns1	calpain, small subunit 1	12874.4	13033	11364	8229.89	10182.2	19590.6	19597.1	20807
ENSMUSG00000047161	71367	Chst9	carbohydrate (N-acetylgalactosamine 4-0) sulfotransferase 9	67.4594	90.8854	89.389	60.6653	13.6517	9.35114	8.8151	10.3513
ENSMUSG00000086478				0	0	0	1.08331	0	5.19508	5.50943	12.2333
ENSMUSG00000019992	71804	Mtfr2	mitochondrial fission regulator 2	292.324	436.25	370.07	73.665	248.657	62.3409	39.6679	55.5204
ENSMUSG00000036449	78076	Lcn8	lipocalin 8	0	0	0	0	0	7.27311	3.30566	5.64614
ENSMUSG00000045667	276829	Smtnl2	smoothelin-like 2	1023.13	1820.74	1276.47	1835.12	1116.52	541.327	433.042	700.122
ENSMUSG00000032101	30959	Ddx25	DEAD box helicase 25	14.991	219.135	97.434	73.665	533.393	6.23409	11.0189	11.2923
ENSMUSG00000028438	109242	Kif24	kinesin family member 24	428.18	773.536	500.578	191.746	404.676	116.37	56.1962	129.861
ENSMUSG00000000958	20540	Slc7a7	solute carrier family 7 (cationic amino acid transporter, y+ system), member 7	200.504	198.938	133.19	50.9155	346.169	1159.54	1007.12	871.388
ENSMUSG00000035212	230514	Leprot	leptin receptor overlapping transcript	2360.14	1220.89	1762.75	2024.7	2961.45	5168.06	5771.68	4943.2
ENSMUSG00000036469	72925	Marchf1	membrane associated ring-CH-type finger 1	2.81081	16.1574	16.9839	4.33323	11.7015	97.6674	167.487	31.9948
ENSMUSG00000017861	17865	Mybl2	myeloblastosis oncogene-like 2	921.945	4046.42	2235.62	477.739	578.249	180.789	90.3547	207.966
ENSMUSG00000072601	13586	Ear1	eosinophil-associated, ribonuclease A family, member 1	0	0	0	0	0	21.8193	3.30566	9.41024
ENSMUSG00000026208	13346	Des	desmin	25.2973	2.01968	33.9678	1.08331	2.92537	392.748	520.091	148.682
ENSMUSG00000024140	13819	Epas1	endothelial PAS domain protein 1	26.2342	29.2853	163.582	15.1663	152.119	857.188	2987.22	422.52
ENSMUSG00000029722	231801	Agfg2	ArfGAP with FG repeats 2	1658.38	1606.65	1377.48	1177.56	1232.56	853.031	887.019	799.87
ENSMUSG00000083337	100039639	Gm11539	ribosomal protein L18 pseudogene	15.9279	21.2066	26.8167	11.9164	15.602	45.7167	59.5019	44.2281
ENSMUSG00000096233	236069	Gm13238	carnitine deficiency-associated gene expressed in ventricle 3 pseudogene	2.81081	2.01968	0.89389	3.24993	6.82587	16.6242	15.4264	16.9384
ENSMUSG00000038025	18676	Phf2	PHD finger protein 2	3878.92	3590.98	3258.23	3226.09	3422.69	2597.54	2492.47	2679.1
ENSMUSG00000032555	235559	Topbp1	topoisomerase (DNA) II binding protein 1	4854.27	8844.16	6473.55	4001.74	4401.71	2339.86	1549.25	2248.11
ENSMUSG00000079000				0.936936	0	0	3.24993	0	16.6242	8.8151	25.4077
ENSMUSG00000040312	240084	Cchcr1	coiled-coil alpha-helical rod protein 1	1881.37	1678.35	2010.36	1793.96	1730.85	1265.52	1235.22	1431.3
ENSMUSG00000029463	68948	Fam216a	family with sequence similarity 216, member A	858.234	1450.13	840.256	899.146	1409.05	494.571	445.162	489.333
ENSMUSG00000037992	19401	Rara	retinoic acid receptor, alpha	3270.84	2689.2	3105.37	2851.27	4374.41	1791.26	1698.01	1850.05
[truncated: 22,389 more rows]

## Sheet: rlogCounts
Supporting Information File 1: rlog transformed counts in mouse ccRCC cell lines and primary renal epithelial cells
[truncated: 23,643 more rows]
