# Supplementary material for: ATR represents a therapeutic vulnerability in clear cell renal cell carcinoma
Source: JCI Insight. 2022 Dec 22;7(24):e156087. doi: 10.1172/jci.insight.156087 (PMC9869969; doi:10.1172/jci.insight.156087)
Supplement: Supplemental data set 2 [file jciinsight-7-156087-s059.xlsx]

## Sheet: log2FC
Supporting Information File 2: Differentially expressed genes (DESeq2) between human ccRCC cell lines and RPTEC cells
ENSEMBL	ENTREZ	Symbol	Genename	RCC4-RPTEC	769P-RPTEC	A498-RPTEC	786O-RPTEC	SLR22-RPTEC
ENSG00000227232	653635	WASH7P	WASP family homolog 7, pseudogene	0.236321	0.348662	-0.509506	0.290352	-0.0401951
ENSG00000237683				0.816771	-1.00123	3.37944	-0.741966	0.00388798
ENSG00000225972	100887749	MTND1P23	MT-ND1 pseudogene 23	0.52505	0.795355	0.217063	-0.745698	0.761644
ENSG00000225630	100652939	MTND2P28	MT-ND2 pseudogene 28	0.25704	-0.0906285	0.332084	-0.76297	-4.22901
ENSG00000237973	107075141	MTCO1P12	MT-CO1 pseudogene 12	-0.681141	-0.680425	-0.752002	-2.15127	-0.647272
ENSG00000229344	107075310	MTCO2P12	MT-CO2 pseudogene 12	-0.0169498	0.423977	0.0575418	-0.635891	0.433239
ENSG00000248527	106480796	MTATP6P1	MT-ATP6 pseudogene 1	0.260043	-0.175728	0.263261	-1.33191	0.566532
ENSG00000198744	107075270	MTCO3P12	MT-CO3 pseudogene 12	-2.52001	-2.51929	-2.71354	-4.22003	-1.94014
ENSG00000224956				-0.980082	-0.159074	-0.18533	0.31563	0.2351
ENSG00000228327				-0.265629	-0.328779	0.132891	0.766411	0.213407
ENSG00000225880	79854	LINC00115	long intergenic non-protein coding RNA 115	-0.135569	-2.01414	-1.18868	-1.13688	-0.441291
ENSG00000228794	643837	LINC01128	long intergenic non-protein coding RNA 1128	-0.858631	-2.22165	-1.95734	-0.155629	-1.2897
ENSG00000230699				0.61103	-2.12666	0.747152	-0.54757	0.285516
ENSG00000223764	100130417	LINC02593	long intergenic non-protein coding RNA 2593	2.42528	3.48294	2.58697	3.85543	3.37937
ENSG00000187634	148398	SAMD11	sterile alpha motif domain containing 11	4.40298	5.1308	4.31654	5.3035	6.88305
ENSG00000188976	26155	NOC2L	NOC2 like nucleolar associated transcriptional repressor	-0.192369	-0.194885	-0.0682598	0.890717	-0.162791
ENSG00000187961	339451	KLHL17	kelch like family member 17	-0.0951179	-0.757911	-1.04304	0.0287291	0.588271
ENSG00000187583	84069	PLEKHN1	pleckstrin homology domain containing N1	-1.09159	-2.27128	-2.22213	-0.366462	-1.03847
ENSG00000187642	84808	PERM1	PPARGC1 and ESRR induced regulator, muscle 1	-0.637153	-2.1909	-2.13402	-0.193286	-1.07898
ENSG00000272512				2.24042	-0.930837	-0.627434	-0.306661	0.350773
ENSG00000188290	57801	HES4	hes family bHLH transcription factor 4	-0.26759	-1.26622	-2.62716	-1.38936	-1.33494
ENSG00000187608	9636	ISG15	ISG15 ubiquitin like modifier	-1.52647	-2.34692	1.53587	-0.368507	-1.17841
ENSG00000188157	375790	AGRN	agrin	-1.91291	-2.16336	-2.07152	-1.40763	-1.71643
ENSG00000217801	100288175	LOC100288175	uncharacterized LOC100288175	-0.93016	-0.492527	-2.14366	-0.535666	-0.923564
ENSG00000273443				-2.41009	-1.25792	-2.22407	-1.35339	-1.77001
ENSG00000131591	54991	C1orf159	chromosome 1 open reading frame 159	0.0665195	-0.164179	-0.367584	0.434835	0.233407
ENSG00000272141				-1.72091	-1.77074	-3.31418	-2.2175	-2.27052
ENSG00000078808	51150	SDF4	stromal cell derived factor 4	-0.82907	-1.41505	-1.01503	-0.0354041	-0.657439
ENSG00000176022	126792	B3GALT6	beta-1,3-galactosyltransferase 6	-0.438578	-0.757359	-1.4221	-0.379236	-1.23643
ENSG00000184163	388581	C1QTNF12	C1q and TNF related 12	0.366443	1.80704	0.673234	-0.883938	-1.14778
ENSG00000160087	118424	UBE2J2	ubiquitin conjugating enzyme E2 J2	-0.43211	-1.2309	-1.49589	-0.383764	-0.98503
ENSG00000230415				-0.310789	-2.09226	0.0914571	0.395794	0.755189
ENSG00000162572	6339	SCNN1D	sodium channel epithelial 1 subunit delta	0.0274663	-1.65543	-0.00146424	0.364767	0.826695
ENSG00000131584	116983	ACAP3	ArfGAP with coiled-coil, ankyrin repeat and PH domains 3	-1.22064	-0.519911	-0.37312	-0.553857	-0.200815
ENSG00000169972	126789	PUSL1	pseudouridine synthase like 1	-0.208576	-0.369709	-0.422159	0.25415	-0.571735
ENSG00000127054	54973	INTS11	integrator complex subunit 11	-0.498549	-0.749403	-0.616455	0.144796	-0.463956
ENSG00000240731				-0.839437	-1.17293	-0.735669	-0.319099	-0.797895
ENSG00000224051	80772	CPTP	ceramide-1-phosphate transfer protein	-0.583738	-0.666031	-1.17804	0.0483169	-0.325698
ENSG00000169962	83756	TAS1R3	taste 1 receptor member 3	1.50067	0.349752	0.382449	0.0111438	0.868912
ENSG00000107404	1855	DVL1	dishevelled segment polarity protein 1	-0.747134	-0.051947	-1.22353	-0.445414	-1.16864
ENSG00000162576	54587	MXRA8	matrix remodeling associated 8	2.03308	-2.45475	-1.98444	-3.524	-2.97205
ENSG00000175756	54998	AURKAIP1	aurora kinase A interacting protein 1	-0.00425062	-0.315699	-0.593689	0.488508	-0.0955966
ENSG00000221978	81669	CCNL2	cyclin L2	-1.25876	-1.97353	-1.2042	-0.828889	-0.953226
ENSG00000224870	148413	MRPL20-AS1	MRPL20 antisense RNA 1	-0.745592	-0.33713	-0.737113	0.169164	-0.309818
ENSG00000242485	55052	MRPL20	mitochondrial ribosomal protein L20	-0.494816	-0.343797	-0.508852	0.525702	-0.446976
ENSG00000272455				-0.923177	-0.785492	0.38523	-0.274004	-0.588136
ENSG00000160072	83858	ATAD3B	ATPase family AAA domain containing 3B	-1.24356	-1.45593	-1.41225	-0.37197	-1.19529
ENSG00000197785	55210	ATAD3A	ATPase family AAA domain containing 3A	-0.302616	-0.0220942	-0.483907	0.483027	-0.565039
ENSG00000160075	29101	SSU72	SSU72 homolog, RNA polymerase II CTD phosphatase	-0.397473	-0.860343	-0.534193	0.0749647	-0.726006
ENSG00000272106				-0.710456	-1.61888	-1.11119	0.388378	0.627516
ENSG00000197530	142678	MIB2	mindbomb E3 ubiquitin protein ligase 2	-1.18133	-1.42173	-1.03055	-0.324657	-0.225536
ENSG00000248333	984	CDK11B	cyclin dependent kinase 11B	-0.30453	-0.228917	-0.402919	0.652302	0.0595255
ENSG00000189339	728661	SLC35E2B	solute carrier family 35 member E2B	-1.70219	-1.5836	-1.69377	-0.179292	-0.398633
ENSG00000269737				0.0558663	-0.604686	-0.398193	0.0899276	0.679261
ENSG00000008128	728642	CDK11A	cyclin dependent kinase 11A	-0.473065	-1.02343	-0.060737	0.54022	-0.0695508
ENSG00000268575				-0.511586	0.0618103	-1.95395	-0.0410364	-0.188714
ENSG00000227775				0.669979	0.879767	0.779203	-0.226644	-0.552177
ENSG00000215790	9906	SLC35E2A	solute carrier family 35 member E2A	-1.6818	-0.187472	-0.915818	-0.164577	-1.32328
ENSG00000008130	65220	NADK	NAD kinase	-0.78109	-0.715082	-0.721227	-0.669573	-0.802936
ENSG00000078369	2782	GNB1	G protein subunit beta 1	-1.22932	-1.21001	-1.66727	-0.0893808	-1.00861
ENSG00000178821	339456	TMEM52	transmembrane protein 52	2.6113	0.107489	2.12517	1.08789	1.1839
ENSG00000067606	5590	PRKCZ	protein kinase C zeta	-0.859898	-1.39419	-0.936715	-1.22506	-0.627313
ENSG00000182873	100506504	PRKCZ-AS1	PRKCZ antisense RNA 1	-1.09179	-1.16361	-1.35628	-0.484017	-0.94815
ENSG00000162585	199990	FAAP20	FA core complex associated protein 20	-0.77042	-1.25738	-1.16046	0.00351885	-0.179141
ENSG00000157933	6497	SKI	SKI proto-oncogene	-1.24171	-1.52635	-2.12068	-0.76405	-1.81892
ENSG00000116151	79906	MORN1	MORN repeat containing 1	-0.530303	-0.124122	0.990553	1.26258	1.74531
ENSG00000269896	100129534	LOC100129534	small nuclear ribonucleoprotein polypeptide N pseudogene	-0.211933	-0.259827	0.708726	-0.328817	1.54236
ENSG00000157916	11079	RER1	retention in endoplasmic reticulum sorting receptor 1	-0.542594	-0.828326	-0.780616	-0.0447633	-0.549678
ENSG00000157911	5192	PEX10	peroxisomal biogenesis factor 10	0.0825258	-0.382135	-0.771063	0.881825	-0.193765
ENSG00000157881	55229	PANK4	pantothenate kinase 4 (inactive)	-0.47915	-0.620487	-0.939622	0.0511157	-0.233382
ENSG00000157870	127281	PRXL2B	peroxiredoxin like 2B	-0.816098	-1.56828	-1.41168	-1.17985	-0.454991
ENSG00000130762	27237	ARHGEF16	Rho guanine nucleotide exchange factor 16	1.70887	2.21869	2.07391	0.914623	1.79552
ENSG00000162591	1953	MEGF6	multiple EGF like domains 6	1.24452	-0.0721234	1.72556	0.305671	2.15654
ENSG00000158109	127262	TPRG1L	tumor protein p63 regulated 1 like	-2.12802	-2.32309	-1.70039	-0.987183	-1.64239
ENSG00000116213	49856	WRAP73	WD repeat containing, antisense to TP73	0.228446	-0.41523	-0.706316	0.0366225	0.0901448
ENSG00000227372	57212	TP73-AS1	TP73 antisense RNA 1	-1.42519	-0.568486	-0.695416	-1.03565	-0.826905
ENSG00000235169	388588	SMIM1	small integral membrane protein 1 (Vel blood group)	0.111397	0.263301	1.22463	-0.0355159	0.12511
ENSG00000130764	57470	LRRC47	leucine rich repeat containing 47	0.0870702	-0.30851	-0.394262	0.419709	-0.0309438
ENSG00000116198	9731	CEP104	centrosomal protein 104	-0.20618	-0.917122	-0.811314	-0.100682	-0.626295
ENSG00000169598	1677	DFFB	DNA fragmentation factor subunit beta	0.286992	-0.414267	-0.227312	0.0283924	-0.26783
ENSG00000198912	339448	C1orf174	chromosome 1 open reading frame 174	0.0249893	-0.437917	-0.510646	0.506106	-0.435698
ENSG00000236423	100133612	LINC01134	long intergenic non-protein coding RNA 1134	0.0292981	0.283754	0.994176	0.429518	1.37671
ENSG00000196581	55966	AJAP1	adherens junctions associated protein 1	0.238265	-2.15014	-5.52717	1.0364	-5.68728
ENSG00000131697	261734	NPHP4	nephrocystin 4	-0.489629	-1.08449	-1.05569	0.0374549	0.455782
ENSG00000069424	8514	KCNAB2	potassium voltage-gated channel subfamily A regulatory beta subunit 2	-1.40569	-2.49305	3.2376	0.066017	-0.0432023
ENSG00000116251	6146	RPL22	ribosomal protein L22	-0.0671729	-0.476606	-0.914822	0.160838	-0.735167
ENSG00000158286	388591	RNF207	ring finger protein 207	-1.63877	-1.93597	-0.537427	-1.45594	-0.763355
ENSG00000116237	23463	ICMT	isoprenylcysteine carboxyl methyltransferase	0.227417	-0.110012	-0.912177	0.363891	0.104386
ENSG00000158292	387509	GPR153	G protein-coupled receptor 153	-1.26057	-2.21767	-0.522467	-1.79309	-3.40024
ENSG00000097021	11332	ACOT7	acyl-CoA thioesterase 7	0.167542	-0.498879	-0.424638	0.82371	-0.160781
ENSG00000187017	83715	ESPN	espin	1.24447	4.44085	1.96213	2.75537	0.835034
ENSG00000215788	8718	TNFRSF25	TNF receptor superfamily member 25	-1.44289	-2.32374	-1.93564	-2.1118	-2.05433
ENSG00000171680	57449	PLEKHG5	pleckstrin homology and RhoGEF domain containing G5	-1.9837	-2.90983	-2.35427	-2.63446	-2.54568
ENSG00000162408	79707	NOL9	nucleolar protein 9	-0.510226	-0.58214	-1.03301	0.527509	-0.230516
ENSG00000204859	3104	ZBTB48	zinc finger and BTB domain containing 48	-1.37131	-1.59367	-1.28114	-0.12183	-0.846181
ENSG00000162413	9903	KLHL21	kelch like family member 21	-0.624161	-1.08417	-0.65793	-1.12986	-0.644175
ENSG00000116273	148479	PHF13	PHD finger protein 13	-0.236625	-0.0208634	-0.474361	0.647262	0.241713
ENSG00000041988	90326	THAP3	THAP domain containing 3	0.114737	-0.768	-0.510816	0.240878	-0.182659
ENSG00000007923	55735	DNAJC11	DnaJ heat shock protein family (Hsp40) member C11	-0.165913	-0.465585	-0.620677	-0.0933116	-0.082359
ENSG00000171735	23261	CAMTA1	calmodulin binding transcription activator 1	-0.951378	-1.02137	-1.81594	-0.360225	-0.880366
ENSG00000049245	9341	VAMP3	vesicle associated membrane protein 3	-1.21246	-1.19103	-1.21226	-0.204311	-1.17019
ENSG00000049246	8863	PER3	period circadian regulator 3	1.00005	0.855958	1.5197	2.942	2.61955
ENSG00000049249	3604	TNFRSF9	TNF receptor superfamily member 9	-2.11068	-6.12772	-2.13106	-1.28332	-4.78754
ENSG00000116288	11315	PARK7	Parkinsonism associated deglycase	-0.125798	-0.350177	-0.402142	0.488277	-0.263619
ENSG00000116285	54206	ERRFI1	ERBB receptor feedback inhibitor 1	-0.531225	-1.8273	0.164375	1.65635	0.26789
ENSG00000142599	473	RERE	arginine-glutamic acid dipeptide repeats	-0.22418	-1.00334	-0.412717	0.293086	-0.0333087
ENSG00000074800	2023	ENO1	enolase 1	0.249364	-0.00578862	-0.271189	1.19946	0.491497
ENSG00000142583	6518	SLC2A5	solute carrier family 2 member 5	1.45574	-3.91262	1.65414	0.24007	4.26332
ENSG00000180758	80045	GPR157	G protein-coupled receptor 157	0.144668	-2.20862	-0.18168	0.672993	0.185953
ENSG00000049239	9563	H6PD	hexose-6-phosphate dehydrogenase/glucose 1-dehydrogenase	-0.698168	-2.20091	-1.21207	-1.0942	-0.976303
ENSG00000171621	80176	SPSB1	splA/ryanodine receptor domain and SOCS box containing 1	-2.03178	-1.2787	0.0499064	-0.0582619	-0.512864
ENSG00000188807	199953	TMEM201	transmembrane protein 201	0.535728	-0.292888	-0.586659	0.403644	0.23614
ENSG00000171608	5293	PIK3CD	phosphatidylinositol-4,5-bisphosphate 3-kinase catalytic subunit delta	-1.80847	-3.49085	-3.66311	-1.60278	-2.61894
ENSG00000231789	101929074	PIK3CD-AS2	PIK3CD antisense RNA 2	-0.184248	0.327959	0.0112829	0.666761	-2.2893
ENSG00000171603	22883	CLSTN1	calsyntenin 1	-1.23778	-0.68588	-3.13625	-0.90595	-1.13637
ENSG00000178585	56998	CTNNBIP1	catenin beta interacting protein 1	-1.06641	-0.954185	-2.45879	-0.737177	-2.24609
ENSG00000162441	84328	LZIC	leucine zipper and CTNNBIP1 domain containing	-0.267445	-0.11336	-1.21756	0.848821	-0.129631
ENSG00000173614	64802	NMNAT1	nicotinamide nucleotide adenylyltransferase 1	-0.894203	-0.707876	-1.75652	-0.0264291	-1.42775
ENSG00000130939	10277	UBE4B	ubiquitination factor E4B	0.10584	-0.0469916	-0.38549	0.451358	-0.0821268
ENSG00000054523	23095	KIF1B	kinesin family member 1B	-0.261923	-0.555129	-1.19487	-0.0574905	-0.160156
ENSG00000142657	5226	PGD	phosphogluconate dehydrogenase	-0.45974	-0.362662	1.42467	0.156555	0.221086
ENSG00000175279	378708	CENPS	centromere protein S	0.0439116	0.969441	0.633886	1.46253	1.06662
ENSG00000160049	1676	DFFA	DNA fragmentation factor subunit alpha	-0.304811	-0.247972	-0.626196	0.116703	-0.592035
ENSG00000142655	5195	PEX14	peroxisomal biogenesis factor 14	-0.794057	-0.812832	-0.904627	-0.0533078	-0.427314
ENSG00000130940	54897	CASZ1	castor zinc finger 1	0.226019	0.15486	-0.224543	1.34035	-0.830728
ENSG00000120948	23435	TARDBP	TAR DNA binding protein	0.328243	0.348002	0.0132125	0.819203	0.212494
ENSG00000009724	10747	MASP2	mannan binding lectin serine peptidase 2	-1.32899	-3.66157	-2.02931	-1.12054	-0.651549
ENSG00000116649	6723	SRM	spermidine synthase	-0.393168	-0.813957	-0.59727	0.433679	-0.550388
ENSG00000171824	5394	EXOSC10	exosome component 10	-0.486025	-0.291724	-0.82465	0.525049	-0.337774
ENSG00000198793	2475	MTOR	mechanistic target of rapamycin kinase	-0.478047	-0.78029	-0.689096	0.244244	-0.468088
ENSG00000120942	29914	UBIAD1	UbiA prenyltransferase domain containing 1	0.424638	-1.09773	-0.927698	0.0485413	-0.0390547
ENSG00000132879	93611	FBXO44	F-box protein 44	-0.237752	-0.796699	-0.788335	-1.26739	0.799992
ENSG00000116663	26270	FBXO6	F-box protein 6	0.683631	-4.77749	-0.354532	-1.61031	-0.0338716
ENSG00000116670	10459	MAD2L2	mitotic arrest deficient 2 like 2	0.159537	-0.744741	-0.135457	1.55504	1.04876
ENSG00000162490	374946	DRAXIN	dorsal inhibitory axon guidance protein	0.116517	-3.08679	-6.31056	-6.31056	-1.94265
ENSG00000177674	57085	AGTRAP	angiotensin II receptor associated protein	-1.51664	0.0493252	0.621921	-1.02498	-0.969011
ENSG00000177000	4524	MTHFR	methylenetetrahydrofolate reductase	0.0190765	0.946571	1.7683	2.39143	2.16524
ENSG00000011021	1185	CLCN6	chloride voltage-gated channel 6	-0.397261	-0.418197	-0.210437	1.01007	0.594939
ENSG00000116685	90231	KIAA2013	KIAA2013	0.146724	-1.00492	-0.696468	0.250195	0.079074
ENSG00000083444	5351	PLOD1	procollagen-lysine,2-oxoglutarate 5-dioxygenase 1	-1.44007	-2.33343	-1.4595	-1.04707	-1.387
ENSG00000116688	9927	MFN2	mitofusin 2	-0.494798	-0.173128	-0.374933	0.164057	-0.151293
ENSG00000116691	60672	MIIP	migration and invasion inhibitory protein	-0.385076	-0.00122063	0.000776907	0.946914	-0.101615
ENSG00000048707	55187	VPS13D	vacuolar protein sorting 13 homolog D	-0.90145	-1.3745	-0.0825325	-0.0785061	0.0258316
ENSG00000162496	9249	DHRS3	dehydrogenase/reductase 3	-6.05233	0.505464	2.5637	-1.86881	0.710571
ENSG00000116731	7799	PRDM2	PR/SET domain 2	-0.631086	-1.56553	-1.44089	-0.925139	-1.04056
ENSG00000189337	23254	KAZN	kazrin, periplakin interacting protein	-0.33229	-1.05785	-2.08146	0.527002	-0.225336
ENSG00000171729	55092	TMEM51	transmembrane protein 51	-1.18368	-0.874337	-1.71535	0.0779182	-1.50705
ENSG00000142634	79180	EFHD2	EF-hand domain family member D2	-0.297121	-1.1104	0.142971	0.562935	0.250624
ENSG00000132906	842	CASP9	caspase 9	-0.0402542	-1.14331	-0.99584	0.438168	0.280003
ENSG00000116138	23341	DNAJC16	DnaJ heat shock protein family (Hsp40) member C16	-0.954186	-1.05919	-1.15785	0.105414	-0.51977
ENSG00000197312	84301	DDI2	DNA damage inducible 1 homolog 2	-0.370547	-0.445228	-0.0981286	0.077815	-0.21539
ENSG00000116786	23207	PLEKHM2	pleckstrin homology and RUN domain containing M2	-0.635552	-1.36504	-0.709936	-0.130827	-0.445779
ENSG00000162461	284723	SLC25A34	solute carrier family 25 member 34	-1.1009	-0.372723	1.60422	-0.346392	1.93045
ENSG00000233954	440567	UQCRHL	ubiquinol-cytochrome c reductase hinge protein like	0.555639	1.51777	0.47039	0.541759	-9.49639
ENSG00000178715	441876	RPS16P1	ribosomal protein S16 pseudogene 1	0.464116	0.136332	-2.37559	-0.81928	-0.141496
ENSG00000179743	729614	FLJ37453	uncharacterized LOC729614	-0.499037	-0.693594	-0.845573	0.153124	0.17462
ENSG00000065526	23013	SPEN	spen family transcriptional repressor	-0.417194	-0.263614	-0.267557	0.172937	-0.577708
ENSG00000116809	7709	ZBTB17	zinc finger and BTB domain containing 17	-0.822049	-1.16252	-1.00578	0.00331958	-0.423378
ENSG00000185519	348487	FAM131C	family with sequence similarity 131 member C	-2.72188	-0.854381	-1.43827	0.33342	0.809719
ENSG00000142627	1969	EPHA2	EPH receptor A2	-0.988695	-0.912375	-0.543401	-0.712433	-0.687929
ENSG00000227959				-1.05482	-0.626703	-2.28263	0.0429883	-0.960714
ENSG00000142632	128272	ARHGEF19	Rho guanine nucleotide exchange factor 19	-0.186096	-7.40931	1.18604	0.463023	0.235678
ENSG00000204377				-0.274867	-0.519325	0.681985	0.382054	0.268287
ENSG00000132881	79363	CPLANE2	ciliogenesis and planar polarity effector 2	-0.838428	-0.816413	-0.237217	0.35639	-0.698708
ENSG00000037637	54455	FBXO42	F-box protein 42	-0.688479	-1.36436	-1.25729	-0.357152	-0.438997
ENSG00000055070	26099	SZRD1	SUZ RNA binding domain containing 1	-0.282682	-0.134852	-0.987679	0.166663	-0.406502
ENSG00000157191	55707	NECAP2	NECAP endocytosis associated 2	-1.68826	-1.99343	-2.19187	-0.886929	-1.70132
ENSG00000080947	114819	CROCCP3	CROCC pseudogene 3	-1.44999	-1.5732	-1.24692	-0.52841	-0.762788
ENSG00000219481	55672	NBPF1	NBPF member 1	-0.0664064	-1.72077	-0.858526	0.179351	0.0434166
ENSG00000215908	84809	CROCCP2	CROCC pseudogene 2	0.126337	-0.681867	-0.918697	-0.435913	-0.43406
ENSG00000186301				-0.39417	-1.2341	0.644644	-1.12206	0.202614
ENSG00000058453	9696	CROCC	ciliary rootlet coiled-coil, rootletin	-1.70371	-3.15091	-1.84493	0.0876745	-0.302143
ENSG00000186715	11223	MST1L	macrophage stimulating 1 like	-0.831987	-1.25874	0.876156	-1.12717	-0.989292
ENSG00000159363	23400	ATP13A2	ATPase cation transporting 13A2	-0.957824	-2.33372	-2.27132	-1.09885	-1.51264
ENSG00000117118	6390	SDHB	succinate dehydrogenase complex iron sulfur subunit B	0.0185041	0.200234	-0.319596	0.710723	0.394948
ENSG00000204362	400743	LINC02783	long intergenic non-protein coding RNA 2783	0.906584	-2.33091	-1.4273	-1.93521	-2.67654
ENSG00000142623	29943	PADI1	peptidyl arginine deiminase 1	-0.973896	-1.17132	-1.7854	-1.10054	-1.33946
ENSG00000142619	51702	PADI3	peptidyl arginine deiminase 3	3.40185	6.93459	6.07848	4.64199	6.05941
ENSG00000179051	55920	RCC2	regulator of chromosome condensation 2	-0.252028	0.0562303	0.199563	0.275525	-0.472661
ENSG00000074964	55160	ARHGEF10L	Rho guanine nucleotide exchange factor 10 like	-1.30784	-2.26309	-0.589224	-0.945479	-0.463535
ENSG00000179023	127707	KLHDC7A	kelch domain containing 7A	1.45105	0.0883574	-0.745958	-1.33047	0.386848
ENSG00000159423	8659	ALDH4A1	aldehyde dehydrogenase 4 family member A1	-0.452167	-2.18927	-1.8925	-1.41475	-1.43613
ENSG00000169991	126917	IFFO2	intermediate filament family orphan 2	-3.18859	-4.05118	-3.59419	-4.38575	-4.48167
ENSG00000272084				-1.99465	-0.848487	-1.08303	-1.98229	-2.42898
ENSG00000127481	23352	UBR4	ubiquitin protein ligase E3 component n-recognin 4	-0.584014	-0.52229	-0.511872	-0.195145	-0.612583
ENSG00000127463	23065	EMC1	ER membrane protein complex subunit 1	-0.535302	-1.81739	-0.959917	0.827943	-0.107778
ENSG00000053372	51154	MRTO4	MRT4 homolog, ribosome maturation factor	0.679556	0.200505	-0.03777	0.808945	0.104554
ENSG00000053371	8574	AKR7A2	aldo-keto reductase family 7 member A2	0.425304	0.106725	-1.06097	0.488624	0.646619
ENSG00000040487	54896	SLC66A1	solute carrier family 66 member 1	-0.0183143	-0.299124	-0.396513	0.294034	0.580084
ENSG00000077549	832	CAPZB	capping actin protein of muscle Z-line subunit beta	-1.063	-0.68981	-1.46167	0.0190269	-1.23633
ENSG00000173436	440574	MICOS10	mitochondrial contact site and cristae organizing system subunit 10	-1.40705	-1.23681	-1.07869	-1.22732	-0.462371
ENSG00000158747	4681	NBL1	NBL1, DAN family BMP antagonist	-1.36613	-0.175181	0.0285827	-0.566661	-0.967675
ENSG00000162542	255104	TMCO4	transmembrane and coiled-coil domains 4	0.510456	0.152161	0.478348	0.792681	0.697169
ENSG00000169914	23252	OTUD3	OTU deubiquitinase 3	-0.320772	-0.61472	-1.10685	0.253957	-0.554814
ENSG00000162545	55450	CAMK2N1	calcium/calmodulin dependent protein kinase II inhibitor 1	-2.29021	-0.910086	0.868484	-0.206523	0.148275
ENSG00000090432	79594	MUL1	mitochondrial E3 ubiquitin protein ligase 1	-0.499902	-0.933806	-0.497972	0.324098	0.117406
ENSG00000158825	978	CDA	cytidine deaminase	-5.86651	-7.72178	-5.15844	-4.42878	-7.65083
ENSG00000158828	65018	PINK1	PTEN induced kinase 1	-0.943999	-2.25828	-1.80252	-0.129245	-1.61082
ENSG00000117242	100861548	PINK1-AS	PINK1 antisense RNA	-1.22376	-1.66363	-1.12964	-1.23865	-1.22993
ENSG00000244038	1650	DDOST	dolichyl-diphosphooligosaccharide--protein glycosyltransferase non-catalytic subunit	-0.384063	-1.04434	-0.74522	0.172282	-0.223695
ENSG00000117245	57576	KIF17	kinesin family member 17	-1.19853	0.908482	0.858447	-1.34968	-1.16531
ENSG00000189410	400745	SH2D5	SH2 domain containing 5	0.34008	-0.145322	0.464619	-0.337868	-0.356957
ENSG00000127483	50809	HP1BP3	heterochromatin protein 1 binding protein 3	-0.400571	-0.467863	-0.333244	0.378978	-0.324514
ENSG00000075151	8672	EIF4G3	eukaryotic translation initiation factor 4 gamma 3	-1.60834	-1.19262	-1.26789	-0.566972	-1.35318
ENSG00000117298	1889	ECE1	endothelin converting enzyme 1	-3.13763	-1.96233	-1.64942	-0.994528	-1.98383
ENSG00000227001				0.515232	0.174292	0.2339	0.692505	0.153361
ENSG00000142794	84224	NBPF3	NBPF member 3	0.209072	-4.65808	0.283564	0.22943	0.959373
ENSG00000076864	5909	RAP1GAP	RAP1 GTPase activating protein	-1.65724	1.29169	0.800068	-2.1374	0.725694
ENSG00000090686	84196	USP48	ubiquitin specific peptidase 48	-0.685854	-0.772369	-0.46365	0.159944	-0.339216
ENSG00000142798	3339	HSPG2	heparan sulfate proteoglycan 2	-3.39276	-5.41115	-2.54495	-2.29157	-3.85563
ENSG00000218510	29092	LINC00339	long intergenic non-protein coding RNA 339	2.02133	1.3798	0.987974	2.01747	2.0251
ENSG00000070831	998	CDC42	cell division cycle 42	-0.82205	-0.498811	-1.25549	0.057151	-0.940196
ENSG00000184677	9923	ZBTB40	zinc finger and BTB domain containing 40	0.120113	-0.47664	-0.200168	0.176864	-0.338563
ENSG00000133216	2048	EPHB2	EPH receptor B2	-1.79752	-2.32937	-3.00677	-1.27304	-2.27015
ENSG00000272796				-4.34185	-4.70146	-2.99632	-4.38563	-4.60716
ENSG00000004487	23028	KDM1A	lysine demethylase 1A	-0.313583	-0.309368	-1.05987	0.272096	-0.565147
ENSG00000169641	7798	LUZP1	leucine zipper protein 1	-0.750092	-1.47475	-1.87228	-0.701067	-2.16029
ENSG00000261326				-1.72798	-1.26537	-1.23644	-0.609749	-1.44271
ENSG00000125944	10236	HNRNPR	heterogeneous nuclear ribonucleoprotein R	0.527745	0.25903	0.17442	1.06348	0.320651
ENSG00000125945	80818	ZNF436	zinc finger protein 436	-0.248686	-1.21423	0.24297	1.2357	0.231146
ENSG00000249087	148898	ZNF436-AS1	ZNF436 antisense RNA 1	-0.726674	-0.811367	0.451342	1.07271	0.144109
ENSG00000204219	6920	TCEA3	transcription elongation factor A3	-2.99151	-1.85613	-0.709881	-0.707349	-1.62671
ENSG00000088280	55616	ASAP3	ArfGAP with SH3 domain, ankyrin repeat and PH domain 3	-4.40483	-6.24795	1.13816	0.411495	-0.700821
ENSG00000007968	1870	E2F2	E2F transcription factor 2	4.13713	4.14653	4.28952	4.42586	4.49079
ENSG00000117318	3399	ID3	inhibitor of DNA binding 3, HLH protein	2.05871	1.15334	1.6738	0.790961	2.19341
ENSG00000142676	6135	RPL11	ribosomal protein L11	-0.192849	-0.481579	-0.60129	0.404568	-0.681409
ENSG00000011007	6924	ELOA	elongin A	-0.518846	-0.934896	-0.706014	0.615389	-0.715401
ENSG00000057757	57095	PITHD1	PITH domain containing 1	-0.432818	-0.722687	-0.392389	0.239305	-0.948486
ENSG00000011009	11313	LYPLA2	lysophospholipase 2	-1.47758	-0.868256	-0.975686	-1.14545	-1.17099
ENSG00000117308	2582	GALE	UDP-galactose-4-epimerase	0.399118	0.424406	0.0853271	1.12467	0.560071
ENSG00000117305	3155	HMGCL	3-hydroxy-3-methylglutaryl-CoA lyase	-0.935611	0.0377338	-0.561947	0.300225	-0.0479804
ENSG00000179163	2517	FUCA1	alpha-L-fucosidase 1	-1.23648	-4.39362	-1.77839	-1.79579	-1.45797
ENSG00000189266	55629	PNRC2	proline rich nuclear receptor coactivator 2	-0.741799	-1.28259	-1.29292	0.0982281	-0.768467
ENSG00000188529	10772	SRSF10	serine and arginine rich splicing factor 10	0.146423	0.371464	0.270772	0.569756	0.0374745
ENSG00000142661	127294	MYOM3	myomesin 3	0.150033	1.3116	0.506676	-3.64368	-9.51583
ENSG00000185436	163702	IFNLR1	interferon lambda receptor 1	0.34999	-6.33265	-5.30619	0.726046	1.1198
ENSG00000001460	90529	STPG1	sperm tail PG-rich repeat containing 1	-0.597197	-1.90019	0.182557	0.258658	-0.804091
ENSG00000001461	57185	NIPAL3	NIPA like domain containing 3	0.185313	-2.53547	0.188866	-1.45251	-2.02991
ENSG00000117602	11123	RCAN3	RCAN family member 3	-0.499167	-6.79132	-1.46024	0.040309	0.0448247
ENSG00000133226	10250	SRRM1	serine and arginine repetitive matrix 1	0.0407012	-0.201808	0.137024	0.667697	0.151732
ENSG00000169504	25932	CLIC4	chloride intracellular channel 4	-1.21611	-3.05407	-2.96369	-0.946649	-2.63736
ENSG00000117614	25949	SYF2	SYF2 pre-mRNA splicing factor	-0.215023	-0.259048	-0.0684347	-0.191373	-0.224491
ENSG00000117616	57035	RSRP1	arginine and serine rich protein 1	-1.39413	-1.60099	-0.787239	-0.778805	-1.22158
ENSG00000183726	23585	TMEM50A	transmembrane protein 50A	-0.669422	-1.12463	-0.645723	-0.594795	-0.581664
ENSG00000204178	55219	MACO1	macoilin 1	-0.382409	-0.795989	-1.12699	-0.671782	-0.501518
ENSG00000157978	26119	LDLRAP1	low density lipoprotein receptor adaptor protein 1	0.305199	-0.819276	0.583444	1.15761	0.247116
ENSG00000162430	57190	SELENON	selenoprotein N	-0.822999	-2.66374	-1.36939	-0.582652	-0.73993
ENSG00000117640	56181	MTFR1L	mitochondrial fission regulator 1 like	-1.25019	-1.21921	-1.09832	-0.198678	-0.773076
ENSG00000127423	79000	AUNIP	aurora kinase A and ninein interacting protein	1.39042	0.544238	0.179411	1.54194	-0.0132026
ENSG00000182749	164091	PAQR7	progestin and adipoQ receptor family member 7	-0.647016	-3.407	-4.72764	-1.97493	-4.9998
ENSG00000117632	3925	STMN1	stathmin 1	0.840249	0.182401	-0.35519	1.6068	0.899599
ENSG00000158006	5051	PAFAH2	platelet activating factor acetylhydrolase 2	-0.944012	-0.846602	-1.2694	-0.4142	-0.709786
ENSG00000175087	149420	PDIK1L	PDLIM1 interacting kinase 1 like	-0.0904426	0.455112	1.11231	1.18151	0.970708
ENSG00000130695	64793	CEP85	centrosomal protein 85	0.352224	-0.685734	1.05099	1.60663	0.995283
ENSG00000142669	83442	SH3BGRL3	SH3 domain binding glutamate rich protein like 3	-0.932858	-1.43366	-1.7532	-0.381867	-1.49855
ENSG00000158062	91544	UBXN11	UBX domain protein 11	-0.918884	-0.328963	0.433128	0.640908	0.880596
ENSG00000117682	79947	DHDDS	dehydrodolichyl diphosphate synthase subunit	-0.272277	-1.47739	-0.852784	-0.189966	-0.592899
ENSG00000198830	3151	HMGN2	high mobility group nucleosomal binding domain 2	1.65068	1.44109	0.560851	2.69847	1.6369
ENSG00000117676	6195	RPS6KA1	ribosomal protein S6 kinase A1	-1.01584	-0.824536	-0.298905	0.120838	-0.940207
ENSG00000117713	8289	ARID1A	AT-rich interaction domain 1A	-0.697928	-0.672845	-0.987426	0.218795	-0.323387
ENSG00000060642	55650	PIGV	phosphatidylinositol glycan anchor biosynthesis class V	-1.01737	-1.06774	-0.773948	-0.111775	-0.56435
ENSG00000204160	84243	ZDHHC18	zinc finger DHHC-type palmitoyltransferase 18	-0.702967	-1.15369	-1.12429	-0.308913	-0.880784
ENSG00000175793	2810	SFN	stratifin	-6.23019	2.70872	2.36425	-6.32319	-4.95349
ENSG00000142751	54707	GPN2	GPN-loop GTPase 2	-0.218874	-0.181098	-0.704024	0.122392	-0.402985
ENSG00000198746	63906	GPATCH3	G-patch domain containing 3	0.358104	0.592398	0.285207	0.859627	0.348327
ENSG00000090273	10726	NUDC	nuclear distribution C, dynein complex regulator	-0.175756	0.657986	0.400528	0.62604	0.199378
ENSG00000253368	388610	TRNP1	TMF1 regulated nuclear protein 1	-0.566266	2.00559	0.103799	-0.043545	0.182797
ENSG00000090020	6548	SLC9A1	solute carrier family 9 member A1	-1.44373	-1.92614	-1.17545	-0.623648	-1.48056
ENSG00000142784	23038	WDTC1	WD and tetratricopeptide repeats 1	-0.250437	-1.77942	-1.19714	-0.445845	-0.383468
ENSG00000186501	84065	TMEM222	transmembrane protein 222	-0.834346	-0.684165	-0.928113	-0.201652	-0.883506
ENSG00000142765	84958	SYTL1	synaptotagmin like 1	-1.94914	0.539092	0.142936	0.954138	-1.72542
ENSG00000142733	9064	MAP3K6	mitogen-activated protein kinase kinase kinase 6	-0.268207	-1.55474	-0.434471	0.829557	0.35153
ENSG00000181773	2827	GPR3	G protein-coupled receptor 3	-1.35082	-0.356921	-0.689126	-1.57421	-0.950629
ENSG00000158195	10163	WASF2	WASP family member 2	-0.298479	-0.47596	-0.80383	0.446054	-0.34881
ENSG00000126705	27245	AHDC1	AT-hook DNA binding motif containing 1	-2.23681	-0.984056	-0.328795	0.716986	-0.135749
ENSG00000126709	2537	IFI6	interferon alpha inducible protein 6	-1.64912	-2.31525	3.88843	0.727689	0.427923
ENSG00000009780	199870	FAM76A	family with sequence similarity 76 member A	-0.879242	-1.54859	-0.978653	-0.140422	-0.535111
ENSG00000117758	23673	STX12	syntaxin 12	-1.99547	-2.45404	-2.35577	-2.11096	-2.17374
ENSG00000117751	5511	PPP1R8	protein phosphatase 1 regulatory subunit 8	-0.300198	-0.668643	-0.523793	0.281137	-0.516219
ENSG00000117748	6118	RPA2	replication protein A2	-0.130277	-0.260249	-0.0828347	1.03423	-0.315361
ENSG00000130768	27293	SMPDL3B	sphingomyelin phosphodiesterase acid like 3B	-5.205	-2.99909	-4.57401	-4.45575	-6.86992
ENSG00000158156	55113	XKR8	XK related 8	0.276518	-1.59161	-0.139688	-0.0810578	0.3232
ENSG00000158161	2140	EYA3	EYA transcriptional coactivator and phosphatase 3	-0.315675	-0.926764	-1.69738	-0.161923	-0.591494
ENSG00000228589				0.173607	0.71832	0.022026	-0.0921002	-0.181791
ENSG00000126698	22826	DNAJC8	DnaJ heat shock protein family (Hsp40) member C8	0.113198	0.0556153	0.00972857	1.0595	-0.077074
ENSG00000130770	93974	ATP5IF1	ATP synthase inhibitory factor subunit 1	-1.12726	-0.304588	-0.574994	-0.0411069	-0.616069
ENSG00000270605				-3.00197	-0.992862	-2.62453	-2.30669	-0.595762
ENSG00000130766	83667	SESN2	sestrin 2	-2.25288	-0.66813	-0.788734	-1.0914	-2.04127
ENSG00000130772	54797	MED18	mediator complex subunit 18	0.00693264	-0.326648	-0.22194	0.48809	-0.656448
ENSG00000204138	65979	PHACTR4	phosphatase and actin regulator 4	-0.108887	0.0311822	-0.478855	0.321638	0.00838654
ENSG00000180198	1104	RCC1	regulator of chromosome condensation 1	0.335987	0.0143318	0.348456	0.984247	0.217459
ENSG00000242125	8420	SNHG3	small nucleolar RNA host gene 3	0.000203574	-0.650329	-0.433748	-0.05732	-0.858507
ENSG00000180098	54952	TRNAU1AP	tRNA selenocysteine 1 associated protein 1	-0.187229	0.0872542	-0.66375	0.681923	-0.640947
ENSG00000197989	85028	SNHG12	small nucleolar RNA host gene 12	-1.38091	-1.82734	-1.36014	-1.62012	-1.81697
ENSG00000221539	692212	SNORD99	small nucleolar RNA, C/D box 99	-1.66159	-2.23043	-0.464028	-0.499879	-0.433512
ENSG00000120656	6883	TAF12	TATA-box binding protein associated factor 12	-1.03663	0.266373	-0.506751	0.510047	-1.25539
ENSG00000188060	115273	RAB42	RAB42, member RAS oncogene family	-0.643222	-8.84775	-2.35599	-2.74099	0.0104722
ENSG00000162419	10691	GMEB1	glucocorticoid modulatory element binding protein 1	-0.667804	0.126906	-1.42178	-0.0586128	-0.959425
ENSG00000198492	51441	YTHDF2	YTH N6-methyladenosine RNA binding protein 2	-0.345179	0.221278	-0.781807	-0.252548	-0.744144
ENSG00000159023	2035	EPB41	erythrocyte membrane protein band 4.1	-0.806445	2.49737	0.337324	-0.0655811	-0.121287
ENSG00000253304	399474	TMEM200B	transmembrane protein 200B	2.56833	1.78273	1.25416	1.35191	2.69655
ENSG00000116350	6429	SRSF4	serine and arginine rich splicing factor 4	0.340893	0.88117	0.0534896	0.920272	-0.126493
ENSG00000116353	51102	MECR	mitochondrial trans-2-enoyl-CoA reductase	0.131436	0.0899655	-1.25765	-0.173254	-0.36492
ENSG00000060656	10076	PTPRU	protein tyrosine phosphatase receptor type U	-4.43464	-5.08274	-1.79304	-1.88273	-1.01731
ENSG00000186056	100129196	MATN1-AS1	MATN1 antisense RNA 1	0.0285588	-1.60174	1.5385	1.28975	-0.1246
ENSG00000162512	9672	SDC3	syndecan 3	-0.356759	-1.91328	-2.56864	-0.408353	-2.02027
ENSG00000134644	9698	PUM1	pumilio RNA binding family member 1	-0.811942	0.0837099	-0.862979	-0.31696	-0.713453
ENSG00000060688	9410	SNRNP40	small nuclear ribonucleoprotein U5 subunit 40	0.315946	1.26085	-0.104631	1.26115	0.807959
ENSG00000121766	51538	ZCCHC17	zinc finger CCHC-type containing 17	-0.988523	-0.00824681	-1.21997	0.00515022	-0.121124
ENSG00000121769	2170	FABP3	fatty acid binding protein 3	-1.38196	-0.783174	-1.2367	-1.65199	-1.23812
ENSG00000168528	347735	SERINC2	serine incorporator 2	-2.15389	-1.72316	-1.02019	0.202816	0.121958
ENSG00000142910	64129	TINAGL1	tubulointerstitial nephritis antigen like 1	0.425469	-0.571508	-5.78189	-1.00467	0.917141
ENSG00000162517	553115	PEF1	penta-EF-hand domain containing 1	-0.321314	0.165349	-0.626215	0.578332	0.395705
ENSG00000084636	1307	COL16A1	collagen type XVI alpha 1 chain	-4.51499	-10.7457	-4.44982	-4.57312	-8.95216
ENSG00000121753	576	ADGRB2	adhesion G protein-coupled receptor B2	-2.08021	-1.50069	-0.038754	-1.63168	-4.70201
ENSG00000134668	90853	SPOCD1	SPOC domain containing 1	-3.27255	-7.54151	-4.51824	-4.11112	-5.9869
ENSG00000184007	8073	PTP4A2	protein tyrosine phosphatase 4A2	-0.144731	0.966547	-0.311338	0.624184	-0.715011
ENSG00000121774	10657	KHDRBS1	KH RNA binding domain containing, signal transduction associated 1	0.407898	0.842694	-0.0148418	0.682434	0.0720969
ENSG00000121775	55116	TMEM39B	transmembrane protein 39B	-0.00300699	0.272391	-0.441253	0.80767	-0.416764
ENSG00000025800	23633	KPNA6	karyopherin subunit alpha 6	-0.694337	0.247479	-0.95213	0.148144	-0.722423
ENSG00000084652	200081	TXLNA	taxilin alpha	-0.669057	0.16197	-0.605244	-0.286164	-1.20267
ENSG00000160050	79140	CCDC28B	coiled-coil domain containing 28B	-1.34309	-1.25884	-2.77602	-1.22793	-1.90083
ENSG00000160051	55721	IQCC	IQ motif containing C	-0.244418	1.23007	0.331977	1.32882	0.219639
ENSG00000160055	56063	TMEM234	transmembrane protein 234	-1.13064	-0.0466836	-1.15289	-0.427117	-1.10711
ENSG00000084623	8668	EIF3I	eukaryotic translation initiation factor 3 subunit I	0.0173369	0.864105	-0.645196	0.46089	-0.314913
ENSG00000116478	3065	HDAC1	histone deacetylase 1	-0.405912	0.840466	-0.787697	0.514352	-0.945269
ENSG00000175130	65108	MARCKSL1	MARCKS like 1	-1.33105	0.87575	-2.56074	-1.41934	-1.00596
ENSG00000225828	100128071	FAM229A	family with sequence similarity 229 member A	0.809071	1.2268	0.060487	-0.106324	0.404524
ENSG00000160058	55108	BSDC1	BSD domain containing 1	-1.25242	-0.59925	-1.46285	-1.07042	-1.03025
ENSG00000160062	653121	ZBTB8A	zinc finger and BTB domain containing 8A	0.986115	-0.862549	-0.60652	-0.0774464	-0.169652
ENSG00000176261	339487	ZBTB8OS	zinc finger and BTB domain containing 8 opposite strand	0.87919	0.306175	-0.536256	0.097168	-0.235438
ENSG00000162521	5928	RBBP4	RB binding protein 4, chromatin remodeling factor	1.55345	1.26819	0.0334839	0.473981	0.408667
ENSG00000162520	81493	SYNC	syncoilin, intermediate filament protein	-0.319773	-9.24336	-1.30797	-0.853842	-1.45474
ENSG00000162522	57648	KIAA1522	KIAA1522	0.52625	-0.0237425	-1.60783	-0.718153	-1.54753
ENSG00000134684	8565	YARS1	tyrosyl-tRNA synthetase 1	0.852846	0.36916	-0.00706937	0.633963	-1.33646
ENSG00000116497	64766	S100PBP	S100P binding protein	0.996019	0.69615	-0.0932575	0.534972	-0.0515777
ENSG00000121900	113452	TMEM54	transmembrane protein 54	1.46097	-0.062346	-0.606988	0.887996	0.520322
ENSG00000116514	127544	RNF19B	ring finger protein 19B	0.548614	0.436811	-0.48392	-0.264843	-0.581298
ENSG00000004455	204	AK2	adenylate kinase 2	1.6241	1.18513	-0.0920227	0.684513	0.405653
ENSG00000142920	113451	AZIN2	antizyme inhibitor 2	-0.236792	-0.812897	-0.939098	-0.820232	-0.295181
ENSG00000116525	55223	TRIM62	tripartite motif containing 62	-0.962966	-0.974664	-1.81526	-0.662684	-1.11077
ENSG00000160094	149076	ZNF362	zinc finger protein 362	-0.212734	-0.32668	-2.22423	-0.38172	-1.67085
ENSG00000225313				-0.107233	-0.426434	-2.35369	-0.576453	-1.43197
ENSG00000134686	1912	PHC2	polyhomeotic homolog 2	-0.122902	-0.315137	-1.90804	-0.741909	-1.55399
ENSG00000121903	7579	ZSCAN20	zinc finger and SCAN domain containing 20	-0.153172	-0.0555338	-1.57064	-0.347789	-0.866191
ENSG00000163866	113444	SMIM12	small integral membrane protein 12	0.458567	0.034744	-0.629444	-0.126426	-0.351646
ENSG00000230163				-0.611386	-1.28449	-2.30906	-2.0801	-1.19067
ENSG00000241014	653160	GPR199P	G protein-coupled receptor 199, pseudogene	-1.0748	0.253757	-0.744049	-1.33558	-1.25698
ENSG00000163867	9204	ZMYM6	zinc finger MYM-type containing 6	-0.244259	-0.640322	-0.31744	-0.14949	-0.961375
ENSG00000197056	79830	ZMYM1	zinc finger MYM-type containing 1	1.18501	1.0646	0.771869	1.54269	0.341229
ENSG00000116560	6421	SFPQ	splicing factor proline and glutamine rich	0.43485	0.765587	0.102137	0.492641	0.247115
ENSG00000146463	9202	ZMYM4	zinc finger MYM-type containing 4	0.516475	0.675803	-0.222209	0.17847	-0.538631
ENSG00000229994	643343	RPL5P4	ribosomal protein L5 pseudogene 4	0.178678	0.738986	-0.5859	0.519631	-0.896426
ENSG00000142687	79932	KIAA0319L	KIAA0319 like	0.165841	0.0478709	-0.642455	-0.104132	-0.553285
ENSG00000020129	23154	NCDN	neurochondrin	-0.335193	-0.0459931	0.0267448	-0.178289	-0.688201
ENSG00000116819	339488	TFAP2E	transcription factor AP-2 epsilon	-1.33632	-0.709444	-0.138758	-0.454898	-2.39623
ENSG00000126067	5690	PSMB2	proteasome 20S subunit beta 2	0.352893	1.12746	0.394631	0.726387	0.039883
ENSG00000142686	127703	C1orf216	chromosome 1 open reading frame 216	1.11094	0.499185	0.0463009	0.621304	0.295624
ENSG00000092853	63967	CLSPN	claspin	3.40178	3.61135	2.7571	3.86323	2.80218
ENSG00000134698	192670	AGO4	argonaute RISC component 4	-0.546813	-0.534839	-1.41065	-0.803453	-0.685804
ENSG00000092847	26523	AGO1	argonaute RISC component 1	0.507301	0.493318	0.0105518	0.551195	-0.157008
ENSG00000126070	192669	AGO3	argonaute RISC catalytic component 3	-0.0314868	0.134029	-0.895072	0.445141	-0.947576
ENSG00000116863	54936	ADPRS	ADP-ribosylserine hydrolase	0.303349	-0.103569	-0.683411	-0.192129	-0.696547
ENSG00000054116	27095	TRAPPC3	trafficking protein particle complex 3	0.11349	-0.0290609	-0.507178	-0.25577	-0.871459
ENSG00000116871	55700	MAP7D1	MAP7 domain containing 1	-1.29416	-1.07733	-1.20125	-1.00877	-1.84487
ENSG00000054118	9967	THRAP3	thyroid hormone receptor associated protein 3	-0.250215	0.0230674	-0.174149	0.334389	-0.190367
ENSG00000214193	79729	SH3D21	SH3 domain containing 21	0.0653146	-2.16578	-1.78324	-3.31395	-0.109281
ENSG00000142694	55194	EVA1B	eva-1 homolog B	-0.638927	-0.356205	-0.939351	-1.67551	-1.68096
ENSG00000116883				0.362128	-1.58757	-0.958325	-2.02126	-0.111878
ENSG00000196182	83931	STK40	serine/threonine kinase 40	0.553259	1.44993	-0.71473	0.0250046	-1.01211
ENSG00000181817	84967	LSM10	LSM10, U7 small nuclear RNA associated	0.99136	1.08046	0.19846	0.522623	-0.0687386
ENSG00000116885	127700	OSCP1	organic solute carrier partner 1	-1.20726	-0.424001	-0.565161	-0.0823878	-0.570293
ENSG00000116898	64960	MRPS15	mitochondrial ribosomal protein S15	0.894042	1.38075	0.326581	0.934601	0.231035
ENSG00000233621	728431	LINC01137	long intergenic non-protein coding RNA 1137	0.0915556	0.5679	-0.140042	-0.06121	-0.790654
ENSG00000163874	80149	ZC3H12A	zinc finger CCCH-type containing 12A	-1.13704	-1.45226	-2.28417	-2.12568	-2.69154
ENSG00000163875	64769	MEAF6	MYST/Esa1 associated factor 6	0.305392	0.439533	-0.174482	-0.263227	-0.376118
ENSG00000163877	79753	SNIP1	Smad nuclear interacting protein 1	-0.0148108	0.0434503	-0.114966	0.245873	-0.674136
ENSG00000134697	29889	GNL2	G protein nucleolar 2	0.807823	-0.00550825	0.209798	0.440996	-0.189796
ENSG00000116922	54955	C1orf109	chromosome 1 open reading frame 109	0.27222	0.535189	0.233196	0.651196	0.0609258
ENSG00000134690	55143	CDCA8	cell division cycle associated 8	3.36225	2.91457	2.32509	3.73348	3.18886
ENSG00000183317	284656	EPHA10	EPH receptor A10	0.862276	2.2681	0.445867	1.75993	3.6718
ENSG00000185090	149175	MANEAL	mannosidase endo-alpha like	3.74591	3.13794	-5.23791	3.41309	3.54767
ENSG00000196449	79693	YRDC	yrdC N6-threonylcarbamoyltransferase domain containing	0.179828	0.203257	-0.333645	-0.284832	-0.959425
ENSG00000197982	127687	C1orf122	chromosome 1 open reading frame 122	-0.429557	-0.587914	-0.19837	-0.354631	-0.806475
ENSG00000188786	4520	MTF1	metal regulatory transcription factor 1	0.0932434	-0.181757	-0.115334	-0.0270199	-0.765566
ENSG00000204084	3633	INPP5B	inositol polyphosphate-5-phosphatase B	0.0848082	0.044051	0.345708	0.427553	-0.976833
ENSG00000183431	10946	SF3A3	splicing factor 3a subunit 3	0.742015	0.994372	0.498176	0.759964	-0.217974
ENSG00000183386	2275	FHL3	four and a half LIM domains 3	-1.00889	-1.61933	-1.88836	-1.67125	-2.13556
ENSG00000183520	51118	UTP11	UTP11 small subunit processome component	0.419131	0.46194	0.58436	0.333254	-0.618077
ENSG00000116954	64121	RRAGC	Ras related GTP binding C	0.588055	0.699324	0.468649	0.553127	0.0992431
ENSG00000228436	105378663	LOC105378663	uncharacterized LOC105378663	1.0546	-0.615219	0.116251	-0.0803843	0.705063
ENSG00000214114	26292	MYCBP	MYC binding protein	0.861382	0.800414	-0.0696428	0.637135	-0.908055
ENSG00000158315	54933	RHBDL2	rhomboid like 2	-1.26671	-3.77431	2.44683	1.14584	-0.539946
ENSG00000174574	79647	AKIRIN1	akirin 1	-0.658372	0.157321	-0.217705	-0.287974	-1.05635
ENSG00000168653	4725	NDUFS5	NADH:ubiquinone oxidoreductase subunit S5	0.141651	0.650538	0.128321	0.121049	-0.870896
ENSG00000127603	23499	MACF1	microtubule actin crosslinking factor 1	-0.367737	0.022797	-1.68367	-1.00148	-1.40035
ENSG00000255103				-0.403811	0.857597	-1.28402	-0.667988	-1.13066
ENSG00000182109				-0.270892	-0.788119	-0.36426	-3.42567	-0.107657
ENSG00000090621	8761	PABPC4	poly(A) binding protein cytoplasmic 4	0.441681	0.588967	0.0591857	0.313864	-0.658735
ENSG00000084072	10450	PPIE	peptidylprolyl isomerase E	0.581314	0.461175	-0.0358451	-0.533099	-0.267625
ENSG00000116985	656	BMP8B	bone morphogenetic protein 8b	4.97648	3.87852	1.29406	1.43346	4.1509
ENSG00000198754	64064	OXCT2	3-oxoacid CoA-transferase 2	2.49628	0.733745	-0.203647	-0.235469	1.1839
ENSG00000043514	54802	TRIT1	tRNA isopentenyltransferase 1	0.482662	0.406688	-0.629109	0.0824315	-0.179292
ENSG00000116990	4610	MYCL	MYCL proto-oncogene, bHLH transcription factor	1.4316	-2.28594	-0.861988	0.238761	1.63457
ENSG00000168389	84879	MFSD2A	major facilitator superfamily domain containing 2A	0.544323	-1.50386	-0.362347	-1.46618	0.445038
ENSG00000228477				0.641529	-0.208727	0.316428	0.281252	0.322723
ENSG00000131236	10487	CAP1	cyclase associated actin cytoskeleton regulatory protein 1	-0.446649	-0.45587	-1.79137	-0.740673	-1.76972
ENSG00000131238	5538	PPT1	palmitoyl-protein thioesterase 1	0.842627	0.126331	0.816285	1.09583	0.294728
ENSG00000117000	6018	RLF	RLF zinc finger	1.03254	-0.0240165	-0.662632	0.219233	-0.116367
ENSG00000259943				0.475882	1.15323	0.487789	0.823455	0.629918
ENSG00000084073	10269	ZMPSTE24	zinc metallopeptidase STE24	0.210983	0.639676	0.565028	0.288126	0.0865414
ENSG00000049089	1298	COL9A2	collagen type IX alpha 2 chain	-2.41862	-5.21285	-0.329149	1.57039	-2.6125
ENSG00000084070	64744	SMAP2	small ArfGAP2	0.248634	0.0265629	-0.133379	0.350443	-0.0651969
ENSG00000187801	65243	ZFP69B	ZFP69 zinc finger protein B	-0.153926	-2.53847	-0.0467474	0.0716995	-1.24492
ENSG00000260920				-0.849502	-2.50903	-0.380907	-0.368534	-1.46873
ENSG00000187815	339559	ZFP69	ZFP69 zinc finger protein	1.9713	-4.70451	0.920219	-1.10655	0.80508
ENSG00000164002	64789	EXO5	exonuclease 5	0.476902	-2.48619	-0.143761	0.609135	0.2053
ENSG00000117010	127396	ZNF684	zinc finger protein 684	0.282642	1.06868	-0.153462	0.355059	0.53391
ENSG00000117016	9783	RIMS3	regulating synaptic membrane exocytosis 3	-1.59191	-1.67357	0.007719	-3.08836	-0.572439
ENSG00000272145				0.471108	-0.131227	0.0961623	-0.677461	0.0922716
ENSG00000066136	4802	NFYC	nuclear transcription factor Y subunit gamma	0.480613	1.09517	0.461071	0.191329	0.183861
ENSG00000179862	163732	CITED4	Cbp/p300 interacting transactivator with Glu/Asp rich carboxy-terminal domain 4	-5.08804	-3.31865	-5.44851	-5.42156	-4.37928
ENSG00000171793	1503	CTPS1	CTP synthase 1	-0.207464	-0.0595264	-0.561398	-0.494164	-1.47497
ENSG00000171790	200172	SLFNL1	schlafen like 1	-1.2548	-2.04362	-1.4776	-2.36292	-1.8563
ENSG00000010803	22955	SCMH1	Scm polycomb group protein homolog 1	0.954097	0.175889	0.124082	0.65054	0.266229
ENSG00000127129	1907	EDN2	endothelin 2	-8.20129	-6.93506	-5.98678	-6.86203	-6.41366
ENSG00000127124	59269	HIVEP3	HIVEP zinc finger 3	-1.44284	-1.5287	-2.18349	-1.40214	-0.624278
ENSG00000198815	22887	FOXJ3	forkhead box J3	0.309272	0.688274	0.11651	0.53571	-0.368209
ENSG00000127125	79717	PPCS	phosphopantothenoylcysteine synthetase	0.835264	0.991621	0.0778979	-0.107427	0.298491
ENSG00000186409	728621	CCDC30	coiled-coil domain containing 30	-0.36527	0.831001	-0.785998	-1.2266	-0.35519
ENSG00000171960	10465	PPIH	peptidylprolyl isomerase H	1.4664	1.50408	0.840883	1.40571	0.285159
ENSG00000065978	4904	YBX1	Y-box binding protein 1	0.686463	0.910155	-0.385725	0.718015	-0.41632
ENSG00000117385	64175	P3H1	prolyl 3-hydroxylase 1	-0.688544	-1.99292	-1.15102	-0.162438	-1.08845
ENSG00000164008	79078	C1orf50	chromosome 1 open reading frame 50	-0.144858	-0.333497	-1.1871	-0.478775	-1.27079
ENSG00000228452				-0.0668182	-0.838086	-0.762986	-0.383722	-1.43197
ENSG00000177868	374969	SVBP	small vasohibin binding protein	0.870047	0.0908532	-0.471494	0.490854	-0.399342
ENSG00000164010	114625	ERMAP	erythroblast membrane associated protein (Scianna blood group)	-1.52742	-0.537307	-0.117224	-0.362644	-1.18238
ENSG00000164011	51058	ZNF691	zinc finger protein 691	0.427107	0.785089	0.46512	-0.173045	-0.60939
ENSG00000117394	6513	SLC2A1	solute carrier family 2 member 1	0.181321	-3.22129	-1.15181	-0.173966	-0.53589
ENSG00000227533	440584	SLC2A1-AS1	SLC2A1 antisense RNA 1	0.860904	-1.29723	0.84973	0.964229	0.842047
ENSG00000117395	10969	EBNA1BP2	EBNA1 binding protein 2	0.768533	0.229461	0.219982	0.57258	-0.228239
ENSG00000117399	991	CDC20	cell division cycle 20	3.03661	3.51392	2.37217	4.33648	2.66874
ENSG00000066322	64834	ELOVL1	ELOVL fatty acid elongase 1	0.0308388	-0.423808	-0.998207	-0.297176	-0.67243
ENSG00000159479	112950	MED8	mediator complex subunit 8	0.794228	0.0964702	0.207067	0.326257	-0.134712
ENSG00000229431				-0.52382	-1.67352	-0.398193	-0.974883	-1.01128
ENSG00000198198	23334	SZT2	SZT2 subunit of KICSTOR complex	-0.119602	-0.0533767	-0.237448	0.209024	-0.623605
ENSG00000178922	81888	HYI	hydroxypyruvate isomerase (putative)	-0.738013	-1.60913	-1.73512	-1.23335	-2.23616
ENSG00000142949	5792	PTPRF	protein tyrosine phosphatase receptor type F	-0.377982	-1.98948	-2.03552	-0.917255	-1.16039
ENSG00000066135	9682	KDM4A	lysine demethylase 4A	-0.544137	-0.147805	-0.524313	-0.147998	-0.87952
ENSG00000236200				0.75632	0.508266	0.461233	1.44939	0.0401857
ENSG00000126091	6487	ST3GAL3	ST3 beta-galactoside alpha-2,3-sialyltransferase 3	0.470155	-0.0446481	-0.460992	-0.148678	-0.248353
ENSG00000117407	9048	ARTN	artemin	1.37327	0.0755042	1.4883	5.03943	0.561349
ENSG00000117408	9670	IPO13	importin 13	0.818065	0.530404	0.884432	0.730448	1.34073
ENSG00000132768	1802	DPH2	diphthamide biosynthesis 2	0.986825	0.564114	0.390304	0.253325	-0.669312
ENSG00000117410	533	ATP6V0B	ATPase H+ transporting V0 subunit b	0.00390964	0.689776	0.951634	0.223746	0.0472828
ENSG00000117411	8704	B4GALT2	beta-1,4-galactosyltransferase 2	0.533146	-0.170966	-0.475593	0.564977	-0.326902
ENSG00000159214	149473	CCDC24	coiled-coil domain containing 24	-0.414228	0.373657	0.379918	0.484124	0.359486
ENSG00000178028	55929	DMAP1	DNA methyltransferase 1 associated protein 1	-0.152193	0.296484	-0.0703635	0.484183	-0.110138
ENSG00000117419	79033	ERI3	ERI1 exoribonuclease family member 3	0.675127	0.623216	-0.151287	0.322738	-0.107941
ENSG00000187147	55182	RNF220	ring finger protein 220	0.614516	0.727797	0.67215	0.616547	0.280273
ENSG00000126106	79639	TMEM53	transmembrane protein 53	-0.301614	-0.613256	0.71242	0.479893	0.0348914
ENSG00000198520	339541	ARMH1	armadillo like helical domain containing 1	-1.17409	-1.6508	-0.165854	-1.91991	-0.572228
ENSG00000142945	11004	KIF2C	kinesin family member 2C	3.82672	3.58499	2.92718	4.38591	3.5867
ENSG00000142937	6202	RPS8	ribosomal protein S8	0.338116	0.337679	-0.150117	0.251744	-0.853295
ENSG00000173846	1263	PLK3	polo like kinase 3	-1.16814	-0.400867	-0.174356	-2.61184	-2.68009
ENSG00000188396	343521	TCTEX1D4	Tctex1 domain containing 4	-1.86949	0.0431991	0.840517	-1.43219	-0.690972
ENSG00000222009	149478	BTBD19	BTB domain containing 19	-0.245283	0.709061	0.908954	-2.05233	-4.65584
ENSG00000070785	8891	EIF2B3	eukaryotic translation initiation factor 2B subunit gamma	0.88649	0.312719	-0.187901	0.708723	-0.422408
ENSG00000126107	79654	HECTD3	HECT domain E3 ubiquitin protein ligase 3	0.263409	0.392643	0.0274755	0.402608	-0.184888
ENSG00000126088	7389	UROD	uroporphyrinogen decarboxylase	0.800554	0.252885	0.569998	0.29455	0.158741
ENSG00000132781	4595	MUTYH	mutY DNA glycosylase	0.513948	1.56293	1.15043	1.07548	0.642841
ENSG00000132773	114034	TOE1	target of EGR1, exonuclease	0.763317	1.30287	1.02067	0.920471	0.447227
ENSG00000070759	10420	TESK2	testis associated actin remodelling kinase 2	-1.42714	-1.49617	0.784707	1.79218	-1.02695
ENSG00000236624				-1.45981	0.169552	0.575866	0.553657	-0.131323
ENSG00000132763	25974	MMACHC	metabolism of cobalamin associated C	1.48886	1.20018	-0.0717834	1.2597	0.736436
ENSG00000117450	5052	PRDX1	peroxiredoxin 1	0.361311	1.30074	0.74838	0.869169	-0.213396
ENSG00000117448	10327	AKR1A1	aldo-keto reductase family 1 member A1	0.026665	-0.243868	-0.0477704	-0.313511	-0.679259
ENSG00000132780	4678	NASP	nuclear autoantigenic sperm protein	1.54256	2.089	1.47722	1.91428	1.15484
ENSG00000159588	149483	CCDC17	coiled-coil domain containing 17	-0.897557	0.0519367	0.0658041	1.05588	0.271948
ENSG00000159592	60313	GPBP1L1	GC-rich promoter binding protein 1 like 1	-0.158569	0.215729	-0.569225	0.164676	-1.20314
ENSG00000159596	51249	TMEM69	transmembrane protein 69	0.867837	0.912887	0.0801182	0.524535	-0.163837
ENSG00000197429	3652	IPP	intracisternal A particle-promoted polypeptide	0.880634	0.256812	0.0279987	0.251129	-0.17453
ENSG00000230896				1.27775	0.313183	0.138909	-0.482425	0.223517
ENSG00000086015	23139	MAST2	microtubule associated serine/threonine kinase 2	0.29959	0.0910908	-0.447657	0.268444	-0.783279
ENSG00000117461	8503	PIK3R3	phosphoinositide-3-kinase regulatory subunit 3	-2.66836	-0.575411	-0.826727	-0.496522	-0.815634
ENSG00000117472	10103	TSPAN1	tetraspanin 1	-3.68037	-0.0608876	-3.73817	-4.84187	-4.57393
ENSG00000085998	55624	POMGNT1	protein O-linked mannose N-acetylglucosaminyltransferase 1 (beta 1,2-)	-0.144585	-0.35418	-0.22728	-0.488252	-1.09779
ENSG00000085999	8438	RAD54L	RAD54 like	3.38592	3.45456	2.42261	3.18457	2.49356
ENSG00000132128	10489	LRRC41	leucine rich repeat containing 41	0.194359	-0.158998	-1.32312	-0.48206	-1.88483
ENSG00000173660	7388	UQCRH	ubiquinol-cytochrome c reductase hinge protein	0.303242	1.1719	0.0816883	0.28972	-5.49776
ENSG00000117481	387338	NSUN4	NOP2/Sun RNA methyltransferase 4	0.41898	0.508356	0.259997	0.126876	0.16048
ENSG00000117480	2166	FAAH	fatty acid amide hydrolase	0.266862	0.9117	1.87662	-1.84195	-2.10482
ENSG00000079277	8569	MKNK1	MAPK interacting serine/threonine kinase 1	-0.170311	0.166495	-0.271699	0.0399097	-0.838165
ENSG00000142961	148932	MOB3C	MOB kinase activator 3C	-1.0025	-0.783131	-0.0898222	-0.628911	-0.920733
ENSG00000123472	64756	ATPAF1	ATP synthase mitochondrial F1 complex assembly factor 1	0.530139	1.31905	0.0670051	0.698897	0.516406
ENSG00000159658	9813	EFCAB14	EF-hand calcium binding domain 14	0.11084	-0.0559668	-0.168233	-0.0281475	-0.547889
ENSG00000225506				-1.8142	-0.962627	-0.988097	0.0210449	-0.669415
ENSG00000224805	100874253	LINC00853	long intergenic non-protein coding RNA 853	2.37129	1.44203	0.536769	1.18106	0.0258388
ENSG00000162366	10158	PDZK1IP1	PDZK1 interacting protein 1	-0.800641	-0.696216	-0.545924	-2.03751	-0.84003
ENSG00000123473	6491	STIL	STIL centriolar assembly protein	2.30747	2.42523	1.85309	2.51438	1.95528
ENSG00000162368	51727	CMPK1	cytidine/uridine monophosphate kinase 1	-0.0695051	0.320292	-0.354586	-0.280422	-0.606757
ENSG00000237424	84793	FOXD2-AS1	FOXD2 adjacent opposite strand RNA 1	0.759929	0.441393	0.4963	0.748134	0.228396
ENSG00000186564	2306	FOXD2	forkhead box D2	0.240986	0.191768	0.551799	-0.0384361	0.0891456
ENSG00000269113	388630	TRABD2B	TraB domain containing 2B	-0.784699	-0.213012	-3.23385	-1.79659	0.028234
ENSG00000132122	54558	SPATA6	spermatogenesis associated 6	-0.390918	-1.11636	0.169984	-0.103594	0.753096
ENSG00000185104	11124	FAF1	Fas associated factor 1	0.883597	1.12535	0.61988	0.842798	0.244951
ENSG00000123080	1031	CDKN2C	cyclin dependent kinase inhibitor 2C	3.74017	1.12884	3.74858	4.26064	4.91215
ENSG00000123091	26994	RNF11	ring finger protein 11	-0.506765	-0.652551	-1.59187	-0.478218	-1.70093
ENSG00000085831	22996	TTC39A	tetratricopeptide repeat domain 39A	1.23005	-0.124636	1.33098	1.43994	2.95389
ENSG00000085832	2060	EPS15	epidermal growth factor receptor pathway substrate 15	0.37804	0.0583788	-0.405864	0.290502	-0.546663
ENSG00000117859	114883	OSBPL9	oxysterol binding protein like 9	0.385538	0.555238	-0.196714	0.274543	-0.177036
ENSG00000078618	4898	NRDC	nardilysin convertase	0.613696	0.467247	0.156023	0.545011	-0.0786369
ENSG00000169213	5865	RAB3B	RAB3B, member RAS oncogene family	-1.49449	-2.01789	-7.03496	-1.76892	-11.8095
ENSG00000117862	51060	TXNDC12	thioredoxin domain containing 12	0.513601	0.18735	-0.544157	0.285344	-0.502514
ENSG00000198841	112970	KTI12	KTI12 chromatin associated homolog	0.559494	0.795651	-0.0772902	0.145292	-0.529749
ENSG00000134717	91408	BTF3L4	basic transcription factor 3 like 4	0.903794	0.26827	-0.222382	0.244001	-0.334691
ENSG00000157077	9372	ZFYVE9	zinc finger FYVE-type containing 9	0.704699	-0.285199	-0.70957	0.328505	-0.0814362
ENSG00000154222	200014	CC2D1B	coiled-coil and C2 domain containing 1B	-0.219559	0.311998	-0.438016	-0.0494186	-0.38452
ENSG00000085840	4998	ORC1	origin recognition complex subunit 1	3.5099	4.14395	3.70805	3.57633	2.69038
ENSG00000134748	84950	PRPF38A	pre-mRNA processing factor 38A	0.899907	1.29906	0.671677	1.27319	0.0624708
ENSG00000134744	23318	TUT4	terminal uridylyl transferase 4	0.910901	0.897799	-0.19428	0.706422	0.493203
ENSG00000162377	65260	COA7	cytochrome c oxidase assembly factor 7 (putative)	1.45556	1.40498	0.555331	0.555833	0.139724
ENSG00000162378	79699	ZYG11B	zyg-11 family member B, cell cycle regulator	0.998645	0.525774	-0.483269	0.58571	0.141612
ENSG00000121310	55268	ECHDC2	enoyl-CoA hydratase domain containing 2	-1.71096	0.454635	-0.987432	-1.68527	-1.27976
ENSG00000116171	6342	SCP2	sterol carrier protein 2	0.23502	0.102866	0.0296718	0.368305	0.14809
ENSG00000157184	1376	CPT2	carnitine palmitoyltransferase 2	0.477895	1.05692	0.0146236	0.611438	0.646986
ENSG00000162384	54987	CZIB	CXXC motif containing zinc binding protein	0.417639	0.327375	-0.0688839	0.829346	-0.0477624
ENSG00000162385	4116	MAGOH	mago homolog, exon junction complex subunit	1.47902	1.30113	0.677918	1.34142	0.0581729
ENSG00000226754	100507564	LOC100507564	uncharacterized LOC100507564	-0.344305	0.90287	0.616733	0.903127	0.734902
ENSG00000270172				-0.703102	0.795034	1.70682	-0.100597	-0.0492414
ENSG00000157193	7804	LRP8	LDL receptor related protein 8	-0.228459	0.420228	1.4175	0.394774	-0.134583
ENSG00000174332	148979	GLIS1	GLIS family zinc finger 1	1.15345	-7.48758	0.528794	0.608735	0.588164
ENSG00000058804	55706	NDC1	NDC1 transmembrane nucleoporin	1.81017	2.74131	1.04148	1.68071	1.03006
ENSG00000058799	54432	YIPF1	Yip1 domain family member 1	0.0146036	-0.107104	0.0167679	0.328131	0.0147061
ENSG00000081870	51668	HSPB11	heat shock protein family B (small) member 11	1.12825	1.21503	0.761008	1.60881	0.848579
ENSG00000116212	115353	LRRC42	leucine rich repeat containing 42	0.134376	0.237361	-0.488495	0.659569	-0.295819
ENSG00000272091				-1.36106	-1.27837	-1.75243	-2.481	-0.573389
ENSG00000116209	9528	TMEM59	transmembrane protein 59	-0.713348	-0.815686	-0.573567	-0.944244	-0.883513
ENSG00000116205	127428	TCEANC2	transcription elongation factor A N-terminal and central domain containing 2	0.640088	0.254687	-0.304204	0.411212	0.133788
ENSG00000212670				0.472819	-0.720582	1.19168	0.00212476	0.0559634
ENSG00000248835				2.09802	1.35191	1.87342	2.15197	1.22902
ENSG00000215883	606495	CYB5RL	cytochrome b5 reductase like	1.67364	1.03752	1.47856	1.50116	0.907355
ENSG00000116221	51253	MRPL37	mitochondrial ribosomal protein L37	1.41404	1.04758	0.515713	1.04373	0.443248
ENSG00000157216	23648	SSBP3	single stranded DNA binding protein 3	-0.565592	-1.2719	-0.399337	0.128474	-0.997883
ENSG00000243725	7268	TTC4	tetratricopeptide repeat domain 4	0.66646	0.807338	1.00901	0.350213	0.234043
ENSG00000162396	25973	PARS2	prolyl-tRNA synthetase 2, mitochondrial	1.02948	2.10417	0.860921	0.936346	0.395591
ENSG00000116133	1718	DHCR24	24-dehydrocholesterol reductase	0.656588	0.380884	-0.195949	0.297325	0.179809
ENSG00000162402	23358	USP24	ubiquitin specific peptidase 24	0.546907	0.575375	-0.616246	0.57633	-0.270569
ENSG00000162407	8613	PLPP3	phospholipid phosphatase 3	0.93655	-1.40029	2.2541	0.913398	1.49396
ENSG00000162409	5563	PRKAA2	protein kinase AMP-activated catalytic subunit alpha 2	0.858155	0.0970423	-1.01307	-0.998704	0.0924941
ENSG00000162600	115209	OMA1	OMA1 zinc metallopeptidase	0.297348	1.83019	1.13902	1.10923	-0.0824237
ENSG00000162601	114803	MYSM1	Myb like, SWIRM and MPN domains 1	0.672637	0.793107	0.287662	0.315735	0.132379
ENSG00000177606	3725	JUN	Jun proto-oncogene, AP-1 transcription factor subunit	-0.444452	-1.44427	-1.1088	-0.838322	-1.35959
ENSG00000232453	105378753	LINC02777	long intergenic non-protein coding RNA 2777	1.05633	-1.71013	0.493169	-0.0670882	-3.15987
ENSG00000172456	55277	FGGY	FGGY carbohydrate kinase domain containing	0.626321	0.10547	-0.122896	-0.994821	-0.0418175
ENSG00000134709	51361	HOOK1	hook microtubule tethering protein 1	-0.930409	1.31786	-1.66379	-2.02175	-0.94262
ENSG00000162604	83941	TM2D1	TM2 domain containing 1	-0.969252	-0.418982	-0.577626	-0.848694	-0.858204
ENSG00000132849	10207	PATJ	PATJ crumbs cell polarity complex component	-0.82327	2.11493	0.115423	-0.507563	0.90491
ENSG00000162607	7398	USP1	ubiquitin specific peptidase 1	2.28292	2.26441	1.49385	2.52595	1.46202
ENSG00000116641	85440	DOCK7	dedicator of cytokinesis 7	0.162611	-0.349951	-1.10168	-0.376765	-0.518357
ENSG00000125703	84938	ATG4C	autophagy related 4C cysteine peptidase	0.823248	0.823961	0.532234	1.28803	0.308494
ENSG00000088035	29929	ALG6	ALG6 alpha-1,3-glucosyltransferase	1.12352	1.68351	0.909899	0.775837	0.0875765
ENSG00000142856	23421	ITGB3BP	integrin subunit beta 3 binding protein	1.44525	1.75256	1.10682	1.63084	0.353673
ENSG00000203965	84455	EFCAB7	EF-hand calcium binding domain 7	0.330035	1.01515	0.836125	0.592654	0.591538
ENSG00000079739	5236	PGM1	phosphoglucomutase 1	0.421516	0.126631	-0.449242	0.584623	0.167913
ENSG00000185483	4919	ROR1	receptor tyrosine kinase like orphan receptor 1	-0.448808	-2.39286	-1.98426	-0.957963	-1.7761
ENSG00000158966	57685	CACHD1	cache domain containing 1	0.06691	-2.26326	-2.94303	-4.01557	-2.38925
ENSG00000162437	55225	RAVER2	ribonucleoprotein, PTB binding 2	2.11346	1.65727	1.18249	1.44945	1.58696
ENSG00000162434	3716	JAK1	Janus kinase 1	-0.446359	0.187348	-1.05451	-0.386944	-1.43688
ENSG00000162433	205	AK4	adenylate kinase 4	0.497445	-2.71746	-2.12187	-0.0939087	0.154679
ENSG00000116675	9829	DNAJC6	DnaJ heat shock protein family (Hsp40) member C6	0.00518093	0.366563	-0.0811733	-2.49411	-1.48498
ENSG00000116678	3953	LEPR	leptin receptor	-2.46258	0.847469	-0.70064	-0.881292	-0.941784
ENSG00000213625	54741	LEPROT	leptin receptor overlapping transcript	-0.351277	-0.722828	-1.87712	-2.0728	-1.87553
ENSG00000152763	79819	DNAI4	dynein axonemal intermediate chain 4	-2.99997	0.465617	-0.195123	-0.513021	-1.85049
ENSG00000198160	57708	MIER1	MIER1 transcriptional regulator	-0.0776363	0.527129	-0.180302	0.0763067	-1.11511
ENSG00000116704	23169	SLC35D1	solute carrier family 35 member D1	-2.93899e-05	-0.0259405	0.503468	-0.226561	-0.360743
ENSG00000142864	26135	SERBP1	SERPINE1 mRNA binding protein 1	0.327578	0.935432	0.258752	0.833783	-0.440061
ENSG00000116717	1647	GADD45A	growth arrest and DNA damage inducible alpha	-1.05885	-2.1056	-1.43911	-2.94557	-2.62971
ENSG00000172380	55970	GNG12	G protein subunit gamma 12	-0.297405	-0.589362	-1.28221	-0.339683	-1.31443
ENSG00000232284	100289178	GNG12-AS1	GNG12, DIRAS3 and WLS antisense RNA 1	-0.834732	-1.28253	-0.774439	-1.18295	-1.97207
ENSG00000116729	79971	WLS	Wnt ligand secretion mediator	-1.55769	-1.84143	-1.45332	-1.09074	-1.32856
ENSG00000024526	55635	DEPDC1	DEP domain containing 1	3.77282	3.84787	3.12002	4.59664	3.64386
ENSG00000066557	55631	LRRC40	leucine rich repeat containing 40	0.676886	0.857333	-0.770744	0.536769	0.0467027
ENSG00000116754	9295	SRSF11	serine and arginine rich splicing factor 11	0.00677556	0.38557	-0.178561	0.0142637	-0.259278
ENSG00000118454	81573	ANKRD13C	ankyrin repeat domain 13C	-0.0679216	-0.137648	-0.437767	0.184422	-1.00766
ENSG00000197568	11147	HHLA3	HERV-H LTR-associating 3	-0.550986	0.72984	1.25562	0.931749	-0.171655
ENSG00000116761	1491	CTH	cystathionine gamma-lyase	-1.95663	-1.28849	1.70895	1.5751	-1.17134
ENSG00000132485	9406	ZRANB2	zinc finger RANBP2-type containing 2	-0.0956389	-0.00728237	0.206887	-0.0222236	-1.05469
ENSG00000172260	257194	NEGR1	neuronal growth regulator 1	-2.62789	-7.62545	-5.29703	-2.07974	-4.63729
ENSG00000162620	127255	LRRIQ3	leucine rich repeats and IQ motif containing 3	2.10912	2.34476	1.10675	2.47109	1.5756
ENSG00000254685	8790	FPGT	fucose-1-phosphate guanylyltransferase	1.53561	1.16306	0.424442	1.32673	0.683398
ENSG00000116791	1429	CRYZ	crystallin zeta	0.487119	1.34171	0.832245	1.17971	0.329368
ENSG00000162623	127253	TYW3	tRNA-yW synthesizing protein 3 homolog	0.285729	1.43853	0.944635	0.672465	-0.21948
ENSG00000117054	34	ACADM	acyl-CoA dehydrogenase medium chain	0.813701	2.30813	1.22123	1.0293	1.12182
ENSG00000137955	5876	RABGGTB	Rab geranylgeranyltransferase subunit beta	-0.351583	0.363659	0.265496	-0.073729	-0.218731
ENSG00000226415				0.0575925	-0.0164702	-1.12965	0.348547	-0.0607538
ENSG00000142892	10026	PIGK	phosphatidylinositol glycan anchor biosynthesis class K	0.130628	0.487834	-0.303931	0.918701	-0.257842
ENSG00000226084	645441	RPL17P6	ribosomal protein L17 pseudogene 6	0.238634	0.00660782	-0.6935	0.0973536	-0.882524
ENSG00000154027	26289	AK5	adenylate kinase 5	0.952741	3.73059	-0.725909	1.34196	0.0605722
ENSG00000036549	26009	ZZZ3	zinc finger ZZ-type containing 3	0.268934	0.691848	-0.129241	0.487366	-0.826991
ENSG00000077254	23032	USP33	ubiquitin specific peptidase 33	-0.277516	0.37691	0.0665593	0.138794	-0.787482
ENSG00000180488	374986	MIGA1	mitoguardin 1	-0.190851	0.320107	-0.563189	-0.4159	-0.502622
ENSG00000235927	374987	NEXN-AS1	NEXN antisense RNA 1	0.539772	-1.52919	-0.862391	-0.270479	-2.19597
ENSG00000162614	91624	NEXN	nexilin F-actin binding protein	-0.836362	-2.82277	-2.40551	-2.50158	-4.24066
ENSG00000162613	8880	FUBP1	far upstream element binding protein 1	-0.531417	0.605112	0.126341	0.646717	-0.666848
ENSG00000162616	11080	DNAJB4	DnaJ heat shock protein family (Hsp40) member B4	-2.5843	-2.35473	-0.596086	-2.07342	-3.51733
ENSG00000137959	10964	IFI44L	interferon induced protein 44 like	-1.72594	-4.14436	5.44843	0.854864	0.42583
ENSG00000137965	10561	IFI44	interferon induced protein 44	-1.9156	-0.275096	4.59233	1.62803	0.937355
ENSG00000117114	23266	ADGRL2	adhesion G protein-coupled receptor L2	-6.37662	1.43226	0.790988	0.862965	-5.36132
ENSG00000137941	79739	TTLL7	tubulin tyrosine ligase like 7	-0.89068	-2.07406	-1.13886	-1.51963	-0.674745
ENSG00000271576				-0.980082	0.386103	-0.384885	-0.421548	-0.539946
ENSG00000142875	5567	PRKACB	protein kinase cAMP-activated catalytic subunit beta	-0.64402	-0.198501	-0.451355	-0.110464	-0.431129
ENSG00000117133	80135	RPF1	ribosome production factor 1 homolog	0.0515137	0.872802	-0.0627026	0.701858	-0.681559
ENSG00000174021	2787	GNG5	G protein subunit gamma 5	-0.157209	0.524021	-0.43936	0.294361	-0.729055
ENSG00000117151	1486	CTBS	chitobiase	-0.463044	0.126326	-0.258662	-0.421463	0.139991
ENSG00000117155	117178	SSX2IP	SSX family member 2 interacting protein	-0.320228	1.0263	0.807509	0.595772	0.687256
ENSG00000097096	84144	SYDE2	synapse defective Rho GTPase homolog 2	0.826256	-0.820538	-0.487411	0.398685	-0.218116
ENSG00000162642	148423	C1orf52	chromosome 1 open reading frame 52	-0.742504	-0.478339	-0.444205	-0.546439	-1.40865
ENSG00000142867	8915	BCL10	BCL10 immune signaling adaptor	-0.816406	-1.08514	-1.18412	-0.95086	-1.75661
ENSG00000153904	23576	DDAH1	dimethylarginine dimethylaminohydrolase 1	-0.524855	-0.798007	-2.69766	-1.01229	-1.08439
ENSG00000142871	3491	CCN1	cellular communication network factor 1	0.0144857	-2.4672	-4.45411	-2.68688	-2.60152
ENSG00000117174	54680	ZNHIT6	zinc finger HIT-type containing 6	0.262121	0.257226	-0.458259	-0.452658	-1.19278
ENSG00000122417	57489	ODF2L	outer dense fiber of sperm tails 2 like	-1.15592	0.570496	-0.441299	-0.139065	-0.966631
ENSG00000097033	51100	SH3GLB1	SH3 domain containing GRB2 like, endophilin B1	-0.398285	-0.461741	-0.839522	-0.444221	-1.20532
ENSG00000183291	9403	SELENOF	selenoprotein F	0.0460332	0.769893	0.654242	0.254028	-0.333062
ENSG00000153936	9653	HS2ST1	heparan sulfate 2-O-sulfotransferase 1	0.102609	0.303944	-0.141288	0.544033	0.0555638
ENSG00000143013	8543	LMO4	LIM domain only 4	-0.480016	-1.0245	-1.24592	0.132409	-0.785038
ENSG00000065243	5586	PKN2	protein kinase N2	-0.00727091	0.54731	-0.341372	0.463645	-0.495949
ENSG00000137947	2959	GTF2B	general transcription factor IIB	-0.0581882	0.387786	0.226665	-0.0242623	-0.502381
ENSG00000137944	56267	KYAT3	kynurenine aminotransferase 3	-0.506746	-0.570608	-0.826124	-1.2204	-0.694254
ENSG00000213516	494115	RBMXL1	RBMX like 1	0.610447	0.174264	-0.270873	-0.141827	-1.25286
ENSG00000117226	2635	GBP3	guanylate binding protein 3	-1.678	-4.72787	-1.74106	-0.740049	-0.994173
ENSG00000117228	2633	GBP1	guanylate binding protein 1	-5.92391	-1.4251	-1.23811	-1.79716	-4.52823
ENSG00000234518				0.458297	1.68526	0.87625	0.85951	0.228688
ENSG00000162645	2634	GBP2	guanylate binding protein 2	-5.37209	0.804535	-0.951354	-2.79158	-2.18111
ENSG00000197147	23507	LRRC8B	leucine rich repeat containing 8 VRAC subunit B	0.507927	1.45977	0.112175	0.458857	-0.145898
ENSG00000171488	84230	LRRC8C	leucine rich repeat containing 8 VRAC subunit C	-0.160607	-1.63927	-1.47269	-0.682753	-3.46299
ENSG00000171492	55144	LRRC8D	leucine rich repeat containing 8 VRAC subunit D	0.721677	0.473712	0.771123	0.568725	0.545161
ENSG00000228175				1.21788	1.83181	2.18061	1.06268	0.890466
ENSG00000162664	284695	ZNF326	zinc finger protein 326	0.296779	0.431663	-0.0365926	0.386624	0.259316
ENSG00000233593	105378853	LINC02609	long intergenic non-protein coding RNA 2609	5.89158	6.06401	6.94684	6.45719	6.99794
ENSG00000122482	84146	ZNF644	zinc finger protein 644	0.0643104	0.302861	-0.654583	-0.259488	-0.972728
ENSG00000232393	646784	RPL5P6	ribosomal protein L5 pseudogene 6	0.00654767	-0.0574512	-0.332649	0.279855	-0.213146
ENSG00000097046	8317	CDC7	cell division cycle 7	1.96394	2.39554	1.63574	2.00386	1.34729
ENSG00000069702	7049	TGFBR3	transforming growth factor beta receptor 3	0.578998	1.30568	0.509601	0.273554	1.0271
ENSG00000189195	284697	BTBD8	BTB domain containing 8	-0.0859775	1.01744	0.704386	0.48785	0.501951
ENSG00000069712				-0.0393898	0.485986	0.103535	-0.296667	-0.590316
ENSG00000174842	11146	GLMN	glomulin, FKBP associated protein	0.737503	0.580249	-0.0394401	0.845494	0.191142
ENSG00000122484	79871	RPAP2	RNA polymerase II associated protein 2	0.62262	0.86732	0.114233	0.41838	-0.14511
ENSG00000067208	7813	EVI5	ecotropic viral integration site 5	-1.19008	-1.24414	-1.72714	-1.65614	-1.79988
ENSG00000122406	6125	RPL5	ribosomal protein L5	0.357566	0.765865	-0.331879	0.558735	-0.848446
ENSG00000251795				-1.3736	-1.03588	-1.40421	-0.775742	-1.02098
ENSG00000154511	388650	DIPK1A	divergent protein kinase domain 1A	0.439034	-3.91709	-0.402627	-0.527497	-1.0927
ENSG00000143033	22823	MTF2	metal response element binding transcription factor 2	0.47051	0.915643	0.101209	0.552182	-0.0895806
ENSG00000117500	50999	TMED5	transmembrane p24 trafficking protein 5	0.0734815	0.835101	0.192399	-0.0541975	0.368803
ENSG00000122483	343099	CCDC18	coiled-coil domain containing 18	0.79406	1.33086	0.874827	2.07983	0.648101
ENSG00000223745				-0.0737994	-0.235654	-0.46429	-0.942269	-1.02961
ENSG00000117505	1810	DR1	down-regulator of transcription 1	-0.0862646	0.0159676	-0.559561	0.493632	-0.885644
ENSG00000137942	54874	FNBP1L	formin binding protein 1 like	-0.526363	0.336898	-1.71431	-0.39467	-1.61977
ENSG00000137936	8412	BCAR3	BCAR3 adaptor protein, NSP family member	-0.819009	-0.622921	-0.79861	-1.17809	-2.66279
ENSG00000067334	30836	DNTTIP2	deoxynucleotidyltransferase terminal interacting protein 2	0.560845	0.64107	0.45327	0.373582	-0.518612
ENSG00000023909	2730	GCLM	glutamate-cysteine ligase modifier subunit	0.129835	0.629305	2.737	1.06936	0.776957
ENSG00000137962	9411	ARHGAP29	Rho GTPase activating protein 29	-0.011143	-0.437481	0.320016	0.375047	-0.634794
ENSG00000236098				3.01145	0.549341	-0.185048	2.64733	2.31936
ENSG00000117528	5825	ABCD3	ATP binding cassette subfamily D member 3	0.200891	1.45363	0.654597	1.16679	0.253735
ENSG00000117525	2152	F3	coagulation factor III, tissue factor	2.42771	-5.73796	-4.53017	-2.71028	-3.47998
ENSG00000224081	101928079	SLC44A3-AS1	SLC44A3 antisense RNA 1	-0.528241	-2.56516	-3.67949	-4.49289	-2.18592
ENSG00000143036	126969	SLC44A3	solute carrier family 44 member 3	0.473854	-0.0817674	-2.78313	-2.21057	-0.836078
ENSG00000117519	1266	CNN3	calponin 3	-1.01472	-1.04522	-1.96954	-1.24839	-1.89356
ENSG00000235501				-1.23979	-1.82824	-2.31998	-1.74046	-2.06799
ENSG00000172339	199857	ALG14	ALG14 UDP-N-acetylglucosaminyltransferase subunit	0.226802	0.475783	-0.441513	0.543233	-0.174471
ENSG00000152078	148534	TLCD4	TLC domain containing 4	2.45518	2.27462	0.357072	0.774752	0.632087
ENSG00000122481	25950	RWDD3	RWD domain containing 3	0.543843	0.387241	-0.932295	-0.454775	-0.28878
ENSG00000228502				1.18373	0.133189	-0.557734	0.0140878	-0.208399
ENSG00000137970	653702	RPL7P9	ribosomal protein L7 pseudogene 9	0.131674	0.900424	0.358058	1.02231	-0.141952
ENSG00000117569	58155	PTBP2	polypyrimidine tract binding protein 2	0.0418207	0.796111	-0.452371	0.448494	-0.551022
ENSG00000188641	1806	DPYD	dihydropyrimidine dehydrogenase	0.699069	3.02186	0.361236	0.554896	0.117061
ENSG00000162627	51375	SNX7	sorting nexin 7	0.291483	1.0588	-0.143121	0.606523	-0.0739577
ENSG00000156869	391059	FRRS1	ferric chelate reductase 1	1.02721	1.04095	2.17969	2.12711	1.366
ENSG00000162688	178	AGL	amylo-alpha-1, 6-glucosidase, 4-alpha-glucanotransferase	-0.321129	0.857438	-0.0238182	0.349019	0.347438
ENSG00000117620	23443	SLC35A3	solute carrier family 35 member A3	0.00881221	-0.0625025	-0.440255	-0.144894	-0.188511
ENSG00000156875	64645	MFSD14A	major facilitator superfamily domain containing 14A	-0.160992	0.509053	0.349835	0.0523652	-0.455039
ENSG00000156876	163786	SASS6	SAS-6 centriolar assembly protein	0.997231	1.62251	0.734898	1.87238	1.07644
ENSG00000122435	54482	TRMT13	tRNA methyltransferase 13 homolog	0.612833	0.378262	-0.00165055	0.445959	-0.18519
ENSG00000137992	1629	DBT	dihydrolipoamide branched chain transacylase E2	-0.0732777	0.559504	-0.166922	0.0423476	-0.822568
ENSG00000137996	8634	RTCA	RNA 3'-terminal phosphate cyclase	-0.434954	0.167998	-0.200098	-0.114043	-0.784685
ENSG00000079335	8556	CDC14A	cell division cycle 14A	-1.82256	0.64476	-0.151001	0.274604	-1.49434
ENSG00000162694	2135	EXTL2	exostosin like glycosyltransferase 2	0.0705907	-0.00700159	-0.766584	0.349621	-0.628547
ENSG00000162695	148867	SLC30A7	solute carrier family 30 member 7	-0.914097	0.138053	-0.0799691	-0.328498	-0.969502
ENSG00000117543	51611	DPH5	diphthamide biosynthesis 5	1.07719	1.30944	0.58252	0.846431	0.0548805
ENSG00000233184	102606465	LOC102606465	uncharacterized LOC102606465	-0.317072	0.14218	-0.399786	0.552028	-1.18501
ENSG00000170989	1901	S1PR1	sphingosine-1-phosphate receptor 1	0.617674	-5.94174	-2.65491	1.96464	-6.27192
ENSG00000183298	730029	RPSAP19	ribosomal protein SA pseudogene 19	1.23443	1.23513	0.260899	1.25893	-0.0140171
ENSG00000185946	55599	RNPC3	RNA binding region (RNP1, RRM) containing 3	-1.02928	-0.128266	-0.421865	-0.762316	-0.830838
ENSG00000198890	55170	PRMT6	protein arginine methyltransferase 6	0.156513	0.449975	-0.281158	0.293114	-0.290852
ENSG00000162631	22854	NTNG1	netrin G1	-1.25129	-3.6834	-2.90104	0.174015	-1.33034
ENSG00000134215	10451	VAV3	vav guanine nucleotide exchange factor 3	3.27051	5.72348	2.32631	2.52459	3.92306
ENSG00000085491	29957	SLC25A24	solute carrier family 25 member 24	0.15059	0.221285	-0.250989	-0.314554	-0.600331
ENSG00000162636	284611	FAM102B	family with sequence similarity 102 member B	1.03285	-0.322606	0.519419	1.40666	0.0607496
ENSG00000134186	55119	PRPF38B	pre-mRNA processing factor 38B	0.298239	0.423444	0.386876	0.107413	-0.267175
ENSG00000116266	6814	STXBP3	syntaxin binding protein 3	-0.490888	0.122148	-0.108229	-0.117236	-0.739845
ENSG00000121957	29899	GPSM2	G protein signaling modulator 2	1.97958	2.54511	0.99264	2.84185	1.80834
ENSG00000121940	23155	CLCC1	chloride channel CLIC like 1	-0.124669	0.801271	0.104589	0.102962	-0.171735
ENSG00000085433	22911	WDR47	WD repeat domain 47	-1.00479	0.224515	-1.23957	-0.725753	-0.658904
ENSG00000244716				0.364654	0.274832	-0.58046	0.249799	-0.680629
ENSG00000197780	6884	TAF13	TATA-box binding protein associated factor 13	-1.72325	-0.575088	-0.300953	-0.932496	-1.81709
ENSG00000215717	56900	TMEM167B	transmembrane protein 167B	-0.409619	-0.819315	-0.470471	-0.26474	-0.648593
ENSG00000116299	57535	ELAPOR1	endosome-lysosome associated apoptosis and autophagy regulator 1	0.419305	2.28169	3.52694	0.0212592	0.186269
ENSG00000031698	6301	SARS1	seryl-tRNA synthetase 1	-0.517336	-0.00458527	0.123174	0.0884508	-1.49505
ENSG00000143126	1952	CELSR2	cadherin EGF LAG seven-pass G-type receptor 2	-1.24514	-0.0931469	0.653994	0.0151545	-2.07813
ENSG00000134222	84722	PSRC1	proline and serine rich coiled-coil 1	1.41767	1.74998	2.35284	3.53572	2.42254
ENSG00000134243	6272	SORT1	sortilin 1	-1.5292	-3.52539	-8.86635	-0.84306	-7.5643
ENSG00000143106	5686	PSMA5	proteasome 20S subunit alpha 5	-0.0239116	0.815278	0.539434	0.36711	-0.307197
ENSG00000162650	127002	ATXN7L2	ataxin 7 like 2	0.249783	-0.595978	0.198407	-0.655109	-0.00545282
ENSG00000174151	284613	CYB561D1	cytochrome b561 family member D1	-0.314478	-0.0211797	-0.362595	-0.543857	-0.275986
ENSG00000065135	2773	GNAI3	G protein subunit alpha i3	0.103863	0.140703	-1.26376	0.275623	-0.733654
ENSG00000134183	2780	GNAT2	G protein subunit alpha transducin 2	-1.6857	-1.45553	-1.32423	-2.62459	-1.5305
ENSG00000116337	271	AMPD2	adenosine monophosphate deaminase 2	0.486261	-0.738062	-0.211121	0.273905	-0.134403
ENSG00000184371	1435	CSF1	colony stimulating factor 1	-0.255539	-1.72948	2.15853	1.67784	0.125272
ENSG00000168710	10768	AHCYL1	adenosylhomocysteinase like 1	0.265318	1.55041	1.55566	1.00792	0.639629
ENSG00000143093	85369	STRIP1	striatin interacting protein 1	-0.556196	-0.336305	-0.651536	-0.31635	-0.896829
ENSG00000258634				-0.49997	0.850241	0.338702	0.186103	-0.50305
ENSG00000116396	3749	KCNC4	potassium voltage-gated channel subfamily C member 4	-1.94528	-2.02838	-3.49077	-2.42758	-4.01212
ENSG00000162775	64783	RBM15	RNA binding motif protein 15	1.09259	1.26702	1.23399	1.00601	0.563379
ENSG00000168679	9122	SLC16A4	solute carrier family 16 member 4	-2.95604	1.72778	0.635781	-6.6896	-2.24088
ENSG00000273373				-0.684137	1.26103	0.382449	0.809775	-0.222085
ENSG00000134248	10542	LAMTOR5	late endosomal/lysosomal adaptor, MAPK and MTOR activator 5	-0.224412	0.881586	0.178641	-0.097079	-0.18828
ENSG00000121931	55791	LRIF1	ligand dependent nuclear receptor interacting factor 1	1.06462	0.91084	0.0792025	0.626401	0.462262
ENSG00000156171	128338	DRAM2	DNA damage regulated autophagy modulator 2	0.486966	1.30674	-0.0302945	0.599194	-0.210414
ENSG00000134255	10390	CEPT1	choline/ethanolamine phosphotransferase 1	0.0653054	0.398945	-0.0905884	0.2636	-0.682912
ENSG00000162777	79961	DENND2D	DENN domain containing 2D	-0.122817	-7.42246	-0.682905	-4.57687	-5.40231
ENSG00000085465	5016	OVGP1	oviductal glycoprotein 1	2.2017	3.14877	-0.602641	-1.76537	-0.186934
ENSG00000116455	79084	WDR77	WD repeat domain 77	0.243216	0.848698	-0.127343	0.155839	-0.560901
ENSG00000116459	515	ATP5PB	ATP synthase peripheral stalk-membrane subunit b	0.462714	1.33695	-0.0747658	0.664859	0.24737
ENSG00000116473	5906	RAP1A	RAP1A, member of RAS oncogene family	-0.560092	-0.536248	-1.29005	-0.271412	-1.01526
ENSG00000197852	55924	INKA2	inka box actin regulator 2	-0.0840048	-1.01168	-1.20759	-1.42658	-1.23714
ENSG00000064703	11218	DDX20	DEAD-box helicase 20	0.251895	0.477278	-0.242867	0.241979	-0.429553
ENSG00000143079	55917	CTTNBP2NL	CTTNBP2 N-terminal like	-0.789696	-0.803386	-1.8506	-1.41552	-1.77287
ENSG00000134245	7482	WNT2B	Wnt family member 2B	0.210772	-3.12066	-2.02018	-2.61531	-1.48577
ENSG00000007341	54879	ST7L	suppression of tumorigenicity 7 like	-0.0379499	0.0924601	-1.00461	-0.223256	-1.07188
ENSG00000116489	829	CAPZA1	capping actin protein of muscle Z-line subunit alpha 1	-0.194067	0.290704	-0.171948	0.235197	-0.724514
ENSG00000155363	4343	MOV10	Mov10 RISC complex RNA helicase	0.235055	0.599874	0.64226	0.532961	0.154775
ENSG00000155366	389	RHOC	ras homolog family member C	-0.868111	-0.861517	-1.44118	-0.790782	-1.5183
ENSG00000155367	333926	PPM1J	protein phosphatase, Mg2+/Mn2+ dependent 1J	-2.66424	-3.21009	-2.01651	-1.02742	-1.90341
ENSG00000155380	6566	SLC16A1	solute carrier family 16 member 1	0.0778882	-0.165037	-0.735435	-0.314516	-0.686081
ENSG00000226419	100506392	SLC16A1-AS1	SLC16A1 antisense RNA 1	0.950888	1.0527	-0.093355	0.919111	0.268682
ENSG00000198799	9860	LRIG2	leucine rich repeats and immunoglobulin like domains 2	-0.508905	-0.504572	-0.749631	-0.155419	-0.0524909
ENSG00000081026	260425	MAGI3	membrane associated guanylate kinase, WW and PDZ domain containing 3	0.279524	1.35686	-0.634639	1.05214	0.22564
ENSG00000116793	10745	PHTF1	putative homeodomain transcription factor 1	-1.03369	0.440224	-0.445668	-0.124607	-0.419854
ENSG00000081019	54665	RSBN1	round spermatid basic protein 1	1.31207	0.0825786	-0.247732	0.839272	0.708461
ENSG00000134262	10717	AP4B1	adaptor related protein complex 4 subunit beta 1	0.311571	-0.45349	0.134258	0.727031	-0.424672
ENSG00000118655	64858	DCLRE1B	DNA cross-link repair 1B	1.3689	0.574248	0.513908	1.16032	0.369926
ENSG00000163349	204851	HIPK1	homeodomain interacting protein kinase 1	-0.217081	-0.730336	-0.139506	0.288755	-0.471391
ENSG00000116774	56944	OLFML3	olfactomedin like 3	0.147572	-6.162	0.394713	-3.31277	-4.65855
ENSG00000197323	51592	TRIM33	tripartite motif containing 33	-0.228021	0.320587	-0.0477496	0.217517	-0.515727
ENSG00000116752	10286	BCAS2	BCAS2 pre-mRNA processing factor	0.707322	0.330244	0.174931	0.583954	-0.427063
ENSG00000175984	163259	DENND2C	DENN domain containing 2C	-1.53123	-5.45483	0.596819	-0.633574	0.217948
ENSG00000213281	4893	NRAS	NRAS proto-oncogene, GTPase	0.724296	0.773033	-0.132071	0.927961	0.415966
ENSG00000009307	7812	CSDE1	cold shock domain containing E1	-0.368468	0.284088	-0.444122	0.350333	-0.925404
ENSG00000052723	80143	SIKE1	suppressor of IKBKE 1	-0.347984	0.36972	0.167907	0.372916	-0.493867
ENSG00000134198	10100	TSPAN2	tetraspanin 2	0.541073	-8.8638	-2.69824	0.299177	-1.1909
ENSG00000173218	81839	VANGL1	VANGL planar cell polarity protein 1	0.385619	0.61709	0.268067	0.831048	-0.0632321
ENSG00000163393	55356	SLC22A15	solute carrier family 22 member 15	-1.11505	-8.33018	-1.18008	-1.43325	-0.834258
ENSG00000173212	126868	MAB21L3	mab-21 like 3	-1.7607	-6.87503	-4.11708	-2.12137	-1.57136
ENSG00000163399	476	ATP1A1	ATPase Na+/K+ transporting subunit alpha 1	-0.264405	0.36615	-0.331365	-0.389657	-0.527121
ENSG00000203865	84852	ATP1A1-AS1	ATP1A1 antisense RNA 1	-1.03537	0.728521	0.356715	0.270988	-0.363531
ENSG00000224950				-1.03262	-0.628558	-0.00526915	-1.38884	-1.55861
ENSG00000116815	965	CD58	CD58 molecule	-1.24713	-0.358602	-1.29861	-0.550167	-1.52152
ENSG00000143061	3321	IGSF3	immunoglobulin superfamily member 3	-0.400461	-0.533378	-0.669828	-0.259395	-0.8847
ENSG00000134247	5738	PTGFRN	prostaglandin F2 receptor inhibitor	-0.0369928	-1.89224	-0.600634	0.480012	-0.743286
ENSG00000134256	9398	CD101	CD101 molecule	0.290148	-2.55563	0.856859	0.604059	-1.18813
ENSG00000116830	8458	TTF2	transcription termination factor 2	1.34475	1.66903	1.04813	1.27544	1.44515
ENSG00000134253	80263	TRIM45	tripartite motif containing 45	-0.283531	0.379881	2.40308	0.427663	1.66213
ENSG00000198162	10905	MAN1A2	mannosidase alpha class 1A member 2	-0.978129	-0.219349	-0.727468	-0.358368	-0.346278
ENSG00000196505	54834	GDAP2	ganglioside induced differentiation associated protein 2	-0.271072	0.612196	-0.468633	0.357371	-0.111577
ENSG00000065183	10885	WDR3	WD repeat domain 3	0.837242	0.711637	0.43044	0.455428	-0.438481
ENSG00000092607	6913	TBX15	T-box transcription factor 15	-2.62732	-5.72797	-3.29301	1.39573	-2.08926
ENSG00000116874	10352	WARS2	tryptophanyl tRNA synthetase 2, mitochondrial	1.1479	1.20683	-1.08468	0.414801	0.342213
ENSG00000231365	101929147	WARS2-AS1	WARS2 antisense RNA 1	0.0804154	0.0157011	-1.11466	0.205639	-0.357187
ENSG00000198857				0.780743	1.73024	0.987902	-1.0505	0.114631
ENSG00000143067	90874	ZNF697	zinc finger protein 697	-0.0945282	-0.104188	-1.90491	-0.112852	-0.697527
ENSG00000261662				-1.19526	-2.26342	-1.82068	-2.21761	-2.8444
ENSG00000134250	4853	NOTCH2	notch receptor 2	-0.240673	-0.872532	-0.709994	-0.47511	-1.42144
ENSG00000273131				-0.340771	-0.916156	-0.153829	-1.38199	-0.864557
ENSG00000188610	653820	FAM72B	family with sequence similarity 72 member B	1.29415	2.39115	1.72834	2.0357	1.31621
ENSG00000171943	653464	SRGAP2C	SLIT-ROBO Rho GTPase activating protein 2C	-0.750691	0.604953	-0.480237	1.10816	0.764702
ENSG00000269996				-0.995829	0.194966	-0.473885	0.82244	0.167105
ENSG00000234978				0.641529	1.77194	1.14128	0.751044	1.57908
ENSG00000223804				-1.32206	-0.570118	-1.21085	-1.96778	0.0921326
ENSG00000215784	728833	FAM72D	family with sequence similarity 72 member D	2.8271	2.91154	3.34925	3.62385	4.12356
ENSG00000196369	647135	SRGAP2B	SLIT-ROBO Rho GTPase activating protein 2B	-0.628641	0.439246	0.0411709	0.68252	0.153771
ENSG00000225241				-0.377815	-0.464309	-0.200543	0.0683487	-0.12544
ENSG00000168614				-0.491579	-0.2797	-0.658462	-0.494235	-0.115914
ENSG00000178104	9659	PDE4DIP	phosphodiesterase 4D interacting protein	-0.919739	-2.97307	0.214297	-0.841628	-0.351355
ENSG00000223380				-0.313446	-0.807296	-0.22861	-0.244644	-0.422122
ENSG00000213240				-0.647624	-1.67252	-1.64846	-0.904464	-1.36947
ENSG00000163386				-0.0432489	-0.893001	-0.904552	-0.632273	-0.942112
ENSG00000233396				-3.87033	-0.379092	-0.582991	-0.757451	-1.92306
ENSG00000117289				0.082247	-1.99491	-3.56304	-1.039	-0.193791
ENSG00000121851	84265	POLR3GL	RNA polymerase III subunit GL	-0.302077	-0.672228	-0.633297	0.17632	0.170258
ENSG00000181039				-1.03555	-0.880989	0.72937	-1.07419	0.128385
ENSG00000152022				-0.226231	-0.175206	-0.811776	-0.0741297	-0.149189
ENSG00000131795				-0.0783787	0.145609	-0.474032	-0.263871	-0.169558
ENSG00000211451	114814	GNRHR2	gonadotropin releasing hormone receptor 2 (pseudogene)	-0.677307	-0.150978	-0.851986	-0.00213312	0.148586
ENSG00000131779	8799	PEX11B	peroxisomal biogenesis factor 11 beta	-0.402567	-0.241661	-0.780509	-0.239347	0.11564
ENSG00000143127	8515	ITGA10	integrin subunit alpha 10	-2.40637	-1.04462	-0.234044	-0.480593	-1.56011
ENSG00000131788	10401	PIAS3	protein inhibitor of activated STAT 3	-1.34763	-1.37563	-1.29876	-0.582261	-0.592729
ENSG00000186364	200035	NUDT17	nudix hydrolase 17	0.277675	-0.300099	-1.14447	-1.41611	-0.374733
ENSG00000186141	10623	POLR3C	RNA polymerase III subunit C	0.237536	0.296329	-0.0553246	0.573191	0.541842
ENSG00000121848				0.321187	-0.908365	-0.357357	0.463648	0.87484
ENSG00000174827	5174	PDZK1	PDZ domain containing 1	5.20364	5.6051	3.99559	5.7306	5.71471
ENSG00000117262	653519	GPR89A	G protein-coupled receptor 89A	-0.10458	-0.946776	0.00213868	0.673733	0.620335
ENSG00000232637				-0.519791	0.0642305	0.374291	1.11297	0.257362
ENSG00000198658				-0.00183941	0.640734	0.298133	-0.561892	-0.341193
ENSG00000186275				-0.504433	-1.25515	-1.54908	-0.845623	-0.534933
ENSG00000131791	5565	PRKAB2	protein kinase AMP-activated non-catalytic subunit beta 2	-0.380833	-2.0888	-1.43116	-1.22291	-1.30936
ENSG00000237188				-1.75025	-2.47403	-1.66505	-1.31294	-0.113764
ENSG00000131781	2330	FMO5	flavin containing dimethylaniline monoxygenase 5	-2.77456	-2.43684	-1.92875	-5.43106	-1.59604
ENSG00000180867				-0.631235	-0.791768	-0.842876	-0.381211	-0.119517
ENSG00000131778	9557	CHD1L	chromodomain helicase DNA binding protein 1 like	-0.0799495	0.157583	-0.892239	-0.103062	-0.24265
ENSG00000116128	607	BCL9	BCL9 transcription coactivator	-0.587886	1.24109	0.145777	0.596859	0.581505
ENSG00000162836	51205	ACP6	acid phosphatase 6, lysophosphatidic	-1.00321	-0.710563	-0.877578	0.701701	-0.343742
ENSG00000188092	51463	GPR89B	G protein-coupled receptor 89B	0.710269	1.21858	0.361711	0.93336	0.620181
ENSG00000203836				-1.63598	-1.63533	-1.12638	-1.16176	-0.678378
ENSG00000122497				-0.130805	-0.940863	-0.100554	0.405619	-0.789525
ENSG00000223612				0.665655	-0.063063	1.02346	0.678598	1.1148
ENSG00000203832				-0.712228	-0.90946	-0.323344	0.0972636	-0.738396
ENSG00000243452				-0.468616	-1.08369	-0.958265	-0.771166	-0.334835
ENSG00000203827				-1.01234	-1.03802	-1.62806	-1.35277	-1.30343
ENSG00000232527	645166	LSP1P5	LSP1 pseudogene 5	0.609787	0.447915	0.33217	0.318015	-0.183789
ENSG00000226067				-0.589396	-3.5665	-0.845617	-1.96988	-1.80654
ENSG00000235999				-1.69342	-4.31377	-2.86595	-1.85354	-2.07679
ENSG00000261716	337873	H2BC20P	H2B clustered histone 20, pseudogene	-1.21088	0.0827545	0.840437	-0.355738	0.6263
ENSG00000184678	8349	H2BC21	H2B clustered histone 21	-3.35203	-2.04362	0.728635	-1.29216	-1.53545
ENSG00000178096	51027	BOLA1	bolA family member 1	0.0921133	0.843699	0.0691168	-4.64258	0.507262
ENSG00000143368	10262	SF3B4	splicing factor 3b subunit 4	0.0308332	0.647522	0.234911	0.197659	-0.040632
ENSG00000014914	10903	MTMR11	myotubularin related protein 11	-2.14422	-0.592102	-1.25252	-1.24356	-2.80163
ENSG00000163113				-0.338989	0.121339	-0.603331	0.0299214	-0.0444227
ENSG00000136631	11311	VPS45	vacuolar protein sorting 45 homolog	-0.310088	0.385637	-0.245939	0.110547	-0.161417
ENSG00000023902	51177	PLEKHO1	pleckstrin homology domain containing O1	0.156798	-0.632923	-5.04449	-1.31125	-0.441574
ENSG00000143401	81611	ANP32E	acidic nuclear phosphoprotein 32 family member E	0.915825	1.43015	0.584156	1.45907	1.52801
ENSG00000118298	23632	CA14	carbonic anhydrase 14	0.733089	1.82247	0.916473	-0.0127344	1.2614
ENSG00000117362	51107	APH1A	aph-1 homolog A, gamma-secretase subunit	0.119432	0.331789	-0.247558	0.298917	0.680118
ENSG00000159208	148523	CIART	circadian associated repressor of transcription	1.70082	-4.40089	-1.29661	1.69648	2.9287
ENSG00000187145				0.103799	-0.657481	-1.85659	-1.31725	-0.922248
ENSG00000117360	9129	PRPF3	pre-mRNA processing factor 3	-0.154505	0.33643	0.568453	0.576598	0.0843091
ENSG00000163125	23248	RPRD2	regulation of nuclear pre-mRNA domain containing 2	0.751387	1.5401	0.0956188	0.418179	0.429045
ENSG00000143374	80222	TARS2	threonyl-tRNA synthetase 2, mitochondrial	0.612066	1.02952	0.706921	0.634797	1.1375
ENSG00000143369	1893	ECM1	extracellular matrix protein 1	1.2932	-0.532351	0.450994	-1.1085	1.42469
ENSG00000143382	54507	ADAMTSL4	ADAMTS like 4	1.1816	-0.64384	-1.87096	-2.22981	-1.56145
ENSG00000143384	4170	MCL1	MCL1 apoptosis regulator, BCL2 family member	-1.06503	-0.737982	-0.946058	-0.862782	-0.940707
ENSG00000143420	2029	ENSA	endosulfine alpha	-0.0797321	0.406176	-0.549335	-0.0633734	0.0505088
ENSG00000143457	55204	GOLPH3L	golgi phosphoprotein 3 like	0.379979	0.632145	0.308167	-0.197343	-0.0491745
ENSG00000163131	1520	CTSS	cathepsin S	-5.12677	-5.64316	0.730031	-4.14861	-2.15526
ENSG00000143387	1513	CTSK	cathepsin K	-3.56891	-2.23867	-2.37467	-1.86102	-1.03612
ENSG00000143437	405	ARNT	aryl hydrocarbon receptor nuclear translocator	-0.700698	-0.220666	-1.42163	-0.312483	-0.48893
ENSG00000143379	9869	SETDB1	SET domain bifurcated histone lysine methyltransferase 1	0.10314	0.310544	0.388557	-0.111147	0.060381
ENSG00000143418	29956	CERS2	ceramide synthase 2	0.301148	0.927821	0.473505	-0.119758	0.612775
ENSG00000143412	8416	ANXA9	annexin A9	-1.84525	0.143939	-0.0616104	-2.41138	-0.361033
ENSG00000143409	55793	MINDY1	MINDY lysine 48 deubiquitinase 1	-1.91898	-2.06258	-1.26959	-2.51893	-1.54019
ENSG00000143363	58497	PRUNE1	prune exopolyphosphatase 1	-0.29742	0.356782	0.918773	-0.15188	-0.273642
ENSG00000163141	149428	BNIPL	BCL2 interacting protein like	-1.75291	-1.93996	0.382449	-0.425175	-1.09006
ENSG00000143443	54964	C1orf56	chromosome 1 open reading frame 56	-1.22037	-1.36494	0.115767	0.68112	0.0197313
ENSG00000197622	56882	CDC42SE1	CDC42 small effector 1	-1.13837	-0.720229	-0.532767	-1.29427	-1.27853
ENSG00000213190	10962	MLLT11	MLLT11 transcription factor 7 cofactor	-3.99355	-4.00649	0.352007	-2.64026	0.253802
ENSG00000143458	126626	GABPB2	GA binding protein transcription factor subunit beta 2	-0.179879	0.32661	0.563844	0.499847	0.634214
ENSG00000143434	10500	SEMA6C	semaphorin 6C	-0.141132	-0.61166	0.422112	0.667356	0.516468
ENSG00000163156	79005	SCNM1	sodium channel modifier 1	-0.719394	-0.172149	-0.0245035	-0.311605	-0.435132
ENSG00000163155	388695	LYSMD1	LysM domain containing 1	-0.147054	0.231192	-0.0848839	-0.377665	0.0872898
ENSG00000163159	6944	VPS72	vacuolar protein sorting 72 homolog	-0.129391	-0.0454714	-0.23843	-0.238252	-0.20867
ENSG00000143398	8394	PIP5K1A	phosphatidylinositol-4-phosphate 5-kinase type 1 alpha	-0.552967	-0.44416	-0.415679	-0.556389	-0.682666
ENSG00000159352	5710	PSMD4	proteasome 26S subunit, non-ATPase 4	0.0310365	0.67505	0.469899	0.209086	0.307724
ENSG00000143373	57592	ZNF687	zinc finger protein 687	-0.239837	0.330125	0.0120976	0.118644	0.378891
ENSG00000143393	5298	PI4KB	phosphatidylinositol 4-kinase beta	-0.467246	-0.272604	0.193853	-0.418681	-0.168111
ENSG00000143390	5993	RFX5	regulatory factor X5	-1.25569	0.131631	0.219028	-0.750449	-0.118095
ENSG00000159377	5692	PSMB4	proteasome 20S subunit beta 4	0.104538	0.993421	0.588412	0.487862	0.588973
ENSG00000143442	23126	POGZ	pogo transposable element derived with ZNF domain	-0.0418625	0.0722913	-0.0990987	0.0408441	-0.000692693
ENSG00000143375	57530	CGN	cingulin	0.534247	-1.66363	-1.91451	-1.14399	-0.489703
ENSG00000143367	7286	TUFT1	tuftelin 1	-1.04171	-3.58314	-3.69647	-3.12673	-3.59097
ENSG00000143376	81609	SNX27	sorting nexin 27	-0.277004	0.242371	0.157965	0.247642	0.739056
ENSG00000143436	65005	MRPL9	mitochondrial ribosomal protein L9	0.711303	1.09985	0.489089	0.633971	0.736734
ENSG00000182134	11022	TDRKH	tudor and KH domain containing	-1.39074	-0.251734	0.22387	0.926441	0.800934
ENSG00000159445	117145	THEM4	thioesterase superfamily member 4	0.0494848	-0.0764333	0.458877	-0.707674	0.00226538
ENSG00000197747	6281	S100A10	S100 calcium binding protein A10	-0.909285	0.502227	-0.484382	-0.366895	-0.576694
ENSG00000163191	6282	S100A11	S100 calcium binding protein A11	-1.16883	-0.394335	-0.417249	-0.624491	-0.830993
ENSG00000159450	7062	TCHH	trichohyalin	1.64852	2.72388	2.5935	0.233245	1.25475
ENSG00000237975	339400	FLG-AS1	FLG antisense RNA 1	0.42344	-0.37837	-0.54894	-0.595225	0.454975
ENSG00000143631	2312	FLG	filaggrin	0.987279	-6.77661	-3.57081	-0.695577	0.331682
ENSG00000238279				-1.49962	-4.22735	-1.20104	-1.30773	-2.20721
ENSG00000197956	6277	S100A6	S100 calcium binding protein A6	-1.39171	-2.1667	-0.921852	-1.12243	-1.80208
ENSG00000196420	6276	S100A5	S100 calcium binding protein A5	-1.60425	-2.33111	-2.63228	-0.757451	-2.12775
ENSG00000196154	6275	S100A4	S100 calcium binding protein A4	-5.33158	3.15041	-1.7493	-2.8814	-3.8675
ENSG00000188015	6274	S100A3	S100 calcium binding protein A3	-0.462455	1.93825	-1.04408	-1.33609	-0.159775
ENSG00000196754	6273	S100A2	S100 calcium binding protein A2	1.17487	2.31195	-3.88659	-0.897056	-2.28613
ENSG00000188643	140576	S100A16	S100 calcium binding protein A16	-0.694829	0.212974	-3.51929	-1.12243	-1.26784
ENSG00000189171	6284	S100A13	S100 calcium binding protein A13	-0.185094	0.40296	-0.499517	-0.705417	-0.509564
ENSG00000160678	6271	S100A1	S100 calcium binding protein A1	-0.916515	2.21494	1.32098	-0.269491	-0.393699
ENSG00000160679	26097	CHTOP	chromatin target of PRMT1	0.217941	0.756837	0.172687	0.321744	-0.0842082
ENSG00000143553	23557	SNAPIN	SNAP associated protein	-0.472275	0.523532	-0.161833	-0.00883273	0.124078
ENSG00000143621	3608	ILF2	interleukin enhancer binding factor 2	0.34089	0.957489	0.910736	0.843523	0.777892
ENSG00000143624	65123	INTS3	integrator complex subunit 3	0.484472	0.483496	0.554378	-0.0690175	0.432004
ENSG00000143554	11000	SLC27A3	solute carrier family 27 member 3	1.44531	1.49759	2.00051	0.836976	2.27476
ENSG00000143614	57459	GATAD2B	GATA zinc finger domain containing 2B	-0.785048	0.333264	0.16223	0.242235	-0.279546
ENSG00000198837	9909	DENND4B	DENN domain containing 4B	0.175067	0.31176	0.314805	0.285782	0.768975
ENSG00000160741	200186	CRTC2	CREB regulated transcription coactivator 2	-0.437768	0.142203	0.316859	-0.0854182	0.138953
ENSG00000143570	27173	SLC39A1	solute carrier family 39 member 1	-0.0466579	1.33572	0.682503	0.331045	0.626741
ENSG00000143578	148327	CREB3L4	cAMP responsive element binding protein 3 like 4	1.0776	1.34513	2.28863	1.11249	1.66823
ENSG00000143543	10899	JTB	jumping translocation breakpoint	0.476854	0.728275	0.623166	0.296446	0.366252
ENSG00000143545	5872	RAB13	RAB13, member RAS oncogene family	-0.737203	-0.519008	-0.393778	-0.436836	-0.299254
ENSG00000177954	6232	RPS27	ribosomal protein S27	0.338904	0.593241	0.364527	0.0285102	-0.134076
ENSG00000143552	91181	NUP210L	nucleoporin 210 like	-0.30849	-0.047942	0.98541	1.76985	2.48112
ENSG00000143549	7170	TPM3	tropomyosin 3	-0.473187	0.109655	-0.340579	0.163335	-0.242375
ENSG00000143612	25912	C1orf43	chromosome 1 open reading frame 43	0.362212	0.971973	0.891011	0.292797	0.646189
ENSG00000143569	9898	UBAP2L	ubiquitin associated protein 2 like	0.0614078	0.42281	0.0222234	0.0291073	-0.168159
ENSG00000143575	10456	HAX1	HCLS1 associated protein X-1	0.138457	0.406275	0.994739	0.531089	0.117857
ENSG00000160712	3570	IL6R	interleukin 6 receptor	0.564923	2.31043	1.97471	0.355997	2.00987
ENSG00000160714	55585	UBE2Q1	ubiquitin conjugating enzyme E2 Q1	-0.151468	0.288057	0.63499	-0.844078	0.242705
ENSG00000160710	103	ADAR	adenosine deaminase RNA specific	-0.0016495	-0.218855	0.728332	0.0722553	0.10608
ENSG00000163344	10654	PMVK	phosphomevalonate kinase	-0.0578775	0.336365	0.737174	0.425382	0.345538
ENSG00000163346	57326	PBXIP1	PBX homeobox interacting protein 1	-1.60523	-1.51204	-1.17253	-1.76743	-1.0956
ENSG00000163348	90780	PYGO2	pygopus family PHD finger 2	0.102032	0.514121	-0.0324479	0.227796	0.506842
ENSG00000160691	6464	SHC1	SHC adaptor protein 1	-1.34753	-0.599477	0.210548	-0.82016	-0.576048
ENSG00000173207	1163	CKS1B	CDC28 protein kinase regulatory subunit 1B	1.89506	2.72667	2.2697	2.46384	2.527
ENSG00000160688	80308	FLAD1	flavin adenine dinucleotide synthetase 1	0.287083	0.242873	0.472216	-0.708882	-0.0286445
ENSG00000160685	51043	ZBTB7B	zinc finger and BTB domain containing 7B	-1.00215	0.111586	0.312284	-0.439778	-0.254863
ENSG00000232093				1.9143	1.24225	2.61109	2.18151	0.479457
ENSG00000143537	8751	ADAM15	ADAM metallopeptidase domain 15	-0.132289	-0.36892	0.161652	0.224832	-0.377188
ENSG00000243364	1945	EFNA4	ephrin A4	-0.647077	-0.85041	-0.607518	-0.671237	-0.450253
ENSG00000143590	1944	EFNA3	ephrin A3	1.55498	0.308172	1.735	0.188093	2.25457
ENSG00000169242	1942	EFNA1	ephrin A1	-4.96781	-1.89542	-4.67876	-2.53	-5.78802
ENSG00000169241	55974	SLC50A1	solute carrier family 50 member 1	0.328757	0.91958	1.72295	-0.186101	0.296609
ENSG00000179085	54344	DPM3	dolichyl-phosphate mannosyltransferase subunit 3, regulatory	0.665951	1.45741	1.12529	0.348651	-0.0450878
ENSG00000163463	200185	KRTCAP2	keratinocyte associated protein 2	-0.196616	-0.714318	0.284145	-0.410043	0.220988
ENSG00000163462	80128	TRIM46	tripartite motif containing 46	-1.49147	-6.18592	-0.758911	-5.8022	-3.55231
ENSG00000185499	4582	MUC1	mucin 1, cell surface associated	0.978935	-2.53263	1.04862	-0.320124	0.535576
ENSG00000169231	7059	THBS3	thrombospondin 3	-2.51803	-2.00173	0.896985	-2.22143	-0.995152
ENSG00000231064				-1.0759	-1.27879	0.866318	-1.02588	0.423473
ENSG00000173171	4580	MTX1	metaxin 1	-0.0851836	0.541718	0.71882	-0.00768209	0.705697
ENSG00000160766	2630	GBAP1	glucosylceramidase beta pseudogene 1	0.842516	1.49481	1.90085	0.660818	1.81888
ENSG00000236675	4581	MTX1P1	metaxin 1 pseudogene 1	-1.33908	0.276116	1.61389	-0.646579	0.586232
ENSG00000177628	2629	GBA	glucosylceramidase beta	-0.644637	-0.0975721	1.00646	-0.29414	0.660675
ENSG00000160767	10712	FAM189B	family with sequence similarity 189 member B	-0.400869	-5.19055e-05	0.333936	-0.320531	0.149932
ENSG00000116521	10067	SCAMP3	secretory carrier membrane protein 3	-0.146599	0.39454	0.856677	0.0214481	0.54166
ENSG00000176444	1196	CLK2	CDC like kinase 2	-0.0360905	0.450837	0.144944	-0.300247	-0.010475
ENSG00000143630	57657	HCN3	hyperpolarization activated cyclic nucleotide gated potassium channel 3	0.4156	1.06583	0.822625	0.49615	1.03143
ENSG00000160752	2224	FDPS	farnesyl diphosphate synthase	-0.231579	0.931336	1.37395	0.740285	1.69985
ENSG00000225855	284618	RUSC1-AS1	RUSC1 antisense RNA 1	-0.804264	0.115266	0.927946	-0.0365762	0.573501
ENSG00000160753	23623	RUSC1	RUN and SH3 domain containing 1	-0.44117	0.437816	-0.0386247	0.137107	0.143224
ENSG00000116539	55870	ASH1L	ASH1 like histone lysine methyltransferase	-0.341518	0.0337282	0.310927	-0.190448	0.132036
ENSG00000235919	645676	ASH1L-AS1	ASH1L antisense RNA 1	-0.0918196	0.946375	1.51865	-0.0536074	0.49991
ENSG00000125459	55154	MSTO1	misato mitochondrial distribution and morphology regulator 1	-0.034042	-0.0146141	0.233486	0.2121	0.00716555
ENSG00000203761				-0.322227	0.23392	0.513993	0.390921	0.667617
ENSG00000246203				0.0872174	-1.11771	0.745402	-1.14509	-0.0953421
ENSG00000163374	55249	YY1AP1	YY1 associated protein 1	0.0594752	0.216949	0.447202	0.26713	0.409072
ENSG00000132676	7818	DAP3	death associated protein 3	-0.0880349	0.634779	0.0310769	-0.0333511	0.0200114
ENSG00000116580	54856	GON4L	gon-4 like	-0.496084	-0.207485	-0.28693	-0.433457	-0.420025
ENSG00000143622	6016	RIT1	Ras like without CAAX 1	-0.29616	-0.343707	1.08898	-0.178575	1.03206
ENSG00000132680	22889	KHDC4	KH domain containing 4, pre-mRNA splicing factor	-0.78135	-0.268968	0.704612	-0.463729	-0.678691
ENSG00000116584	9181	ARHGEF2	Rho/Rac guanine nucleotide exchange factor 2	-0.682653	-0.105628	0.985588	-0.377922	-1.25237
ENSG00000273002	107985209	ARHGEF2-AS2	ARHGEF2 antisense RNA 2	0.189962	0.190653	0.807837	-0.127718	0.0998745
ENSG00000163479	6746	SSR2	signal sequence receptor subunit 2	0.142357	-0.580785	-0.256042	-0.170013	-0.282764
ENSG00000160803	56893	UBQLN4	ubiquilin 4	-0.162637	-0.0865955	0.343335	-0.104743	-0.107376
ENSG00000116586	28956	LAMTOR2	late endosomal/lysosomal adaptor, MAPK and MTOR activator 2	-0.710732	-0.434192	0.157955	-0.471513	-0.357384
ENSG00000254726	92312	MEX3A	mex-3 RNA binding family member A	-0.932831	-1.99159	-1.15818	-1.26966	-1.0071
ENSG00000160789	4000	LMNA	lamin A/C	-0.433185	0.576803	0.621204	0.684128	0.0620887
ENSG00000160785	9673	SLC25A44	solute carrier family 25 member 44	-0.327041	-0.21925	0.479636	0.233205	0.440809
ENSG00000160783	11243	PMF1	polyamine modulated factor 1	0.278567	0.580627	0.701074	0.595256	0.309926
ENSG00000160781	79957	PAQR6	progestin and adipoQ receptor family member 6	-0.305777	2.20092	1.99576	0.736935	1.76216
ENSG00000198952	23381	SMG5	SMG5 nonsense mediated mRNA decay factor	0.228766	0.410386	0.0359557	0.221109	0.0305346
ENSG00000163472	84283	TMEM79	transmembrane protein 79	-0.152574	0.245696	1.23064	0.800376	0.906623
ENSG00000163468	7203	CCT3	chaperonin containing TCP1 subunit 3	-0.0930036	0.822364	0.370715	0.133887	0.201685
ENSG00000163467	128229	TSACC	TSSK6 activating cochaperone	-1.0329	0.775224	1.24873	0.128816	-0.42169
ENSG00000116604	4209	MEF2D	myocyte enhancer factor 2D	-1.42655	-0.801026	-0.440612	-1.27167	-1.22129
ENSG00000183856	128239	IQGAP3	IQ motif containing GTPase activating protein 3	3.13132	3.28403	3.23145	3.16643	4.04277
ENSG00000163382	128240	NAXE	NAD(P)HX epimerase	0.552044	1.13055	0.317563	0.668311	0.672805
ENSG00000160818	54865	GPATCH4	G-patch domain containing 4	0.873967	0.549065	0.882761	0.414071	0.329745
ENSG00000272068				-0.992413	3.86833	3.51073	-0.160257	0.0867946
ENSG00000132692	63827	BCAN	brevican	-1.18103	1.71161	1.69528	-0.981637	-0.187693
ENSG00000272405				-0.308155	2.81408	2.18933	-0.440515	0.276565
ENSG00000229953				-1.03148	1.93296	1.63146	-1.85789	-0.00780725
ENSG00000143320	1382	CRABP2	cellular retinoic acid binding protein 2	-3.45064	-0.411928	3.62267	1.15384	-0.230747
ENSG00000143319	81875	ISG20L2	interferon stimulated exonuclease gene 20 like 2	0.186967	0.266001	0.653378	-0.0837097	-0.0403443
ENSG00000143303	51093	RRNAD1	ribosomal RNA adenine dimethylase domain containing 1	-0.465149	1.15869	1.53308	0.48274	0.881009
ENSG00000143314	79590	MRPL24	mitochondrial ribosomal protein L24	0.257054	0.717479	0.0661501	0.642969	0.166699
ENSG00000143321	3068	HDGF	heparin binding growth factor	0.527757	1.15624	0.539444	0.818457	0.874117
ENSG00000143294	5546	PRCC	proline rich mitotic checkpoint control factor	0.386785	0.149315	0.383277	0.424159	0.591251
ENSG00000187800	375033	PEAR1	platelet endothelial aggregation receptor 1	-4.27767	-2.35509	-2.82606	-5.37671	-3.85837
ENSG00000132694	9826	ARHGEF11	Rho guanine nucleotide exchange factor 11	0.136761	0.237615	0.913875	-0.0870131	0.461732
ENSG00000117036	2117	ETV3	ETS variant transcription factor 3	-0.513386	-0.263708	0.0409995	-0.760773	-0.50507
ENSG00000183853	55243	KIRREL1	kirre like nephrin family adhesion molecule 1	-0.493089	-0.267818	-0.6292	-0.657296	-0.29792
ENSG00000163565	3428	IFI16	interferon gamma inducible protein 16	0.780242	1.33586	2.65722	1.37432	1.02638
ENSG00000158716	54935	DUSP23	dual specificity phosphatase 23	0.27716	0.46828	0.284483	-1.12987	0.24053
ENSG00000213085	25790	CFAP45	cilia and flagella associated protein 45	-0.128004	-0.761901	1.72259	-1.0795	-1.92306
ENSG00000158710	8407	TAGLN2	transgelin 2	-0.149783	-0.852404	0.10902	-0.404537	-0.52903
ENSG00000260766				1.36538	-0.315294	-0.476977	-0.342666	0.174578
ENSG00000143315	93183	PIGM	phosphatidylinositol glycan anchor biosynthesis class M	0.0733464	0.234115	-0.60962	-0.541037	-0.0490863
ENSG00000162729	93185	IGSF8	immunoglobulin superfamily member 8	-0.794937	-1.86206	-1.31096	-0.792145	-0.566801
ENSG00000227741	729867	LOC729867	uncharacterized LOC729867	-0.285701	-1.8858	-0.549557	-1.09577	-0.611452
ENSG00000162734	8682	PEA15	proliferation and apoptosis adaptor protein 15	-0.00978602	-1.46606	-1.48814	-1.23435	-1.21722
ENSG00000132716	50717	DCAF8	DDB1 and CUL4 associated factor 8	-0.0555515	0.871881	0.232974	-0.595193	-0.138092
ENSG00000162735	5824	PEX19	peroxisomal biogenesis factor 19	-0.635962	0.0925272	0.156446	-0.0284088	0.126599
ENSG00000122218	1314	COPA	COPI coat complex subunit alpha	-0.352401	0.549843	0.103052	-0.110215	-0.257024
ENSG00000162736	23385	NCSTN	nicastrin	-0.882854	-0.989408	-0.987069	-0.781215	-1.09305
ENSG00000026751	57823	SLAMF7	SLAM family member 7	1.07949	-5.81007	1.07482	0.804107	-1.71622
ENSG00000213080				0.799218	0.48035	-0.485796	-0.382477	1.03146
ENSG00000158769	50848	F11R	F11 receptor	-1.13867	-0.100237	-1.16313	-2.16142	-1.31288
ENSG00000158773	7391	USF1	upstream transcription factor 1	-0.249607	0.908642	0.529771	-0.0474081	0.465156
ENSG00000186517	257106	ARHGAP30	Rho GTPase activating protein 30	-0.319498	2.04037	2.67541	0.339364	1.5378
ENSG00000143256	5202	PFDN2	prefoldin subunit 2	-0.0247908	0.909316	-0.0973964	-0.338976	-0.520942
ENSG00000158793	4817	NIT1	nitrilase 1	-0.162158	1.37554	0.747178	0.449374	0.19395
ENSG00000158796	9191	DEDD	death effector domain containing	-0.118305	0.966614	-0.242296	-0.379592	0.22486
ENSG00000143222	51506	UFC1	ubiquitin-fold modifier conjugating enzyme 1	-0.0798902	1.08852	-0.169423	-0.852616	-0.542156
ENSG00000143258	27005	USP21	ubiquitin specific peptidase 21	0.320566	1.38089	0.712536	0.506459	0.965291
ENSG00000143224	5498	PPOX	protoporphyrinogen oxidase	-0.371314	0.512221	-1.01896	-0.920058	0.172673
ENSG00000158850	8703	B4GALT3	beta-1,4-galactosyltransferase 3	-0.330227	0.594828	0.0282325	-0.0491485	0.22439
ENSG00000158864	4720	NDUFS2	NADH:ubiquinone oxidoreductase core subunit S2	0.242	1.87917	0.36077	-0.185385	0.722188
ENSG00000158882	84134	TOMM40L	translocase of outer mitochondrial membrane 40 like	-1.21775	0.363328	-0.563058	-0.685048	-0.139738
ENSG00000143257	9970	NR1I3	nuclear receptor subfamily 1 group I member 3	-1.26937	0.846906	0.718757	-1.25803	0.743114
ENSG00000143252	6391	SDHC	succinate dehydrogenase complex subunit C	0.0255968	1.14809	-0.106576	0.174673	0.491433
ENSG00000188931	257177	CFAP126	cilia and flagella associated protein 126	0.0458716	1.0583	-0.335319	-0.64823	0.138246
ENSG00000235477				-0.390895	1.2228	0.0263866	-0.648736	0.0790105
ENSG00000173110	3310	HSPA6	heat shock protein family A (Hsp70) member 6	2.32421	1.01884	2.55166	0.126251	0.649882
ENSG00000162746	127943	FCRLB	Fc receptor like B	-1.12581	0.381873	1.45019	-0.697538	-2.303
ENSG00000081721	11266	DUSP12	dual specificity phosphatase 12	0.0963501	1.05236	-0.0234015	0.347926	0.473134
ENSG00000118217	22926	ATF6	activating transcription factor 6	-0.749617	-0.0956499	-0.912495	-0.737031	-0.557899
ENSG00000198929	9722	NOS1AP	nitric oxide synthase 1 adaptor protein	-3.05822	1.21573	1.99318	0.192204	0.995715
ENSG00000239887	400793	C1orf226	chromosome 1 open reading frame 226	-3.29443	0.82234	1.97769	-1.74879	0.128198
ENSG00000152332	127933	UHMK1	U2AF homology motif kinase 1	-0.308159	0.69279	0.394179	-0.0474075	-0.125196
ENSG00000117143	6675	UAP1	UDP-N-acetylglucosamine pyrophosphorylase 1	0.219325	-0.953127	-1.39094	-0.490238	-1.07548
ENSG00000162733	4921	DDR2	discoidin domain receptor tyrosine kinase 2	-6.6027	-5.81649	-5.35777	-6.44568	-5.42418
ENSG00000132196	51478	HSD17B7	hydroxysteroid 17-beta dehydrogenase 7	0.128287	2.23875	1.74571	1.705	2.56292
ENSG00000117152	5999	RGS4	regulator of G protein signaling 4	-6.20969	-11.4457	-7.22619	-7.52536	-8.41986
ENSG00000143248	8490	RGS5	regulator of G protein signaling 5	-0.919465	-1.45506	0.292191	-1.44941	-1.50337
ENSG00000232995	8490	RGS5	regulator of G protein signaling 5	2.71705	2.91569	2.58557	2.3148	2.30762
ENSG00000143228	83540	NUF2	NUF2 component of NDC80 kinetochore complex	2.97378	3.67956	2.38965	3.5843	3.30389
ENSG00000185630	5087	PBX1	PBX homeobox 1	-2.78272	-0.25584	4.86129	-5.37755	1.1389
ENSG00000143198	4259	MGST3	microsomal glutathione S-transferase 3	0.434353	1.74298	-0.122592	-0.511863	0.937369
ENSG00000143149	223	ALDH9A1	aldehyde dehydrogenase 9 family member A1	0.115314	1.35397	0.700797	0.714905	0.559944
ENSG00000143183	54499	TMCO1	transmembrane and coiled-coil domains 1	-0.293093	1.14989	0.235884	-0.362564	-0.0990452
ENSG00000143179	7371	UCK2	uridine-cytidine kinase 2	0.336893	1.2821	-0.216087	-0.537749	-0.986004
ENSG00000215835	284685	LOC284685	EWS RNA binding protein 1 pseudogene	0.673796	0.946835	0.76791	0.531126	0.383449
ENSG00000143157	57645	POGK	pogo transposable element derived with KRAB domain	0.354778	1.21925	0.118952	-0.271322	-0.207594
ENSG00000152382	117143	TADA1	transcriptional adaptor 1	0.133906	0.764452	0.0264995	-0.266968	0.112329
ENSG00000143195	387597	ILDR2	immunoglobulin like domain containing receptor 2	-1.7572	-2.08873	-3.82023	-0.581848	-0.0374461
ENSG00000143190	5451	POU2F1	POU class 2 homeobox 1	0.11432	0.579939	0.178437	0.246921	0.421774
ENSG00000143162	8804	CREG1	cellular repressor of E1A stimulated genes 1	0.705827	0.367845	2.45673	0.0869215	1.06844
ENSG00000197965	9019	MPZL1	myelin protein zero like 1	-0.882173	0.0143648	-0.456229	-1.00671	-0.718421
ENSG00000143158	25874	MPC2	mitochondrial pyruvate carrier 2	1.78576	3.53231	0.799055	0.701449	1.70542
ENSG00000143164	55827	DCAF6	DDB1 and CUL4 associated factor 6	0.411756	1.42765	-0.0667514	0.186458	0.512683
ENSG00000143147	23432	GPR161	G protein-coupled receptor 161	0.798908	-0.322169	-1.00644	0.0411202	0.835808
ENSG00000143155	261726	TIPRL	TOR signaling pathway regulator	0.0711982	1.03316	0.0569955	0.257465	0.0244712
ENSG00000213064	375035	SFT2D2	SFT2 domain containing 2	0.486277	1.98668	0.873094	0.0614945	0.489536
ENSG00000143178	9095	TBX19	T-box transcription factor 19	-0.248532	0.600515	0.21916	-0.887721	-0.276025
ENSG00000143153	481	ATP1B1	ATPase Na+/K+ transporting subunit beta 1	0.719623	1.68614	0.409861	0.253405	1.76726
ENSG00000143156	29922	NME7	NME/NM23 family member 7	0.189044	0.092499	-0.577631	0.498702	-0.635463
ENSG00000117475	8548	BLZF1	basic leucine zipper nuclear factor 1	-0.718155	-0.352049	-0.11898	-0.742668	-0.67782
ENSG00000117479	10560	SLC19A2	solute carrier family 19 member 2	-1.06958	-0.491729	-0.763985	-0.809215	-0.885839
ENSG00000000460	55732	C1orf112	chromosome 1 open reading frame 112	2.38256	2.93879	2.58573	2.68569	2.51636
ENSG00000171806	92342	METTL18	methyltransferase like 18	0.0183417	0.663097	1.36246	0.583875	0.888133
ENSG00000000457	57147	SCYL3	SCY1 like pseudokinase 3	0.0528656	2.04309	1.1997	0.33538	0.758248
ENSG00000075945	22920	KIFAP3	kinesin associated protein 3	-0.434492	0.203832	0.836786	-0.897858	0.0113523
ENSG00000120370	92344	GORAB	golgin, RAB6 interacting	0.0709635	1.06867	0.932256	-0.122968	0.261767
ENSG00000076258	2329	FMO4	flavin containing dimethylaniline monoxygenase 4	-0.353642	0.849928	0.554818	-0.320431	2.19766
ENSG00000117523	23215	PRRC2C	proline rich coiled-coil 2C	-0.117731	0.825712	0.262301	-0.120134	0.118435
ENSG00000233328				-2.4178	-1.94761	-2.87063	-2.05285	-3.77393
ENSG00000117533	8674	VAMP4	vesicle associated membrane protein 4	-0.812009	0.0428118	0.174391	-0.0251245	0.258827
ENSG00000010165	51603	EEF1AKNMT	eEF1A lysine and N-terminal methyltransferase	0.506263	1.24025	0.688082	0.163869	0.143477
ENSG00000197959	26052	DNM3	dynamin 3	-0.863479	0.442096	-0.627168	-2.27513	-1.30343
ENSG00000135845	5279	PIGC	phosphatidylinositol glycan anchor biosynthesis class C	0.887379	1.58865	0.16439	0.468962	0.868309
ENSG00000094975	51430	SUCO	SUN domain containing ossification factor	-0.287421	0.700781	-0.626649	-0.310518	-0.220543
ENSG00000117586	7292	TNFSF4	TNF superfamily member 4	-7.88291	-6.89989	-5.17869	-7.3213	-6.05807
ENSG00000203739	101928673	PRDX6-AS1	PRDX6 antisense RNA 1	-1.30063	-0.791468	0.470365	-0.328817	0.332451
ENSG00000117592	9588	PRDX6	peroxiredoxin 6	-0.822901	0.370247	0.538667	-0.468932	-0.355429
ENSG00000076321	27252	KLHL20	kelch like family member 20	-1.24643	-1.09275	-0.474359	-1.13019	-0.887532
ENSG00000120334	91687	CENPL	centromere protein L	0.885616	1.51887	1.07539	1.251	1.52193
ENSG00000117593	55157	DARS2	aspartyl-tRNA synthetase 2, mitochondrial	1.10583	2.61856	1.08721	1.12255	1.3665
ENSG00000234741	60674	GAS5	growth arrest specific 5	-0.188532	0.473288	-0.127881	-0.571777	-1.20553
ENSG00000185278	84614	ZBTB37	zinc finger and BTB domain containing 37	-0.0138515	1.60592	0.406497	0.652736	0.660717
ENSG00000135870	149041	RC3H1	ring finger and CCCH-type domains 1	-0.0611032	0.42397	-0.336099	-0.294318	-0.416849
ENSG00000152061	9910	RABGAP1L	RAB GTPase activating protein 1 like	-1.66824	-1.39781	-2.26415	-2.02001	-1.4256
ENSG00000116161	27101	CACYBP	calcyclin binding protein	1.67722	3.14688	1.30865	1.67162	1.6291
ENSG00000120333	63931	MRPS14	mitochondrial ribosomal protein S14	0.461353	1.21254	0.059865	0.364216	0.576812
ENSG00000235750	9674	KIAA0040	KIAA0040	1.02103	-1.49657	-5.26167	-1.06465	-5.3674
ENSG00000143207	64326	COP1	COP1 E3 ubiquitin ligase	-0.421577	1.29177	-0.191692	-0.220663	-0.310743
ENSG00000242193	730102	CRYZL2P	crystallin zeta like 2, pseudogene	-1.19754	1.291	0.411508	-0.2767	-1.00823
ENSG00000224687	100302401	RASAL2-AS1	RASAL2 antisense RNA 1	0.878205	1.10693	0.321781	0.608174	0.366401
ENSG00000075391	9462	RASAL2	RAS protein activator like 2	0.748043	0.422185	-1.05294	-0.390481	-0.0837608
ENSG00000213058				1.05256	1.09036	0.668254	1.74789	-5.53322
ENSG00000116191	55103	RALGPS2	Ral GEF with PH domain and SH3 binding motif 2	1.48219	1.68852	0.170278	1.08577	0.223825
ENSG00000116199	9917	FAM20B	FAM20B glycosaminoglycan xylosylkinase	-0.0108657	0.758232	0.0760539	0.243155	0.281623
ENSG00000186283	64222	TOR3A	torsin family 3 member A	0.0982109	1.27263	-1.5331	0.303485	0.866975
ENSG00000143322	27	ABL2	ABL proto-oncogene 2, non-receptor tyrosine kinase	-0.144963	-0.16404	-0.608676	-1.40123	-0.828467
ENSG00000057252	6646	SOAT1	sterol O-acyltransferase 1	1.00999	1.63407	0.379881	-0.065608	1.38519
ENSG00000169905	163590	TOR1AIP2	torsin 1A interacting protein 2	-0.340557	0.434098	-0.00590977	-0.0218804	0.22996
ENSG00000143337	26092	TOR1AIP1	torsin 1A interacting protein 1	-0.313507	-0.0592325	-0.172407	-0.177933	-0.146395
ENSG00000135837	9857	CEP350	centrosomal protein 350	0.248638	0.771462	0.180977	0.554304	0.834466
ENSG00000116260	5768	QSOX1	quiescin sulfhydryl oxidase 1	-0.885993	-2.65426	-1.44657	-0.867757	-0.607572
ENSG00000121454	89884	LHX4	LIM homeobox 4	0.586199	1.76205	0.799842	-0.306661	0.427612
ENSG00000230124	84320	ACBD6	acyl-CoA binding domain containing 6	0.00931041	0.57055	0.588463	-0.316106	0.303196
ENSG00000135847				0.681862	1.00496	-0.297412	-0.0505515	0.767155
ENSG00000143324	9213	XPR1	xenotropic and polytropic retrovirus receptor 1	-0.615753	1.05452	0.320054	-0.106528	0.141216
ENSG00000135835	57710	KIAA1614	KIAA1614	-0.8889	-1.77103	-1.30381	-1.8537	-0.00685916
ENSG00000135823	10228	STX6	syntaxin 6	-0.391972	0.237833	-0.317964	-0.507086	-0.333529
ENSG00000153029	3140	MR1	major histocompatibility complex, class I-related	-1.42358	-0.108147	0.80042	-2.21528	-0.967817
ENSG00000162783	51278	IER5	immediate early response 5	-0.852973	-1.19755	-0.0279135	-1.48098	-1.09186
ENSG00000135821	2752	GLUL	glutamate-ammonia ligase	0.209627	-1.89531	-11.136	-2.60992	-1.59335
ENSG00000135828	6041	RNASEL	ribonuclease L	-1.54359	1.03062	1.19355	-0.516427	-0.132937
ENSG00000135829	1660	DHX9	DExH-box helicase 9	0.639473	1.14318	0.494535	0.853357	0.405855
ENSG00000135862	3915	LAMC1	laminin subunit gamma 1	-1.07287	-1.1793	-1.28967	-0.786508	-1.11953
ENSG00000058085	3918	LAMC2	laminin subunit gamma 2	-8.10302	-3.90068	-11.5038	-3.80046	-5.09292
ENSG00000232860	284649	SMG7-AS1	SMG7 antisense RNA 1	-0.700362	0.242254	0.816176	-0.765908	1.03103
ENSG00000116698	9887	SMG7	SMG7 nonsense mediated mRNA decay factor	0.0186083	1.1751	0.604292	0.406245	0.617459
ENSG00000162704	10092	ARPC5	actin related protein 2/3 complex subunit 5	-0.688917	0.402727	-0.534325	-0.931915	-0.843146
ENSG00000143344	23179	RGL1	ral guanine nucleotide dissociation stimulator like 1	-2.72602	-3.19214	0.953231	-0.643074	-1.01042
ENSG00000198756	23127	COLGALT2	collagen beta(1-O)galactosyltransferase 2	0.241566	-2.94808	1.27225	-1.18134	1.06133
ENSG00000198860	116461	TSEN15	tRNA splicing endonuclease subunit 15	0.350142	0.816159	0.236074	0.650618	0.0284465
ENSG00000116667	81563	C1orf21	chromosome 1 open reading frame 21	1.62453	1.2963	0.730071	-3.29249	1.76225
ENSG00000116406	80267	EDEM3	ER degradation enhancing alpha-mannosidase like protein 3	-1.18354	-0.58916	-0.627108	-0.964783	-0.959231
ENSG00000135842	116496	NIBAN1	niban apoptosis regulator 1	-0.0800676	1.69657	2.25117	1.7675	2.94083
ENSG00000121481	6045	RNF2	ring finger protein 2	-0.283385	1.02416	-0.42276	0.190996	-0.0392791
ENSG00000121486	81627	TRMT1L	tRNA methyltransferase 1 like	1.08254	2.06608	1.02783	1.17096	1.27111
ENSG00000116668	54823	SWT1	SWT1 RNA endoribonuclease homolog	-0.0394829	0.566805	-0.352616	-0.238117	0.482909
ENSG00000116679	10625	IVNS1ABP	influenza virus NS1A binding protein	-0.449249	1.36984	-0.610418	-0.83474	-0.145624
ENSG00000143341	83872	HMCN1	hemicentin 1	-5.51489	-8.20972	-3.02363	-2.19005	-3.6403
ENSG00000047410	7175	TPR	translocated promoter region, nuclear basket protein	0.0597195	0.9633	0.0205616	0.473313	0.182763
ENSG00000157181	54953	ODR4	odr-4 GPCR localization factor homolog	0.133869	1.41909	0.887016	0.135729	0.646978
ENSG00000231767	100271374	RPS27AP5	ribosomal protein S27a pseudogene 5	0.3125	0.475462	0.493169	0.740651	-0.146157
ENSG00000116741	5997	RGS2	regulator of G protein signaling 2	-0.0851764	2.33113	0.880685	1.98184	0.824618
ENSG00000116750	51377	UCHL5	ubiquitin C-terminal hydrolase L5	0.494478	2.37253	0.73814	1.10995	0.749546
ENSG00000116747	6738	RO60	Ro60, Y RNA binding protein	-0.329705	0.428821	-0.113685	-0.121291	-0.300856
ENSG00000272579				0.0288185	0.812545	0.624015	-0.467667	0.362512
ENSG00000023572	51022	GLRX2	glutaredoxin 2	0.0950058	1.26677	0.496845	0.221369	0.147398
ENSG00000134371	79577	CDC73	cell division cycle 73	-0.434128	0.763484	-0.0578071	0.124527	-0.0614418
ENSG00000000971	3075	CFH	complement factor H	-3.24477	-0.9002	2.13142	0.788784	0.833851
ENSG00000066279	259266	ASPM	assembly factor for spindle microtubules	3.54218	4.06978	4.10832	4.17832	4.07275
ENSG00000177888	360023	ZBTB41	zinc finger and BTB domain containing 41	0.0486166	0.989298	2.37348	-0.035311	0.663404
ENSG00000213047	163486	DENND1B	DENN domain containing 1B	-0.783322	0.103425	-1.41268	-1.09014	-0.413787
ENSG00000203724	388722	C1orf53	chromosome 1 open reading frame 53	-1.34319	-0.891924	-1.12102	-2.63532	-2.1611
ENSG00000151414	140609	NEK7	NIMA related kinase 7	-0.591132	-0.838944	-1.468	-1.19772	-1.36305
ENSG00000162702	23528	ZNF281	zinc finger protein 281	0.27417	0.744122	0.148486	0.10559	-0.394001
ENSG00000118193	9928	KIF14	kinesin family member 14	3.39144	4.42319	3.48232	4.16073	3.80353
ENSG00000118197	83479	DDX59	DEAD-box helicase 59	0.219347	1.02045	0.518775	-0.47295	0.764044
ENSG00000118200	23271	CAMSAP2	calmodulin regulated spectrin associated protein family member 2	-0.160882	0.178878	0.130771	-0.433649	-0.353227
ENSG00000163362	55765	INAVA	innate immunity activator	-0.78501	0.65352	0.0200057	-2.23991	-0.456742
ENSG00000116852	23046	KIF21B	kinesin family member 21B	0.326544	-4.02374	-0.0518408	-6.50386	-8.09844
ENSG00000116857	252839	TMEM9	transmembrane protein 9	-0.140526	1.55651	0.737383	0.351966	1.14091
ENSG00000163395	91156	IGFN1	immunoglobulin like and fibronectin type III domain containing 1	5.95993	6.63434	5.66681	4.08624	6.73501
ENSG00000229821				7.18238	8.04319	6.4948	5.26196	8.75011
ENSG00000224818				0.414024	-0.269682	0.592127	-1.82711	-0.0545106
ENSG00000174307	23612	PHLDA3	pleckstrin homology like domain family A member 3	0.0648158	0.309137	0.553301	-1.68174	0.135775
ENSG00000159176	1465	CSRP1	cysteine and glycine rich protein 1	-2.3307	-3.33191	-10.7855	-2.23565	-12.2753
ENSG00000223396				-0.667227	-2.06681	-4.38751	-0.756281	-4.49324
ENSG00000269690				-2.12606	0.709549	-1.93053	1.03335	0.469393
ENSG00000134369	89796	NAV1	neuron navigator 1	-2.49977	-0.247709	-1.47764	-0.0917095	-0.632733
ENSG00000198700	55705	IPO9	importin 9	0.203387	1.36081	0.409836	0.405198	0.499601
ENSG00000198892	149345	SHISA4	shisa family member 4	-1.17444	-1.19153	0.242069	-0.659694	-0.237961
ENSG00000134375	10440	TIMM17A	translocase of inner mitochondrial membrane 17A	-0.513477	0.483423	-0.118859	-0.546387	-0.0891505
ENSG00000176393	6051	RNPEP	arginyl aminopeptidase	0.0486873	1.19568	0.58227	0.23948	0.401466
ENSG00000273478				0.68202	0.238698	1.12307	-0.959596	0.265164
ENSG00000234678				0.665655	0.273997	0.409433	0.192898	1.15903
ENSG00000163435	1999	ELF3	E74 like ETS transcription factor 3	-0.294652	-0.115379	2.36387	0.272544	0.638689
ENSG00000143862	127829	ARL8A	ADP ribosylation factor like GTPase 8A	-0.91898	0.417412	-0.543318	-1.19949	-0.248787
ENSG00000077152	29089	UBE2T	ubiquitin conjugating enzyme E2 T	1.75617	3.06174	2.33294	1.9495	2.44602
ENSG00000077157	4660	PPP1R12B	protein phosphatase 1 regulatory subunit 12B	-0.440625	0.531494	0.239897	-0.452642	0.604775
ENSG00000236439				-0.238534	1.02243	0.428937	-0.366855	0.0867946
ENSG00000117139	10765	KDM5B	lysine demethylase 5B	-1.69396	-1.00989	-0.945536	-1.44405	-1.65123
ENSG00000228288	100506696	PCAT6	prostate cancer associated transcript 6	-1.67194	-3.84717	-1.96715	-1.97466	-1.98213
ENSG00000183155	5877	RABIF	RAB interacting factor	-0.139917	0.272536	-1.00699	-0.830111	-0.616311
ENSG00000117153	59349	KLHL12	kelch like family member 12	-0.380878	0.524335	0.0581783	0.0624521	0.197683
ENSG00000159346	51094	ADIPOR1	adiponectin receptor 1	-0.416035	0.627727	0.223416	-0.115365	0.225025
ENSG00000159348	51706	CYB5R1	cytochrome b5 reductase 1	-1.17278	-0.0254328	0.341609	-0.871963	-0.353109
ENSG00000163444	92703	TMEM183A	transmembrane protein 183A	-0.176772	1.17103	-0.0621017	-0.206841	-0.479845
ENSG00000143847	8497	PPFIA4	PTPRF interacting protein alpha 4	1.30566	-4.14618	-1.95372	-1.48196	1.82877
ENSG00000163485	134	ADORA1	adenosine A1 receptor	-0.415171	0.403039	1.48363	0.781595	1.68139
ENSG00000159388	7832	BTG2	BTG anti-proliferation factor 2	-1.21521	0.15593	0.57794	-4.40808	0.850389
ENSG00000058668	493	ATP2B4	ATPase plasma membrane Ca2+ transporting 4	-3.07784	-4.06984	-1.49959	0.0586736	-1.09887
ENSG00000058673	9877	ZC3H11A	zinc finger CCCH-type containing 11A	-0.532335	0.341157	-0.247613	-0.138934	-0.1944
ENSG00000257315	100381270	ZBED6	zinc finger BED-type containing 6	-1.27517	-0.388675	-0.880709	-1.17675	-1.33599
ENSG00000182004	6635	SNRPE	small nuclear ribonucleoprotein polypeptide E	1.23476	1.74206	0.608051	0.896287	0.616731
ENSG00000143842	9580	SOX13	SRY-box transcription factor 13	-0.902156	0.589862	0.730077	-0.0558408	-0.378894
ENSG00000143845	55224	ETNK2	ethanolamine kinase 2	-3.68143	-2.21867	-2.76077	-2.19217	-0.543911
ENSG00000174567	127845	GOLT1A	golgi transport 1A	-2.50025	-1.54304	-1.93901	-3.56166	-2.81906
ENSG00000143850	22874	PLEKHA6	pleckstrin homology domain containing A6	1.12245	3.46485	1.90569	1.05084	1.53139
ENSG00000226330				1.48413	3.71818	2.09631	1.42472	1.94586
ENSG00000158615	84919	PPP1R15B	protein phosphatase 1 regulatory subunit 15B	-0.156027	1.41973	0.843581	0.517249	0.43658
ENSG00000133056	5287	PIK3C2B	phosphatidylinositol-4-phosphate 3-kinase catalytic subunit type 2 beta	0.246916	1.90277	1.94106	1.41687	1.16502
ENSG00000198625	4194	MDM4	MDM4 regulator of p53	0.509267	1.0028	0.176085	0.346265	0.415904
ENSG00000174529	388730	TMEM81	transmembrane protein 81	-0.15503	1.36926	0.873283	-0.130531	-0.175755
ENSG00000117222	5929	RBBP5	RB binding protein 5, histone lysine methyltransferase complex subunit	-0.106895	0.684059	0.383905	0.0668152	-0.0667682
ENSG00000133059	25778	DSTYK	dual serine/threonine and tyrosine protein kinase	-0.319315	0.511299	0.722313	-0.818699	-0.209729
ENSG00000133069	9911	TMCC2	transmembrane and coiled-coil domain family 2	-0.373834	-1.11564	1.38954	-0.742649	0.759651
ENSG00000163545	81788	NUAK2	NUAK family kinase 2	-0.110742	-1.88973	-1.22606	-3.38198	-0.800793
ENSG00000235363				0.823201	0.964341	0.871861	0.986845	0.67354
ENSG00000117266	5129	CDK18	cyclin dependent kinase 18	-4.34143	-1.50981	0.216266	-1.51391	-0.304863
ENSG00000174514	148808	MFSD4A	major facilitator superfamily domain containing 4A	-0.0229175	0.541379	0.772817	-0.60586	0.95796
ENSG00000158711	2005	ELK4	ETS transcription factor ELK4	-0.165833	0.359669	-0.456008	-0.0713306	-0.403188
ENSG00000158715	85414	SLC45A3	solute carrier family 45 member 3	-0.250452	1.39809	-0.529193	-0.45856	0.204132
ENSG00000069275	64710	NUCKS1	nuclear casein kinase and cyclin dependent kinase substrate 1	0.40954	1.81438	0.493137	1.22125	0.974051
ENSG00000117280	8934	RAB29	RAB29, member RAS oncogene family	-0.362018	2.53124	0.373314	-0.434785	0.630244
ENSG00000133065	254428	SLC41A1	solute carrier family 41 member 1	-0.0408047	0.215862	0.290071	0.148562	0.564638
ENSG00000229874				-0.15005	0.667543	-0.0533746	0.764411	0.462852
ENSG00000196550	729533	FAM72A	family with sequence similarity 72 member A	1.14137	2.45228	2.41691	2.41339	1.99244
ENSG00000196533				-1.39208	2.11016	0.878455	-1.50847	-0.589288
ENSG00000163486				-0.132615	0.895592	0.628625	1.00948	0.778307
ENSG00000143466				0.032934	0.695093	-0.334897	0.0213584	-0.464672
ENSG00000136653				0.54255	1.16742	1.02696	2.2326	0.126464
ENSG00000143486	1939	EIF2D	eukaryotic translation initiation factor 2D	0.853886	1.07713	0.475028	0.513616	0.641932
ENSG00000143479	8444	DYRK3	dual specificity tyrosine phosphorylation regulated kinase 3	0.541752	-0.735237	1.37495	0.274316	0.703343
ENSG00000162889	9261	MAPKAPK2	MAPK activated protein kinase 2	-0.421049	0.223979	-0.693919	-0.164887	0.641478
ENSG00000224114	100271063	RPS14P1	ribosomal protein S14 pseudogene 1	0.948238	0.74263	0.408773	1.53163	-5.34143
ENSG00000182795	79098	C1orf116	chromosome 1 open reading frame 116	-1.78139	-4.61848	-1.59947	-2.23267	-3.18708
ENSG00000180667	55432	YOD1	YOD1 deubiquitinase	0.631647	0.518254	0.796849	0.636543	1.08632
ENSG00000123836	5208	PFKFB2	6-phosphofructo-2-kinase/fructose-2,6-biphosphatase 2	0.167815	-1.39046	1.94598	0.734818	2.10521
ENSG00000196352	1604	CD55	CD55 molecule (Cromer blood group)	-0.925361	-4.83203	-0.698133	-1.2723	-1.62454
ENSG00000117335	4179	CD46	CD46 molecule	-0.694881	0.153802	0.31693	-0.628159	-0.0694426
ENSG00000203709				-0.542735	-1.04966	0.568156	-1.5056	-0.38613
ENSG00000076356	5362	PLXNA2	plexin A2	-4.45981	-2.71296	-1.25846	-4.74268	-8.89323
ENSG00000196878	3914	LAMB3	laminin subunit beta 3	2.1005	-4.12904	0.158054	-1.88916	-2.55698
ENSG00000009790	80342	TRAF3IP3	TRAF3 interacting protein 3	-0.354013	0.200039	-1.20283	-0.083541	-0.962874
ENSG00000162757	148304	C1orf74	chromosome 1 open reading frame 74	0.347058	0.55907	-0.371043	0.118294	-0.32927
ENSG00000117597	27042	UTP25	UTP25 small subunit processor component	0.314871	1.05845	0.623081	-0.642534	-0.0902263
ENSG00000203706				0.101403	-2.43542	-2.09491	-1.74295	-1.12992
ENSG00000082497	56256	SERTAD4	SERTA domain containing 4	0.95423	-0.900557	-0.766358	-1.10143	-0.036764
ENSG00000054392	55733	HHAT	hedgehog acyltransferase	-1.43375	-3.93902	-3.12588	-3.07483	-1.64814
ENSG00000143473	3756	KCNH1	potassium voltage-gated channel subfamily H member 1	-0.804759	-4.39341	-1.98256	-0.997527	-1.52791
ENSG00000117625	55758	RCOR3	REST corepressor 3	-1.03871	0.210714	-0.446012	-0.400605	-0.392714
ENSG00000082512	7188	TRAF5	TNF receptor associated factor 5	-3.80656	-2.03115	-1.61986	-3.27118	-1.88599
ENSG00000153363	84791	LINC00467	long intergenic non-protein coding RNA 467	-2.14554	2.52304	1.21422	1.48615	0.343017
ENSG00000170385	7779	SLC30A1	solute carrier family 30 member 1	-0.246152	1.24179	0.993726	-1.00849	-0.334802
ENSG00000117650	4751	NEK2	NIMA related kinase 2	3.72819	4.79679	3.84052	4.58681	4.53491
ENSG00000123684	9926	LPGAT1	lysophosphatidylglycerol acyltransferase 1	0.042085	1.00684	0.328079	-0.218732	0.312779
ENSG00000143493	25896	INTS7	integrator complex subunit 7	1.11389	2.36673	1.63296	1.12088	0.756334
ENSG00000143476	51514	DTL	denticleless E3 ubiquitin protein ligase homolog	3.60679	4.17087	3.53685	2.95468	3.18077
ENSG00000220749	100131205	RPL21P28	ribosomal protein L21 pseudogene 28	0.193197	1.05703	0.291199	-0.0670882	-0.530079
ENSG00000066027	5525	PPP2R5A	protein phosphatase 2 regulatory subunit B'alpha	0.983668	1.4473	1.19527	1.24573	1.38773
ENSG00000065600	55248	PACC1	proton activated chloride channel 1	-0.470266	0.352605	0.782025	-1.0109	-0.256115
ENSG00000117691	29937	NENF	neudesin neurotrophic factor	0.946167	0.460843	1.08281	0.301768	1.10844
ENSG00000162772	467	ATF3	activating transcription factor 3	-1.81186	-3.19812	-0.845609	-4.07743	-4.20984
ENSG00000117697	25936	NSL1	NSL1 component of MIS12 kinetochore complex	0.308634	1.7235	0.75657	0.800688	0.870967
ENSG00000203705	128387	TATDN3	TatD DNase domain containing 3	-0.0611258	1.09405	0.401559	0.0115891	0.598875
ENSG00000198468	642946	FLVCR1-DT	FLVCR1 divergent transcript	-0.419347	0.671933	-0.62527	1.50777	1.53039
ENSG00000162769	28982	FLVCR1	FLVCR heme transporter 1	0.988027	2.38564	1.91934	0.485274	1.98079
ENSG00000174606	90806	ANGEL2	angel homolog 2	0.686891	1.12569	0.298061	-0.299824	0.240931
ENSG00000136643	26750	RPS6KC1	ribosomal protein S6 kinase C1	-0.675273	0.386262	0.22745	-0.116842	-0.196766
ENSG00000143499	56950	SMYD2	SET and MYND domain containing 2	0.0769071	0.0153633	-1.06572	-0.731121	-0.431243
ENSG00000152104	5784	PTPN14	protein tyrosine phosphatase non-receptor type 14	-0.222464	0.904323	-0.905703	0.0168481	-0.651734
ENSG00000117724	1063	CENPF	centromere protein F	3.40313	4.21216	3.15247	4.03997	4.1808
ENSG00000136636	51133	KCTD3	potassium channel tetramerization domain containing 3	0.590802	1.70719	1.1529	0.492984	1.35621
ENSG00000092978	55105	GPATCH2	G-patch domain containing 2	-0.123805	0.647502	0.265091	-0.146408	0.124494
ENSG00000067533	51018	RRP15	ribosomal RNA processing 15 homolog	1.00226	1.26513	0.655184	0.415573	0.523748
ENSG00000143353	127018	LYPLAL1	lysophospholipase like 1	0.922031	1.09255	0.395762	-0.135112	0.688268
ENSG00000136628	2058	EPRS1	glutamyl-prolyl-tRNA synthetase 1	0.469781	0.884944	0.39889	0.553142	-0.583013
ENSG00000162813	10380	BPNT1	3'(2'), 5'-bisphosphate nucleotidase 1	-0.893785	1.54409	0.778752	-0.431062	-0.263959
ENSG00000067704	55699	IARS2	isoleucyl-tRNA synthetase 2, mitochondrial	0.66262	1.80509	0.590355	0.65571	1.15566
ENSG00000118873	25782	RAB3GAP2	RAB3 GTPase activating non-catalytic protein subunit 2	-0.545362	0.467318	-0.0568068	-0.674648	-0.380098
ENSG00000218283				-1.21634	-0.316755	-0.452069	-0.496235	-1.17806
ENSG00000162817	79762	C1orf115	chromosome 1 open reading frame 115	-2.58346	-0.0370776	0.402521	-3.27687	-0.612865
ENSG00000117791	54996	MTARC2	mitochondrial amidoxime reducing component 2	-1.3245	0.280247	-0.804942	-0.74864	0.64199
ENSG00000136630	3142	HLX	H2.0 like homeobox	0.994527	0.407077	-0.575964	1.53877	0.690209
ENSG00000143507	11221	DUSP10	dual specificity phosphatase 10	0.201695	-1.83201	-1.81578	-1.04209	-0.73268
ENSG00000232679				-4.33727	-9.47421	-6.62178	-5.29067	-4.87608
ENSG00000143512	79802	HHIPL2	HHIP like 2	-0.639258	3.54399	5.82278	2.85667	3.9046
ENSG00000143498	9015	TAF1A	TATA-box binding protein associated factor, RNA polymerase I subunit A	1.52258	1.8422	1.77242	1.35962	1.53626
ENSG00000225265	100506161	TAF1A-AS1	TAF1A antisense RNA 1	0.472819	0.610148	1.70302	0.0801692	1.84763
ENSG00000154305	375056	MIA3	MIA SH3 domain ER export factor 3	-0.529509	-0.0445366	0.0334206	0.0822367	-0.235573
ENSG00000186063	64853	AIDA	axin interactor, dorsalization associated	0.236251	0.497091	-0.107926	0.649672	-0.114766
ENSG00000162819	148362	BROX	BRO1 domain and CAAX motif containing	-0.0340006	1.22737	0.794818	0.504651	0.668867
ENSG00000228106				1.32427	2.71373	1.47961	1.41871	1.4424
ENSG00000154309	84976	DISP1	dispatched RND transporter family member 1	-0.76947	1.76473	0.447351	-0.103603	0.491599
ENSG00000187554	7100	TLR5	toll like receptor 5	-1.29791	-4.49676	1.6343	0.0684115	0.789014
ENSG00000143502	55061	SUSD4	sushi domain containing 4	0.373004	-3.4284	-5.08432	0.678476	0.778324
ENSG00000162909	824	CAPN2	calpain 2	-1.21735	0.226796	-1.44611	-0.949423	-1.19348
ENSG00000143514	7159	TP53BP2	tumor protein p53 binding protein 2	0.677017	0.847038	-0.178672	-1.06213	0.504438
ENSG00000272645				-0.31276	0.889238	1.35323	0.940521	1.15959
ENSG00000232372				-0.51769	1.42001	1.75281	1.00252	0.869558
ENSG00000143756	23219	FBXO28	F-box protein 28	-0.426023	0.67674	-0.069666	-0.156582	-0.425212
ENSG00000143753	8560	DEGS1	delta 4-desaturase, sphingolipid 1	-0.999836	-0.217965	-0.222048	-1.13013	-1.06535
ENSG00000143748	4931	NVL	nuclear VCP like	0.130653	0.744291	0.46645	0.0630758	0.157208
ENSG00000143771	29097	CNIH4	cornichon family AMPA receptor auxiliary protein 4	0.0594418	1.48584	0.113458	-0.148891	0.165724
ENSG00000162923	80232	WDR26	WD repeat domain 26	-0.604385	0.250834	-0.594722	-0.553197	-0.567643
ENSG00000143786	149111	CNIH3	cornichon family AMPA receptor auxiliary protein 3	-3.7706	-4.44186	-4.19788	-2.10465	-2.96026
ENSG00000185842	127602	DNAH14	dynein axonemal heavy chain 14	0.110835	1.0708	0.289575	0.424139	-0.208794
ENSG00000143815	3930	LBR	lamin B receptor	1.15993	1.70013	1.09438	1.06336	0.477152
ENSG00000154380	55740	ENAH	ENAH actin regulator	-1.40374	-1.09126	-1.3052	-0.968752	-0.961333
ENSG00000227496				-0.204351	-7.30144	-2.72767	-1.50594	-1.19556
ENSG00000143742	6726	SRP9	signal recognition particle 9	0.0183413	0.419345	-0.174607	-0.0727389	-0.269843
ENSG00000143819	2052	EPHX1	epoxide hydrolase 1	-2.08449	-1.09991	2.51236	-0.203874	-1.07353
ENSG00000242861				0.114621	1.68909	-0.0943326	0.373582	0.206999
ENSG00000196187	9725	TMEM63A	transmembrane protein 63A	-0.698228	0.02259	-1.42042	-0.986665	-0.501077
ENSG00000143811	29920	PYCR2	pyrroline-5-carboxylate reductase 2	0.153276	1.10176	0.788719	0.0868895	0.490643
ENSG00000143751	163859	SDE2	SDE2 telomere maintenance homolog	-0.334319	0.474164	0.243933	-0.356113	-0.249869
ENSG00000163041	3020	H3-3A	H3.3 histone A	-0.323342	1.08891	-0.117499	0.0354167	0.0214818
ENSG00000182827	64746	ACBD3	acyl-CoA binding domain containing 3	-0.226719	-0.0860827	0.674453	-0.297956	0.0496641
ENSG00000183814	286826	LIN9	lin-9 DREAM MuvB core complex component	1.57799	3.18802	1.81949	1.87848	2.02975
ENSG00000143799	142	PARP1	poly(ADP-ribose) polymerase 1	1.15091	1.59254	0.729624	0.506212	0.897693
ENSG00000143801	5664	PSEN2	presenilin 2	1.06148	0.891776	0.262857	-0.307668	1.01205
ENSG00000163050	56997	COQ8A	coenzyme Q8A	1.96423	1.80279	1.62057	0.677355	1.57197
ENSG00000143776	8476	CDC42BPA	CDC42 binding protein kinase alpha	-1.66509	0.751601	0.485868	-0.509988	-0.346595
ENSG00000181450	339500	ZNF678	zinc finger protein 678	1.27485	1.72141	0.230496	0.0436301	0.557796
ENSG00000143740	116841	SNAP47	synaptosome associated protein 47	0.324358	1.34699	0.608801	0.418088	0.370547
ENSG00000081692	65094	JMJD4	jumonji domain containing 4	-0.686782	0.532532	0.320367	-0.347186	-0.122463
ENSG00000143761	375	ARF1	ADP ribosylation factor 1	0.107252	0.946741	0.509938	-0.0736367	0.0889447
ENSG00000143793	79169	C1orf35	chromosome 1 open reading frame 35	-0.267473	1.0424	0.0805248	-0.0320874	0.108777
ENSG00000162910	128308	MRPL55	mitochondrial ribosomal protein L55	0.00877494	0.572622	0.765346	0.354523	0.378245
ENSG00000143774	2987	GUK1	guanylate kinase 1	-0.446197	0.205131	-0.196178	-0.0912454	0.0262207
ENSG00000198835	57165	GJC2	gap junction protein gamma 2	0.607236	1.26651	0.128675	1.49603	-0.070949
ENSG00000181873	200205	IBA57	iron-sulfur cluster assembly factor IBA57	0.386398	0.842654	-0.836547	-0.584195	0.268918
ENSG00000162913	574407	OBSCN-AS1	OBSCN antisense RNA 1	-1.93616	-0.22726	0.360924	-1.51665	-0.615134
ENSG00000154358	84033	OBSCN	obscurin, cytoskeletal calmodulin and titin-interacting RhoGEF	-0.629824	0.83466	0.728297	-1.63967	-1.7465
ENSG00000154370	81559	TRIM11	tripartite motif containing 11	-0.677915	0.756707	0.173184	-0.377605	-0.150921
ENSG00000162931	51127	TRIM17	tripartite motif containing 17	-0.529393	1.09055	0.737892	-0.14085	0.93315
ENSG00000168159	149603	RNF187	ring finger protein 187	-0.400624	0.705206	0.609554	-0.164471	0.293318
ENSG00000234975	2497	FTH1P2	ferritin heavy chain 1 pseudogene 2	0.108169	0.197771	0.287203	0.283202	0.00830247
ENSG00000116574	58480	RHOU	ras homolog family member U	4.21886	2.5927	1.65146	-1.1688	0.306193
ENSG00000177788	105373159	LOC105373159	uncharacterized LOC105373159	1.44305	2.4944	1.95566	0.010682	1.20912
ENSG00000168118	5867	RAB4A	RAB4A, member RAS oncogene family	0.115353	0.894515	-0.716525	-0.428956	-0.664035
ENSG00000154429	126731	CCSAP	centriole, cilia and spindle associated protein	1.52613	0.804318	0.534535	1.22619	1.6189
ENSG00000069248	55746	NUP133	nucleoporin 133	0.582765	1.23131	-0.109913	0.309259	-0.15438
ENSG00000135776	23456	ABCB10	ATP binding cassette subfamily B member 10	1.44415	1.87614	0.0982267	-0.400172	1.33906
ENSG00000135801	27097	TAF5L	TATA-box binding protein associated factor 5 like	0.738917	0.942192	-0.270049	-0.0941457	0.169938
ENSG00000135763	9816	URB2	URB2 ribosome biogenesis homolog	0.782806	1.15379	0.130165	0.116425	-0.10563
ENSG00000143641	2590	GALNT2	polypeptide N-acetylgalactosaminyltransferase 2	-1.4419	-0.59925	-1.32292	-0.801693	-0.652489
ENSG00000177614	79605	PGBD5	piggyBac transposable element derived 5	-1.48724	-2.26798	-2.19808	-3.35993	0.765577
ENSG00000135775	22796	COG2	component of oligomeric golgi complex 2	-0.023135	1.31142	0.669908	0.183437	0.769802
ENSG00000135744	183	AGT	angiotensinogen	-0.908474	-2.20859	2.30802	0.240978	1.17845
ENSG00000119280	84886	C1orf198	chromosome 1 open reading frame 198	-0.68541	-1.30758	-0.871706	-0.577336	-0.552701
ENSG00000143643	79573	TTC13	tetratricopeptide repeat domain 13	0.164547	0.794222	-0.191186	0.284451	0.0852417
ENSG00000173409	64801	ARV1	ARV1 homolog, fatty acid homeostasis modulator	0.599274	0.783883	0.38622	-0.0681515	-0.195912
ENSG00000182118	375061	FAM89A	family with sequence similarity 89 member A	0.141384	1.98492	2.34577	1.5806	-4.9255
ENSG00000143633	128061	C1orf131	chromosome 1 open reading frame 131	1.04452	1.80189	1.43455	0.853441	0.900332
ENSG00000116906	8443	GNPAT	glyceronephosphate O-acyltransferase	0.0647814	0.991458	-0.271798	0.476052	0.507563
ENSG00000116903	149371	EXOC8	exocyst complex component 8	0.11151	0.723057	0.649526	-0.00884086	0.375225
ENSG00000010072	83932	SPRTN	SprT-like N-terminal domain	-0.301937	0.919403	0.0934181	0.156417	-0.125711
ENSG00000135766	54583	EGLN1	egl-9 family hypoxia inducible factor 1	0.521765	0.14738	-0.0250112	-0.580621	0.861236
ENSG00000233461				-1.30663	-0.666036	-1.03078	-0.03351	-1.31568
ENSG00000116918	7257	TSNAX	translin associated factor X	-0.310214	0.884671	0.774804	-0.199159	0.458867
ENSG00000162946	27185	DISC1	DISC1 scaffold protein	-0.550919	-0.803609	-0.607774	-1.99799	-1.35271
ENSG00000116991	57568	SIPA1L2	signal induced proliferation associated 1 like 2	-0.620051	-3.30817	0.842643	0.331309	-0.252753
ENSG00000135778	84284	NTPCR	nucleoside-triphosphatase, cancer-related	-0.107108	0.330555	0.5389	-0.292345	0.602215
ENSG00000135749	80003	PCNX2	pecanex 2	-0.378364	0.374335	0.171435	-0.0751547	-0.477507
ENSG00000143674	84451	MAP3K21	mitogen-activated protein kinase kinase kinase 21	1.85107	3.37373	0.989562	1.79978	1.48851
ENSG00000135750	3775	KCNK1	potassium two pore domain channel subfamily K member 1	0.025192	1.20955	1.37196	-6.83053	-0.891115
ENSG00000183780	148641	SLC35F3	solute carrier family 35 member F3	0.581071	0.709986	0.661056	-1.05735	0.892371
ENSG00000231663	101927765	COA6-AS1	COA6 antisense RNA 1	2.21454	2.35818	3.0192	2.54939	2.30762
ENSG00000168275	388753	COA6	cytochrome c oxidase assembly factor 6	0.850109	1.78245	1.42924	0.63805	0.655853
ENSG00000059588	6894	TARBP1	TAR (HIV-1) RNA binding protein 1	-0.189298	-0.0433606	0.709314	-0.173551	-0.0776964
ENSG00000168264	359948	IRF2BP2	interferon regulatory factor 2 binding protein 2	0.189479	-0.192074	1.01402	0.425857	0.199729
ENSG00000173726	9804	TOMM20	translocase of outer mitochondrial membrane 20	0.242441	1.01924	0.401122	-0.436075	-0.055952
ENSG00000054267	51742	ARID4B	AT-rich interaction domain 4B	-0.560584	0.625383	-0.0082982	-0.318546	-0.270299
ENSG00000152904	9453	GGPS1	geranylgeranyl diphosphate synthase 1	-0.335952	1.03389	0.669294	-0.12807	0.103277
ENSG00000116957				0.306396	1.70218	0.383296	0.782684	0.565098
ENSG00000162885	148789	B3GALNT2	beta-1,3-N-acetylgalactosaminyltransferase 2	-0.106666	0.299906	-0.223049	0.423489	-0.686087
ENSG00000168243	2786	GNG4	G protein subunit gamma 4	5.5171	5.98073	6.26703	6.85614	-2.83245
ENSG00000143669	1130	LYST	lysosomal trafficking regulator	0.613531	1.04366	1.7452	1.02348	1.13063
ENSG00000077585	7107	GPR137B	G protein-coupled receptor 137B	0.0024073	0.374964	-0.0269246	-1.07934	-0.0319824
ENSG00000086619	56605	ERO1B	endoplasmic reticulum oxidoreductase 1 beta	-0.662656	-0.14023	-0.440177	-1.28538	0.37074
ENSG00000116977	3964	LGALS8	galectin 8	0.466491	0.301602	-0.148605	0.194185	1.15236
ENSG00000119285	55127	HEATR1	HEAT repeat containing 1	0.69779	1.08874	0.243847	0.237026	-0.224643
ENSG00000116984	4548	MTR	5-methyltetrahydrofolate-homocysteine methyltransferase	0.452439	0.338279	-0.309926	-0.265367	0.465047
ENSG00000215808	339535	LINC01139	long intergenic non-protein coding RNA 1139	1.42306	-6.33265	0.513753	1.57652	-5.41192
ENSG00000091483	2271	FH	fumarate hydratase	1.17425	2.46055	0.98089	1.13014	1.59039
ENSG00000117009	8564	KMO	kynurenine 3-monooxygenase	3.72673	-2.55621	3.90656	4.00214	6.7297
ENSG00000054277	23596	OPN3	opsin 3	0.497412	-0.663845	0.321853	0.758838	2.16052
ENSG00000203668	1122	CHML	CHM like Rab escort protein	1.36791	0.735062	0.809638	0.71826	1.03646
ENSG00000174371	9156	EXO1	exonuclease 1	4.22411	4.40356	4.49232	3.61717	4.25264
ENSG00000214837	731275	LINC01347	long intergenic non-protein coding RNA 1347	-0.0859775	1.70514	1.52513	1.16628	2.18886
ENSG00000143702	9859	CEP170	centrosomal protein 170	-0.723572	0.064178	-0.886957	-0.57325	-0.893228
ENSG00000054282	10806	SDCCAG8	SHH signaling and ciliogenesis regulator SDCCAG8	-0.0540618	1.29974	0.0966675	-0.837901	0.0470081
ENSG00000117020	10000	AKT3	AKT serine/threonine kinase 3	-0.488359	0.353221	-0.525797	-0.810533	-0.624346
ENSG00000179456	10472	ZBTB18	zinc finger and BTB domain containing 18	-0.0226626	2.6409	1.10435	0.737637	0.649708
ENSG00000035687	159	ADSS2	adenylosuccinate synthase 2	-0.673847	1.74926	0.185229	-0.259486	-0.56578
ENSG00000121644	51029	DESI2	desumoylating isopeptidase 2	0.128288	1.49382	0.187713	0.126799	-0.0125707
ENSG00000203667	116228	COX20	cytochrome c oxidase assembly factor COX20	0.272095	1.16742	-0.371001	0.177321	0.850215
ENSG00000188206				0.535153	1.5932	0.868338	-0.616955	0.582631
ENSG00000153187	3192	HNRNPU	heterogeneous nuclear ribonucleoprotein U	0.474253	0.891539	0.313523	0.61774	0.420529
ENSG00000203666	84288	EFCAB2	EF-hand calcium binding domain 2	-0.299233	1.50657	-0.102609	-1.8519	0.119346
ENSG00000162849	55083	KIF26B	kinesin family member 26B	-1.07633	-3.33628	-5.12963	-1.24516	-5.66047
ENSG00000185420	64754	SMYD3	SET and MYND domain containing 3	0.0691995	1.37624	-0.711132	-0.5907	-0.025293
ENSG00000162851	64216	TFB2M	transcription factor B2, mitochondrial	0.753459	1.51242	0.659393	0.256915	0.366036
ENSG00000162852	163882	CNST	consortin, connexin sorting protein	-0.0443564	0.554582	0.881411	-0.236501	0.114057
ENSG00000143653	51097	SCCPDH	saccharopine dehydrogenase (putative)	0.17745	0.954332	-1.38466	0.332993	0.804601
ENSG00000260855				0.794662	0.313183	0.361711	-1.74713	0.805875
ENSG00000153207	25909	AHCTF1	AT-hook containing transcription factor 1	0.678363	1.559	0.715273	0.855591	0.688576
ENSG00000135747	100533111	ZNF670-ZNF695	ZNF670-ZNF695 readthrough (NMD candidate)	1.673	1.60163	0.30597	0.853548	0.999512
ENSG00000188295	79862	ZNF669	zinc finger protein 669	-0.370618	0.70494	-0.643957	0.225441	-0.179485
ENSG00000196418	7678	ZNF124	zinc finger protein 124	1.09183	1.9931	0.27588	0.329618	0.386679
ENSG00000259865				-1.09462	-0.456476	-1.35669	-1.8593	-1.96122
ENSG00000227671				-0.314704	0.685763	-0.408215	-0.614856	-0.656836
ENSG00000162714	84838	ZNF496	zinc finger protein 496	0.45696	0.557243	-1.02924	-0.441578	-0.00325869
ENSG00000175137	80851	SH3BP5L	SH3 binding domain protein 5 like	-0.104265	-0.217415	-1.01841	-1.24741	-0.970299
ENSG00000171161	79894	ZNF672	zinc finger protein 672	0.725702	1.53661	-0.166691	-0.0888274	0.65414
ENSG00000171163	55657	ZNF692	zinc finger protein 692	-0.81587	0.306096	-0.250427	-0.91327	-0.484916
ENSG00000185220	267002	PGBD2	piggyBac transposable element derived 2	0.507579	0.368373	0.453565	-0.249328	0.394424
ENSG00000015171	10771	ZMYND11	zinc finger MYND-type containing 11	0.109396	0.481581	-0.737816	0.259214	0.417741
ENSG00000151240	22982	DIP2C	disco interacting protein 2 homolog C	-0.0949764	0.100023	-0.32432	-0.076849	0.732555
ENSG00000107929	23185	LARP4B	La ribonucleoprotein 4B	-0.226205	0.470397	-0.403193	0.0983084	0.018676
ENSG00000107937	23560	GTPBP4	GTP binding protein 4	-0.29182	0.265777	-0.127574	-0.320916	-0.702147
ENSG00000067064	3422	IDI1	isopentenyl-diphosphate delta isomerase 1	-0.830018	0.885154	0.687561	0.78854	1.53844
ENSG00000047056	22884	WDR37	WD repeat domain 37	-0.819971	-0.538132	-1.64327	-1.24083	-0.945055
ENSG00000067057	5214	PFKP	phosphofructokinase, platelet	0.152345	0.183337	-0.375249	0.0295233	0.684662
ENSG00000107959	10531	PITRM1	pitrilysin metallopeptidase 1	-0.887825	0.835817	0.14317	0.118173	0.11927
ENSG00000237399	100507034	PITRM1-AS1	PITRM1 antisense RNA 1	-0.951539	-1.0049	-0.403987	-0.231351	-0.0906567
ENSG00000067082	1316	KLF6	Kruppel like factor 6	-0.417995	-1.40751	-3.73417	-1.84191	-1.85962
ENSG00000196139	8644	AKR1C3	aldo-keto reductase family 1 member C3	-1.36618	3.12288	4.41296	0.396549	2.04239
ENSG00000173848	10276	NET1	neuroepithelial cell transforming 1	-0.0977865	0.347701	-0.150765	-0.00151166	0.260219
ENSG00000242147	102723629	LINC02677	long intergenic non-protein coding RNA 2677	1.77236	-0.690849	0.445867	1.59637	-1.18192
ENSG00000196372	79754	ASB13	ankyrin repeat and SOCS box containing 13	1.31023	1.98119	0.986104	0.720603	0.92199
ENSG00000108021	54906	TASOR2	transcription activation suppressor family member 2	0.643654	0.445265	0.1439	0.545613	-0.0164283
ENSG00000057608	2665	GDI2	GDP dissociation inhibitor 2	0.140319	0.3323	-0.477283	0.282734	-0.0594628
ENSG00000134461	54522	ANKRD16	ankyrin repeat domain 16	1.2619	1.15088	0.589839	0.792326	1.65973
ENSG00000134452	84893	FBH1	F-box DNA helicase 1	-0.571203	-0.0394807	-0.675407	-0.260906	-0.3364
ENSG00000134470	3601	IL15RA	interleukin 15 receptor subunit alpha	-0.741217	-1.37365	0.883589	0.684951	-0.182923
ENSG00000134453	84991	RBM17	RNA binding motif protein 17	0.398132	0.424437	-0.0860312	0.547482	0.522748
ENSG00000170525	5209	PFKFB3	6-phosphofructo-2-kinase/fructose-2,6-biphosphatase 3	1.57765	1.65976	0.781539	1.15635	2.16078
ENSG00000215244	399715	LINC02649	long intergenic non-protein coding RNA 2649	2.04924	3.24726	0.404239	1.11034	2.26304
ENSG00000065675	5588	PRKCQ	protein kinase C theta	-3.17498	-0.343225	-5.88952	0.844555	0.173437
ENSG00000237943	439949	PRKCQ-AS1	PRKCQ antisense RNA 1	0.595726	0.0229885	-2.49327	0.783334	1.02193
ENSG00000223784				0.267832	0.694543	3.37855	1.50514	2.14922
ENSG00000198879	57713	SFMBT2	Scm like with four mbt domains 2	4.92766	1.21695	5.82924	8.15548	2.02243
ENSG00000151657	22944	KIN	Kin17 DNA and RNA binding protein	0.152768	0.607774	0.360752	0.731431	0.45433
ENSG00000165629	509	ATP5F1C	ATP synthase F1 subunit gamma	0.361496	1.56225	0.625366	0.821151	1.31828
ENSG00000165632	83860	TAF3	TATA-box binding protein associated factor 3	-0.0371848	0.0989803	1.1571	1.3508	0.994273
ENSG00000225383	207107	SFTA1P	surfactant associated 1, lncRNA	3.15147	-2.9135	-2.65518	-0.140695	-5.28398
ENSG00000148429	9712	USP6NL	USP6 N-terminal like	-0.440396	0.285478	-0.586031	0.171042	-0.112888
ENSG00000148426	254427	PROSER2	proline and serine rich 2	-1.04846	-1.46598	-1.29677	-1.77074	-5.73697
ENSG00000151461	26019	UPF2	UPF2 regulator of nonsense mediated mRNA decay	0.276247	0.389446	-0.3159	0.478668	0.00585822
ENSG00000181192	55526	DHTKD1	dehydrogenase E1 and transketolase domain containing 1	-0.250298	0.20931	-0.263407	-0.0636862	0.340432
ENSG00000065665	55176	SEC61A2	SEC61 translocon subunit alpha 2	0.304884	0.426248	0.221704	1.0203	0.963344
ENSG00000165609	11164	NUDT5	nudix hydrolase 5	0.194247	1.40256	1.15566	0.686248	0.653672
ENSG00000151465	8872	CDC123	cell division cycle 123	-0.056408	0.707419	0.348642	0.407294	-0.109408
ENSG00000228302				-0.838763	-0.981053	0.390593	-0.720915	-1.22728
ENSG00000183049	57118	CAMK1D	calcium/calmodulin dependent protein kinase ID	-1.22936	-6.40267	-0.160675	0.132079	0.14969
ENSG00000123240	10133	OPTN	optineurin	-1.48838	-1.5208	-1.678	-1.60871	-1.39302
ENSG00000065328	55388	MCM10	minichromosome maintenance 10 replication initiation factor	3.27305	4.15141	3.32462	3.65055	3.2757
ENSG00000107537	5264	PHYH	phytanoyl-CoA 2-hydroxylase	0.770768	2.04144	0.793211	1.15303	2.57778
ENSG00000086475	22929	SEPHS1	selenophosphate synthetase 1	0.951333	1.4537	0.408128	1.40327	1.30326
ENSG00000165626	222389	BEND7	BEN domain containing 7	0.706352	0.189791	-1.06671	0.616092	0.339342
ENSG00000165630	8559	PRPF18	pre-mRNA processing factor 18	-0.447444	0.267404	-0.206522	0.155002	-0.128365
ENSG00000239665				0.188242	0.0608366	-0.589595	-0.507064	-0.59937
ENSG00000151474	55691	FRMD4A	FERM domain containing 4A	-2.43078	0.81951	-0.456657	0.531385	-2.14546
ENSG00000065809	83641	FAM107B	family with sequence similarity 107 member B	1.99564	1.08625	-0.173961	0.331557	1.29167
ENSG00000185267	441549	CDNF	cerebral dopamine neurotrophic factor	-1.0626	2.01195	1.74777	0.581019	0.118029
ENSG00000187522	51182	HSPA14	heat shock protein family A (Hsp70) member 14	0.231194	1.09823	0.69875	0.904264	0.655796
ENSG00000272853				-0.637811	0.275443	-0.769298	-0.220276	-1.29349
ENSG00000152455	79723	SUV39H2	suppressor of variegation 3-9 homolog 2	1.64495	1.86422	0.433711	1.70776	1.13254
ENSG00000152457	64421	DCLRE1C	DNA cross-link repair 1C	0.399156	0.682743	0.0962261	0.508114	0.62684
ENSG00000152464	10557	RPP38	ribonuclease P/MRP subunit p38	0.252962	0.557953	0.0863199	0.16485	0.257452
ENSG00000152465	9397	NMT2	N-myristoyltransferase 2	-0.0226541	-1.93818	-1.51603	-0.0224566	-0.00762624
ENSG00000148468	221061	FAM171A1	family with sequence similarity 171 member A1	-0.340969	-1.82058	-0.825831	0.0168847	-0.888878
ENSG00000148481	80013	MINDY3	MINDY lysine 48 deubiquitinase 3	-0.594606	-0.359376	-1.81038	-0.296619	-0.877588
ENSG00000165983	9317	PTER	phosphotriesterase related	0.57265	1.50621	-0.877434	-0.408766	0.719326
ENSG00000148484	6251	RSU1	Ras suppressor protein 1	-0.74152	-0.610196	-2.34004	-1.24773	-1.12946
ENSG00000107611	8029	CUBN	cubilin	-1.98684	2.5621	-0.727101	-0.725652	-0.446997
ENSG00000107614	1787	TRDMT1	tRNA aspartic acid methyltransferase 1	1.08686	0.787244	-0.236536	1.38326	1.26182
ENSG00000229124	100507347	VIM-AS1	VIM antisense RNA 1	1.53638	0.432434	0.0536823	-0.205507	0.12511
ENSG00000026025	7431	VIM	vimentin	-0.398032	-0.491248	-1.62624	-0.35831	-0.773691
ENSG00000165996	9200	HACD1	3-hydroxyacyl-CoA dehydratase 1	-1.02207	-0.0827847	-0.420862	-0.672847	-0.761774
ENSG00000136738	8027	STAM	signal transducing adaptor molecule	-0.367437	0.41259	0.700049	0.00411173	0.453412
ENSG00000241058	221078	NSUN6	NOP2/Sun RNA methyltransferase 6	0.802917	0.917032	0.326882	1.06931	0.483802
ENSG00000165997	221079	ARL5B	ADP ribosylation factor like GTPase 5B	0.34389	0.497995	-0.255266	-0.0483859	0.159388
ENSG00000120594	84898	PLXDC2	plexin domain containing 2	-1.0795	-2.14664	0.306639	-1.96391	-1.48156
ENSG00000078114	10529	NEBL	nebulette	0.814318	1.61462	-0.252317	-2.15018	2.80683
ENSG00000204682	399726	MIR1915HG	MIR1915 host gene	2.32648	1.2801	1.38946	1.96138	1.41665
ENSG00000180592	387640	SKIDA1	SKI/DACH domain containing 1	1.30327	-2.71775	0.382449	2.45387	1.99883
ENSG00000078403	8028	MLLT10	MLLT10 histone lysine methyltransferase DOT1L cofactor	0.222505	0.590704	-0.358272	0.277956	0.395081
ENSG00000136770	64215	DNAJC1	DnaJ heat shock protein family (Hsp40) member C1	-0.559763	-1.17566	-1.07459	-1.01945	-0.986217
ENSG00000148444	23412	COMMD3	COMM domain containing 3	-0.111156	-0.536938	-1.39327	-0.403504	-0.257716
ENSG00000168283	648	BMI1	BMI1 proto-oncogene, polycomb ring finger	0.702597	0.128257	-1.16751	0.574803	0.681773
ENSG00000150867	5305	PIP4K2A	phosphatidylinositol-5-phosphate 4-kinase type 2 alpha	0.646477	1.53581	-0.0557642	0.479897	0.813042
ENSG00000148450	22921	MSRB2	methionine sulfoxide reductase B2	-0.595866	0.441955	-0.21839	0.119248	-0.0446888
ENSG00000165312	220213	OTUD1	OTU deubiquitinase 1	-1.4017	-2.48994	-1.60267	-0.605678	0.0546174
ENSG00000120549	56243	KIAA1217	KIAA1217	-1.85002	-1.46727	-1.44172	-0.749504	-1.14634
ENSG00000107863	57584	ARHGAP21	Rho GTPase activating protein 21	0.101117	-0.358384	-0.474308	0.32973	0.015099
ENSG00000185875	79896	THNSL1	threonine synthase like 1	2.30203	2.70587	1.09492	1.98833	1.8393
ENSG00000077420	54518	APBB1IP	amyloid beta precursor protein binding family B member 1 interacting protein	1.84108	1.98414	1.12109	0.547871	-0.117736
ENSG00000148459	23590	PDSS1	decaprenyl diphosphate synthase subunit 1	0.823447	2.08783	0.0493491	0.655459	1.02666
ENSG00000136754	10006	ABI1	abl interactor 1	-0.506842	-0.19119	-0.950285	-0.428001	-0.67496
ENSG00000107890	22852	ANKRD26	ankyrin repeat domain 26	0.312267	0.457148	-0.0930399	0.753611	0.0620292
ENSG00000136758	10730	YME1L1	YME1 like 1 ATPase	-0.348767	-0.00337483	-0.199349	0.235102	5.05255e-05
ENSG00000120539	84930	MASTL	microtubule associated serine/threonine kinase like	2.07517	2.35263	2.50043	2.48567	2.25212
ENSG00000107897	91452	ACBD5	acyl-CoA binding domain containing 5	0.488267	1.82543	0.96109	0.852323	1.55271
ENSG00000099246	22931	RAB18	RAB18, member RAS oncogene family	-0.605413	-0.389681	-0.735713	-0.651291	-0.639976
ENSG00000254635				-0.493082	0.117237	-0.646456	-0.550577	-0.164945
ENSG00000095787	51322	WAC	WW domain containing adaptor with coiled-coil	-0.30511	0.464514	-0.129717	0.144962	-0.11993
ENSG00000095739	25805	BAMBI	BMP and activin membrane bound inhibitor	-1.84872	-2.22086	-0.400205	0.0336037	-1.1287
ENSG00000224597	102724316	SVIL-AS1	SVIL antisense RNA 1	-0.773271	-2.19633	-2.8442	-0.166549	-0.605128
ENSG00000197321	6840	SVIL	supervillin	-1.26957	-0.739257	-3.2415	-1.45281	-2.22375
ENSG00000165757	57608	JCAD	junctional cadherin 5 associated	2.51406	0.121547	1.02945	2.08651	2.29936
ENSG00000107951	55149	MTPAP	mitochondrial poly(A) polymerase	0.320523	0.637769	0.504693	0.701053	0.440362
ENSG00000107968	1326	MAP3K8	mitogen-activated protein kinase kinase kinase 8	1.61571	0.722093	2.08096	1.71879	1.85716
ENSG00000234814				-2.96089	-2.02029	-4.62222	-1.93285	-2.79282
ENSG00000183621	220929	ZNF438	zinc finger protein 438	-0.550298	-0.00221021	-0.271379	0.49347	-0.211291
ENSG00000237036	220930	ZEB1-AS1	ZEB1 antisense RNA 1	-0.863937	0.740767	-0.487284	0.253311	0.283152
ENSG00000148516	6935	ZEB1	zinc finger E-box binding homeobox 1	-1.65907	-0.827103	-1.43894	-0.779256	-1.636
ENSG00000165322	94134	ARHGAP12	Rho GTPase activating protein 12	0.0149703	0.821264	0.301135	0.0474066	0.122073
ENSG00000170759	3799	KIF5B	kinesin family member 5B	-0.761663	-1.05618	-0.611832	0.0889323	-0.323052
ENSG00000217094				-0.315973	0.265357	0.431418	0.575246	0.636893
ENSG00000120616	80314	EPC1	enhancer of polycomb homolog 1	-0.0859289	0.186072	-0.478764	-0.148214	-0.0691887
ENSG00000216937	79741	CCDC7	coiled-coil domain containing 7	-0.131904	-0.00115934	-0.419517	1.13075	-0.259292
ENSG00000273038				-3.32218	-1.79512	-1.92132	-2.02038	-2.52915
ENSG00000150093	3688	ITGB1	integrin subunit beta 1	-1.5972	-0.579432	-1.96299	-0.795248	-1.70489
ENSG00000229656				1.46642	0.657208	-2.15208	-1.14764	-1.3446
ENSG00000099250	8829	NRP1	neuropilin 1	-0.39098	-1.45493	0.532921	1.7272	1.6235
ENSG00000148498	56288	PARD3	par-3 family cell polarity regulator	0.0239966	0.809801	-0.990496	-0.232973	0.0115392
ENSG00000108094	8453	CUL2	cullin 2	0.11666	0.679593	0.226031	0.606618	0.149495
ENSG00000095794	1390	CREM	cAMP responsive element modulator	-0.547133	0.481924	0.695717	0.195519	0.532516
ENSG00000108100	219771	CCNY	cyclin Y	-0.496959	-1.32374	-1.7384	-0.329106	-1.1451
ENSG00000271335				0.0741649	0.0306102	-0.451857	-0.744224	-0.741301
ENSG00000177283	8325	FZD8	frizzled class receptor 8	-0.0895992	-0.156251	-1.32291	-0.794791	-1.16494
ENSG00000198105	57209	ZNF248	zinc finger protein 248	-0.500681	-0.537803	-1.23353	-0.57416	-0.72944
ENSG00000175395	219749	ZNF25	zinc finger protein 25	-1.0672	-1.45677	-1.60758	-0.947014	-0.661783
ENSG00000189180	7581	ZNF33A	zinc finger protein 33A	0.692813	0.486714	-0.191361	-0.151087	0.016634
ENSG00000075407	7587	ZNF37A	zinc finger protein 37A	0.381078	0.217104	-0.382197	-0.446604	-0.15592
ENSG00000099251	158160	HSD17B7P2	hydroxysteroid 17-beta dehydrogenase 7 pseudogene 2	0.596219	1.80745	-2.33789	1.66946	1.63659
ENSG00000225119				0.135639	0.254333	0.0658041	0.361826	0.00986961
ENSG00000215146	441666	LOC441666	zinc finger protein 91 pseudogene	0.304559	2.38171	1.48941	1.99361	1.16288
ENSG00000182632	414194	CCNYL2	cyclin Y like 2 (pseudogene)	3.89909	-1.25374	2.93507	2.83127	3.20242
ENSG00000185904	84856	LINC00839	long intergenic non-protein coding RNA 839	1.19364	-0.812861	-0.492476	-0.484725	0.258071
ENSG00000234420	100129482	ZNF37BP	zinc finger protein 37B, pseudogene	0.296205	0.719741	0.0860377	0.15621	0.694178
ENSG00000272373				1.54944	1.40646	1.41749	-0.114958	-0.561647
ENSG00000196693	7582	ZNF33B	zinc finger protein 33B	0.509932	0.998154	0.268553	-0.45856	0.543404
ENSG00000165733	9790	BMS1	BMS1 ribosome biogenesis factor	0.487941	0.702471	0.294084	0.628796	0.205746
ENSG00000273008				-1.24808	-1.33383	-0.870633	-0.432452	-0.602538
ENSG00000169826	55454	CSGALNACT2	chondroitin sulfate N-acetylgalactosaminyltransferase 2	-0.628371	-2.42978	-1.07067	-1.6017	-0.719689
ENSG00000169813	3185	HNRNPF	heterogeneous nuclear ribonucleoprotein F	1.10582	0.998029	0.554242	0.622796	0.506122
ENSG00000230555				-0.198631	-1.58051	0.246558	0.56733	0.20729
ENSG00000243660	642819	ZNF487	zinc finger protein 487	-0.250616	0.39855	0.967576	0.628432	0.523768
ENSG00000196793	8187	ZNF239	zinc finger protein 239	0.272119	-0.153222	-0.165281	-2.18802	-0.0883495
ENSG00000198298	220992	ZNF485	zinc finger protein 485	-0.144884	-0.436516	-0.988236	-1.67791	-0.786049
ENSG00000169740	7580	ZNF32	zinc finger protein 32	0.813613	0.565187	0.342115	-0.846989	0.491376
ENSG00000107551	83937	RASSF4	Ras association domain family member 4	-3.87492	-4.46729	-3.76353	-3.85762	-3.18975
ENSG00000165507	11067	DEPP1	DEPP1 autophagy regulator	-0.888558	-6.96997	-1.48422	-1.08064	-0.490907
ENSG00000165512	7570	ZNF22	zinc finger protein 22	1.23658	-0.0293735	-2.88081	-1.33114	-4.56737
ENSG00000012779	240	ALOX5	arachidonate 5-lipoxygenase	3.16282	5.43399	4.48559	3.46199	0.801284
ENSG00000165406	220972	MARCHF8	membrane associated ring-CH-type finger 8	0.619315	-0.515033	-0.41451	0.161089	0.766543
ENSG00000172671	93550	ZFAND4	zinc finger AN1-type containing 4	0.114015	-0.634075	0.221048	0.151699	0.633416
ENSG00000237840	100288690	FAM21FP	family with sequence similarity 21 member F, pseudogene	0.486528	-0.126663	1.04777	0.674088	1.53919
ENSG00000172661	253725	WASHC2C	WASH complex subunit 2C	0.259243	-0.133589	0.305459	0.30754	0.899331
ENSG00000188234	119016	AGAP4	ArfGAP with GTPase domain, ankyrin repeat and PH domain 4	-0.204488	1.05327	0.425265	0.208842	-0.56215
ENSG00000231187	102724593	LOC102724593	uncharacterized LOC102724593	-1.01515	0.949265	0.779327	-0.0586807	0.507726
ENSG00000204176	83849	SYT15	synaptotagmin 15	-2.05633	0.856369	0.487289	-0.761942	0.121034
ENSG00000223477				0.0608055	-3.6423	-2.27345	-1.77208	-1.07124
ENSG00000204174	5540	NPY4R	neuropeptide Y receptor Y4	-0.649386	-3.75003	0.439169	-0.248367	-0.447735
ENSG00000152726				-0.620422	4.19006	0.291199	1.35974	-0.424104
ENSG00000198035				-0.589396	0.0487431	-1.12638	-0.968984	-0.281715
ENSG00000204164				-0.574051	1.33101	0.996793	1.30227	2.21226
ENSG00000179296				0.0431649	-1.31042	0.527517	-1.04878	-0.365503
ENSG00000107643	5599	MAPK8	mitogen-activated protein kinase 8	0.264726	0.081435	-1.04638	-0.0438739	-0.183629
ENSG00000128805	58504	ARHGAP22	Rho GTPase activating protein 22	-1.86919	-2.81341	-3.54037	-1.9497	-2.89419
ENSG00000165633	196740	VSTM4	V-set and transmembrane domain containing 4	1.93202	1.36399	-7.92756	1.40875	2.86212
ENSG00000204161	170371	TMEM273	transmembrane protein 273	3.56456	1.52319	0.939306	4.0081	4.71325
ENSG00000225830	2074	ERCC6	ERCC excision repair 6, chromatin remodeling factor	-0.509184	-0.924929	-1.32395	-0.792288	-0.487028
ENSG00000197444	55753	OGDHL	oxoglutarate dehydrogenase L	2.0017	4.75566	-0.828169	-1.74733	3.93559
ENSG00000227345	8505	PARG	poly(ADP-ribose) glycohydrolase	0.248171	0.886773	-0.184544	0.192604	0.145729
ENSG00000174194				1.51484	0.916477	0.632016	0.332849	2.60902
ENSG00000225784				0.214014	0.780035	0.0891124	0.344849	0.621545
ENSG00000204152	100652748	TIMM23B	translocase of inner mitochondrial membrane 23 homolog B	-0.122661	-0.405756	-0.487284	-0.962681	-0.1842
ENSG00000138293				0.617841	0.859773	-0.225544	-0.119768	1.10549
ENSG00000138297				0.634055	0.89478	0.229107	0.349714	0.740736
ENSG00000214982				0.105868	0.757098	-0.446383	-0.15549	-0.049875
ENSG00000178440	113218477	TIMM23B-AGAP6	TIMM23B-AGAP6 readthrough (NMD candidate)	-0.184248	-0.289695	-0.230086	-0.726111	-0.252018
ENSG00000204149	414189	AGAP6	ArfGAP with GTPase domain, ankyrin repeat and PH domain 6	-0.114383	-0.109818	-0.0256174	-0.9179	-0.348077
ENSG00000099290	387680	WASHC2A	WASH complex subunit 2A	0.643088	-0.102431	0.271372	0.426891	0.48074
ENSG00000198964	259230	SGMS1	sphingomyelin synthase 1	-0.917911	0.0743236	-0.556626	0.0589425	-0.237049
ENSG00000226200				-0.569702	-0.698596	-0.564478	-0.664477	-0.399997
ENSG00000204147	653308	ASAH2B	N-acylsphingosine amidohydrolase 2B	-0.333797	0.787847	1.15312	-0.142617	-0.256164
ENSG00000177613	23283	CSTF2T	cleavage stimulation factor subunit 2 tau variant	0.457971	0.856305	0.678631	0.163168	0.270876
ENSG00000122952	11130	ZWINT	ZW10 interacting kinetochore protein	1.70593	2.86072	2.19489	2.39628	2.93784
ENSG00000151151	253430	IPMK	inositol polyphosphate multikinase	1.2133	1.10577	0.479429	1.07531	1.41278
ENSG00000122873	55847	CISD1	CDGSH iron sulfur domain 1	0.365496	1.8132	0.795442	0.392285	1.0623
ENSG00000072401	7321	UBE2D1	ubiquitin conjugating enzyme E2 D1	-0.581185	-0.426106	-1.00047	-0.778684	-1.14886
ENSG00000108064	7019	TFAM	transcription factor A, mitochondrial	1.41357	2.11584	1.16888	1.48359	0.877912
ENSG00000122870	80114	BICC1	BicC family RNA binding protein 1	-0.109926	-1.23173	-1.96562	-0.673562	-0.300256
ENSG00000165449	220963	SLC16A9	solute carrier family 16 member 9	2.30441	-2.21722	0.533732	-1.95708	0.219887
ENSG00000108091	8030	CCDC6	coiled-coil domain containing 6	-0.499239	0.390796	-0.409173	0.165486	-0.523352
ENSG00000170312	983	CDK1	cyclin dependent kinase 1	3.41646	4.01412	3.57389	4.08416	4.24589
ENSG00000072422	9886	RHOBTB1	Rho related BTB domain containing 1	0.558406	-0.913006	-0.942191	-1.24131	0.925621
ENSG00000150347	84159	ARID5B	AT-rich interaction domain 5B	-1.08505	-4.14871	-2.48822	-1.31167	-0.852716
ENSG00000182010	219790	RTKN2	rhotekin 2	-0.772977	0.0341585	-1.35587	0.908243	0.853621
ENSG00000138311	22891	ZNF365	zinc finger protein 365	-6.94374	-2.5772	-2.25299	-0.383694	-1.5148
ENSG00000181915	84890	ADO	2-aminoethanethiol dioxygenase	0.441688	0.481285	0.0294498	0.26405	0.611387
ENSG00000122877	1959	EGR2	early growth response 2	-3.85784	-3.23096	-3.04823	-1.49771	-0.20381
ENSG00000148572	29982	NRBF2	nuclear receptor binding factor 2	-0.710086	-0.682119	-0.607195	-0.629335	-0.665234
ENSG00000171988	221037	JMJD1C	jumonji domain containing 1C	-0.115523	1.04932	-0.329903	0.323263	-0.101261
ENSG00000272767	84989	JMJD1C-AS1	JMJD1C antisense RNA 1	1.58323	1.20407	-0.0803034	1.18127	1.162
ENSG00000165476	221035	REEP3	receptor accessory protein 3	-0.660084	-0.520006	-1.48147	-0.533725	-0.906177
ENSG00000213609	87688	RPL7AP50	ribosomal protein L7a pseudogene 50	0.355218	0.219683	-0.485796	0.618175	-0.198517
ENSG00000228065				0.311519	1.06951	1.45919	0.558098	0.598589
ENSG00000108176	56521	DNAJC12	DnaJ heat shock protein family (Hsp40) member C12	0.740057	-0.304825	3.16319	-0.161792	1.35823
ENSG00000096717	23411	SIRT1	sirtuin 1	0.513346	-0.218442	-0.133147	0.45674	0.36155
ENSG00000148634	26091	HERC4	HECT and RLD domain containing E3 ubiquitin protein ligase 4	-0.80298	-0.155497	-0.648168	-0.0477125	-0.392445
ENSG00000138347	84665	MYPN	myopalladin	2.3714	2.522	1.4935	-1.13047	0.640463
ENSG00000108187	64081	PBLD	phenazine biosynthesis like protein domain containing	-1.11262	0.895645	-0.0683075	-0.828979	0.0965336
ENSG00000096746	3189	HNRNPH3	heterogeneous nuclear ribonucleoprotein H3	0.201739	0.619615	0.532868	1.18436	0.54565
ENSG00000204130	55680	RUFY2	RUN and FYVE domain containing 2	-0.596807	0.0536993	-0.953785	-0.277237	0.116071
ENSG00000138346	1763	DNA2	DNA replication helicase/nuclease 2	2.48423	3.1424	2.25049	2.31508	2.8687
ENSG00000122912	8034	SLC25A16	solute carrier family 25 member 16	-0.0916965	-1.24035	-0.450137	-0.695328	0.044944
ENSG00000138336	80312	TET1	tet methylcytosine dioxygenase 1	0.771432	0.554772	0.0536823	2.24344	2.2529
ENSG00000060339	55749	CCAR1	cell division cycle and apoptosis regulator 1	0.0243573	0.627118	-0.0429826	0.676222	0.427618
ENSG00000165730	219736	STOX1	storkhead box 1	2.40357	1.86947	0.800665	2.31083	0.343506
ENSG00000107625	79009	DDX50	DExD-box helicase 50	0.362358	0.174634	-0.542372	0.0600282	-0.00760983
ENSG00000165732	9188	DDX21	DExD-box helicase 21	0.119598	0.154665	-0.0671791	0.0133531	-0.625855
ENSG00000198954	26128	KIFBP	kinesin family binding protein	-0.136828	0.0290806	-0.775204	0.326467	0.088237
ENSG00000122862	5552	SRGN	serglycin	-2.90756	-11.4208	0.212373	-3.40081	-1.17018
ENSG00000122958	9559	VPS26A	VPS26, retromer complex component A	0.372886	0.487353	-0.0415818	0.585463	0.180246
ENSG00000156502	6832	SUPV3L1	Suv3 like RNA helicase	1.02901	1.00246	0.717906	0.811474	0.743988
ENSG00000156510	80201	HKDC1	hexokinase domain containing 1	2.11936	2.58374	2.14283	0.481303	1.55672
ENSG00000156515	3098	HK1	hexokinase 1	0.0367416	-0.929607	-0.607504	0.106081	0.817394
ENSG00000099282	23555	TSPAN15	tetraspanin 15	0.105646	-2.2882	0.0612777	-0.4625	0.304223
ENSG00000171224	219738	FAM241B	family with sequence similarity 241 member B	1.10392	0.319055	0.350507	0.259789	0.661617
ENSG00000197467	1305	COL13A1	collagen type XIII alpha 1 chain	-0.339577	-8.09014	-2.1231	-3.16998	-7.05582
ENSG00000042286	84883	AIFM2	apoptosis inducing factor mitochondria associated 2	-2.83341	1.43128	0.085221	0.721273	-3.87101
ENSG00000156521	219743	TYSND1	trypsin like peroxisomal matrix peptidase 1	0.97376	1.7723	1.18592	1.14286	1.39933
ENSG00000079332	56681	SAR1A	secretion associated Ras related GTPase 1A	-0.37446	-0.497485	-0.112309	0.269142	-0.183826
ENSG00000180817	5464	PPA1	inorganic pyrophosphatase 1	-0.709289	-0.539151	-1.11279	-1.06798	-1.10933
ENSG00000172731	55222	LRRC20	leucine rich repeat containing 20	0.262412	1.93026	1.19472	1.38567	1.25791
ENSG00000148730	1979	EIF4EBP2	eukaryotic translation initiation factor 4E binding protein 2	-0.211046	-0.152721	-0.478072	-0.233814	0.205587
ENSG00000138316	140766	ADAMTS14	ADAM metallopeptidase with thrombospondin type 1 motif 14	-3.7371	-9.5685	-3.67371	-6.115	-6.83303
ENSG00000166224	8879	SGPL1	sphingosine-1-phosphate lyase 1	-1.2441	-1.17167	-1.42333	-0.881319	-1.02618
ENSG00000166228	5092	PCBD1	pterin-4 alpha-carbinolamine dehydratase 1	0.578533	1.25795	0.0217917	0.518137	0.521861
ENSG00000107731	219699	UNC5B	unc-5 netrin receptor B	-5.27459	-8.60168	-4.78412	-5.49487	-8.04966
ENSG00000198246	55315	SLC29A3	solute carrier family 29 member 3	0.398407	2.31741	2.06606	2.06921	3.35102
ENSG00000107736	64072	CDH23	cadherin related 23	4.05547	3.24726	3.21898	0.788053	3.72332
ENSG00000107738	64115	VSIR	V-set immunoregulatory receptor	-2.51094	-4.6517	-0.512682	-2.3192	-4.20335
ENSG00000197746	5660	PSAP	prosaposin	-0.309197	0.476894	0.0357675	-0.868771	0.670136
ENSG00000122863	9469	CHST3	carbohydrate sulfotransferase 3	0.0146442	-1.94015	-0.0105615	0.210952	1.33199
ENSG00000107742	9806	SPOCK2	SPARC (osteonectin), cwcv and kazal like domains proteoglycan 2	-2.32389	-2.89879	0.947045	-1.58157	-2.43709
ENSG00000138303	51008	ASCC1	activating signal cointegrator 1 complex subunit 1	-0.241271	0.22264	0.187658	0.626777	0.638469
ENSG00000166295	119504	ANAPC16	anaphase promoting complex subunit 16	-0.0450183	0.443157	0.20869	0.363577	0.0500691
ENSG00000168209	54541	DDIT4	DNA damage inducible transcript 4	-0.776744	0.888034	1.44856	2.73392	1.78176
ENSG00000148719	54788	DNAJB12	DnaJ heat shock protein family (Hsp40) member B12	-0.305297	0.12889	1.14399	0.548539	0.332242
ENSG00000107745	10367	MICU1	mitochondrial calcium uptake 1	0.399447	2.00098	1.07165	0.622735	0.631948
ENSG00000156026	90550	MCU	mitochondrial calcium uniporter	0.0976605	2.46772	2.01986	1.13534	0.417452
ENSG00000122884	5033	P4HA1	prolyl 4-hydroxylase subunit alpha 1	-0.829254	-2.33315	-2.24898	-1.87531	-0.0112814
ENSG00000166321	25961	NUDT13	nudix hydrolase 13	1.30629	1.50711	0.386122	-0.245552	1.97915
ENSG00000122882	11319	ECD	ecdysoneless cell cycle regulator	0.146739	0.350542	-0.425424	-0.0924257	0.112884
ENSG00000138286	317662	FAM149B1	family with sequence similarity 149 member B1	0.358384	0.617937	-0.674473	0.193732	-0.215225
ENSG00000213551	23234	DNAJC9	DnaJ heat shock protein family (Hsp40) member C9	0.996981	1.00997	0.0935605	0.888866	1.36141
ENSG00000182180	51021	MRPS16	mitochondrial ribosomal protein S16	0.446227	0.967667	-0.0838875	0.805718	0.587556
ENSG00000227540	414245	DNAJC9-AS1	DNAJC9 antisense RNA 1	-0.615875	0.268517	0.0380975	1.08055	0.705063
ENSG00000138279	310	ANXA7	annexin A7	-0.797789	0.0982177	-0.0523379	0.051817	-0.100447
ENSG00000166343	118490	MSS51	MSS51 mitochondrial translational activator	-1.18489	-0.673703	-2.11198	-0.227173	-0.57913
ENSG00000107758	5532	PPP3CB	protein phosphatase 3 catalytic subunit beta	-0.719731	-0.0802092	-0.983861	0.584951	-0.0323629
ENSG00000221817	101929145	PPP3CB-AS1	PPP3CB antisense RNA 1 (head to head)	-0.878985	0.0177535	0.928018	0.690452	-0.832435
ENSG00000166348	159195	USP54	ubiquitin specific peptidase 54	-1.92572	-0.944657	-1.79356	-1.8346	-1.99683
ENSG00000250959	2749	GLUD1P3	glutamate dehydrogenase 1 pseudogene 3	-0.427667	-0.391521	-0.0858089	-0.673302	0.25207
ENSG00000235316				-1.32386	-0.96632	-0.910863	-0.457594	-0.707111
ENSG00000176986	9632	SEC24C	SEC24 homolog C, COPII coat complex component	-0.516203	-0.363952	-0.175171	-0.0111006	-0.0944479
ENSG00000196968	170384	FUT11	fucosyltransferase 11	0.473312	-0.554797	-0.97602	-0.367229	1.26747
ENSG00000172586	118487	CHCHD1	coiled-coil-helix-coiled-coil-helix domain containing 1	0.578518	0.849175	0.0140779	0.420924	0.317866
ENSG00000214655	23053	ZSWIM8	zinc finger SWIM-type containing 8	-0.559632	-0.865327	-0.619801	-0.684466	-0.00747258
ENSG00000148660	818	CAMK2G	calcium/calmodulin dependent protein kinase II gamma	0.11823	0.497943	0.493561	0.0820811	0.353642
ENSG00000122861	5328	PLAU	plasminogen activator, urokinase	-5.57604	-2.33494	-8.1407	-5.0707	-5.7495
ENSG00000035403	7414	VCL	vinculin	-0.562545	-0.446451	-1.61222	-1.3004	-1.70413
ENSG00000267957				0.709095	0.75037	-0.485165	-1.08798	-0.582578
ENSG00000269772				0.924971	1.17405	-0.174596	-0.519459	-0.758108
ENSG00000185009	26985	AP3M1	adaptor related protein complex 3 subunit mu 1	0.197799	0.528208	-0.13214	0.182206	0.38935
ENSG00000156110	132	ADK	adenosine kinase	-0.116324	-0.165862	-0.724331	0.175153	0.0164413
ENSG00000156650	23522	KAT6B	lysine acetyltransferase 6B	-0.57442	-0.19835	-0.00661113	0.389377	0.305834
ENSG00000156671	142891	SAMD8	sterile alpha motif domain containing 8	-1.46886	-0.365182	-0.245231	-0.294672	-0.31426
ENSG00000165637	7417	VDAC2	voltage dependent anion channel 2	-0.290983	0.567596	0.00988363	0.148539	0.315094
ENSG00000165644	118881	COMTD1	catechol-O-methyltransferase domain containing 1	1.34684	1.16572	0.158661	0.0473864	1.06333
ENSG00000165655	84858	ZNF503	zinc finger protein 503	-2.54855	-2.6209	-1.21105	-1.98158	-1.255
ENSG00000237149	100131213	ZNF503-AS2	ZNF503 antisense RNA 2	-1.70301	-1.37349	-0.126926	-0.691952	-0.0584039
ENSG00000272692				-0.783698	-0.604686	-0.22791	-1.4348	-0.0184216
ENSG00000148655	83938	LRMDA	leucine rich melanocyte differentiation associated	0.201411	-0.284208	-5.08332	-0.422065	-0.943998
ENSG00000156113	3778	KCNMA1	potassium calcium-activated channel subfamily M alpha 1	0.808493	-0.265284	0.463583	1.00899	0.796185
ENSG00000151208	9231	DLG5	discs large MAGUK scaffold protein 5	-0.534927	-0.731257	0.542566	-0.47005	0.543431
ENSG00000148606	11128	POLR3A	RNA polymerase III subunit A	-0.253767	-0.243112	-0.0583547	-0.297907	-0.206462
ENSG00000138326	6229	RPS24	ribosomal protein S24	0.325469	0.529819	0.0304871	0.425399	-0.395291
ENSG00000224596	283050	ZMIZ1-AS1	ZMIZ1 antisense RNA 1	4.33363	-3.1102	2.40845	2.44229	4.36355
ENSG00000108175	57178	ZMIZ1	zinc finger MIZ-type containing 1	-0.3217	-1.82579	-0.658797	0.209906	0.184026
ENSG00000108179	10105	PPIF	peptidylprolyl isomerase F	2.02899	2.04759	1.44164	0.437145	1.2755
ENSG00000165424	219654	ZCCHC24	zinc finger CCHC-type containing 24	-1.61213	-2.34939	-0.562619	-0.529904	-0.73904
ENSG00000253626	143244	EIF5AL1	eukaryotic translation initiation factor 5A like 1	-1.00385	-0.658923	0.50306	0.39416	-2.68759
ENSG00000226381				-0.537231	1.0274	0.259181	-0.877933	-0.441732
ENSG00000224886				-0.0798301	2.01895	1.09966	-0.608064	0.0132457
ENSG00000225484	101060691	NUTM2B-AS1	NUTM2B antisense RNA 1	0.137941	-0.286024	-0.584181	0.563231	-0.526859
ENSG00000272447	642361	LOC642361	uncharacterized LOC642361	0.0805809	0.354304	-0.953264	-0.169322	0.582631
ENSG00000230091				-1.03537	-2.79245	0.257056	-1.266	0.195707
ENSG00000133678	80195	TMEM254	transmembrane protein 254	-0.489628	-0.180451	-0.907202	-0.372325	-0.252252
ENSG00000122359	311	ANXA11	annexin A11	-0.39479	0.574991	-0.546963	-0.786983	-0.0960108
ENSG00000237523	439990	LINC00857	long intergenic non-protein coding RNA 857	1.11467	1.96904	1.18041	-3.46385	1.87017
ENSG00000122378	84293	PRXL2A	peroxiredoxin like 2A	0.17255	-1.97169	0.0244277	-1.98921	1.48261
ENSG00000271738				-1.04912	-2.04493	-1.51163	-4.8145	0.107752
ENSG00000108219	81619	TSPAN14	tetraspanin 14	-1.16331	-0.974897	-1.17705	-1.68915	-1.52317
ENSG00000271933				-0.522017	0.191979	0.0782281	-0.102502	0.834532
ENSG00000165678	27069	GHITM	growth hormone inducible transmembrane protein	0.0296021	1.33185	0.522909	0.343643	0.773655
ENSG00000107771	54462	CCSER2	coiled-coil serine rich protein 2	-0.84204	-1.13639	-1.11198	-0.390673	-0.668589
ENSG00000062650	23063	WAPL	WAPL cohesin release factor	0.0636287	0.270866	-0.12849	0.511338	0.0811812
ENSG00000227896				1.64852	1.96348	1.21793	1.59644	1.74505
ENSG00000272631				0.341319	0.292439	0.0150439	0.0520018	0.764666
ENSG00000107779	657	BMPR1A	bone morphogenetic protein receptor type 1A	0.0844609	0.70402	-0.698947	0.133046	0.308568
ENSG00000173267	6623	SNCG	synuclein gamma	-0.829996	1.40391	6.27182	0.941019	-0.350559
ENSG00000272734	100133190	ADIRF-AS1	ADIRF antisense RNA 1	0.913033	-1.23273	0.196916	1.39958	-0.381891
ENSG00000148672	2746	GLUD1	glutamate dehydrogenase 1	0.76953	1.00953	-0.251207	0.598247	0.736285
ENSG00000122376	54537	SHLD2	shieldin complex subunit 2	0.500024	0.408639	0.099288	0.765504	0.109562
ENSG00000223482	728190	NUTM2A-AS1	NUTM2A antisense RNA 1	-0.698646	-0.490235	-0.71725	-0.571483	-0.699313
ENSG00000184923	728118	NUTM2A	NUT family member 2A	-1.20244	-0.0317897	-1.49695	-0.267391	-3.38789
ENSG00000224914	439994	LINC00863	long intergenic non-protein coding RNA 863	-0.672121	-0.134826	-0.386229	-0.163047	0.728967
ENSG00000214562	728130	NUTM2D	NUT family member 2D	-1.40447	-0.290189	-0.269528	-0.378829	1.12575
ENSG00000107789	9562	MINPP1	multiple inositol-polyphosphate phosphatase 1	-0.369546	0.152346	0.706696	0.0870593	0.46443
ENSG00000198682	9060	PAPSS2	3'-phosphoadenosine 5'-phosphosulfate synthase 2	-0.222547	-1.38594	0.490247	0.0429479	-0.895002
ENSG00000138138	84896	ATAD1	ATPase family AAA domain containing 1	-0.97904	0.151307	-0.674935	-0.676023	-0.5865
ENSG00000227268	100144748	KLLN	killin, p53 regulated DNA replication inhibitor	-0.931527	0.108963	0.782961	-0.757451	0.619977
ENSG00000171862	5728	PTEN	phosphatase and tensin homolog	0.0222461	0.180926	0.343669	-1.21078	0.535342
ENSG00000184719	55328	RNLS	renalase, FAD dependent amine oxidase	0.583036	-4.31005	1.05003	-2.86153	1.5017
ENSG00000138134	57559	STAMBPL1	STAM binding protein like 1	2.1673	1.71558	2.54102	2.21777	2.09036
ENSG00000107796	59	ACTA2	actin alpha 2, smooth muscle	-4.61704	-3.6114	-4.49712	-6.62581	-4.15659
ENSG00000026103	355	FAS	Fas cell surface death receptor	-0.678717	0.208571	-0.199288	-2.15716	-0.758786
ENSG00000107798	3988	LIPA	lipase A, lysosomal acid type	0.233689	-0.381501	0.399168	0.0508943	0.790609
ENSG00000232110				2.47536	0.861471	0.19151	-0.154219	0.769271
ENSG00000119922	3433	IFIT2	interferon induced protein with tetratricopeptide repeats 2	-0.743444	-0.0277742	3.7857	0.166332	-0.480223
ENSG00000119917	3437	IFIT3	interferon induced protein with tetratricopeptide repeats 3	-0.363221	-0.145214	3.03994	0.301317	0.065486
ENSG00000185745	3434	IFIT1	interferon induced protein with tetratricopeptide repeats 1	-0.756515	0.891799	4.84266	2.61738	1.873
ENSG00000152778	24138	IFIT5	interferon induced protein with tetratricopeptide repeats 5	0.346828	0.10266	1.09658	-0.0427191	0.193453
ENSG00000152779	387700	SLC16A12	solute carrier family 16 member 12	-1.01373	-0.315357	-3.96073	-3.59742	1.04359
ENSG00000152782	53354	PANK1	pantothenate kinase 1	0.368285	0.739012	-0.3312	0.564324	1.15294
ENSG00000138182	9585	KIF20B	kinesin family member 20B	2.31094	2.89371	2.1923	3.10213	3.23832
ENSG00000148688	10556	RPP30	ribonuclease P/MRP subunit p30	0.96362	0.320809	0.307675	1.14422	0.660108
ENSG00000148677	27063	ANKRD1	ankyrin repeat domain 1	1.26544	-5.00318	-7.11925	-5.11729	-1.41124
ENSG00000180628	84333	PCGF5	polycomb group ring finger 5	0.825677	0.713138	-0.610086	0.549154	0.940284
ENSG00000165338	143279	HECTD2	HECT domain E3 ubiquitin protein ligase 2	0.456465	1.41407	0.255805	0.395676	0.786182
ENSG00000119938	5507	PPP1R3C	protein phosphatase 1 regulatory subunit 3C	-0.439486	-4.50661	0.268898	-0.0766664	0.691655
ENSG00000107854	80351	TNKS2	tankyrase 2	-0.70849	-0.195016	-0.535316	-0.411464	-0.458065
ENSG00000180581				0.422685	0.369328	-0.447488	-0.366855	-0.768695
ENSG00000095564	9044	BTAF1	B-TFIID TATA-box binding protein associated factor 1	-0.00788487	-0.169902	-0.664193	-0.278798	-0.41257
ENSG00000107864	22849	CPEB3	cytoplasmic polyadenylation element binding protein 3	-0.323829	0.876201	-0.0170377	0.01139	0.474052
ENSG00000198060	54708	MARCHF5	membrane associated ring-CH-type finger 5	-0.206933	0.100288	-1.06001	-0.545812	-0.339707
ENSG00000119912	3416	IDE	insulin degrading enzyme	0.555383	1.38101	0.240082	0.27568	0.756023
ENSG00000138160	3832	KIF11	kinesin family member 11	2.73533	2.94484	2.34867	3.21755	3.51759
ENSG00000138190	54536	EXOC6	exocyst complex component 6	0.714973	1.18374	0.526273	0.458825	1.03815
ENSG00000138119	26509	MYOF	myoferlin	-0.595653	-0.365356	-0.409174	-0.850747	-0.289389
ENSG00000138180	55165	CEP55	centrosomal protein 55	3.21178	3.90936	2.50563	3.74726	3.69981
ENSG00000148690	118924	FRA10AC1	FRA10A associated CGG repeat 1	-0.0992907	0.519345	0.165388	0.356169	-0.41016
ENSG00000176273	159371	SLC35G1	solute carrier family 35 member G1	-0.991419	-2.62875	-1.74703	-2.04223	-1.03917
ENSG00000180764	266971	PIPSL	PIP5K1A and PSMD4 like (pseudogene)	0.0290164	0.470291	0.816176	0.23469	-0.270237
ENSG00000138193	51196	PLCE1	phospholipase C epsilon 1	1.19823	-0.347716	2.95672	2.97316	3.03275
ENSG00000173145	64318	NOC3L	NOC3 like DNA replication regulator	0.500838	-0.252181	-0.703698	0.102587	-0.177694
ENSG00000108239	23232	TBC1D12	TBC1 domain family member 12	0.626124	-1.0781	-1.12033	-0.302004	0.20962
ENSG00000119969	3070	HELLS	helicase, lymphoid specific	2.26558	2.4855	2.15631	2.08157	1.93197
ENSG00000107438	9124	PDLIM1	PDZ and LIM domain 1	-0.59347	-1.60402	0.944101	0.743432	-0.704902
ENSG00000095637	10580	SORBS1	sorbin and SH3 domain containing 1	-2.50502	1.12625	0.916385	3.30668	2.98854
ENSG00000059573	5832	ALDH18A1	aldehyde dehydrogenase 18 family member A1	0.172364	-0.497705	-0.585233	-0.291405	0.274858
ENSG00000119977	26123	TCTN3	tectonic family member 3	0.165429	-0.266802	0.0963664	0.190943	0.53521
ENSG00000138185	953	ENTPD1	ectonucleoside triphosphate diphosphohydrolase 1	0.367226	0.00262017	0.315528	0.195657	1.15676
ENSG00000226688	728558	ENTPD1-AS1	ENTPD1 antisense RNA 1	-0.00416199	-0.185411	0.0391626	-0.0827288	0.31399
ENSG00000107443	54619	CCNJ	cyclin J	0.127953	0.226361	-1.00523	-0.41876	0.132773
ENSG00000177853	9849	ZNF518A	zinc finger protein 518A	0.916137	-0.0702742	0.702626	-0.00156945	0.738718
ENSG00000095587	7093	TLL2	tolloid like 2	-1.73054	-5.56422	-3.70032	-3.01089	-2.32167
ENSG00000077147	56889	TM9SF3	transmembrane 9 superfamily member 3	-0.568954	-0.352427	-0.659054	-0.546294	-0.519595
ENSG00000155629	118788	PIK3AP1	phosphoinositide-3-kinase adaptor protein 1	-0.472515	1.03969	1.57066	-1.87545	0.993141
ENSG00000236552	728658	RPL13AP5	ribosomal protein L13a pseudogene 5	0.73012	-0.0495352	-0.335139	-0.241055	-0.0548577
ENSG00000196233	84458	LCOR	ligand dependent nuclear receptor corepressor	-0.563685	0.0328446	-0.744309	-0.906156	-0.584531
ENSG00000155640				-0.782644	-0.0222001	-0.491968	0.274364	-0.310386
ENSG00000231025				-0.608844	-0.108335	-0.744049	-0.661239	-0.779804
ENSG00000213390	84986	ARHGAP19	Rho GTPase activating protein 19	0.382372	1.29311	0.223625	1.16422	1.32034
ENSG00000165879	10023	FRAT1	FRAT regulator of WNT signaling pathway 1	-0.534767	0.178142	0.00513844	0.350197	0.143137
ENSG00000181274	23401	FRAT2	FRAT regulator of WNT signaling pathway 2	0.34278	0.229135	-0.767573	0.297707	-0.633115
ENSG00000052749	23223	RRP12	ribosomal RNA processing 12 homolog	0.776319	0.409157	0.30662	-0.154781	0.0538341
ENSG00000171314	5223	PGAM1	phosphoglycerate mutase 1	1.06375	0.999073	0.650175	0.604721	1.88254
ENSG00000171311	51013	EXOSC1	exosome component 1	0.268862	0.920097	0.445007	0.707121	0.48948
ENSG00000171307	84287	ZDHHC16	zinc finger DHHC-type palmitoyltransferase 16	-0.165633	0.558572	-0.0717168	0.334669	0.619614
ENSG00000155229	64210	MMS19	MMS19 homolog, cytosolic iron-sulfur assembly component	-0.0411033	0.149373	-0.661122	0.0689314	-0.0263293
ENSG00000165886	80019	UBTD1	ubiquitin domain containing 1	-1.63391	-0.373686	-1.05038	-0.178761	-1.06637
ENSG00000241935	112817	HOGA1	4-hydroxy-2-oxoglutarate aldolase 1	1.31703	1.8887	-1.59877	-1.60992	1.33552
ENSG00000155252	55361	PI4K2A	phosphatidylinositol 4-kinase type 2 alpha	-1.54063	-0.878259	-0.386264	-1.29549	-0.774484
ENSG00000171160	118812	MORN4	MORN repeat containing 4	-0.979517	-0.226861	-1.11278	-0.669276	0.038213
ENSG00000119986	60370	AVPI1	arginine vasopressin induced 1	1.58123	-0.137634	1.89519	0.526166	1.49005
ENSG00000155254	83742	MARVELD1	MARVEL domain containing 1	-0.758733	-1.40865	-0.114295	-0.815971	-2.53316
ENSG00000155256	118813	ZFYVE27	zinc finger FYVE-type containing 27	-0.464665	0.209251	0.0269514	-1.12033	-0.338712
ENSG00000155265	401647	GOLGA7B	golgin A7 family member B	3.86416	-1.73199	3.67037	0.199963	5.63265
ENSG00000166024	27291	R3HCC1L	R3H domain and coiled-coil containing 1 like	0.608907	0.122739	0.0518448	-0.0362308	0.409916
ENSG00000119943	84795	PYROXD2	pyridine nucleotide-disulphide oxidoreductase domain 2	-1.10257	-0.353914	-0.657252	-0.665902	0.0180475
ENSG00000107521	3257	HPS1	HPS1 biogenesis of lysosomal organelles complex 3 subunit 1	-0.699893	-0.51135	-0.249326	-1.32342	-0.315483
ENSG00000120053	2805	GOT1	glutamic-oxaloacetic transaminase 1	-0.208106	2.22746	0.348683	1.09323	1.50271
ENSG00000224934				1.12288	1.67054	1.42547	0.388246	1.317
ENSG00000155287	81894	SLC25A28	solute carrier family 25 member 28	0.1131	0.00464056	0.36235	-0.520333	-0.111346
ENSG00000198018	57089	ENTPD7	ectonucleoside triphosphate diphosphohydrolase 7	-1.51957	-1.60061	-2.20683	-2.61979	-2.18967
ENSG00000119929	51076	CUTC	cutC copper transporter	0.343252	1.8108	0.700742	0.795646	0.365648
ENSG00000014919	1355	COX15	cytochrome c oxidase assembly homolog COX15	-0.00940745	0.983309	0.532795	0.285772	0.305639
ENSG00000023839	1244	ABCC2	ATP binding cassette subfamily C member 2	4.10238	7.79633	7.98577	0.783211	6.83064
ENSG00000107554	23268	DNMBP	dynamin binding protein	-0.604169	0.140755	-0.888479	-0.86837	-1.42881
ENSG00000107566	10613	ERLIN1	ER lipid raft associated 1	0.852192	-0.0491569	0.0278481	1.03552	0.976204
ENSG00000213341	1147	CHUK	component of inhibitor of nuclear factor kappa B kinase complex	-0.0945833	0.777869	0.121479	0.0280065	0.661313
ENSG00000095485	55280	CWF19L1	CWF19 like cell cycle control factor 1	1.17175	1.28907	0.527396	1.0889	0.953303
ENSG00000230224	100289414	PHBP9	prohibitin pseudogene 9	0.0685866	0.289397	0.00110702	-0.672273	-0.198517
ENSG00000196072	282991	BLOC1S2	biogenesis of lysosomal organelles complex 1 subunit 2	-1.10881	-0.608153	-0.080356	-1.53826	-0.420402
ENSG00000099194	6319	SCD	stearoyl-CoA desaturase	-1.10619	1.81091	2.72696	1.17391	1.7772
ENSG00000235823	90271	OLMALINC	oligodendrocyte maturation-associated long intergenic non-coding RNA	0.27412	3.09526	1.74479	1.51154	1.97035
ENSG00000075826	25956	SEC31B	SEC31 homolog B, COPII coat complex component	-0.152452	0.118398	-0.503096	-0.497507	-0.00493858
ENSG00000166136	4714	NDUFB8	NADH:ubiquinone oxidoreductase subunit B8	-0.767954	0.046827	-0.557112	-0.312013	0.183421
ENSG00000166135	55662	HIF1AN	hypoxia inducible factor 1 subunit alpha inhibitor	-0.355273	0.294914	-0.163059	-0.109518	0.207584
ENSG00000075891	5076	PAX2	paired box 2	-0.577763	0.0780652	-1.05499	-1.3803	0.0228322
ENSG00000119906	55719	SLF2	SMC5-SMC6 complex localization factor 2	0.507549	0.441877	0.411323	0.77832	1.55479
ENSG00000055950	84545	MRPL43	mitochondrial ribosomal protein L43	0.614793	0.64889	0.0604088	0.518901	0.820607
ENSG00000095539	57715	SEMA4G	semaphorin 4G	-3.24346	-0.907692	-3.1991	-3.75094	-0.510752
ENSG00000107815	56652	TWNK	twinkle mtDNA helicase	0.910174	0.937411	0.328762	0.0534713	0.203092
ENSG00000107816	84445	LZTS2	leucine zipper tumor suppressor 2	-0.84818	0.1048	-0.317927	-0.093757	-0.0358314
ENSG00000186862	79955	PDZD7	PDZ domain containing 7	0.121687	-0.262179	1.75091	0.0770595	1.28777
ENSG00000107819	81855	SFXN3	sideroflexin 3	-0.491999	-0.0298385	-0.323616	-0.702177	0.234583
ENSG00000107821	81621	KAZALD1	Kazal type serine peptidase inhibitor domain 1	0.452005	-1.06091	3.02304	1.31885	2.35327
ENSG00000166167	8945	BTRC	beta-transducin repeat containing E3 ubiquitin protein ligase	-0.397225	-0.256789	-0.708917	-0.714187	-0.367513
ENSG00000166171	25911	DPCD	deleted in primary ciliary dyskinesia homolog (mouse)	0.00165605	-0.171272	-0.917491	-0.158913	0.575102
ENSG00000166169	27343	POLL	DNA polymerase lambda	-0.0360519	0.100432	-0.64859	-0.2377	0.0675787
ENSG00000107829	6468	FBXW4	F-box and WD repeat domain containing 4	0.49533	0.937312	-0.508069	0.134071	0.796491
ENSG00000107833	10360	NPM3	nucleophosmin/nucleoplasmin 3	0.32823	0.303187	-0.234131	0.33669	-0.254123
ENSG00000198408	10724	OGA	O-GlcNAcase	-0.109511	0.060468	-0.899542	0.122676	0.225964
ENSG00000120049	30819	KCNIP2	potassium voltage-gated channel interacting protein 2	1.14671	0.407124	-0.0797016	0.369061	1.06856
ENSG00000120029	79591	ARMH3	armadillo like helical domain containing 3	0.019505	0.607034	-0.0892781	0.212536	0.255237
ENSG00000166189	79803	HPS6	HPS6 biogenesis of lysosomal organelles complex 2 subunit 3	0.111716	0.14732	-0.327691	-0.136297	-0.197828
ENSG00000198728	8861	LDB1	LIM domain binding 1	-0.412603	-0.508789	-0.807491	-1.11176	-0.39482
ENSG00000148840	23082	PPRC1	PPARG related coactivator 1	0.387507	-0.200587	-0.238086	-0.397149	-0.598758
ENSG00000166197	9221	NOLC1	nucleolar and coiled-body phosphoprotein 1	0.382459	0.910956	0.681496	0.261864	0.0208473
ENSG00000107862	8729	GBF1	golgi brefeldin A resistant guanine nucleotide exchange factor 1	-0.41878	-0.453528	-0.345213	-0.337026	0.0174823
ENSG00000077150	4791	NFKB2	nuclear factor kappa B subunit 2	-0.802859	-1.15815	-0.0228161	-1.62161	-0.391111
ENSG00000059915	5662	PSD	pleckstrin and Sec7 domain containing	-2.04865	-2.62355	-1.49286	-1.79202	-0.661396
ENSG00000107872	79176	FBXL15	F-box and leucine rich repeat protein 15	0.194205	0.291523	-0.556782	-0.500223	0.228291
ENSG00000107874	79004	CUEDC2	CUE domain containing 2	-0.956286	0.357002	-0.403951	-0.0124076	0.109085
ENSG00000269609	100505761	RPARP-AS1	RPARP antisense RNA 1	1.88301	1.02972	1.08509	0.187871	1.26772
ENSG00000138111	79847	MFSD13A	major facilitator superfamily domain containing 13A	1.05627	0.814618	1.57648	0.639725	1.34594
ENSG00000138107	10121	ACTR1A	actin related protein 1A	-0.621626	-0.00346106	-0.996963	-0.40094	-0.24808
ENSG00000107882	51684	SUFU	SUFU negative regulator of hedgehog signaling	-0.606507	0.59876	-0.541118	-0.629864	-0.333313
ENSG00000272933				-0.817319	-0.994123	-1.38513	-1.87021	-0.608529
ENSG00000171206	81603	TRIM8	tripartite motif containing 8	-0.054214	-0.328512	-0.685882	-1.02792	-0.701681
ENSG00000138175	403	ARL3	ADP ribosylation factor like GTPase 3	0.0311412	0.138952	0.0656556	0.429989	0.332074
ENSG00000156398	118980	SFXN2	sideroflexin 2	1.43586	0.785262	1.11643	0.854083	0.793493
ENSG00000166272	54838	WBP1L	WW domain binding protein 1 like	-0.785985	-0.591304	-0.743552	-0.582987	-0.554546
ENSG00000166275	119032	BORCS7	BLOC-1 related complex subunit 7	-0.532446	-0.287481	0.20662	-0.586606	0.230867
ENSG00000148842	54805	CNNM2	cyclin and CBS domain divalent metal cation transport mediator 2	-0.48036	-0.737467	0.758411	0.354833	1.33104
ENSG00000076685	22978	NT5C2	5'-nucleotidase, cytosolic II	-0.290502	-0.591066	0.601935	-0.0946878	-0.111953
ENSG00000156374	84108	PCGF6	polycomb group ring finger 6	0.487545	0.774062	-0.0705233	0.5538	0.594905
ENSG00000148835	6877	TAF5	TATA-box binding protein associated factor 5	1.27166	1.56016	0.492423	1.29077	1.21712
ENSG00000173915	84833	ATP5MD	ATP synthase membrane subunit DAPIT	-0.349221	0.410221	-0.265222	-0.0950512	0.0689556
ENSG00000148843	22984	PDCD11	programmed cell death 11	-0.0986514	-0.212254	-0.727419	-0.581944	-0.811995
ENSG00000138172	51063	CALHM2	calcium homeostasis modulator family member 2	-2.44896	-1.45506	2.71941	-1.57874	-2.65825
ENSG00000107957	9644	SH3PXD2A	SH3 and PX domains 2A	-1.26281	-7.8581	-3.54889	-1.54833	-4.26716
ENSG00000260461				-1.66633	-0.707035	-0.549557	-1.62653	-0.759096
ENSG00000107960	79991	STN1	STN1 subunit of CST complex	-0.804189	0.205338	-0.208295	0.0626289	0.068003
ENSG00000065613	9748	SLK	STE20 like kinase	0.520898	1.41606	0.36256	0.699476	0.676173
ENSG00000065618	1308	COL17A1	collagen type XVII alpha 1 chain	-1.10639	-0.747662	1.80618	0.734453	-1.81364
ENSG00000156384	119392	SFR1	SWI5 dependent homologous recombination repair protein 1	0.613828	1.71517	2.12301	1.55286	0.791743
ENSG00000148834	9446	GSTO1	glutathione S-transferase omega 1	0.493878	0.136162	-0.165895	-0.0302006	0.339625
ENSG00000065621	119391	GSTO2	glutathione S-transferase omega 2	0.519206	-0.92028	-1.31152	-2.84683	0.597184
ENSG00000148841	85450	ITPRIP	inositol 1,4,5-trisphosphate receptor interacting protein	-0.363024	-1.90727	-0.713729	-1.54131	-1.63337
ENSG00000120051	159686	CFAP58	cilia and flagella associated protein 58	-0.162126	-4.14708	-2.56165	-2.69682	-3.3416
ENSG00000108039	7511	XPNPEP1	X-prolyl aminopeptidase 1	-0.30706	0.401292	-0.767991	-0.689886	-0.175525
ENSG00000148700	120	ADD3	adducin 3	-0.984894	0.428714	-1.03067	-0.754959	0.0793172
ENSG00000119950	4601	MXI1	MAX interactor 1, dimerization protein	0.680973	-0.394685	-0.979311	-0.406825	0.538073
ENSG00000119953	10285	SMNDC1	survival motor neuron domain containing 1	0.0657167	0.490657	0.452676	0.914275	0.478963
ENSG00000138166	1847	DUSP5	dual specificity phosphatase 5	-1.70135	-1.28811	0.788513	-1.05341	-1.05698
ENSG00000108055	9126	SMC3	structural maintenance of chromosomes 3	1.233	1.58737	0.652427	1.37168	1.28382
ENSG00000203497				-0.881883	-0.23651	0.99612	0.321346	1.03674
ENSG00000150593	27250	PDCD4	programmed cell death 4	-0.539639	-0.92477	0.191063	-0.410688	-0.451089
ENSG00000214413	92482	BBIP1	BBSome interacting protein 1	-0.122357	0.337492	0.670244	0.640124	0.614644
ENSG00000108061	8036	SHOC2	SHOC2 leucine rich repeat scaffold protein	-0.378947	-0.419351	-0.116529	-0.139696	-0.421398
ENSG00000119927	57678	GPAM	glycerol-3-phosphate acyltransferase, mitochondrial	0.571662	0.198423	-0.611344	1.43789	0.573973
ENSG00000197142	51703	ACSL5	acyl-CoA synthetase long chain family member 5	1.54838	-3.66438	-0.38664	0.0353933	2.77387
ENSG00000023041	64429	ZDHHC6	zinc finger DHHC-type palmitoyltransferase 6	0.465368	0.736656	0.23349	0.512983	1.02453
ENSG00000151532	143187	VTI1A	vesicle transport through interaction with t-SNAREs 1A	-0.388114	-0.149585	-0.42675	-0.388561	0.0204073
ENSG00000260917	103344931	LOC103344931	uncharacterized LOC103344931	-0.495824	0.521904	-0.818886	-1.33367	-0.29321
ENSG00000148737	6934	TCF7L2	transcription factor 7 like 2	0.0304	1.26633	0.278865	0.480894	0.0127029
ENSG00000148702	3026	HABP2	hyaluronan binding protein 2	3.23791	-1.07923	0.953697	1.02725	4.92611
ENSG00000165806	840	CASP7	caspase 7	-0.235275	-0.273996	0.053365	0.276622	0.426461
ENSG00000198924	9937	DCLRE1A	DNA cross-link repair 1A	1.09667	1.94349	0.921759	1.21348	1.26184
ENSG00000196865	374354	NHLRC2	NHL repeat containing 2	0.125122	0.938359	0.0483028	0.507724	0.338622
ENSG00000165813	55088	CCDC186	coiled-coil domain containing 186	-1.15862	-1.01434	-0.897069	-0.807548	-0.801666
ENSG00000099204	3983	ABLIM1	actin binding LIM protein 1	-0.695251	1.02415	-0.198836	-0.381183	-1.12124
ENSG00000151553	57700	FAM160B1	family with sequence similarity 160 member B1	-0.624995	-1.07074	-0.279209	-0.547064	-0.240813
ENSG00000165832	142940	TRUB1	TruB pseudouridine synthase family member 1	0.216817	1.91191	0.679265	0.358481	0.59835
ENSG00000107518	26033	ATRNL1	attractin like 1	-0.102178	3.0837	-0.931099	-1.40364	1.09514
ENSG00000151892	2674	GFRA1	GDNF family receptor alpha 1	-0.69609	-6.38943	-5.71651	-2.59208	-0.78914
ENSG00000165868	259217	HSPA12A	heat shock protein family A (Hsp70) member 12A	-2.06828	-3.32406	-2.66255	-1.49509	0.0530694
ENSG00000225302				-0.868604	-1.54712	-1.30897	-1.10349	-0.498438
ENSG00000187164	57698	SHTN1	shootin 1	-0.544421	0.261083	-0.37942	-0.800346	-0.00814263
ENSG00000165646	6571	SLC18A2	solute carrier family 18 member A2	0.0301436	1.27796	-0.33931	-0.197455	-0.147836
ENSG00000165650	118987	PDZD8	PDZ domain containing 8	0.864266	0.929387	-0.29842	0.974769	0.602985
ENSG00000107560	22841	RAB11FIP2	RAB11 family interacting protein 2	0.00954493	-0.113936	-0.414833	-0.297796	0.209709
ENSG00000177640	255082	CASC2	cancer susceptibility 2	-1.57297	0.391705	-0.956823	0.111717	1.04925
ENSG00000165669	63877	FAM204A	family with sequence similarity 204 member A	0.143063	0.632888	-0.184177	0.32711	0.0977183
ENSG00000151893	143384	CACUL1	CDK2 associated cullin domain 1	-0.586901	0.204791	-0.222798	0.0833472	-0.37278
ENSG00000188613	340719	NANOS1	nanos C2HC-type zinc finger 1	1.09527	-0.11009	-0.442099	-0.221052	-0.365294
ENSG00000107581	8661	EIF3A	eukaryotic translation initiation factor 3 subunit A	-0.158963	0.180891	-0.0755251	-0.00344133	-0.0448242
ENSG00000119979	404636	DENND10	DENN domain containing 10	-0.0765192	0.902977	0.500742	0.103554	0.465108
ENSG00000183605	119559	SFXN4	sideroflexin 4	0.997371	1.68427	0.54709	0.625514	1.47784
ENSG00000165672	10935	PRDX3	peroxiredoxin 3	0.346582	1.3093	0.6538	0.321847	0.954265
ENSG00000198873	2869	GRK5	G protein-coupled receptor kinase 5	-1.23896	0.898399	-0.37317	-1.37379	-1.46817
ENSG00000148908	6001	RGS10	regulator of G protein signaling 10	-0.146724	-1.46709	-0.569768	0.0133434	-0.765707
ENSG00000151923	7073	TIAL1	TIA1 cytotoxic granule associated RNA binding protein like 1	-0.101949	0.0749327	-0.0756888	0.150148	0.0355035
ENSG00000151929	9531	BAG3	BAG cochaperone 3	-0.358857	0.0506943	0.389357	-0.508866	-0.269509
ENSG00000198825	22876	INPP5F	inositol polyphosphate-5-phosphatase F	-0.436496	-1.26915	-0.933694	-1.08822	-0.340186
ENSG00000197771	79892	MCMBP	minichromosome maintenance complex binding protein	1.01161	1.36706	0.072267	0.724544	0.568383
ENSG00000107651	11196	SEC23IP	SEC23 interacting protein	-0.0184193	-0.0127385	-0.219812	-0.100072	0.0594558
ENSG00000220842	729402	RPL21P16	ribosomal protein L21 pseudogene 16	0.362712	1.17278	-0.297312	0.522335	-0.371715
ENSG00000203805	196051	PLPP4	phospholipid phosphatase 4	0.0866525	-3.412	-9.75337	-0.922012	-1.24014
ENSG00000120008	55717	WDR11	WD repeat domain 11	-0.757191	-0.416202	-1.39651	-0.316516	-0.284098
ENSG00000066468	2263	FGFR2	fibroblast growth factor receptor 2	2.51801	-3.33185	2.91039	2.61359	3.43114
ENSG00000107669	11101	ATE1	arginyltransferase 1	-0.289054	1.06073	-0.0299358	-0.0389615	0.0669407
ENSG00000107672	54780	NSMCE4A	NSE4 homolog A, SMC5-SMC6 complex component	0.733344	1.33498	-0.173576	0.588128	0.56376
ENSG00000138162	10579	TACC2	transforming acidic coiled-coil containing protein 2	0.59857	1.66054	0.934606	0.719474	0.239615
ENSG00000107679	59338	PLEKHA1	pleckstrin homology domain containing A1	-1.07085	1.38552	-1.07811	-0.511022	-0.950296
ENSG00000166033	5654	HTRA1	HtrA serine peptidase 1	-1.01936	-0.198499	-0.987126	0.652194	-0.724439
ENSG00000119965	80007	C10orf88	chromosome 10 open reading frame 88	-0.00495597	0.283257	-0.75857	0.358537	0.247469
ENSG00000179988	118672	PSTK	phosphoseryl-tRNA kinase	-1.08323	-0.474374	-1.41483	-0.130026	-0.364918
ENSG00000095574	64376	IKZF5	IKAROS family zinc finger 5	0.107186	0.232101	-0.835635	-0.126847	-0.207318
ENSG00000196177	36	ACADSB	acyl-CoA dehydrogenase short/branched chain	1.33764	0.394871	-0.380733	0.462102	1.50357
ENSG00000154473	9184	BUB3	BUB3 mitotic checkpoint protein	0.292865	0.729273	0.167951	0.694518	0.718417
ENSG00000182022	51363	CHST15	carbohydrate sulfotransferase 15	-2.17639	-1.53745	-0.216551	-0.773103	-1.07276
ENSG00000065154	4942	OAT	ornithine aminotransferase	0.0986021	-0.709342	-0.356069	-0.180736	0.306574
ENSG00000107902	64077	LHPP	phospholysine phosphohistidine inorganic pyrophosphate phosphatase	-0.515749	-0.30327	0.290394	-0.862117	-1.28429
ENSG00000189319	9679	FAM53B	family with sequence similarity 53 member B	-0.324721	-0.152653	0.732193	0.047126	1.00131
ENSG00000203791	399818	EEF1AKMT2	EEF1A lysine methyltransferase 2	1.4143	0.242492	-0.596862	0.392222	0.669646
ENSG00000165660	23172	ABRAXAS2	abraxas 2, BRISC complex subunit	0.213629	0.497	-0.117968	0.0454262	0.430762
ENSG00000019995	54764	ZRANB1	zinc finger RANBP2-type containing 1	-0.160777	-0.207818	-1.02579	-0.312443	-0.583841
ENSG00000175029	1488	CTBP2	C-terminal binding protein 2	-0.16772	0.273855	0.068659	0.464338	0.00182102
ENSG00000107938	26098	EDRF1	erythroid differentiation regulatory factor 1	0.064924	0.530812	0.175964	0.561963	-0.0606536
ENSG00000188690	7390	UROS	uroporphyrinogen III synthase	-0.448406	0.0907337	-0.931059	-0.215004	0.0891041
ENSG00000107949	56647	BCCIP	BRCA2 and CDKN1A interacting protein	0.945557	1.44669	0.990044	0.876898	0.362313
ENSG00000089876	55760	DHX32	DEAH-box helicase 32 (putative)	0.0371423	0.501563	-0.491497	-0.120018	0.429169
ENSG00000203780	92565	FANK1	fibronectin type III and ankyrin repeat domains 1	-2.30081	-0.786676	-1.52075	-2.6343	-1.09847
ENSG00000148848	8038	ADAM12	ADAM metallopeptidase domain 12	-1.73104	-5.83886	-2.2055	-2.44656	-1.49181
ENSG00000150760	1793	DOCK1	dedicator of cytokinesis 1	-0.389333	-0.0295243	-0.438922	-0.360022	-0.298092
ENSG00000132334	5791	PTPRE	protein tyrosine phosphatase receptor type E	0.950164	-0.300138	-0.249945	0.227759	0.910523
ENSG00000227076				0.702803	-0.52135	-2.32457	0.649877	0.38541
ENSG00000148773	4288	MKI67	marker of proliferation Ki-67	3.62105	3.4382	2.74724	3.951	4.17079
ENSG00000108010	10539	GLRX3	glutaredoxin 3	0.704088	1.27931	0.197819	0.496773	0.787243
ENSG00000175470	55844	PPP2R2D	protein phosphatase 2 regulatory subunit Bdelta	-0.0770517	0.685633	-0.0813761	0.290365	0.159996
ENSG00000176171	664	BNIP3	BCL2 interacting protein 3	1.73723	-1.0015	-0.0761284	0.872533	2.28504
ENSG00000165752	282974	STK32C	serine/threonine kinase 32C	0.894308	0.719808	-0.0419725	1.5785	0.138384
ENSG00000148814	80313	LRRC27	leucine rich repeat containing 27	-0.639971	-0.387039	-0.7346	-0.992519	-0.266953
ENSG00000171813	170394	PWWP2B	PWWP domain containing 2B	-2.12111	0.483506	-0.270447	-0.779706	-0.692715
ENSG00000068383	3632	INPP5A	inositol polyphosphate-5-phosphatase A	-0.988496	-1.38459	-1.61559	-0.516961	-1.59707
ENSG00000171798	85442	KNDC1	kinase non-catalytic C-lobe domain containing 1	2.36243	-0.75388	1.89306	-6.17042	0.354613
ENSG00000151651	101	ADAM8	ADAM metallopeptidase domain 8	-1.70682	-3.58928	0.14508	-1.96466	-0.895485
ENSG00000130640	10844	TUBGCP2	tubulin gamma complex associated protein 2	-0.242959	0.0220518	-0.825893	-0.867481	-0.132012
ENSG00000235245				0.737128	0.0114608	0.1559	-0.576453	1.00654
ENSG00000198546	118472	ZNF511	zinc finger protein 511	0.762396	1.0053	-0.0291375	-0.203353	1.09181
ENSG00000127884	1892	ECHS1	enoyl-CoA hydratase, short chain 1	-0.17775	0.747407	-0.448902	-1.12627	0.107273
ENSG00000148832	196743	PAOX	polyamine oxidase	0.328623	-3.94379	0.0245201	-1.43795	0.394707
ENSG00000148824	92170	MTG1	mitochondrial ribosome associated GTPase 1	-0.0823979	-0.659086	0.465835	-1.78686	0.730505
ENSG00000203772	503542	SPRN	shadow of prion protein	-0.468823	-1.40748	-1.05733	-2.53586	-0.300765
ENSG00000214279	619207	SCART1	scavenger receptor family member expressed on T cells 1	1.59778	3.02036	1.33198	1.12127	0.785861
ENSG00000230724				-0.905574	-1.09983	-0.0309484	-0.213039	-0.272119
ENSG00000177951	51272	BET1L	Bet1 golgi vesicular membrane trafficking protein like	0.261916	-0.640044	0.000431467	-0.234601	0.116664
ENSG00000177963	60626	RIC8A	RIC8 guanine nucleotide exchange factor A	-0.369002	-0.511493	-0.349605	-0.303028	0.104796
ENSG00000142082	23410	SIRT3	sirtuin 3	0.495448	0.769529	0.530827	0.90791	1.29406
ENSG00000185627	5719	PSMD13	proteasome 26S subunit, non-ATPase 13	0.271743	0.766284	0.0287352	0.755088	0.978218
ENSG00000142102	80162	PGGHG	protein-glucosylgalactosylhydroxylysine glucosidase	-0.306341	0.0114156	1.0678	0.0894961	0.302317
ENSG00000185201	10581	IFITM2	interferon induced transmembrane protein 2	-7.56462	-4.40438	-6.13213	-3.84581	-2.57898
ENSG00000185885	8519	IFITM1	interferon induced transmembrane protein 1	-1.43802	-0.96001	2.72557	-1.34346	-0.770987
ENSG00000251661				0.026864	0.78141	1.57394	-0.464344	1.42628
ENSG00000142089	10410	IFITM3	interferon induced transmembrane protein 3	-0.629112	-1.69885	0.736108	0.00686344	0.435837
ENSG00000182272	338707	B4GALNT4	beta-1,4-N-acetyl-galactosaminyltransferase 4	2.56743	0.949803	2.37244	0.924497	2.70029
ENSG00000184363	11187	PKP3	plakophilin 3	0.803667	4.99112	4.8448	3.31339	2.92385
ENSG00000185187	59307	SIGIRR	single Ig and TIR domain containing	-0.261845	0.772593	0.194081	-3.07781	-0.279409
ENSG00000185101	338440	ANO9	anoctamin 9	-4.81229	-4.43117	-3.64255	-4.82451	-4.11502
ENSG00000174915	81490	PTDSS2	phosphatidylserine synthase 2	-0.300857	0.124712	-0.588038	-0.199767	0.203192
ENSG00000023191	6050	RNH1	ribonuclease/angiogenin inhibitor 1	-0.114413	-5.0722e-05	-0.33854	-0.0271898	0.347714
ENSG00000174775	3265	HRAS	HRas proto-oncogene, GTPase	-0.399209	0.142148	-0.576006	0.170846	0.588904
ENSG00000161328	115399	LRRC56	leucine rich repeat containing 56	-1.85206	-0.65377	0.52551	-2.26126	-0.138175
ENSG00000185522	256329	LMNTD2	lamin tail domain containing 2	-0.917871	-0.941379	-0.00938565	-1.75983	-0.484943
ENSG00000254815	692247	LMNTD2-AS1	LMNTD2 antisense RNA 1	-1.36121	-1.99417	-0.718744	-2.23656	-0.825368
ENSG00000099849	8045	RASSF7	Ras association domain family member 7	-0.551962	-0.126078	-0.868509	-0.520234	0.0617867
ENSG00000247095	100506211	MIR210HG	MIR210 host gene	0.523261	-2.6768	-1.97277	-0.986828	1.15017
ENSG00000070047	57661	PHRF1	PHD and ring finger domains 1	-0.398764	0.0274534	-0.535688	-0.369405	0.0142779
ENSG00000185507	3665	IRF7	interferon regulatory factor 7	-1.25171	-0.459249	1.31405	-2.11638	-4.6823
ENSG00000099834	53841	CDHR5	cadherin related family member 5	0.777738	1.35907	1.00982	2.00785	1.99292
ENSG00000069696	1815	DRD4	dopamine receptor D4	0.556239	-0.363727	0.632016	0.332849	1.25475
ENSG00000177030	10522	DEAF1	DEAF1 transcription factor	-0.0143235	0.318275	-0.599507	-0.349568	0.0612755
ENSG00000177106	64787	EPS8L2	EPS8 like 2	-0.420169	0.0302054	-0.914149	-0.607715	0.196058
ENSG00000177042	283232	TMEM80	transmembrane protein 80	-0.276539	0.395513	-0.486573	-1.19225	0.561417
ENSG00000269915				0.425593	0.379283	-0.526716	-0.174609	0.735934
ENSG00000177156	6888	TALDO1	transaldolase 1	-1.0745	0.386248	0.812298	0.0287256	0.329446
ENSG00000177225	347862	GATD1	glutamine amidotransferase like class 1 domain containing 1	0.0288865	0.261728	-0.827093	-0.655594	0.542866
ENSG00000255284	171391	LOC171391	uncharacterized LOC171391	0.030134	1.87462	0.556261	0.833419	0.739488
ENSG00000177236				-0.74167	1.31256	-0.605412	-0.723711	-0.389642
ENSG00000255142				-2.36973	1.19263	0.596906	-0.202276	0.527509
ENSG00000177542	79751	SLC25A22	solute carrier family 25 member 22	-0.480112	0.122885	0.0367817	-0.502385	-0.368991
ENSG00000177595	55367	PIDD1	p53-induced death domain protein 1	-0.172539	0.537834	0.536213	0.0195856	1.0284
ENSG00000177600	6181	RPLP2	ribosomal protein lateral stalk subunit P2	0.521729	0.72597	-0.0130617	0.5076	0.466753
ENSG00000177666	57104	PNPLA2	patatin like phospholipase domain containing 2	-1.03583	-1.21251	-1.25581	-1.2009	-0.649701
ENSG00000177685	283229	CRACR2B	calcium release activated channel regulator 2B	-3.06419	3.03242	0.686801	-0.307756	-0.779088
ENSG00000177697	977	CD151	CD151 molecule (Raph blood group)	-1.26205	-0.563831	-1.98721	-1.04944	-0.696296
ENSG00000177700	5441	POLR2L	RNA polymerase II, I and III subunit L	-0.336219	0.212433	-0.615204	0.50745	-0.0315661
ENSG00000214063	7106	TSPAN4	tetraspanin 4	0.427897	0.879504	0.426159	0.741115	0.824089
ENSG00000250397				1.53587	1.4318	1.59955	1.51609	2.78321
ENSG00000177830	66005	CHID1	chitinase domain containing 1	-0.0135377	-0.50954	-0.0678257	0.239323	0.517571
ENSG00000183020	161	AP2A2	adaptor related protein complex 2 subunit alpha 2	-1.05965	0.311596	-0.684083	-0.386699	-0.0387953
ENSG00000078902	54472	TOLLIP	toll interacting protein	-0.228245	-0.0238185	-0.00845828	-0.186702	0.607972
ENSG00000255153	255512	TOLLIP-AS1	TOLLIP antisense RNA 1 (head to head)	2.81701	1.61748	1.74132	1.18106	3.23553
ENSG00000174672	9024	BRSK2	BR serine/threonine kinase 2	2.93691	-0.545412	2.68837	0.0391379	1.96413
ENSG00000182208	81532	MOB2	MOB kinase activator 2	0.0224778	-0.00912186	-0.718041	-0.247471	0.119978
ENSG00000184545	1850	DUSP8	dual specificity phosphatase 8	-1.31751	-2.93499	-3.36833	-3.95363	-1.54839
ENSG00000244242	402778	IFITM10	interferon induced transmembrane protein 10	-0.593366	1.3349	5.39458	2.7116	5.67453
ENSG00000117984	1509	CTSD	cathepsin D	0.767358	2.45548	2.16277	2.33105	3.7746
ENSG00000235027				0.460667	3.15732	2.34572	3.06979	3.99704
ENSG00000229512				1.31425	3.69143	2.59642	3.72137	4.43293
ENSG00000149043	90019	SYT8	synaptotagmin 8	1.43916	4.41117	3.82708	3.57095	7.63066
[truncated: 11,744 more rows]

## Sheet: normCounts
Supporting Information File 2: Normalised counts in human ccRCC cell lines and RPTEC cells
ENSEMBL	ENTREZ	Symbol	Genename	RCC4	769P	A498	786O	SLR22	RPTEC
ENSG00000227232	653635	WASH7P	WASP family homolog 7, pseudogene	268.487	290.31	159.702	278.771	221.483	227.769
ENSG00000237683				52.53	14.1818	315.256	17.1707	29.4716	29.3896
ENSG00000225972	100887749	MTND1P23	MT-ND1 pseudogene 23	23.3467	28.3636	18.6665	9.09035	27.6854	15.9193
ENSG00000225630	100652939	MTND2P28	MT-ND2 pseudogene 28	2463.07	1935.4	2594.64	1214.07	108.956	2060.94
ENSG00000237973	107075141	MTCO1P12	MT-CO1 pseudogene 12	849.651	850.074	808.88	306.042	869.858	1362.94
ENSG00000229344	107075310	MTCO2P12	MT-CO2 pseudogene 12	174.266	236.92	183.553	113.124	238.452	176.337
ENSG00000248527	106480796	MTATP6P1	MT-ATP6 pseudogene 1	21407.2	15826.1	21455	7100.57	26474.4	17876.2
ENSG00000198744	107075270	MTCO3P12	MT-CO3 pseudogene 12	140.08	140.15	122.369	42.4216	209.873	808.213
ENSG00000224956				17.51	31.7005	31.1108	44.4417	41.9747	35.5124
ENSG00000228327				37.5214	35.8716	49.7772	77.773	52.6916	45.3089
ENSG00000225880	79854	LINC00115	long intergenic non-protein coding RNA 115	33.3524	8.34224	15.5554	16.1606	26.7923	36.737
ENSG00000228794	643837	LINC01128	long intergenic non-protein coding RNA 1128	267.653	103.444	124.443	436.337	198.263	486.152
ENSG00000230699				172.598	25.0267	189.776	76.7629	137.534	112.66
ENSG00000223764	100130417	LINC02593	long intergenic non-protein coding RNA 2593	431.913	900.127	483.254	1165.58	837.707	79.5967
ENSG00000187634	148398	SAMD11	sterile alpha motif domain containing 11	693.729	1149.56	653.326	1295.88	3875.07	31.8387
ENSG00000188976	26155	NOC2L	NOC2 like nucleolar associated transcriptional repressor	2979.2	2974.01	3246.93	6312.74	3040.93	3404.29
ENSG00000187961	339451	KLHL17	kelch like family member 17	847.15	534.737	438.662	923.175	1361.05	904.954
ENSG00000187583	84069	PLEKHN1	pleckstrin homology domain containing N1	373.546	164.342	170.072	618.144	387.596	797.192
ENSG00000187642	84808	PERM1	PPARGC1 and ESRR induced regulator, muscle 1	92.5528	30.8663	32.1478	126.255	67.8739	144.499
ENSG00000272512				240.971	25.8609	32.1478	40.4015	64.3016	50.2072
ENSG00000188290	57801	HES4	hes family bHLH transcription factor 4	366.042	182.695	70.5177	167.666	174.15	440.843
ENSG00000187608	9636	ISG15	ISG15 ubiquitin like modifier	423.575	239.422	3545.59	946.406	539.419	1222.12
ENSG00000188157	375790	AGRN	agrin	26199.9	22024.3	23472	37188.6	30022.6	98663.2
ENSG00000217801	100288175	LOC100288175	uncharacterized LOC100288175	241.805	327.85	103.703	318.162	242.917	461.661
ENSG00000273443				20.8452	47.5507	23.8516	44.4417	33.0439	115.109
ENSG00000131591	54991	C1orf159	chromosome 1 open reading frame 159	707.904	603.144	523.698	914.085	794.839	675.96
ENSG00000272141				95.888	92.5988	31.1108	67.6726	65.1947	318.387
ENSG00000078808	51150	SDF4	stromal cell derived factor 4	6512.05	4337.96	5724.38	11289.2	7334.85	11569.7
ENSG00000176022	126792	B3GALT6	beta-1,3-galactosyltransferase 6	888.841	712.427	449.032	926.205	510.841	1204.97
ENSG00000184163	388581	C1QTNF12	C1q and TNF related 12	35.02	96.7699	43.5551	14.1405	11.61	26.9404
ENSG00000160087	118424	UBE2J2	ubiquitin conjugating enzyme E2 J2	1817.7	1044.45	869.027	1879.68	1238.7	2452.8
ENSG00000230415				22.5128	5.83957	30.0737	37.3714	48.2262	28.165
ENSG00000162572	6339	SCNN1D	sodium channel epithelial 1 subunit delta	208.452	64.2352	204.294	263.62	363.483	204.502
ENSG00000131584	116983	ACAP3	ArfGAP with coiled-coil, ankyrin repeat and PH domains 3	1069.78	1739.36	1925.76	1698.88	2170.18	2494.44
ENSG00000169972	126789	PUSL1	pseudouridine synthase like 1	336.859	301.155	290.367	464.618	261.672	389.412
ENSG00000127054	54973	INTS11	integrator complex subunit 11	2156.23	1811.93	1986.94	3368.48	2208.58	3046.72
ENSG00000240731				43.3581	34.2032	46.6661	62.6224	44.6539	78.3722
ENSG00000224051	80772	CPTP	ceramide-1-phosphate transfer protein	878.835	830.053	581.771	1362.54	1051.15	1317.63
ENSG00000169962	83756	TAS1R3	taste 1 receptor member 3	64.2033	28.3636	29.0367	22.2208	41.0816	22.0422
ENSG00000107404	1855	DVL1	dishevelled segment polarity protein 1	2127.05	3444.51	1528.57	2622.06	1587.89	3570.83
ENSG00000162576	54587	MXRA8	matrix remodeling associated 8	8463.16	376.235	521.624	178.777	262.565	2067.07
ENSG00000175756	54998	AURKAIP1	aurora kinase A interacting protein 1	2737.4	2205.69	1818.94	3852.29	2569.39	2745.48
ENSG00000221978	81669	CCNL2	cyclin L2	3174.31	1933.73	3296.7	4276.5	3923.29	7597.2
ENSG00000224870	148413	MRPL20-AS1	MRPL20 antisense RNA 1	379.383	503.871	381.625	716.117	513.52	636.774
ENSG00000242485	55052	MRPL20	mitochondrial ribosomal protein L20	933.032	1036.11	923.989	1893.82	964.524	1315.18
ENSG00000272455				40.8566	45.0481	102.665	64.6425	51.7985	78.3722
ENSG00000160072	83858	ATAD3B	ATPase family AAA domain containing 3B	1013.08	874.266	901.175	1854.43	1047.58	2400.15
ENSG00000197785	55210	ATAD3A	ATPase family AAA domain containing 3A	1541.71	1872.83	1359.54	2658.42	1285.14	1901.75
ENSG00000160075	29101	SSU72	SSU72 homolog, RNA polymerase II CTD phosphatase	1861.9	1350.61	1693.46	2583.68	1482.51	2452.8
ENSG00000272106				40.0228	20.8556	30.0737	86.8633	102.704	66.1265
ENSG00000197530	142678	MIB2	mindbomb E3 ubiquitin protein ligase 2	622.022	526.395	690.659	1127.2	1207.44	1411.92
ENSG00000248333	984	CDK11B	cyclin dependent kinase 11B	656.208	691.571	612.882	1274.67	844.852	810.662
ENSG00000189339	728661	SLC35E2B	solute carrier family 35 member E2B	723.746	785.839	727.992	2081.69	1787.94	2357.29
ENSG00000269737				21.679	13.3476	15.5554	22.2208	33.937	20.8176
ENSG00000008128	728642	CDK11A	cyclin dependent kinase 11A	20.0114	13.3476	26.9627	41.4116	26.7923	28.165
ENSG00000268575				38.3552	57.5614	13.4813	53.532	48.2262	55.1054
ENSG00000227775				170.097	196.877	183.553	90.9035	72.3393	106.537
ENSG00000215790	9906	SLC35E2A	solute carrier family 35 member E2A	32.5186	93.4331	55.9994	94.9436	41.9747	106.537
ENSG00000008130	65220	NADK	NAD kinase	1565.89	1639.25	1632.28	1691.81	1542.35	2691.59
ENSG00000078369	2782	GNB1	G protein subunit beta 1	8547.38	8662.58	6309.26	18837.2	9960.5	20041.2
ENSG00000178821	339456	TMEM52	transmembrane protein 52	42.5243	6.67379	30.0737	14.1405	15.1823	6.12283
ENSG00000067606	5590	PRKCZ	protein kinase C zeta	273.489	188.535	259.256	212.108	321.508	497.174
ENSG00000182873	100506504	PRKCZ-AS1	PRKCZ antisense RNA 1	50.0285	47.5507	41.481	76.7629	55.3708	107.762
ENSG00000162585	199990	FAAP20	FA core complex associated protein 20	812.964	579.785	620.141	1390.82	1225.3	1387.43
ENSG00000157933	6497	SKI	SKI proto-oncogene	1202.35	986.887	653.326	1674.64	805.556	2844.67
ENSG00000116151	79906	MORN1	MORN repeat containing 1	68.3723	90.9304	198.072	239.379	334.904	99.1898
ENSG00000269896	100129534	LOC100129534	small nuclear ribonucleoprotein polypeptide N pseudogene	24.1805	23.3583	46.6661	22.2208	83.9493	28.165
ENSG00000157916	11079	RER1	retention in endoplasmic reticulum sorting receptor 1	2679.86	2198.18	2272.12	3784.61	2666.73	3903.91
ENSG00000157911	5192	PEX10	peroxisomal biogenesis factor 10	516.128	373.732	285.182	898.934	425.998	487.377
ENSG00000157881	55229	PANK4	pantothenate kinase 4 (inactive)	496.95	450.481	360.885	718.137	589.432	693.104
ENSG00000157870	127281	PRXL2B	peroxiredoxin like 2B	722.912	428.791	478.069	561.581	928.801	1273.55
ENSG00000130762	27237	ARHGEF16	Rho guanine nucleotide exchange factor 16	298.504	425.454	384.736	171.707	317.043	90.6178
ENSG00000162591	1953	MEGF6	multiple EGF like domains 6	5331.38	2139.78	7441.69	2780.64	10032.8	2249.53
ENSG00000158109	127262	TPRG1L	tumor protein p63 regulated 1 like	590.337	515.55	794.361	1302.95	826.99	2583.83
ENSG00000116213	49856	WRAP73	WD repeat containing, antisense to TP73	730.417	467.165	381.625	639.354	663.557	623.304
ENSG00000227372	57212	TP73-AS1	TP73 antisense RNA 1	386.054	699.914	640.881	506.029	584.966	1038.43
ENSG00000235169	388588	SMIM1	small integral membrane protein 1 (Vel blood group)	29.1833	32.5347	64.2956	26.261	29.4716	26.9404
ENSG00000130764	57470	LRRC47	leucine rich repeat containing 47	1342.43	1020.26	961.322	1690.8	1236.91	1263.75
ENSG00000116198	9731	CEP104	centrosomal protein 104	1088.95	664.876	715.547	1171.64	813.594	1256.4
ENSG00000169598	1677	DFFB	DNA fragmentation factor subunit beta	195.945	120.128	136.887	163.626	133.069	160.418
ENSG00000198912	339448	C1orf174	chromosome 1 open reading frame 174	660.377	478.844	455.254	922.165	479.583	649.02
ENSG00000236423	100133612	LINC01134	long intergenic non-protein coding RNA 1134	25.0143	30.0321	49.7772	33.3313	65.1947	24.4913
ENSG00000196581	55966	AJAP1	adherens junctions associated protein 1	222.627	41.7112	3.11108	387.855	2.67923	188.583
ENSG00000131697	261734	NPHP4	nephrocystin 4	499.452	330.353	337.033	720.157	962.738	701.676
ENSG00000069424	8514	KCNAB2	potassium voltage-gated channel subfamily A regulatory beta subunit 2	52.53	24.1925	1336.73	147.466	136.641	140.825
ENSG00000116251	6146	RPL22	ribosomal protein L22	5666.57	4266.22	3148.41	6636.96	3566.06	5936.69
ENSG00000158286	388591	RNF207	ring finger protein 207	597.841	486.352	1283.84	678.746	1097.59	1863.79
ENSG00000116237	23463	ICMT	isoprenylcysteine carboxyl methyltransferase	3873.88	3065.77	1757.76	4258.32	3557.13	3308.78
ENSG00000158292	387509	GPR153	G protein-coupled receptor 153	145.083	74.2459	242.664	99.9938	32.1508	349.001
ENSG00000097021	11332	ACOT7	acyl-CoA thioesterase 7	2708.21	1705.99	1796.13	4268.42	2156.78	2411.17
ENSG00000187017	83715	ESPN	espin	21.679	206.887	36.2959	63.6324	16.0754	8.57196
ENSG00000215788	8718	TNFRSF25	TNF receptor superfamily member 25	254.312	137.647	180.442	159.586	166.113	693.104
ENSG00000171680	57449	PLEKHG5	pleckstrin homology and RhoGEF domain containing G5	883.838	464.663	683.4	562.591	598.362	3498.58
ENSG00000162408	79707	NOL9	nucleolar protein 9	423.575	402.93	294.515	870.653	514.413	603.711
ENSG00000204859	3104	ZBTB48	zinc finger and BTB domain containing 48	231.799	198.545	246.812	552.491	334.011	601.262
ENSG00000162413	9903	KLHL21	kelch like family member 21	1441.66	1047.78	1408.28	1015.09	1421.78	2222.59
ENSG00000116273	148479	PHF13	PHD finger protein 13	683.723	794.181	579.697	1262.55	952.914	805.764
ENSG00000041988	90326	THAP3	THAP domain containing 3	446.922	241.925	289.33	487.849	363.483	412.678
ENSG00000007923	55735	DNAJC11	DnaJ heat shock protein family (Hsp40) member C11	1720.15	1397.32	1254.8	1808.98	1822.77	1929.91
ENSG00000171735	23261	CAMTA1	calmodulin binding transcription activator 1	521.965	497.197	286.219	786.82	548.35	1010.27
ENSG00000049245	9341	VAMP3	vesicle associated membrane protein 3	1728.49	1754.37	1728.72	3477.56	1779.9	4006.78
ENSG00000049246	8863	PER3	period circadian regulator 3	243.472	220.235	349.477	938.326	750.186	121.232
ENSG00000049249	3604	TNFRSF9	TNF receptor superfamily member 9	136.745	7.50801	134.813	243.419	20.5408	593.914
ENSG00000116288	11315	PARK7	Parkinsonism associated deglycase	4437.53	3798.22	3663.81	6792.51	4033.14	4841.93
ENSG00000116285	54206	ERRFI1	ERBB receptor feedback inhibitor 1	1791.86	729.111	2902.63	8166.16	3118.63	2589.96
ENSG00000142599	473	RERE	arginine-glutamic acid dipeptide repeats	2726.56	1588.36	2392.42	3902.79	3112.38	3185.09
ENSG00000074800	2023	ENO1	enolase 1	78286.3	65595.8	54573.4	151250	92592.5	65859.6
ENSG00000142583	6518	SLC2A5	solute carrier family 2 member 5	109.229	1.66845	125.48	46.4618	770.726	39.1861
ENSG00000180758	80045	GPR157	G protein-coupled receptor 157	234.3	45.0481	186.665	338.363	241.131	211.85
ENSG00000049239	9563	H6PD	hexose-6-phosphate dehydrogenase/glucose 1-dehydrogenase	2257.12	795.849	1580.43	1715.05	1861.17	3662.67
ENSG00000171621	80176	SPSB1	splA/ryanodine receptor domain and SOCS box containing 1	303.507	512.213	1287.99	1194.88	871.644	1244.16
ENSG00000188807	199953	TMEM201	transmembrane protein 201	969.72	545.582	444.884	884.794	787.695	668.613
ENSG00000171608	5293	PIK3CD	phosphatidylinositol-4,5-bisphosphate 3-kinase catalytic subunit delta	1236.54	384.577	341.181	1426.17	704.639	4333.74
ENSG00000231789	101929074	PIK3CD-AS2	PIK3CD antisense RNA 2	22.5128	32.5347	25.9256	41.4116	4.46539	25.7159
ENSG00000171603	22883	CLSTN1	calsyntenin 1	8203.01	12026.2	2199.53	10324.6	8800.39	19346.9
ENSG00000178585	56998	CTNNBIP1	catenin beta interacting protein 1	331.022	357.882	125.48	416.136	145.572	694.329
ENSG00000162441	84328	LZIC	leucine zipper and CTNNBIP1 domain containing	333.524	371.23	172.146	724.198	367.055	401.657
ENSG00000173614	64802	NMNAT1	nicotinamide nucleotide adenylyltransferase 1	217.624	247.764	119.258	397.955	150.037	405.331
ENSG00000130939	10277	UBE4B	ubiquitination factor E4B	1972.79	1774.39	1403.09	2506.92	1731.68	1833.17
ENSG00000054523	23095	KIF1B	kinesin family member 1B	1745.16	1424.02	913.619	2010.99	1872.78	2092.78
ENSG00000142657	5226	PGD	phosphogluconate dehydrogenase	4175.72	4466.43	15419.5	6401.62	6694.51	5743.21
ENSG00000175279	378708	CENPS	centromere protein S	41.6905	80.0855	63.2585	113.124	85.7355	40.4107
ENSG00000160049	1676	DFFA	DNA fragmentation factor subunit alpha	1323.26	1376.47	1058.8	1772.62	1084.2	1634.79
ENSG00000142655	5195	PEX14	peroxisomal biogenesis factor 14	620.354	612.32	574.512	1037.31	800.198	1076.39
ENSG00000130940	54897	CASZ1	castor zinc finger 1	153.421	145.989	111.999	333.313	73.2324	131.028
ENSG00000120948	23435	TARDBP	TAR DNA binding protein	4266.6	4325.45	3429.44	5996.6	3937.58	3398.17
ENSG00000009724	10747	MASP2	mannan binding lectin serine peptidase 2	20.8452	3.33689	12.4443	24.2409	33.937	53.8809
ENSG00000116649	6723	SRM	spermidine synthase	2658.18	1985.45	2307.38	4715.87	2383.63	3491.24
ENSG00000171824	5394	EXOSC10	exosome component 10	1247.38	1427.36	986.211	2515	1382.48	1747.45
ENSG00000198793	2475	MTOR	mechanistic target of rapamycin kinase	2380.53	1930.39	2056.42	3928.04	2397.02	3316.12
ENSG00000120942	29914	UBIAD1	UbiA prenyltransferase domain containing 1	938.869	326.181	367.107	723.188	680.525	699.227
ENSG00000132879	93611	FBXO44	F-box protein 44	592.838	402.096	404.44	289.881	1218.16	699.227
ENSG00000116663	26270	FBXO6	F-box protein 6	226.796	4.17112	109.925	45.4517	137.534	140.825
ENSG00000116670	10459	MAD2L2	mitotic arrest deficient 2 like 2	822.136	438.802	669.918	2164.51	1523.59	735.964
ENSG00000162490	374946	DRAXIN	dorsal inhibitory axon guidance protein	85.0485	8.34224	0	0	19.6477	78.3722
ENSG00000177674	57085	AGTRAP	angiotensin II receptor associated protein	314.346	932.662	1387.54	442.397	459.935	901.28
ENSG00000177000	4524	MTHFR	methylenetetrahydrofolate reductase	421.907	803.357	1420.72	2188.75	1871	416.352
ENSG00000011021	1185	CLCN6	chloride voltage-gated channel 6	502.787	495.529	572.438	1335.27	1001.14	662.49
ENSG00000116685	90231	KIAA2013	KIAA2013	2551.46	1147.89	1421.76	2741.24	2434.53	2304.63
ENSG00000083444	5351	PLOD1	procollagen-lysine,2-oxoglutarate 5-dioxygenase 1	8264.72	4448.91	8154.13	10852.9	8574.44	22426.7
ENSG00000116688	9927	MFN2	mitofusin 2	3010.88	3763.18	3271.81	4754.25	3820.59	4243.12
ENSG00000116691	60672	MIIP	migration and invasion inhibitory protein	506.122	660.705	661.622	1275.68	616.224	661.265
ENSG00000048707	55187	VPS13D	vacuolar protein sorting 13 homolog D	973.055	700.748	1717.31	1722.12	1851.35	1818.48
ENSG00000162496	9249	DHRS3	dehydrogenase/reductase 3	11.6733	1192.94	4971.5	229.279	1375.34	840.052
ENSG00000116731	7799	PRDM2	PR/SET domain 2	818.801	427.957	466.661	667.635	616.224	1268.65
ENSG00000189337	23254	KAZN	kazrin, periplakin interacting protein	1508.36	911.806	447.995	2737.2	1624.51	1899.3
ENSG00000171729	55092	TMEM51	transmembrane protein 51	820.468	1016.92	567.253	1968.57	655.519	1865.01
ENSG00000142634	79180	EFHD2	EF-hand domain family member D2	2787.42	1585.86	3782.03	5060.29	4075.12	3425.11
ENSG00000132906	842	CASP9	caspase 9	381.051	176.855	195.998	531.28	476.011	391.861
ENSG00000116138	23341	DNAJC16	DnaJ heat shock protein family (Hsp40) member C16	400.228	372.064	347.403	835.302	541.205	776.374
ENSG00000197312	84301	DDI2	DNA damage inducible 1 homolog 2	670.383	636.513	809.917	915.095	746.613	866.992
ENSG00000116786	23207	PLEKHM2	pleckstrin homology and RUN domain containing M2	2388.03	1439.87	2267.97	3388.68	2723.89	3710.43
ENSG00000162461	284723	SLC25A34	solute carrier family 25 member 34	9.1719	15.8502	65.3326	16.1606	82.1632	20.8176
ENSG00000233954	440567	UQCRHL	ubiquinol-cytochrome c reductase hinge protein like	1060.61	2067.21	999.692	1050.44	0	721.269
ENSG00000178715	441876	RPS16P1	ribosomal protein S16 pseudogene 1	35.8538	28.3636	4.1481	14.1405	23.22	25.7159
ENSG00000179743	729614	FLJ37453	uncharacterized LOC729614	51.6962	45.0481	40.444	81.8131	83.0563	73.4739
ENSG00000065526	23013	SPEN	spen family transcriptional repressor	2207.09	2455.12	2448.42	3323.03	1974.6	2947.53
ENSG00000116809	7709	ZBTB17	zinc finger and BTB domain containing 17	656.208	518.053	577.623	1163.56	865.393	1160.89
ENSG00000185519	348487	FAM131C	family with sequence similarity 131 member C	7.50428	30.0321	19.7035	69.6927	97.3455	55.1054
ENSG00000142627	1969	EPHA2	EPH receptor A2	4043.97	4263.72	5506.6	4897.68	4981.59	8025.8
ENSG00000227959				18.3438	25.0267	7.25918	40.4015	19.6477	39.1861
ENSG00000142632	128272	ARHGEF19	Rho guanine nucleotide exchange factor 19	148.418	0	385.773	233.319	199.156	168.99
ENSG00000204377				15.0086	12.5134	30.0737	24.2409	22.327	18.3685
ENSG00000132881	79363	CPLANE2	ciliogenesis and planar polarity effector 2	55.0314	55.893	83.999	127.265	60.7293	99.1898
ENSG00000037637	54455	FBXO42	F-box protein 42	749.594	468.834	505.031	943.376	891.292	1208.65
ENSG00000055070	26099	SZRD1	SUZ RNA binding domain containing 1	3773.82	4181.13	2314.64	5153.22	3463.36	4590.9
ENSG00000157191	55707	NECAP2	NECAP endocytosis associated 2	1382.46	1118.69	974.804	2409.95	1369.98	4457.42
ENSG00000080947	114819	CROCCP3	CROCC pseudogene 3	80.0457	73.4117	92.2952	152.516	129.496	220.422
ENSG00000219481	55672	NBPF1	NBPF member 1	1661.78	527.229	959.248	1970.59	1793.3	1740.11
ENSG00000215908	84809	CROCCP2	CROCC pseudogene 2	653.706	372.898	316.293	442.397	442.967	598.812
ENSG00000186301				57.5328	31.7005	119.258	34.3413	87.5216	75.923
ENSG00000058453	9696	CROCC	ciliary rootlet coiled-coil, rootletin	295.168	107.615	267.552	1024.18	781.443	963.733
ENSG00000186715	11223	MST1L	macrophage stimulating 1 like	25.0143	18.3529	83.999	20.2008	22.327	45.3089
ENSG00000159363	23400	ATP13A2	ATPase cation transporting 13A2	2099.53	808.363	844.138	1903.92	1428.92	4079.03
ENSG00000117118	6390	SDHB	succinate dehydrogenase complex iron sulfur subunit B	1701.8	1930.39	1346.06	2750.33	2209.48	1680.1
ENSG00000204362	400743	LINC02783	long intergenic non-protein coding RNA 2783	1070.61	112.62	211.553	148.476	88.4147	570.647
ENSG00000142623	29943	PADI1	peptidyl arginine deiminase 1	180.937	157.668	102.665	165.646	140.213	356.348
ENSG00000142619	51702	PADI3	peptidyl arginine deiminase 3	22.5128	271.123	149.332	54.5421	147.358	1.22457
ENSG00000179051	55920	RCC2	regulator of chromosome condensation 2	3346.91	4144.42	4577.43	4824.95	2872.14	3985.96
ENSG00000074964	55160	ARHGEF10L	Rho guanine nucleotide exchange factor 10 like	677.053	348.705	1114.8	870.653	1216.37	1677.65
ENSG00000179023	127707	KLHDC7A	kelch domain containing 7A	3256.02	1265.52	709.325	472.698	1556.64	1190.28
ENSG00000159423	8659	ALDH4A1	aldehyde dehydrogenase 4 family member A1	758.766	226.909	278.96	388.865	383.13	1038.43
ENSG00000169991	126917	IFFO2	intermediate filament family orphan 2	839.646	461.326	633.622	365.634	342.049	7663.33
ENSG00000272084				10.0057	23.3583	19.7035	10.1004	7.14462	42.8598
ENSG00000127481	23352	UBR4	ubiquitin protein ligase E3 component n-recognin 4	6272.75	6546.99	6594.44	8213.63	6149.74	9403.44
ENSG00000127463	23065	EMC1	ER membrane protein complex subunit 1	2738.23	1125.37	2039.83	7046.03	3683.05	3968.82
ENSG00000053372	51154	MRTO4	MRT4 homolog, ribosome maturation factor	2518.94	1806.93	1531.69	2755.39	1690.6	1572.34
ENSG00000053371	8574	AKR7A2	aldo-keto reductase family 7 member A2	1620.09	1298.89	577.623	1692.82	1888.86	1206.2
ENSG00000040487	54896	SLC66A1	solute carrier family 66 member 1	690.394	568.106	530.957	857.523	1045.79	699.227
ENSG00000077549	832	CAPZB	capping actin protein of muscle Z-line subunit beta	5858.34	7588.1	4443.65	12403.3	5195.03	12240.8
ENSG00000173436	440574	MICOS10	mitochondrial contact site and cristae organizing system subunit 10	65.8709	74.2459	82.962	74.7429	127.71	176.337
ENSG00000158747	4681	NBL1	NBL1, DAN family BMP antagonist	273.489	625.668	720.732	476.738	360.804	706.574
ENSG00000162542	255104	TMCO4	transmembrane and coiled-coil domains 4	597.007	465.497	583.845	726.218	679.632	418.801
ENSG00000169914	23252	OTUD3	OTU deubiquitinase 3	274.323	223.572	158.665	409.066	233.093	342.878
ENSG00000162545	55450	CAMK2N1	calcium/calmodulin dependent protein kinase II inhibitor 1	246.807	644.021	2211.97	1049.43	1342.3	1211.1
ENSG00000090432	79594	MUL1	mitochondrial E3 ubiquitin protein ligase 1	1108.13	820.042	1109.62	1962.5	1700.42	1567.44
ENSG00000158825	978	CDA	cytidine deaminase	11.6733	2.50267	19.7035	33.3313	2.67923	738.413
ENSG00000158828	65018	PINK1	PTEN induced kinase 1	657.042	263.615	361.922	1156.49	413.495	1264.98
ENSG00000117242	100861548	PINK1-AS	PINK1 antisense RNA	59.2004	43.3796	63.2585	58.5822	58.9432	139.6
ENSG00000244038	1650	DDOST	dolichyl-diphosphooligosaccharide--protein glycosyltransferase non-catalytic subunit	8930.1	5650.2	6952.22	13132.5	9980.15	11654.2
ENSG00000117245	57576	KIF17	kinesin family member 17	19.1776	85.925	82.962	17.1707	19.6477	45.3089
ENSG00000189410	400745	SH2D5	SH2 domain containing 5	905.517	646.523	987.248	565.622	558.174	715.146
ENSG00000127483	50809	HP1BP3	heterochromatin protein 1 binding protein 3	3059.25	2919.78	3205.44	5252.2	3224.9	4038.62
ENSG00000075151	8672	EIF4G3	eukaryotic translation initiation factor 4 gamma 3	1560.06	2081.39	1975.53	3211.92	1862.07	4758.66
ENSG00000117298	1889	ECE1	endothelin converting enzyme 1	2691.54	6079.82	7552.65	11892.2	5989.87	23695.3
ENSG00000227001				26.6819	20.8556	21.7775	30.3012	20.5408	18.3685
ENSG00000142794	84224	NBPF3	NBPF member 3	174.266	5.00534	183.553	176.757	293.823	150.622
ENSG00000076864	5909	RAP1GAP	RAP1 GTPase activating protein	215.957	1674.29	1190.5	154.536	1130.64	683.307
ENSG00000090686	84196	USP48	ubiquitin specific peptidase 48	1036.42	976.042	1209.17	1863.52	1318.18	1667.86
ENSG00000142798	3339	HSPG2	heparan sulfate proteoglycan 2	7566.82	1866.99	13619.2	16234.3	5489.75	79485.3
ENSG00000218510	29092	LINC00339	long intergenic non-protein coding RNA 339	221.793	141.818	107.851	221.198	222.376	53.8809
ENSG00000070831	998	CDC42	cell division cycle 42	3966.43	4962.8	2936.85	7296.52	3654.48	7013.09
ENSG00000184677	9923	ZBTB40	zinc finger and BTB domain containing 40	1486.68	982.715	1190.5	1546.37	1081.52	1367.84
ENSG00000133216	2048	EPHB2	EPH receptor B2	2751.57	1902.86	1189.47	3958.34	1982.63	9567.53
ENSG00000272796				29.1833	22.524	75.7028	28.2811	24.1131	611.058
ENSG00000004487	23028	KDM1A	lysine demethylase 1A	2403.04	2410.07	1432.13	3606.85	2018.36	2986.71
ENSG00000169641	7798	LUZP1	leucine zipper protein 1	2942.51	1780.23	1351.24	3044.26	1106.52	4949.69
ENSG00000261326				16.6762	23.3583	23.8516	37.3714	20.5408	57.5546
ENSG00000125944	10236	HNRNPR	heterogeneous nuclear ribonucleoprotein R	5079.57	4216.17	3975.95	7364.19	4400.2	3523.07
ENSG00000125945	80818	ZNF436	zinc finger protein 436	393.558	201.048	553.771	1102.96	549.243	467.784
ENSG00000249087	148898	ZNF436-AS1	ZNF436 antisense RNA 1	42.5243	40.0427	97.4804	150.496	78.5909	71.0248
ENSG00000204219	6920	TCEA3	transcription elongation factor A3	6.67047	15.8502	36.2959	36.3614	18.7546	60.0037
ENSG00000088280	55616	ASAP3	ArfGAP with SH3 domain, ankyrin repeat and PH domain 3	32.5186	8.34224	1561.76	943.376	435.822	709.023
ENSG00000007968	1870	E2F2	E2F transcription factor 2	275.157	276.962	305.922	336.343	351.873	14.6948
ENSG00000117318	3399	ID3	inhibitor of DNA binding 3, HLH protein	5865.01	3130.84	4491.36	2435.2	6439.09	1407.03
ENSG00000142676	6135	RPL11	ribosomal protein L11	14456.6	11834.3	10891.9	21873.4	10303.4	16524.3
ENSG00000011007	6924	ELOA	elongin A	1344.93	1007.74	1181.17	2953.35	1173.5	1927.47
ENSG00000057757	57095	PITHD1	PITH domain containing 1	693.729	567.272	713.473	1105.99	484.941	936.792
ENSG00000011009	11313	LYPLA2	lysophospholipase 2	1610.09	2456.79	2280.42	2027.15	1991.56	4485.58
ENSG00000117308	2582	GALE	UDP-galactose-4-epimerase	2280.47	2320.81	1834.5	3771.48	2549.74	1729.09
ENSG00000117305	3155	HMGCL	3-hydroxy-3-methylglutaryl-CoA lyase	513.626	1009.41	665.77	1211.04	951.128	983.326
ENSG00000179163	2517	FUCA1	alpha-L-fucosidase 1	1049.77	116.791	720.732	712.077	900.223	2474.85
ENSG00000189266	55629	PNRC2	proline rich nuclear receptor coactivator 2	928.863	638.181	633.622	1663.53	911.833	1553.97
ENSG00000188529	10772	SRSF10	serine and arginine rich splicing factor 10	1936.94	2264.08	2111.38	2597.82	1795.98	1749.9
ENSG00000142661	127294	MYOM3	myomesin 3	811.296	1816.1	1039.1	57.5722	0	731.065
ENSG00000185436	163702	IFNLR1	interferon lambda receptor 1	101.725	0	1.03703	132.315	174.15	79.5967
ENSG00000001460	90529	STPG1	sperm tail PG-rich repeat containing 1	182.604	73.4117	314.219	331.293	158.075	276.752
ENSG00000001461	57185	NIPAL3	NIPA like domain containing 3	1633.43	246.93	1637.46	524.21	350.98	1436.42
ENSG00000117602	11123	RCAN3	RCAN family member 3	273.489	2.50267	139.998	397.955	399.206	386.963
ENSG00000133226	10250	SRRM1	serine and arginine repetitive matrix 1	2594.81	2193.17	2774.04	4007.83	2802.48	2522.6
ENSG00000169504	25932	CLIC4	chloride intracellular channel 4	7607.67	2127.27	2264.86	9170.14	2839.99	17675.4
ENSG00000117614	25949	SYF2	SYF2 pre-mRNA splicing factor	736.253	714.095	815.102	748.439	731.431	854.747
ENSG00000117616	57035	RSRP1	arginine and serine rich protein 1	540.308	467.999	823.398	828.232	609.079	1421.72
ENSG00000183726	23585	TMEM50A	transmembrane protein 50A	2036.16	1484.92	2069.9	2144.31	2163.93	3238.98
ENSG00000204178	55219	MACO1	macoilin 1	647.036	485.518	385.773	529.26	595.683	843.725
ENSG00000157978	26119	LDLRAP1	low density lipoprotein receptor adaptor protein 1	508.624	232.748	617.03	919.135	488.514	411.454
ENSG00000162430	57190	SELENON	selenoprotein N	1819.37	507.208	1245.47	2149.36	1927.26	3219.38
ENSG00000117640	56181	MTFR1L	mitochondrial fission regulator 1 like	274.323	280.299	304.885	569.662	382.237	653.918
ENSG00000127423	79000	AUNIP	aurora kinase A and ninein interacting protein	171.765	95.1015	73.6288	190.897	64.3016	64.902
ENSG00000182749	164091	PAQR7	progestin and adipoQ receptor family member 7	384.386	55.893	21.7775	152.516	17.8616	602.486
ENSG00000117632	3925	STMN1	stathmin 1	4330.8	2744.6	1890.5	7368.23	4512.72	2418.52
ENSG00000158006	5051	PAFAH2	platelet activating factor acetylhydrolase 2	371.879	397.925	296.589	537.341	437.608	716.371
ENSG00000175087	149420	PDIK1L	PDLIM1 interacting kinase 1 like	51.6962	75.9144	120.295	126.255	108.956	55.1054
ENSG00000130695	64793	CEP85	centrosomal protein 85	528.635	256.941	858.657	1262.55	826.097	413.903
ENSG00000142669	83442	SH3BGRL3	SH3 domain binding glutamate rich protein like 3	5825.82	4116.89	3298.78	8535.84	3935.79	11122.7
ENSG00000158062	91544	UBXN11	UBX domain protein 11	357.704	538.908	914.656	1056.5	1247.63	677.185
ENSG00000117682	79947	DHDDS	dehydrodolichyl diphosphate synthase subunit	1389.96	602.309	929.174	1471.63	1112.78	1678.88
ENSG00000198830	3151	HMGN2	high mobility group nucleosomal binding domain 2	5684.91	4916.08	2670.34	11753.8	5630.86	1809.91
ENSG00000117676	6195	RPS6KA1	ribosomal protein S6 kinase A1	1038.09	1185.43	1706.94	2283.7	1094.02	2100.13
ENSG00000117713	8289	ARID1A	AT-rich interaction domain 1A	2348.84	2390.05	1921.61	4435.08	3045.4	3810.85
ENSG00000060642	55650	PIGV	phosphatidylinositol glycan anchor biosynthesis class V	262.65	253.604	311.108	492.899	359.91	532.686
ENSG00000204160	84243	ZDHHC18	zinc finger DHHC-type palmitoyltransferase 18	911.353	666.545	680.288	1197.91	805.556	1484.17
ENSG00000175793	2810	SFN	stratifin	10.8395	5809.53	4575.35	10.1004	27.6854	887.81
ENSG00000142751	54707	GPN2	GPN-loop GTPase 2	832.141	854.245	594.215	1054.48	732.324	968.631
ENSG00000198746	63906	GPATCH3	G-patch domain containing 3	378.549	445.475	359.848	536.33	375.986	295.12
ENSG00000090273	10726	NUDC	nuclear distribution C, dynein complex regulator	3604.56	6425.19	5374.9	6284.46	4675.26	4071.68
ENSG00000253368	388610	TRNP1	TMF1 regulated nuclear protein 1	1383.29	8229.62	2201.6	1987.76	2325.58	2048.7
ENSG00000090020	6548	SLC9A1	solute carrier family 9 member A1	769.606	550.588	927.1	1359.51	750.186	2095.23
ENSG00000142784	23038	WDTC1	WD and tetratricopeptide repeats 1	1374.12	475.507	712.436	1199.93	1252.99	1634.79
ENSG00000186501	84065	TMEM222	transmembrane protein 222	862.159	956.855	807.843	1337.29	833.242	1538.05
ENSG00000142765	84958	SYTL1	synaptotagmin like 1	7.50428	46.7165	35.2589	62.6224	8.93078	31.8387
ENSG00000142733	9064	MAP3K6	mitogen-activated protein kinase kinase kinase 6	626.191	256.107	557.919	1341.33	962.738	754.332
ENSG00000181773	2827	GPR3	G protein-coupled receptor 3	16.6762	34.2032	26.9627	14.1405	22.327	44.0843
ENSG00000158195	10163	WASF2	WASP family member 2	4534.25	4009.28	3194.04	7597.51	4378.76	5576.67
ENSG00000126705	27245	AHDC1	AT-hook DNA binding motif containing 1	350.2	835.892	1317.02	2720.03	1505.73	1654.39
ENSG00000126709	2537	IFI6	interferon alpha inducible protein 6	118.401	74.2459	5544.97	619.154	502.803	373.492
ENSG00000009780	199870	FAM76A	family with sequence similarity 76 member A	106.728	66.7379	99.5544	178.777	135.748	197.155
ENSG00000117758	23673	STX12	syntaxin 12	595.34	432.962	463.55	549.461	526.023	2376.88
ENSG00000117751	5511	PPP1R8	protein phosphatase 1 regulatory subunit 8	955.545	739.956	818.213	1430.21	822.525	1176.81
ENSG00000117748	6118	RPA2	replication protein A2	759.6	694.074	785.028	1703.94	668.022	831.48
ENSG00000130768	27293	SMPDL3B	sphingomyelin phosphodiesterase acid like 3B	5.00285	26.6952	8.2962	9.09035	0.893078	220.422
ENSG00000158156	55113	XKR8	XK related 8	538.641	146.823	403.403	420.176	556.388	444.517
ENSG00000158161	2140	EYA3	EYA transcriptional coactivator and phosphatase 3	1012.24	662.374	387.847	1126.19	835.921	1260.08
ENSG00000228589				20.8452	30.8663	18.6665	17.1707	16.0754	18.3685
ENSG00000126698	22826	DNAJC8	DnaJ heat shock protein family (Hsp40) member C8	2041.16	1961.26	1899.83	3934.1	1788.84	1887.06
ENSG00000130770	93974	ATP5IF1	ATP synthase inhibitory factor subunit 1	1385.79	2451.78	2032.57	2943.25	1975.49	3028.35
ENSG00000270605				13.3409	56.7272	17.6294	22.2208	75.0186	113.885
ENSG00000130766	83667	SESN2	sestrin 2	604.512	1815.27	1669.61	1353.45	700.173	2885.08
ENSG00000130772	54797	MED18	mediator complex subunit 18	506.956	402.096	432.439	708.037	319.722	504.521
ENSG00000204138	65979	PHACTR4	phosphatase and actin regulator 4	1700.97	1874.5	1315.98	2292.79	1845.1	1834.4
ENSG00000180198	1104	RCC1	regulator of chromosome condensation 1	2572.3	2058.03	2594.64	4032.07	2369.34	2037.68
ENSG00000242125	8420	SNHG3	small nucleolar RNA host gene 3	786.282	500.534	581.771	755.509	433.143	786.171
ENSG00000180098	54952	TRNAU1AP	tRNA selenocysteine 1 associated protein 1	441.919	534.737	317.33	808.031	322.401	503.296
ENSG00000197989	85028	SNHG12	small nucleolar RNA host gene 12	615.351	451.315	624.289	521.18	454.577	1604.18
ENSG00000221539	692212	SNORD99	small nucleolar RNA, C/D box 99	6.67047	4.17112	16.5924	16.1606	16.9685	23.2667
ENSG00000120656	6883	TAF12	TATA-box binding protein associated factor 12	277.658	686.566	401.329	813.081	238.452	570.647
ENSG00000188060	115273	RAB42	RAB42, member RAS oncogene family	1032.26	2.50267	314.219	240.389	1624.51	1612.75
ENSG00000162419	10691	GMEB1	glucocorticoid modulatory element binding protein 1	290.999	505.54	172.146	444.417	237.559	462.886
ENSG00000198492	51441	YTHDF2	YTH N6-methyladenosine RNA binding protein 2	2187.08	3239.29	1615.69	2332.18	1658.45	2778.54
ENSG00000159023	2035	EPB41	erythrocyte membrane protein band 4.1	582.833	5764.49	1289.02	974.687	937.732	1020.06
ENSG00000253304	399474	TMEM200B	transmembrane protein 200B	731.251	423.786	293.478	314.122	799.305	122.457
ENSG00000116350	6429	SRSF4	serine and arginine rich splicing factor 4	2387.2	3472.04	1955.83	3567.46	1726.32	1884.61
ENSG00000116353	51102	MECR	mitochondrial trans-2-enoyl-CoA reductase	751.262	729.946	286.219	608.043	532.275	685.757
ENSG00000060656	10076	PTPRU	protein tyrosine phosphatase receptor type U	93.3866	59.2299	587.993	552.491	1007.39	2040.13
ENSG00000186056	100129196	MATN1-AS1	MATN1 antisense RNA 1	15.0086	4.17112	44.5921	37.3714	13.3962	14.6948
ENSG00000162512	9672	SDC3	syndecan 3	5216.31	1772.73	1125.17	5033.02	1645.94	6680
ENSG00000134644	9698	PUM1	pumilio RNA binding family member 1	2237.94	4164.44	2160.12	3154.35	2396.13	3929.63
ENSG00000060688	9410	SNRNP40	small nuclear ribonucleoprotein U5 subunit 40	978.892	1885.35	731.103	1885.74	1377.13	786.171
ENSG00000121766	51538	ZCCHC17	zinc finger CCHC-type containing 17	449.423	887.614	382.662	895.904	820.739	892.708
ENSG00000121769	2170	FABP3	fatty acid binding protein 3	23.3467	35.8716	25.9256	19.1907	25.8993	62.4528
ENSG00000168528	347735	SERINC2	serine incorporator 2	474.437	639.85	1042.21	2434.19	2301.46	2114.82
ENSG00000142910	64129	TINAGL1	tubulointerstitial nephritis antigen like 1	8961.78	4489.79	120.295	3325.05	12601.3	6672.66
ENSG00000162517	553115	PEF1	penta-EF-hand domain containing 1	1520.87	2131.44	1230.95	2838.21	2500.62	1900.53
ENSG00000084636	1307	COL16A1	collagen type XVI alpha 1 chain	136.745	0.834224	143.109	131.305	5.35847	3148.36
ENSG00000121753	576	ADGRB2	adhesion G protein-coupled receptor B2	142.581	213.561	590.067	194.937	22.327	606.16
ENSG00000134668	90853	SPOCD1	SPOC domain containing 1	468.601	23.3583	197.035	261.6	70.5532	4537.01
ENSG00000184007	8073	PTP4A2	protein tyrosine phosphatase 4A2	3682.93	7957.66	3281.15	6276.38	2480.08	4071.68
ENSG00000121774	10657	KHDRBS1	KH RNA binding domain containing, signal transduction associated 1	5314.7	7184.33	3964.55	6428.9	4210.86	4005.55
ENSG00000121775	55116	TMEM39B	transmembrane protein 39B	372.713	451.315	274.812	654.505	279.533	373.492
ENSG00000025800	23633	KPNA6	karyopherin subunit alpha 6	2272.96	4367.16	1900.87	4076.52	2229.12	3678.59
ENSG00000084652	200081	TXLNA	taxilin alpha	3061.75	5447.48	3200.26	3992.68	2114.81	4868.87
ENSG00000160050	79140	CCDC28B	coiled-coil domain containing 28B	110.897	117.626	40.444	120.195	75.0186	282.875
ENSG00000160051	55721	IQCC	IQ motif containing C	56.699	159.337	85.0361	170.697	78.5909	67.3511
ENSG00000160055	56063	TMEM234	transmembrane protein 234	180.103	382.909	177.331	293.921	183.081	395.535
ENSG00000084623	8668	EIF3I	eukaryotic translation initiation factor 3 subunit I	6788.04	12208.9	4288.1	9231.75	5391.51	6706.94
ENSG00000116478	3065	HDAC1	histone deacetylase 1	2967.53	7041.68	2277.31	5616.82	2041.58	3932.08
ENSG00000175130	65108	MARCKSL1	MARCKS like 1	2092.86	9665.32	891.842	1968.57	2622.08	5266.86
ENSG00000225828	100128071	FAM229A	family with sequence similarity 229 member A	120.902	161.839	71.5547	63.6324	91.094	68.5757
ENSG00000160058	55108	BSDC1	BSD domain containing 1	1814.37	2853.88	1567.98	2058.46	2116.59	4323.94
ENSG00000160062	653121	ZBTB8A	zinc finger and BTB domain containing 8A	245.974	67.5721	80.888	117.164	109.849	123.681
ENSG00000176261	339487	ZBTB8OS	zinc finger and BTB domain containing 8 opposite strand	1343.27	902.63	502.957	780.76	619.796	729.841
ENSG00000162521	5928	RBBP4	RB binding protein 4, chromatin remodeling factor	7204.94	5912.14	2511.67	3408.88	3257.95	2454.03
ENSG00000162520	81493	SYNC	syncoilin, intermediate filament protein	889.674	0.834224	447.995	614.103	404.564	1110.68
ENSG00000162522	57648	KIAA1522	KIAA1522	12617.2	8617.53	2873.6	5324.92	2996.28	8760.54
ENSG00000134684	8565	YARS1	tyrosyl-tRNA synthetase 1	8553.21	6116.53	4712.24	7349.04	1874.57	4735.39
ENSG00000116497	64766	S100PBP	S100P binding protein	938.869	762.48	440.736	681.776	453.684	470.233
ENSG00000121900	113452	TMEM54	transmembrane protein 54	2577.3	895.956	613.919	1732.22	1342.3	935.568
ENSG00000116514	127544	RNF19B	ring finger protein 19B	1021.42	945.175	498.809	580.772	466.187	698.002
ENSG00000004455	204	AK2	adenylate kinase 2	9136.88	6739.69	2780.26	4763.34	3925.97	2963.45
ENSG00000142920	113451	AZIN2	antizyme inhibitor 2	160.925	107.615	98.5174	107.064	154.503	189.808
ENSG00000116525	55223	TRIM62	tripartite motif containing 62	290.999	288.641	160.739	358.564	262.565	568.198
ENSG00000160094	149076	ZNF362	zinc finger protein 362	391.89	362.053	96.4433	348.463	141.999	454.314
ENSG00000225313				28.3495	22.524	5.18513	20.2008	10.7169	30.6141
ENSG00000134686	1912	PHC2	polyhomeotic homolog 2	6053.45	5298.15	1755.68	3941.17	2244.31	6591.83
ENSG00000121903	7579	ZSCAN20	zinc finger and SCAN domain containing 20	250.977	268.62	93.3323	219.178	152.716	279.201
ENSG00000163866	113444	SMIM12	small integral membrane protein 12	1811.03	1349.77	851.398	1207	1032.4	1317.63
ENSG00000230163				32.5186	20.0214	9.33323	11.1104	21.4339	50.2072
ENSG00000241014	653160	GPR199P	G protein-coupled receptor 199, pseudogene	55.8652	141.818	70.5177	46.4618	49.1193	118.783
ENSG00000163867	9204	ZMYM6	zinc finger MYM-type containing 6	134.243	101.775	127.554	143.425	81.2701	159.193
ENSG00000197056	79830	ZMYM1	zinc finger MYM-type containing 1	226.796	208.556	170.072	290.891	125.924	99.1898
ENSG00000116560	6421	SFPQ	splicing factor proline and glutamine rich	8472.33	10655.5	6727.18	8818.65	7438.45	6267.33
ENSG00000146463	9202	ZMYM4	zinc finger MYM-type containing 4	2302.15	2571.08	1379.24	1821.1	1107.42	1609.08
ENSG00000229994	643343	RPL5P4	ribosomal protein L5 pseudogene 4	50.0285	74.2459	29.0367	63.6324	23.22	44.0843
ENSG00000142687	79932	KIAA0319L	KIAA0319 like	4369.99	4026.8	2495.08	3624.02	2654.23	3895.34
ENSG00000020129	23154	NCDN	neurochondrin	1645.11	2010.48	2114.49	1834.23	1287.82	2075.64
ENSG00000116819	339488	TFAP2E	transcription factor AP-2 epsilon	6.67047	10.8449	16.5924	13.1305	2.67923	18.3685
ENSG00000126067	5690	PSMB2	proteasome 20S subunit beta 2	5398.91	9236.52	5557.42	6994.52	4345.72	4227.2
ENSG00000142686	127703	C1orf216	chromosome 1 open reading frame 216	1363.28	891.785	651.252	970.647	774.299	630.651
ENSG00000092853	63967	CLSPN	claspin	1187.34	1373.13	759.102	1635.25	783.229	111.435
ENSG00000134698	192670	AGO4	argonaute RISC component 4	531.136	535.572	291.404	444.417	482.262	776.374
ENSG00000092847	26523	AGO1	argonaute RISC component 1	1561.72	1546.65	1106.51	1610	985.065	1098.44
ENSG00000126070	192669	AGO3	argonaute RISC catalytic component 3	474.437	532.235	260.293	660.565	250.955	484.928
ENSG00000116863	54936	ADPRS	ADP-ribosylserine hydrolase	2224.6	1677.62	1122.06	1577.68	1111.88	1802.56
ENSG00000054116	27095	TRAPPC3	trafficking protein particle complex 3	2503.93	2268.25	1628.13	1938.26	1264.6	2314.43
ENSG00000116871	55700	MAP7D1	MAP7 domain containing 1	5437.27	6319.24	5799.04	6626.86	3711.63	13335.5
ENSG00000054118	9967	THRAP3	thyroid hormone receptor associated protein 3	5131.26	6201.62	5409.12	7695.48	5348.64	6103.23
ENSG00000214193	79729	SH3D21	SH3 domain containing 21	1186.51	251.936	328.737	113.124	1051.15	1133.95
ENSG00000142694	55194	EVA1B	eva-1 homolog B	311.845	379.572	253.034	151.506	150.93	486.152
ENSG00000116883				299.337	76.7486	119.258	56.5622	215.232	232.667
ENSG00000196182	83931	STK40	serine/threonine kinase 40	2438.89	4541.51	1012.14	1690.8	823.418	1661.74
ENSG00000181817	84967	LSM10	LSM10, U7 small nuclear RNA associated	1371.62	1459.06	791.25	990.848	657.305	689.43
ENSG00000116885	127700	OSCP1	organic solute carrier partner 1	80.0457	138.481	125.48	175.747	125.031	186.134
ENSG00000116898	64960	MRPS15	mitochondrial ribosomal protein S15	2640.67	3700.62	1781.61	2715.99	1667.38	1420.5
ENSG00000233621	728431	LINC01137	long intergenic non-protein coding RNA 1137	129.24	180.192	109.925	116.154	69.6601	121.232
ENSG00000163874	80149	ZC3H12A	zinc finger CCCH-type containing 12A	660.377	530.566	297.626	332.303	224.163	1453.56
ENSG00000163875	64769	MEAF6	MYST/Esa1 associated factor 6	1212.36	1330.59	869.027	817.121	755.544	980.877
ENSG00000163877	79753	SNIP1	Smad nuclear interacting protein 1	470.268	489.689	438.662	563.602	297.395	475.131
ENSG00000134697	29889	GNL2	G protein nucleolar 2	2133.72	1213.8	1409.32	1654.44	1068.12	1218.44
ENSG00000116922	54955	C1orf109	chromosome 1 open reading frame 109	563.655	676.555	548.586	733.288	486.728	466.559
ENSG00000134690	55143	CDCA8	cell division cycle associated 8	3182.65	2333.32	1550.35	4116.92	2822.13	308.59
ENSG00000183317	284656	EPHA10	EPH receptor A10	14.1748	39.2085	10.3703	27.271	105.383	7.34739
ENSG00000185090	149175	MANEAL	mannosidase endo-alpha like	505.288	331.187	0	400.985	440.287	36.737
ENSG00000196449	79693	YRDC	yrdC N6-threonylcarbamoyltransferase domain containing	524.466	533.069	367.107	379.774	237.559	462.886
ENSG00000197982	127687	C1orf122	chromosome 1 open reading frame 122	1189.01	1065.3	1395.84	1252.45	915.405	1601.73
ENSG00000188786	4520	MTF1	metal regulatory transcription factor 1	928.863	767.486	803.694	854.493	511.734	870.666
ENSG00000204084	3633	INPP5B	inositol polyphosphate-5-phosphatase B	528.635	513.882	633.622	670.666	252.741	498.398
ENSG00000183431	10946	SF3A3	splicing factor 3a subunit 3	3906.4	4653.3	3298.78	3955.31	2007.64	2335.25
ENSG00000183386	2275	FHL3	four and a half LIM domains 3	689.56	451.315	374.366	435.327	315.257	1388.66
ENSG00000183520	51118	UTP11	UTP11 small subunit processome component	1238.21	1275.53	1388.58	1166.59	602.828	925.771
ENSG00000116954	64121	RRAGC	Ras related GTP binding C	1244.88	1344.77	1145.91	1215.08	886.826	827.806
ENSG00000228436	105378663	LOC105378663	uncharacterized LOC105378663	36.6876	10.8449	18.6665	16.1606	28.5785	17.1439
ENSG00000214114	26292	MYCBP	MYC binding protein	516.962	495.529	270.664	442.397	150.93	284.099
ENSG00000158315	54933	RHBDL2	rhomboid like 2	14.1748	1.66845	198.072	79.793	24.1131	35.5124
ENSG00000174574	79647	AKIRIN1	akirin 1	1312.42	2310.8	1781.61	1696.86	995.782	2071.96
ENSG00000168653	4725	NDUFS5	NADH:ubiquinone oxidoreductase subunit S5	4321.63	6149.9	4281.88	4260.34	2141.6	3917.38
ENSG00000127603	23499	MACF1	microtubule actin crosslinking factor 1	17816	23354.9	7155.47	11482.1	8708.4	22988.8
ENSG00000255103				2541.45	6094	1380.28	2116.03	1535.2	3362.66
ENSG00000182109				70.8738	49.2192	66.3696	7.07027	79.4839	85.7196
ENSG00000090621	8761	PABPC4	poly(A) binding protein cytoplasmic 4	6080.97	6734.69	4664.54	5565.31	2835.52	4477.01
ENSG00000084072	10450	PPIE	peptidylprolyl isomerase E	1545.05	1421.52	1006.95	713.087	857.355	1032.31
ENSG00000116985	656	BMP8B	bone morphogenetic protein 8b	917.19	427.957	70.5177	77.773	517.092	28.165
ENSG00000198754	64064	OXCT2	3-oxoacid CoA-transferase 2	39.189	10.8449	5.18513	5.05019	15.1823	6.12283
ENSG00000043514	54802	TRIT1	tRNA isopentenyltransferase 1	772.107	732.448	356.737	584.812	487.621	552.279
ENSG00000116990	4610	MYCL	MYCL proto-oncogene, bHLH transcription factor	176.768	12.5134	35.2589	76.7629	203.622	64.902
ENSG00000168389	84879	MFSD2A	major facilitator superfamily domain containing 2A	434.415	104.278	231.257	107.064	405.457	297.569
ENSG00000228477				15.8424	8.34224	12.4443	12.1205	12.5031	9.79652
ENSG00000131236	10487	CAP1	cyclase associated actin cytoskeleton regulatory protein 1	21132.9	20998.2	8320.05	17236.3	8445.84	28801.8
ENSG00000131238	5538	PPT1	palmitoyl-protein thioesterase 1	3220.17	1959.59	3161.89	3838.15	2202.33	1795.21
ENSG00000117000	6018	RLF	RLF zinc finger	1023.08	491.358	315.256	581.782	460.828	499.623
ENSG00000259943				61.7019	99.2726	62.2215	78.783	68.767	44.0843
ENSG00000084073	10269	ZMPSTE24	zinc metallopeptidase STE24	1498.35	2017.15	1915.39	1580.71	1374.45	1294.37
ENSG00000049089	1298	COL9A2	collagen type IX alpha 2 chain	17.51	1.66845	77.7769	292.911	15.1823	97.9652
ENSG00000084070	64744	SMAP2	small ArfGAP2	913.855	783.336	701.029	980.747	735.003	769.027
ENSG00000187801	65243	ZFP69B	ZFP69 zinc finger protein B	100.057	18.3529	107.851	117.164	46.4401	111.435
ENSG00000260920				41.6905	12.5134	58.0734	58.5822	26.7923	75.923
ENSG00000187815	339559	ZFP69	ZFP69 zinc finger protein	271.822	1.66845	130.665	31.3112	120.566	68.5757
ENSG00000164002	64789	EXO5	exonuclease 5	175.934	21.6898	114.073	192.917	145.572	126.13
ENSG00000117010	127396	ZNF684	zinc finger protein 684	50.8624	88.4277	37.3329	53.532	60.7293	41.6352
ENSG00000117016	9783	RIMS3	regulating synaptic membrane exocytosis 3	164.26	155.166	499.846	57.5722	334.011	497.174
ENSG00000272145				25.8481	16.6845	19.7035	11.1104	19.6477	18.3685
ENSG00000066136	4802	NFYC	nuclear transcription factor Y subunit gamma	1302.41	1994.63	1284.87	1065.59	1060.08	933.119
ENSG00000179862	163732	CITED4	Cbp/p300 interacting transactivator with Glu/Asp rich carboxy-terminal domain 4	57.5328	198.545	44.5921	45.4517	94.6663	1989.92
ENSG00000171793	1503	CTPS1	CTP synthase 1	2800.76	3103.31	2191.23	2295.82	1162.79	3234.08
ENSG00000171790	200172	SLFNL1	schlafen like 1	42.5243	24.1925	36.2959	19.1907	27.6854	102.863
ENSG00000010803	22955	SCMH1	Scm polycomb group protein homolog 1	1827.71	1065.3	1027.69	1480.72	1134.21	942.915
ENSG00000127129	1907	EDN2	endothelin 2	23.3467	57.5614	111.999	60.6023	83.0563	7164.93
ENSG00000127124	59269	HIVEP3	HIVEP zinc finger 3	270.988	255.272	161.776	278.771	478.69	738.413
ENSG00000198815	22887	FOXJ3	forkhead box J3	1467.5	1908.7	1283.84	1717.07	917.191	1184.15
ENSG00000127125	79717	PPCS	phosphopantothenoylcysteine synthetase	1082.28	1206.29	639.844	562.591	745.72	606.16
ENSG00000186409	728621	CCDC30	coiled-coil domain containing 30	55.8652	129.305	41.481	30.3012	56.2639	72.2494
ENSG00000171960	10465	PPIH	peptidylprolyl isomerase H	1155.66	1186.27	748.732	1108.01	509.054	417.577
ENSG00000065978	4904	YBX1	Y-box binding protein 1	28864	33705.1	13727.1	29502.2	13439	17935
ENSG00000117385	64175	P3H1	prolyl 3-hydroxylase 1	4105.68	1661.77	2979.37	5912.77	3111.48	6617.55
ENSG00000164008	79078	C1orf50	chromosome 1 open reading frame 50	270.154	236.92	130.665	214.128	123.245	298.794
ENSG00000228452				29.1833	16.6845	17.6294	23.2309	10.7169	30.6141
ENSG00000177868	374969	SVBP	small vasohibin binding protein	298.504	173.519	117.184	229.279	123.245	162.867
ENSG00000164010	114625	ERMAP	erythroblast membrane associated protein (Scianna blood group)	124.238	247.764	331.848	279.781	158.075	360.022
ENSG00000164011	51058	ZNF691	zinc finger protein 691	286.83	367.893	294.515	188.877	139.32	213.074
ENSG00000117394	6513	SLC2A1	solute carrier family 2 member 1	27375.6	2587.76	10864.9	21399.7	16651.4	24142.3
ENSG00000227533	440584	SLC2A1-AS1	SLC2A1 antisense RNA 1	74.209	15.8502	73.6288	79.793	73.2324	40.4107
ENSG00000117395	10969	EBNA1BP2	EBNA1 binding protein 2	3501.16	2409.24	2393.45	3056.38	1754.01	2054.82
ENSG00000117399	991	CDC20	cell division cycle 20	5584.02	7774.13	3522.77	13749.7	4326.96	679.634
ENSG00000066322	64834	ELOVL1	ELOVL fatty acid elongase 1	4967.83	3624.7	2433.9	3957.33	3050.75	4862.75
ENSG00000159479	112950	MED8	mediator complex subunit 8	1298.24	800.021	863.842	938.326	681.419	748.209
ENSG00000229431				14.1748	5.83957	15.5554	10.1004	9.82386	20.8176
ENSG00000198198	23334	SZT2	SZT2 subunit of KICSTOR complex	1470.84	1539.98	1355.39	1847.36	1036.86	1598.06
ENSG00000178922	81888	HYI	hydroxypyruvate isomerase (putative)	377.716	206.053	188.739	267.66	133.069	630.651
ENSG00000142949	5792	PTPRF	protein tyrosine phosphatase receptor type F	20341.6	6656.27	6447.18	13997.1	11826.1	26434.7
ENSG00000066135	9682	KDM4A	lysine demethylase 4A	1560.89	2054.69	1582.5	2054.42	1236.91	2276.47
ENSG00000236200				35.8538	30.0321	29.0367	58.5822	21.4339	20.8176
ENSG00000126091	6487	ST3GAL3	ST3 beta-galactoside alpha-2,3-sialyltransferase 3	617.853	432.128	323.552	401.995	375.093	445.742
ENSG00000117407	9048	ARTN	artemin	65.0371	25.8609	70.5177	837.322	36.6162	24.4913
ENSG00000117408	9670	IPO13	importin 13	3243.52	2657	3396.26	3052.34	4660.08	1839.3
ENSG00000132768	1802	DPH2	diphthamide biosynthesis 2	2529.78	1887.01	1672.72	1521.12	801.984	1276
ENSG00000117410	533	ATP6V0B	ATPase H+ transporting V0 subunit b	2444.73	3933.36	4716.39	2847.3	2519.37	2438.11
ENSG00000117411	8704	B4GALT2	beta-1,4-galactosyltransferase 2	4322.47	2652.83	2147.68	4418.92	2380.95	2986.71
ENSG00000159214	149473	CCDC24	coiled-coil domain containing 24	218.458	377.903	379.551	408.056	374.2	291.447
ENSG00000178028	55929	DMAP1	DNA methyltransferase 1 associated protein 1	990.565	1352.28	1048.43	1540.31	1019.9	1100.88
ENSG00000117419	79033	ERI3	ERI1 exoribonuclease family member 3	2722.39	2626.14	1534.8	2132.19	1581.64	1704.59
ENSG00000187147	55182	RNF220	ring finger protein 220	1149.82	1243.83	1196.73	1151.44	911.833	750.659
ENSG00000126106	79639	TMEM53	transmembrane protein 53	161.759	130.139	327.7	278.771	204.515	199.604
ENSG00000198520	339541	ARMH1	armadillo like helical domain containing 1	10.8395	7.50801	22.8146	6.06023	16.9685	25.7159
ENSG00000142945	11004	KIF2C	kinesin family member 2C	3227.68	2729.58	1729.76	4756.27	2732.82	226.545
ENSG00000142937	6202	RPS8	ribosomal protein S8	22950.6	22943.7	16361.1	21616.8	10048.9	18155.4
ENSG00000173846	1263	PLK3	polo like kinase 3	317.681	541.411	633.622	116.154	110.742	715.146
ENSG00000188396	343521	TCTEX1D4	Tctex1 domain containing 4	11.6733	46.7165	81.925	16.1606	27.6854	45.3089
ENSG00000222009	149478	BTBD19	BTB domain containing 19	476.105	923.486	1060.88	135.345	21.4339	564.525
ENSG00000070785	8891	EIF2B3	eukaryotic translation initiation factor 2B subunit gamma	811.296	544.748	384.736	717.127	326.867	438.394
ENSG00000126107	79654	HECTD3	HECT domain E3 ubiquitin protein ligase 3	2809.1	3072.45	2385.16	3093.75	2058.54	2340.14
ENSG00000126088	7389	UROD	uroporphyrinogen decarboxylase	4304.96	2944.81	3668.99	3031.13	2758.72	2471.17
ENSG00000132781	4595	MUTYH	mutY DNA glycosylase	315.18	653.197	490.513	465.628	344.728	220.422
ENSG00000132773	114034	TOE1	target of EGR1, exonuclease	389.389	566.438	465.624	434.317	312.577	228.994
ENSG00000070759	10420	TESK2	testis associated actin remodelling kinase 2	16.6762	15.8502	80.888	163.626	22.327	46.5335
ENSG00000236624				22.5128	71.7432	95.4063	93.9336	58.0501	63.6774
ENSG00000132763	25974	MMACHC	metabolism of cobalamin associated C	476.105	389.582	160.739	406.035	282.213	168.99
ENSG00000117450	5052	PRDX1	peroxiredoxin 1	17442.5	33451.5	22810.4	24802.5	11710.9	13578
ENSG00000117448	10327	AKR1A1	aldo-keto reductase family 1 member A1	3311.89	2745.43	3145.3	2616	2029.97	3251.22
ENSG00000132780	4678	NASP	nuclear autoantigenic sperm protein	4817.75	7036.68	4604.39	6233.96	3682.16	1653.16
ENSG00000159588	149483	CCDC17	coiled-coil domain containing 17	13.3409	26.6952	26.9627	54.5421	31.2577	25.7159
ENSG00000159592	60313	GPBP1L1	GC-rich promoter binding protein 1 like 1	2303.81	2986.52	1732.87	2882.65	1116.35	2571.59
ENSG00000159596	51249	TMEM69	transmembrane protein 69	720.411	743.293	416.884	567.642	351.873	394.31
ENSG00000197429	3652	IPP	intracisternal A particle-promoted polypeptide	442.753	286.973	244.738	285.841	212.553	240.015
ENSG00000230896				40.0228	20.0214	17.6294	11.1104	18.7546	15.9193
ENSG00000086015	23139	MAST2	microtubule associated serine/threonine kinase 2	3637.08	3147.53	2166.35	3559.38	1716.5	2954.88
ENSG00000117461	8503	PIK3R3	phosphoinositide-3-kinase regulatory subunit 3	123.404	529.732	444.884	559.561	448.325	789.845
ENSG00000117472	10103	TSPAN1	tetraspanin 1	168.429	2081.39	161.776	74.7429	90.2009	2171.15
ENSG00000085998	55624	POMGNT1	protein O-linked mannose N-acetylglucosaminyltransferase 1 (beta 1,2-)	4332.47	3746.5	4091.06	3413.93	2237.16	4789.27
ENSG00000085999	8438	RAD54L	RAD54 like	1123.14	1177.92	575.549	976.707	604.614	106.537
ENSG00000132128	10489	LRRC41	leucine rich repeat containing 41	5814.98	4551.52	2030.5	3638.16	1375.34	5081.95
ENSG00000173660	7388	UQCRH	ubiquinol-cytochrome c reductase hinge protein	3341.07	6101.51	2865.3	3309.9	58.9432	2707.51
ENSG00000117481	387338	NSUN4	NOP2/Sun RNA methyltransferase 4	1051.43	1118.69	941.619	858.533	878.789	786.171
ENSG00000117480	2166	FAAH	fatty acid amide hydrolase	216.79	339.529	663.696	49.4919	41.0816	180.011
ENSG00000079277	8569	MKNK1	MAPK interacting serine/threonine kinase 1	688.726	870.095	641.919	796.92	433.143	775.15
ENSG00000142961	148932	MOB3C	MOB kinase activator 3C	284.329	331.187	536.142	368.664	300.967	570.647
ENSG00000123472	64756	ATPAF1	ATP synthase mitochondrial F1 complex assembly factor 1	753.763	1303.06	546.512	847.422	746.613	521.665
ENSG00000159658	9813	EFCAB14	EF-hand calcium binding domain 14	3953.92	3522.09	3258.33	3590.69	2504.19	3661.45
ENSG00000225506				8.33809	15.8502	15.5554	32.3212	19.6477	31.8387
ENSG00000224805	100874253	LINC00853	long intergenic non-protein coding RNA 853	35.8538	18.3529	9.33323	15.1506	6.25155	6.12283
ENSG00000162366	10158	PDZK1IP1	PDZK1 interacting protein 1	2605.65	2801.32	3109	1104.98	2535.45	4539.46
ENSG00000123473	6491	STIL	STIL centriolar assembly protein	1222.36	1326.42	891.842	1411.02	957.38	246.138
ENSG00000162368	51727	CMPK1	cytidine/uridine monophosphate kinase 1	2514.77	3295.18	2063.68	2172.59	1732.57	2638.94
ENSG00000237424	84793	FOXD2-AS1	FOXD2 adjacent opposite strand RNA 1	133.409	106.781	110.962	132.315	91.987	78.3722
ENSG00000186564	2306	FOXD2	forkhead box D2	72.5414	70.0748	90.2212	59.5923	65.1947	61.2283
ENSG00000269113	388630	TRABD2B	TraB domain containing 2B	667.047	991.892	121.332	330.283	1172.61	1149.87
ENSG00000132122	54558	SPATA6	spermatogenesis associated 6	87.55	52.5561	129.628	107.064	194.691	115.109
ENSG00000185104	11124	FAF1	Fas associated factor 1	2140.39	2531.03	1782.65	2080.68	1374.45	1159.66
ENSG00000123080	1031	CDKN2C	cyclin dependent kinase inhibitor 2C	1926.93	314.502	1938.2	2764.48	4343.04	143.274
ENSG00000123091	26994	RNF11	ring finger protein 11	1725.98	1560	813.028	1760.5	753.758	2452.8
ENSG00000085831	22996	TTC39A	tetratricopeptide repeat domain 39A	242.638	94.2673	260.293	280.791	803.77	102.863
ENSG00000085832	2060	EPS15	epidermal growth factor receptor pathway substrate 15	1782.68	1428.19	1034.95	1677.67	938.625	1371.51
ENSG00000117859	114883	OSBPL9	oxysterol binding protein like 9	3857.2	4338.8	2575.97	3571.5	2611.36	2952.43
ENSG00000078618	4898	NRDC	nardilysin convertase	5080.4	4589.9	3699.07	4844.14	3143.63	3319.8
ENSG00000169213	5865	RAB3B	RAB3B, member RAS oncogene family	2410.54	1676.79	50.8142	1992.81	0.893078	6793.89
ENSG00000117862	51060	TXNDC12	thioredoxin domain containing 12	2975.86	2373.37	1429.02	2540.25	1470.9	2084.21
ENSG00000198841	112970	KTI12	KTI12 chromatin associated homolog	455.26	536.406	292.441	341.393	213.446	308.59
ENSG00000134717	91408	BTF3L4	basic transcription factor 3 like 4	1345.77	865.924	615.993	851.463	569.784	718.82
ENSG00000157077	9372	ZFYVE9	zinc finger FYVE-type containing 9	1046.43	526.395	391.995	806.011	606.4	641.672
ENSG00000154222	200014	CC2D1B	coiled-coil and C2 domain containing 1B	1759.34	2543.55	1511.98	1979.68	1569.14	2048.7
ENSG00000085840	4998	ORC1	origin recognition complex subunit 1	861.325	1337.26	988.285	901.964	487.621	74.6985
ENSG00000134748	84950	PRPF38A	pre-mRNA processing factor 38A	1259.89	1661.77	1075.39	1632.22	704.639	674.735
ENSG00000134744	23318	TUT4	terminal uridylyl transferase 4	1660.95	1645.92	771.547	1441.33	1243.16	882.912
ENSG00000162377	65260	COA7	cytochrome c oxidase assembly factor 7 (putative)	1073.11	1036.11	574.512	574.712	430.464	390.636
ENSG00000162378	79699	ZYG11B	zyg-11 family member B, cell cycle regulator	1241.54	894.288	443.847	932.266	684.991	620.855
ENSG00000121310	55268	ECHDC2	enoyl-CoA hydratase domain containing 2	433.581	1948.75	716.584	441.387	584.966	1421.72
ENSG00000116171	6342	SCP2	sterol carrier protein 2	1922.76	1754.37	1667.54	2108.96	1810.27	1633.57
ENSG00000157184	1376	CPT2	carnitine palmitoyltransferase 2	433.581	648.192	314.219	475.728	487.621	311.04
ENSG00000162384	54987	CZIB	CXXC motif containing zinc binding protein	872.164	819.208	622.215	1160.53	631.406	652.693
ENSG00000162385	4116	MAGOH	mago homolog, exon junction complex subunit	1158.99	1024.43	664.733	1053.47	432.25	415.128
ENSG00000226754	100507564	LOC100507564	uncharacterized LOC100507564	7.50428	19.1871	15.5554	19.1907	16.9685	9.79652
ENSG00000270172				57.5328	164.342	310.07	87.8734	91.094	94.2915
ENSG00000157193	7804	LRP8	LDL receptor related protein 8	713.741	1119.53	2235.83	1099.93	761.796	836.378
ENSG00000174332	148979	GLIS1	GLIS family zinc finger 1	731.251	0.834224	473.92	500.979	493.872	328.183
ENSG00000058804	55706	NDC1	NDC1 transmembrane nucleoporin	1488.35	2838.86	873.175	1360.52	866.286	423.7
ENSG00000058799	54432	YIPF1	Yip1 domain family member 1	603.678	554.759	604.586	750.459	603.721	597.588
ENSG00000081870	51668	HSPB11	heat shock protein family B (small) member 11	772.107	820.042	598.363	1077.71	635.872	352.675
ENSG00000116212	115353	LRRC42	leucine rich repeat containing 42	1576.73	1693.47	1023.54	2269.56	1169.93	1436.42
ENSG00000272091				27.5157	29.1978	20.7405	12.1205	48.2262	72.2494
ENSG00000116209	9528	TMEM59	transmembrane protein 59	2732.39	2545.22	3010.48	2328.14	2428.28	4480.68
ENSG00000116205	127428	TCEANC2	transcription elongation factor A N-terminal and central domain containing 2	386.054	295.315	200.146	329.273	271.496	247.362
ENSG00000212670				24.1805	10.0107	40.444	17.1707	17.8616	17.1439
ENSG00000248835				186.773	110.952	159.702	193.927	101.811	42.8598
ENSG00000215883	606495	CYB5RL	cytochrome b5 reductase like	220.959	141.818	192.887	195.947	129.496	68.5757
ENSG00000116221	51253	MRPL37	mitochondrial ribosomal protein L37	5784.13	4486.45	3102.78	4474.47	2950.73	2169.93
ENSG00000157216	23648	SSBP3	single stranded DNA binding protein 3	1143.99	700.748	1283.84	1851.4	847.531	1693.57
ENSG00000243725	7268	TTC4	tetratricopeptide repeat domain 4	31.6847	35.0374	40.444	25.251	23.22	19.593
ENSG00000162396	25973	PARS2	prolyl-tRNA synthetase 2, mitochondrial	298.504	629.839	265.478	279.781	192.012	145.723
ENSG00000116133	1718	DHCR24	24-dehydrocholesterol reductase	48149.1	39773.3	26665	37535.1	34598.7	30544.3
ENSG00000162402	23358	USP24	ubiquitin specific peptidase 24	3261.86	3326.88	1455.98	3329.09	1850.46	2232.38
ENSG00000162407	8613	PLPP3	phospholipid phosphatase 3	324.352	63.401	809.917	319.172	477.797	168.99
ENSG00000162409	5563	PRKAA2	protein kinase AMP-activated catalytic subunit alpha 2	822.136	484.684	223.997	226.249	483.155	453.089
ENSG00000162600	115209	OMA1	OMA1 zinc metallopeptidase	102.559	298.652	184.59	180.797	78.5909	83.2704
ENSG00000162601	114803	MYSM1	Myb like, SWIRM and MPN domains 1	923.86	1004.41	707.251	721.168	634.978	579.219
ENSG00000177606	3725	JUN	Jun proto-oncogene, AP-1 transcription factor subunit	4079.83	2039.68	2573.9	3104.86	2163.04	5552.18
ENSG00000232453	105378753	LINC02777	long intergenic non-protein coding RNA 2777	34.1862	4.17112	22.8146	15.1506	0.893078	15.9193
ENSG00000172456	55277	FGGY	FGGY carbohydrate kinase domain containing	427.744	297.818	254.071	138.375	268.816	276.752
ENSG00000134709	51361	HOOK1	hook microtubule tethering protein 1	336.859	1604.21	202.22	157.566	334.011	642.897
ENSG00000162604	83941	TM2D1	TM2 domain containing 1	391.056	573.112	513.327	425.226	422.426	766.578
ENSG00000132849	10207	PATJ	PATJ crumbs cell polarity complex component	933.866	7164.31	1790.94	1162.55	3096.3	1653.16
ENSG00000162607	7398	USP1	ubiquitin specific peptidase 1	1636.77	1615.89	946.804	1937.25	926.122	335.531
ENSG00000116641	85440	DOCK7	dedicator of cytokinesis 7	2333	1635.08	970.655	1604.95	1454.82	2084.21
ENSG00000125703	84938	ATG4C	autophagy related 4C cysteine peptidase	189.275	189.369	154.517	261.6	132.176	106.537
ENSG00000088035	29929	ALG6	ALG6 alpha-1,3-glucosyltransferase	222.627	328.684	191.85	174.737	108.062	101.639
ENSG00000142856	23421	ITGB3BP	integrin subunit beta 3 binding protein	301.839	373.732	238.516	343.413	141.106	110.211
ENSG00000203965	84455	EFCAB7	EF-hand calcium binding domain 7	103.392	166.845	147.258	124.235	124.138	82.0459
ENSG00000079739	5236	PGM1	phosphoglucomutase 1	3747.97	3054.93	2049.16	4196.71	3143.63	2798.13
ENSG00000185483	4919	ROR1	receptor tyrosine kinase like orphan receptor 1	1550.05	402.096	534.068	1088.82	617.117	2116.05
ENSG00000158966	57685	CACHD1	cache domain containing 1	700.4	138.481	86.0731	40.4015	126.817	668.613
ENSG00000162437	55225	RAVER2	ribonucleoprotein, PTB binding 2	570.325	415.443	298.663	359.574	395.634	131.028
ENSG00000162434	3716	JAK1	Janus kinase 1	10523.5	16328.3	6903.48	10966	5295.95	14339.7
ENSG00000162433	205	AK4	adenylate kinase 4	6026.77	648.192	979.989	3999.75	4752.07	4268.83
ENSG00000116675	9829	DNAJC6	DnaJ heat shock protein family (Hsp40) member C6	518.629	666.545	488.439	90.9035	183.974	516.767
ENSG00000116678	3953	LEPR	leptin receptor	83.3809	835.892	285.182	251.5	241.131	464.11
ENSG00000213625	54741	LEPROT	leptin receptor overlapping transcript	5681.58	4391.35	1972.42	1722.12	1974.6	7248.2
ENSG00000152763	79819	DNAI4	dynein axonemal intermediate chain 4	19.1776	221.903	139.998	112.114	43.7608	160.418
ENSG00000198160	57708	MIER1	MIER1 transcriptional regulator	829.64	1262.18	772.584	923.175	403.671	875.564
ENSG00000116704	23169	SLC35D1	solute carrier family 35 member D1	546.145	536.406	774.658	466.638	425.105	546.156
ENSG00000142864	26135	SERBP1	SERPINE1 mRNA binding protein 1	9380.35	14296.1	8943.3	13323.4	5509.4	7474.75
ENSG00000116717	1647	GADD45A	growth arrest and DNA damage inducible alpha	1410.81	682.395	1083.69	380.785	474.224	2940.18
ENSG00000172380	55970	GNG12	G protein subunit gamma 12	6361.13	5195.55	3213.74	6177.4	3142.74	7817.62
ENSG00000232284	100289178	GNG12-AS1	GNG12, DIRAS3 and WLS antisense RNA 1	20.8452	15.016	21.7775	16.1606	8.93078	37.9615
ENSG00000116729	79971	WLS	Wnt ligand secretion mediator	1014.75	833.389	1090.95	1402.94	1189.58	2989.16
ENSG00000024526	55635	DEPDC1	DEP domain containing 1	866.328	912.641	550.66	1534.25	792.16	62.4528
ENSG00000066557	55631	LRRC40	leucine rich repeat containing 40	621.188	704.085	227.108	563.602	400.992	388.187
ENSG00000116754	9295	SRSF11	serine and arginine rich splicing factor 11	3321.9	4319.61	2921.3	3339.19	2762.29	3306.33
ENSG00000118454	81573	ANKRD13C	ankyrin repeat domain 13C	908.852	865.924	703.103	1082.76	473.331	952.712
ENSG00000197568	11147	HHLA3	HERV-H LTR-associating 3	130.908	319.508	460.439	367.654	170.578	192.257
ENSG00000116761	1491	CTH	cystathionine gamma-lyase	35.8538	57.5614	466.661	425.226	62.5155	142.05
ENSG00000132485	9406	ZRANB2	zinc finger RANBP2-type containing 2	1117.3	1187.93	1378.21	1175.68	574.249	1193.95
ENSG00000172260	257194	NEGR1	neuronal growth regulator 1	110.897	2.50267	16.5924	162.616	26.7923	690.655
ENSG00000162620	127255	LRRIQ3	leucine rich repeats and IQ motif containing 3	50.8624	60.0641	24.8886	65.6525	34.83	11.0211
ENSG00000254685	8790	FPGT	fucose-1-phosphate guanylyltransferase	218.458	168.513	100.591	188.877	120.566	74.6985
ENSG00000116791	1429	CRYZ	crystallin zeta	3271.87	5917.15	4156.4	5288.56	2932.87	2334.02
ENSG00000162623	127253	TYW3	tRNA-yW synthesizing protein 3 homolog	564.489	1256.34	891.842	738.338	397.42	462.886
ENSG00000117054	34	ACADM	acyl-CoA dehydrogenase medium chain	848.818	2393.39	1126.21	985.798	1051.15	482.479
ENSG00000137955	5876	RABGGTB	Rab geranylgeranyltransferase subunit beta	770.44	1265.52	1182.21	934.286	844.852	983.326
ENSG00000226415				65.0371	61.7326	27.9997	79.793	59.8362	62.4528
ENSG00000142892	10026	PIGK	phosphatidylinositol glycan anchor biosynthesis class K	1043.1	1336.43	771.547	1801.91	796.626	952.712
ENSG00000226084	645441	RPL17P6	ribosomal protein L17 pseudogene 6	228.464	194.374	119.258	207.058	104.49	193.481
ENSG00000154027	26289	AK5	adenylate kinase 5	1373.28	9424.22	428.291	1798.88	739.469	709.023
ENSG00000036549	26009	ZZZ3	zinc finger ZZ-type containing 3	1205.69	1616.73	914.656	1402.94	563.532	1000.47
ENSG00000077254	23032	USP33	ubiquitin specific peptidase 33	1284.9	2022.99	1631.24	1715.05	902.009	1557.65
ENSG00000180488	374986	MIGA1	mitoguardin 1	655.374	934.331	506.068	560.571	527.809	748.209
ENSG00000235927	374987	NEXN-AS1	NEXN antisense RNA 1	59.2004	13.3476	21.7775	33.3313	8.0377	40.4107
ENSG00000162614	91624	NEXN	nexilin F-actin binding protein	1635.93	412.106	550.66	515.12	153.609	2921.81
ENSG00000162613	8880	FUBP1	far upstream element binding protein 1	2016.98	4435.57	3182.63	4565.37	1836.17	2915.69
ENSG00000162616	11080	DNAJB4	DnaJ heat shock protein family (Hsp40) member B4	338.526	397.09	1346.06	482.798	176.829	2035.23
ENSG00000137959	10964	IFI44L	interferon induced protein 44 like	40.0228	6.67379	5924.52	244.429	181.295	134.702
ENSG00000137965	10561	IFI44	interferon induced protein 44	39.189	124.299	3656.55	467.648	289.357	150.622
ENSG00000117114	23266	ADGRL2	adhesion G protein-coupled receptor L2	15.8424	3775.7	2420.42	2544.29	33.0439	1398.45
ENSG00000137941	79739	TTLL7	tubulin tyrosine ligase like 7	255.146	111.786	214.664	164.636	296.502	473.907
ENSG00000271576				17.51	46.7165	26.9627	26.261	24.1131	35.5124
ENSG00000142875	5567	PRKACB	protein kinase cAMP-activated catalytic subunit beta	566.99	772.491	648.141	821.161	657.305	886.585
ENSG00000117133	80135	RPF1	ribosome production factor 1 homolog	573.661	1014.42	529.92	900.954	344.728	553.504
ENSG00000174021	2787	GNG5	G protein subunit gamma 5	1808.53	2900.6	1487.09	2473.58	1216.37	2016.86
ENSG00000117151	1486	CTBS	chitobiase	194.278	292.813	223.997	199.988	295.609	268.18
ENSG00000117155	117178	SSX2IP	SSX family member 2 interacting protein	312.678	796.684	684.437	590.873	629.62	390.636
ENSG00000097096	84144	SYDE2	synapse defective Rho GTPase homolog 2	148.418	46.7165	59.1104	110.094	71.4462	83.2704
ENSG00000162642	148423	C1orf52	chromosome 1 open reading frame 52	386.054	463.828	474.957	442.397	242.917	646.57
ENSG00000142867	8915	BCL10	BCL10 immune signaling adaptor	742.924	616.491	575.549	676.726	386.703	1309.06
ENSG00000153904	23576	DDAH1	dimethylarginine dimethylaminohydrolase 1	1532.54	1268.02	339.107	1092.86	1039.54	2205.44
ENSG00000142871	3491	CCN1	cellular communication network factor 1	31223.6	5589.3	1409.32	4799.7	5092.33	30911.7
ENSG00000117174	54680	ZNHIT6	zinc finger HIT-type containing 6	1502.52	1497.43	911.545	915.095	547.457	1252.73
ENSG00000122417	57489	ODF2L	outer dense fiber of sperm tails 2 like	217.624	722.438	357.774	441.387	248.276	486.152
ENSG00000097033	51100	SH3GLB1	SH3 domain containing GRB2 like, endophilin B1	2317.99	2218.2	1706.94	2245.32	1324.43	3055.29
ENSG00000183291	9403	SELENOF	selenoprotein F	2174.57	3592.17	3315.37	2511.97	1671.84	2106.25
ENSG00000153936	9653	HS2ST1	heparan sulfate 2-O-sulfotransferase 1	597.007	686.566	503.994	811.061	577.821	555.953
ENSG00000143013	8543	LMO4	LIM domain only 4	1016.41	696.577	597.326	1554.45	822.525	1418.05
ENSG00000065243	5586	PKN2	protein kinase N2	1304.91	1917.05	1034.95	1808.98	929.694	1311.51
ENSG00000137947	2959	GTF2B	general transcription factor IIB	538.641	734.117	656.437	551.481	395.634	560.851
ENSG00000137944	56267	KYAT3	kynurenine aminotransferase 3	341.862	327.016	273.775	208.068	300.074	486.152
ENSG00000213516	494115	RBMXL1	RBMX like 1	512.793	378.738	277.923	304.022	140.213	335.531
ENSG00000117226	2635	GBP3	guanylate binding protein 3	691.228	82.5881	661.622	1325.17	1110.99	2214.01
ENSG00000117228	2633	GBP1	guanylate binding protein 1	35.02	813.368	926.063	628.244	93.7732	2185.85
ENSG00000234518				52.53	124.299	70.5177	69.6927	44.6539	37.9615
ENSG00000162645	2634	GBP2	guanylate binding protein 2	12.5071	976.042	288.293	79.793	122.352	558.402
ENSG00000197147	23507	LRRC8B	leucine rich repeat containing 8 VRAC subunit B	226.796	439.636	172.146	219.178	143.786	159.193
ENSG00000171488	84230	LRRC8C	leucine rich repeat containing 8 VRAC subunit C	387.721	138.481	155.554	269.68	38.4024	433.496
ENSG00000171492	55144	LRRC8D	leucine rich repeat containing 8 VRAC subunit D	1236.54	1041.11	1279.69	1112.05	1094.02	749.434
ENSG00000228175				38.3552	59.2299	75.7028	34.3413	30.3647	15.9193
ENSG00000162664	284695	ZNF326	zinc finger protein 326	1153.99	1267.19	915.693	1228.21	1124.39	939.242
ENSG00000233593	105378853	LINC02609	long intergenic non-protein coding RNA 2609	58.3666	65.9037	122.369	86.8633	126.817	0
ENSG00000122482	84146	ZNF644	zinc finger protein 644	915.522	1080.32	555.845	731.268	445.646	875.564
ENSG00000232393	646784	RPL5P6	ribosomal protein L5 pseudogene 6	75.0428	71.7432	59.1104	90.9035	64.3016	74.6985
ENSG00000097046	8317	CDC7	cell division cycle 7	523.632	706.587	416.884	538.351	341.156	133.478
ENSG00000069702	7049	TGFBR3	transforming growth factor beta receptor 3	117.567	195.208	111.999	94.9436	160.754	78.3722
ENSG00000189195	284697	BTBD8	BTB domain containing 8	9.1719	20.8556	16.5924	14.1405	14.2892	9.79652
ENSG00000069712				75.0428	108.449	82.962	62.6224	50.9054	77.1476
ENSG00000174842	11146	GLMN	glomulin, FKBP associated protein	151.753	135.978	88.1471	163.626	103.597	90.6178
ENSG00000122484	79871	RPAP2	RNA polymerase II associated protein 2	732.084	867.593	514.364	635.314	429.571	475.131
ENSG00000067208	7813	EVI5	ecotropic viral integration site 5	536.139	516.384	369.181	387.855	350.98	1224.57
ENSG00000122406	6125	RPL5	ribosomal protein L5	18853.3	25020.9	11690.4	21674.4	8171.66	14714.4
ENSG00000251795				11.6733	15.016	11.4073	18.1807	15.1823	31.8387
ENSG00000154511	388650	DIPK1A	divergent protein kinase domain 1A	634.529	30.0321	353.626	324.222	218.804	467.784
ENSG00000143033	22823	MTF2	metal response element binding transcription factor 2	706.236	961.86	546.512	747.429	478.69	509.419
ENSG00000117500	50999	TMED5	transmembrane p24 trafficking protein 5	1091.46	1851.14	1185.32	998.928	1339.62	1037.21
ENSG00000122483	343099	CCDC18	coiled-coil domain containing 18	234.3	340.363	247.849	572.692	211.659	134.702
ENSG00000223745				288.498	257.775	219.849	157.566	148.251	303.692
ENSG00000117505	1810	DR1	down-regulator of transcription 1	1245.71	1337.26	897.027	1862.51	715.356	1322.53
ENSG00000137942	54874	FNBP1L	formin binding protein 1 like	1527.54	2779.63	669.918	1673.63	715.356	2200.54
ENSG00000137936	8412	BCAR3	BCAR3 adaptor protein, NSP family member	1861.9	2133.11	1888.42	1451.43	517.985	3285.51
ENSG00000067334	30836	DNTTIP2	deoxynucleotidyltransferase terminal interacting protein 2	1882.74	1990.46	1747.39	1653.43	890.399	1276
ENSG00000023909	2730	GCLM	glutamate-cysteine ligase modifier subunit	982.227	1388.98	5989.86	1884.73	1538.77	897.606
ENSG00000137962	9411	ARHGAP29	Rho GTPase activating protein 29	4984.51	3708.96	6270.89	6514.75	3234.73	5023.17
ENSG00000236098				36.6876	5.83957	3.11108	28.2811	22.327	3.6737
ENSG00000117528	5825	ABCD3	ATP binding cassette subfamily D member 3	953.044	2272.43	1305.61	1862.51	988.637	829.031
ENSG00000117525	2152	F3	coagulation factor III, tissue factor	5795.81	19.1871	45.6291	163.626	95.5594	1076.39
ENSG00000224081	101928079	SLC44A3-AS1	SLC44A3 antisense RNA 1	109.229	25.8609	11.4073	6.06023	33.937	157.969
ENSG00000143036	126969	SLC44A3	solute carrier family 44 member 3	752.096	511.379	77.7769	116.154	302.753	541.258
ENSG00000117519	1266	CNN3	calponin 3	11838.4	11590.7	6107.04	10068.1	6437.31	23920.7
ENSG00000235501				257.647	171.016	121.332	181.807	144.679	609.834
ENSG00000172339	199857	ALG14	ALG14 UDP-N-acetylglucosaminyltransferase subunit	260.982	310.331	163.85	325.232	197.37	222.871
ENSG00000152078	148534	TLCD4	TLC domain containing 4	1206.52	1064.47	281.034	375.734	340.263	219.197
ENSG00000122481	25950	RWDD3	RWD domain containing 3	120.069	107.615	42.518	59.5923	66.9809	82.0459
ENSG00000228502				137.579	65.9037	40.444	60.6023	51.7985	60.0037
ENSG00000137970	653702	RPL7P9	ribosomal protein L7 pseudogene 9	72.5414	124.299	85.0361	135.345	59.8362	66.1265
ENSG00000117569	58155	PTBP2	polypyrimidine tract binding protein 2	209.286	353.711	148.295	277.761	138.427	203.278
ENSG00000188641	1806	DPYD	dihydropyrimidine dehydrogenase	322.684	1618.39	255.108	291.901	215.232	198.38
ENSG00000162627	51375	SNX7	sorting nexin 7	1104.8	1881.17	817.176	1374.66	857.355	902.505
ENSG00000156869	391059	FRRS1	ferric chelate reductase 1	90.8852	91.7646	203.257	195.947	115.207	44.0843
ENSG00000162688	178	AGL	amylo-alpha-1, 6-glucosidase, 4-alpha-glucanotransferase	503.621	1141.22	619.104	801.971	801.091	629.427
ENSG00000117620	23443	SLC35A3	solute carrier family 35 member A3	358.538	341.197	262.367	322.202	312.577	356.348
ENSG00000156875	64645	MFSD14A	major facilitator superfamily domain containing 14A	1285.73	2046.35	1832.42	1490.82	1048.47	1437.64
ENSG00000156876	163786	SASS6	SAS-6 centriolar assembly protein	186.773	288.641	155.554	343.413	197.37	93.067
ENSG00000122435	54482	TRMT13	tRNA methyltransferase 13 homolog	292.667	248.599	190.813	260.59	167.899	191.032
ENSG00000137992	1629	DBT	dihydrolipoamide branched chain transacylase E2	608.681	944.341	570.364	659.555	361.697	640.448
ENSG00000137996	8634	RTCA	RNA 3'-terminal phosphate cyclase	1009.74	1534.14	1188.43	1261.54	792.16	1365.39
ENSG00000079335	8556	CDC14A	cell division cycle 14A	32.5186	184.363	105.777	142.415	41.0816	117.558
ENSG00000162694	2135	EXTL2	exostosin like glycosyltransferase 2	393.558	372.898	219.849	477.748	242.024	374.717
ENSG00000162695	148867	SLC30A7	solute carrier family 30 member 7	410.234	851.742	732.14	616.124	394.74	773.925
ENSG00000117543	51611	DPH5	diphthamide biosynthesis 5	463.598	544.748	328.737	394.925	227.735	219.197
ENSG00000233184	102606465	LOC102606465	uncharacterized LOC102606465	72.5414	100.107	68.4437	133.325	39.2954	90.6178
ENSG00000170989	1901	S1PR1	sphingosine-1-phosphate receptor 1	329.355	2.50267	33.1848	839.342	1.78616	214.299
ENSG00000183298	730029	RPSAP19	ribosomal protein SA pseudogene 19	41.6905	41.7112	20.7405	42.4216	16.9685	17.1439
ENSG00000185946	55599	RNPC3	RNA binding region (RNP1, RRM) containing 3	150.086	281.133	229.183	180.797	172.364	307.366
ENSG00000198890	55170	PRMT6	protein arginine methyltransferase 6	1199.85	1470.74	885.619	1319.11	879.682	1076.39
ENSG00000162631	22854	NTNG1	netrin G1	688.726	126.802	218.812	1851.4	651.947	1640.92
ENSG00000134215	10451	VAV3	vav guanine nucleotide exchange factor 3	1355.77	7427.93	704.14	808.031	2131.78	139.6
ENSG00000085491	29957	SLC25A24	solute carrier family 25 member 24	1559.22	1637.58	1180.13	1129.22	926.122	1404.58
ENSG00000162636	284611	FAM102B	family with sequence similarity 102 member B	379.383	147.658	265.478	491.889	192.905	184.909
ENSG00000134186	55119	PRPF38B	pre-mRNA processing factor 38B	1460.83	1593.37	1553.46	1279.72	986.851	1187.83
ENSG00000116266	6814	STXBP3	syntaxin binding protein 3	547.813	838.395	714.51	710.057	460.828	770.252
ENSG00000121957	29899	GPSM2	G protein signaling modulator 2	804.626	1191.27	405.477	1463.55	714.462	203.278
ENSG00000121940	23155	CLCC1	chloride channel CLIC like 1	553.649	1052.79	649.178	648.445	535.847	603.711
ENSG00000085433	22911	WDR47	WD repeat domain 47	391.89	920.149	332.885	475.728	498.338	787.395
ENSG00000244716				410.234	385.411	212.59	378.764	198.263	318.387
ENSG00000197780	6884	TAF13	TATA-box binding protein associated factor 13	292.667	649.86	786.065	507.039	274.175	968.631
ENSG00000215717	56900	TMEM167B	transmembrane protein 167B	622.022	467.999	596.289	687.836	526.916	826.582
ENSG00000116299	57535	ELAPOR1	endosome-lysosome associated apoptosis and autophagy regulator 1	64.2033	236.085	561.031	48.4819	54.4778	47.758
ENSG00000031698	6301	SARS1	seryl-tRNA synthetase 1	4341.64	6194.95	6768.66	6607.67	2204.12	6214.67
ENSG00000143126	1952	CELSR2	cadherin EGF LAG seven-pass G-type receptor 2	1348.27	2997.37	5031.65	3231.11	756.437	3197.34
ENSG00000134222	84722	PSRC1	proline and serine rich coiled-coil 1	515.294	649.026	986.211	2240.27	1035.08	192.257
ENSG00000134243	6272	SORT1	sortilin 1	2172.91	543.914	12.4443	3496.75	32.1508	6273.45
ENSG00000143106	5686	PSMA5	proteasome 20S subunit alpha 5	2896.65	5183.03	4280.84	3798.75	2380.05	2945.08
ENSG00000162650	127002	ATXN7L2	ataxin 7 like 2	282.661	156.834	272.738	150.496	236.666	237.566
ENSG00000174151	284613	CYB561D1	cytochrome b561 family member D1	588.669	721.603	569.327	501.989	604.614	732.29
ENSG00000065135	2773	GNAI3	G protein subunit alpha i3	3747.97	3844.94	1451.84	4221.96	2096.95	3487.56
ENSG00000134183	2780	GNAT2	G protein subunit alpha transducin 2	18.3438	21.6898	23.8516	9.09035	20.5408	61.2283
ENSG00000116337	271	AMPD2	adenosine monophosphate deaminase 2	6244.4	2672.02	3850.47	5389.57	4060.83	4457.42
ENSG00000184371	1435	CSF1	colony stimulating factor 1	2909.99	1046.95	15513.9	11117.5	3789.33	3474.09
ENSG00000168710	10768	AHCYL1	adenosylhomocysteinase like 1	4175.72	10177.5	10214.7	6987.45	5412.95	3474.09
ENSG00000143093	85369	STRIP1	striatin interacting protein 1	1132.31	1318.91	1059.84	1337.29	893.971	1665.41
ENSG00000258634				97.5557	250.267	175.257	157.566	97.3455	138.376
ENSG00000116396	3749	KCNC4	potassium voltage-gated channel subfamily C member 4	250.143	236.085	85.0361	178.777	58.9432	966.182
ENSG00000162775	64783	RBM15	RNA binding motif protein 15	943.872	1065.3	1041.17	888.834	653.733	442.068
ENSG00000168679	9122	SLC16A4	solute carrier family 16 member 4	160.091	4139.42	1941.31	11.1104	263.458	1249.06
ENSG00000273373				13.3409	54.2245	29.0367	39.3915	18.7546	22.0422
ENSG00000134248	10542	LAMTOR5	late endosomal/lysosomal adaptor, MAPK and MTOR activator 5	840.48	1810.27	1111.69	918.125	861.82	982.101
ENSG00000121931	55791	LRIF1	ligand dependent nuclear receptor interacting factor 1	311.011	279.465	156.591	229.279	204.515	148.172
ENSG00000156171	128338	DRAM2	DNA damage regulated autophagy modulator 2	604.512	1067.81	422.069	653.495	372.414	431.047
ENSG00000134255	10390	CEPT1	choline/ethanolamine phosphotransferase 1	365.208	460.491	327.7	419.166	217.018	349.001
ENSG00000162777	79961	DENND2D	DENN domain containing 2D	419.406	1.66845	284.145	18.1807	9.82386	456.763
ENSG00000085465	5016	OVGP1	oviductal glycoprotein 1	172.598	333.689	23.8516	10.1004	32.1508	36.737
ENSG00000116455	79084	WDR77	WD repeat domain 77	1020.58	1553.32	789.176	960.547	584.073	862.094
ENSG00000116459	515	ATP5PB	ATP synthase peripheral stalk-membrane subunit b	4261.6	7812.5	2935.82	4902.73	3670.55	3092.03
ENSG00000116473	5906	RAP1A	RAP1A, member of RAS oncogene family	772.941	785.839	465.624	944.386	563.532	1140.07
ENSG00000197852	55924	INKA2	inka box actin regulator 2	362.707	190.203	165.924	142.415	162.54	384.513
ENSG00000064703	11218	DDX20	DEAD-box helicase 20	587.835	687.4	416.884	583.802	366.162	493.5
ENSG00000143079	55917	CTTNBP2NL	CTTNBP2 N-terminal like	1593.41	1578.35	763.25	1032.26	805.556	2755.27
ENSG00000134245	7482	WNT2B	Wnt family member 2B	378.549	36.7058	79.8509	52.522	116.1	326.959
ENSG00000007341	54879	ST7L	suppression of tumorigenicity 7 like	282.661	309.497	144.146	248.469	137.534	290.222
ENSG00000116489	829	CAPZA1	capping actin protein of muscle Z-line subunit alpha 1	3180.15	4450.58	3229.3	4282.56	2201.44	3638.18
ENSG00000155363	4343	MOV10	Mov10 RISC complex RNA helicase	3016.72	3884.98	4000.84	3708.86	2853.38	2563.02
ENSG00000155366	389	RHOC	ras homolog family member C	6126.83	6154.9	4118.03	6464.25	3903.64	11184
ENSG00000155367	333926	PPM1J	protein phosphatase, Mg2+/Mn2+ dependent 1J	17.51	11.6791	27.9997	56.5622	30.3647	116.334
ENSG00000155380	6566	SLC16A1	solute carrier family 16 member 1	3390.27	2864.72	1928.87	2582.67	1996.03	3212.03
ENSG00000226419	100506392	SLC16A1-AS1	SLC16A1 antisense RNA 1	90.8852	97.6042	43.5551	88.8834	56.2639	46.5335
ENSG00000198799	9860	LRIG2	leucine rich repeats and immunoglobulin like domains 2	331.022	332.021	279.997	423.206	454.577	471.458
ENSG00000081026	260425	MAGI3	membrane associated guanylate kinase, WW and PDZ domain containing 3	364.375	769.988	192.887	623.194	350.98	300.018
ENSG00000116793	10745	PHTF1	putative homeodomain transcription factor 1	533.638	1484.08	802.657	1002.97	817.166	1093.54
ENSG00000081019	54665	RSBN1	round spermatid basic protein 1	472.77	201.048	159.702	340.383	310.791	189.808
ENSG00000134262	10717	AP4B1	adaptor related protein complex 4 subunit beta 1	302.673	177.69	267.552	404.015	181.295	243.688
ENSG00000118655	64858	DCLRE1B	DNA cross-link repair 1B	963.05	554.759	531.994	833.282	481.369	372.268
ENSG00000163349	204851	HIPK1	homeodomain interacting protein kinase 1	1595.91	1117.86	1684.13	2266.53	1337.83	1855.22
ENSG00000116774	56944	OLFML3	olfactomedin like 3	276.825	2.50267	328.737	24.2409	8.93078	249.811
ENSG00000197323	51592	TRIM33	tripartite motif containing 33	910.52	1332.26	1031.84	1240.33	745.72	1066.6
ENSG00000116752	10286	BCAS2	BCAS2 pre-mRNA processing factor	936.368	720.769	647.104	859.543	425.998	573.097
ENSG00000175984	163259	DENND2C	DENN domain containing 2C	14.1748	0	65.3326	27.271	50.0124	42.8598
ENSG00000213281	4893	NRAS	NRAS proto-oncogene, GTPase	3029.23	3133.34	1672.72	3488.67	2446.14	1833.17
ENSG00000009307	7812	CSDE1	cold shock domain containing E1	10471.8	16461.7	9936.77	17235.3	7117.83	13519.2
ENSG00000052723	80143	SIKE1	suppressor of IKBKE 1	682.89	1123.7	976.878	1126.19	617.117	869.441
ENSG00000134198	10100	TSPAN2	tetraspanin 2	1242.38	0.834224	130.665	1050.44	373.307	853.522
ENSG00000173218	81839	VANGL1	VANGL planar cell polarity protein 1	1777.68	2087.23	1638.5	2421.06	1302.11	1360.49
ENSG00000163393	55356	SLC22A15	solute carrier family 22 member 15	147.584	0	141.035	118.175	179.509	320.836
ENSG00000173212	126868	MAB21L3	mab-21 like 3	62.5357	0.834224	11.4073	48.4819	71.4462	214.299
ENSG00000163399	476	ATP1A1	ATPase Na+/K+ transporting subunit alpha 1	9348.67	14473.8	8924.64	8571.19	7792.11	11229.3
ENSG00000203865	84852	ATP1A1-AS1	ATP1A1 antisense RNA 1	10.8395	39.2085	30.0737	28.2811	17.8616	23.2667
ENSG00000224950				30.0171	40.0427	62.2215	23.2309	20.5408	62.4528
ENSG00000116815	965	CD58	CD58 molecule	178.435	331.187	172.146	289.881	147.358	424.924
ENSG00000143061	3321	IGSF3	immunoglobulin superfamily member 3	2892.48	2637.82	2399.68	3189.7	2067.48	3818.19
ENSG00000134247	5738	PTGFRN	prostaglandin F2 receptor inhibitor	5737.44	1585.02	3881.58	8210.6	3516.05	5886.49
ENSG00000134256	9398	CD101	CD101 molecule	24.1805	2.50267	36.2959	30.3012	8.0377	19.593
ENSG00000116830	8458	TTF2	transcription termination factor 2	1740.16	2178.99	1416.58	1658.48	1865.64	684.532
ENSG00000134253	80263	TRIM45	tripartite motif containing 45	93.3866	148.492	606.66	153.526	362.59	113.885
ENSG00000198162	10905	MAN1A2	mannosidase alpha class 1A member 2	752.93	1274.69	895.99	1157.5	1167.25	1484.17
ENSG00000196505	54834	GDAP2	ganglioside induced differentiation associated protein 2	309.343	571.443	269.627	478.758	345.621	373.492
ENSG00000065183	10885	WDR3	WD repeat domain 3	1908.59	1749.37	1439.39	1464.56	787.695	1067.82
ENSG00000092607	6913	TBX15	T-box transcription factor 15	43.3581	4.17112	26.9627	720.157	63.4085	273.078
ENSG00000116874	10352	WARS2	tryptophanyl tRNA synthetase 2, mitochondrial	647.036	674.053	136.887	388.865	369.734	291.447
ENSG00000231365	101929147	WARS2-AS1	WARS2 antisense RNA 1	243.472	232.748	105.777	265.64	179.509	230.218
ENSG00000198857				13.3409	26.6952	15.5554	3.03012	8.0377	7.34739
ENSG00000143067	90874	ZNF697	zinc finger protein 697	464.432	461.326	131.702	458.558	305.433	495.949
ENSG00000261662				13.3409	5.83957	8.2962	6.06023	3.57231	31.8387
ENSG00000134250	4853	NOTCH2	notch receptor 2	10719.4	6917.38	7742.43	9111.56	4727.96	12665.7
ENSG00000273131				80.0457	53.3903	91.2582	38.3815	55.3708	101.639
ENSG00000188610	653820	FAM72B	family with sequence similarity 72 member B	112.564	241.925	152.443	188.877	114.314	45.3089
ENSG00000171943	653464	SRGAP2C	SLIT-ROBO Rho GTPase activating protein 2C	88.3838	227.743	106.814	323.212	254.527	149.397
ENSG00000269996				51.6962	119.294	74.6658	184.837	116.993	104.088
ENSG00000234978				15.8424	35.8716	22.8146	17.1707	31.2577	9.79652
ENSG00000223804				25.8481	44.2139	27.9997	16.1606	70.5532	66.1265
ENSG00000215784	728833	FAM72D	family with sequence similarity 72 member D	40.8566	43.3796	59.1104	71.7127	101.811	4.89826
ENSG00000196369	647135	SRGAP2B	SLIT-ROBO Rho GTPase activating protein 2B	198.447	417.112	316.293	493.909	342.049	307.366
ENSG00000225241				652.873	614.823	738.362	889.844	777.871	848.624
ENSG00000168614				416.905	483.016	371.255	416.136	541.205	586.567
ENSG00000178104	9659	PDE4DIP	phosphodiesterase 4D interacting protein	1187.34	285.304	2607.08	1253.46	1761.15	2247.08
ENSG00000223380				2418.05	1716.83	2564.56	2536.21	2242.52	3005.08
ENSG00000213240				131.742	64.2352	65.3326	110.094	79.4839	206.952
ENSG00000163386				603.678	334.524	331.848	400.985	323.294	622.079
ENSG00000233396				2.50143	38.3743	33.1848	29.2911	12.5031	50.2072
ENSG00000117289				6019.27	1425.69	480.143	2766.5	4970.87	5685.66
ENSG00000121851	84265	POLR3GL	RNA polymerase III subunit GL	447.755	346.203	355.7	624.204	621.582	552.279
ENSG00000181039				50.8624	56.7272	175.257	49.4919	115.207	105.313
ENSG00000152022				938.869	972.705	625.326	1043.37	990.424	1098.44
ENSG00000131795				1329.09	1552.49	1010.06	1168.61	1247.63	1403.35
ENSG00000211451	114814	GNRHR2	gonadotropin releasing hormone receptor 2 (pseudogene)	14.1748	20.8556	12.4443	23.2309	25.8993	23.2667
ENSG00000131779	8799	PEX11B	peroxisomal biogenesis factor 11 beta	552.815	618.16	425.18	619.154	792.16	731.065
ENSG00000143127	8515	ITGA10	integrin subunit alpha 10	7.50428	20.8556	37.3329	31.3112	14.2892	44.0843
ENSG00000131788	10401	PIAS3	protein inhibitor of activated STAT 3	802.958	787.507	830.657	1365.57	1355.69	2045.02
ENSG00000186364	200035	NUDT17	nudix hydrolase 17	110.063	73.4117	40.444	33.3313	69.6601	90.6178
ENSG00000186141	10623	POLR3C	RNA polymerase III subunit C	953.044	992.726	777.769	1202.96	1177.08	808.213
ENSG00000121848				1540.88	656.534	962.359	1700.9	2262.17	1233.14
ENSG00000174827	5174	PDZK1	PDZ domain containing 1	1525.04	2014.65	659.548	2197.84	2173.75	40.4107
ENSG00000117262	653519	GPR89A	G protein-coupled receptor 89A	130.908	72.5775	141.035	225.239	217.018	140.825
ENSG00000232637				47.5271	71.7432	89.1842	149.486	82.1632	68.5757
ENSG00000198658				18.3438	29.1978	22.8146	12.1205	14.2892	18.3685
ENSG00000186275				155.088	91.7646	74.6658	122.215	151.823	220.422
ENSG00000131791	5565	PRKAB2	protein kinase AMP-activated non-catalytic subunit beta 2	1141.48	348.705	550.66	636.324	599.255	1486.62
ENSG00000237188				11.6733	6.67379	12.4443	16.1606	38.4024	41.6352
ENSG00000131781	2330	FMO5	flavin containing dimethylaniline monoxygenase 5	11.6733	15.016	21.7775	1.01004	27.6854	85.7196
ENSG00000180867				54.1976	48.385	46.6661	64.6425	77.6978	84.495
ENSG00000131778	9557	CHD1L	chromodomain helicase DNA binding protein 1 like	1466.67	1729.35	834.805	1443.35	1310.15	1550.3
ENSG00000116128	607	BCL9	BCL9 transcription coactivator	839.646	2985.69	1396.87	1909.98	1889.75	1262.53
ENSG00000162836	51205	ACP6	acid phosphatase 6, lysophosphatidic	251.81	308.663	274.812	823.181	398.313	505.745
ENSG00000188092	51463	GPR89B	G protein-coupled receptor 89B	26.6819	38.3743	20.7405	31.3112	25.0062	15.9193
ENSG00000203836				9.1719	9.17646	13.4813	13.1305	18.7546	30.6141
ENSG00000122497				386.887	220.235	395.107	561.581	244.703	423.7
ENSG00000223612				20.0114	11.6791	25.9256	20.2008	27.6854	12.2457
ENSG00000203832				90.0514	78.417	118.221	158.576	88.4147	148.172
ENSG00000243452				783.781	511.379	557.919	635.314	860.034	1084.96
ENSG00000203827				45.0257	44.2139	29.0367	35.3513	36.6162	91.8424
ENSG00000232527	645166	LSP1P5	LSP1 pseudogene 5	452.758	404.598	373.329	369.674	260.779	296.345
ENSG00000226067				20.0114	1.66845	16.5924	7.07027	8.0377	30.6141
ENSG00000235999				66.7047	10.0107	29.0367	59.5923	50.9054	217.973
ENSG00000261716	337873	H2BC20P	H2B clustered histone 20, pseudogene	37.5214	93.4331	158.665	68.6826	136.641	88.1687
ENSG00000184678	8349	H2BC21	H2B clustered histone 21	9.1719	24.1925	171.109	41.4116	34.83	102.863
ENSG00000178096	51027	BOLA1	bolA family member 1	267.653	451.315	263.404	9.09035	357.231	251.036
ENSG00000143368	10262	SF3B4	splicing factor 3b subunit 4	3335.24	5114.63	3842.18	3744.21	3174	3264.69
ENSG00000014914	10903	MTMR11	myotubularin related protein 11	185.106	544.748	344.292	346.443	116.993	821.683
ENSG00000163113				854.654	1176.26	711.399	1103.97	1048.47	1081.29
ENSG00000136631	11311	VPS45	vacuolar protein sorting 45 homolog	664.546	1076.98	694.807	889.844	736.789	824.132
ENSG00000023902	51177	PLEKHO1	pleckstrin homology domain containing O1	1600.08	925.154	42.518	577.742	1056.51	1435.19
ENSG00000143401	81611	ANP32E	acidic nuclear phosphoprotein 32 family member E	1826.04	2608.62	1450.8	2661.45	2791.76	967.407
ENSG00000118298	23632	CA14	carbonic anhydrase 14	10.8395	24.1925	12.4443	6.06023	16.0754	6.12283
ENSG00000117362	51107	APH1A	aph-1 homolog A, gamma-secretase subunit	4189.06	4853.51	3247.96	4744.15	6179.21	3856.16
ENSG00000159208	148523	CIART	circadian associated repressor of transcription	296.836	3.33689	36.2959	295.941	696.601	90.6178
ENSG00000187145				2287.14	1348.94	586.956	853.483	1122.6	2128.29
ENSG00000117360	9129	PRPF3	pre-mRNA processing factor 3	1023.08	1438.2	1689.31	1698.88	1207.44	1138.85
ENSG00000163125	23248	RPRD2	regulation of nuclear pre-mRNA domain containing 2	1961.12	3388.62	1244.43	1556.47	1568.25	1164.56
ENSG00000143374	80222	TARS2	threonyl-tRNA synthetase 2, mitochondrial	1204.02	1608.38	1285.91	1223.16	1733.46	787.395
ENSG00000143369	1893	ECM1	extracellular matrix protein 1	1279.9	360.385	713.473	241.399	1402.13	521.665
ENSG00000143382	54507	ADAMTSL4	ADAMTS like 4	256.813	71.7432	30.0737	23.2309	37.5093	112.66
ENSG00000143384	4170	MCL1	MCL1 apoptosis regulator, BCL2 family member	3537.02	4437.24	3841.14	4069.45	3855.42	7401.27
ENSG00000143420	2029	ENSA	endosulfine alpha	3202.66	4485.62	2312.57	3239.19	3505.33	3384.7
ENSG00000143457	55204	GOLPH3L	golgi phosphoprotein 3 like	975.557	1162.07	928.137	653.495	724.286	749.434
ENSG00000163131	1520	CTSS	cathepsin S	26.6819	18.3529	1603.24	53.532	216.125	966.182
ENSG00000143387	1513	CTSK	cathepsin K	11.6733	30.8663	27.9997	40.4015	72.3393	149.397
ENSG00000143437	405	ARNT	aryl hydrocarbon receptor nuclear translocator	1137.32	1586.69	689.622	1488.8	1317.29	1849.09
ENSG00000143379	9869	SETDB1	SET domain bifurcated histone lysine methyltransferase 1	881.336	1017.75	1074.36	759.549	855.569	820.459
ENSG00000143418	29956	CERS2	ceramide synthase 2	3622.9	5594.3	4082.77	2705.89	4496.65	2940.18
ENSG00000143412	8416	ANXA9	annexin A9	40.8566	165.176	143.109	27.271	116.1	149.397
ENSG00000143409	55793	MINDY1	MINDY lysine 48 deubiquitinase 1	314.346	284.47	493.624	207.058	409.03	1191.5
ENSG00000143363	58497	PRUNE1	prune exopolyphosphatase 1	557.818	878.438	1297.32	617.134	567.105	685.757
ENSG00000163141	149428	BNIPL	BCL2 interacting protein like	5.83666	5.00534	29.0367	16.1606	9.82386	22.0422
ENSG00000143443	54964	C1orf56	chromosome 1 open reading frame 56	42.5243	38.3743	108.888	161.606	101.811	100.414
ENSG00000197622	56882	CDC42SE1	CDC42 small effector 1	1860.23	2485.99	2831.08	1669.59	1687.92	4096.17
ENSG00000213190	10962	MLLT11	MLLT11 transcription factor 7 cofactor	87.55	86.7593	1799.24	225.239	1680.77	1409.47
ENSG00000143458	126626	GABPB2	GA binding protein transcription factor subunit beta 2	171.765	244.428	288.293	275.741	302.753	194.706
ENSG00000143434	10500	SEMA6C	semaphorin 6C	157.59	113.454	233.331	276.751	249.169	173.888
ENSG00000163156	79005	SCNM1	sodium channel modifier 1	540.308	790.01	875.249	717.127	658.199	890.259
ENSG00000163155	388695	LYSMD1	LysM domain containing 1	244.306	317.839	255.108	208.068	287.571	270.629
ENSG00000163159	6944	VPS72	vacuolar protein sorting 72 homolog	1333.26	1413.17	1236.13	1236.29	1261.92	1458.46
ENSG00000143398	8394	PIP5K1A	phosphatidylinositol-4-phosphate 5-kinase type 1 alpha	2689.03	2899.76	2957.6	2682.66	2457.75	3945.55
ENSG00000159352	5710	PSMD4	proteasome 26S subunit, non-ATPase 4	4281.61	6691.31	5804.23	4844.14	5187	4190.46
ENSG00000143373	57592	ZNF687	zinc finger protein 687	1081.45	1605.88	1287.99	1386.78	1661.13	1277.22
ENSG00000143393	5298	PI4KB	phosphatidylinositol 4-kinase beta	2207.09	2526.03	3490.63	2282.69	2715.85	3051.62
ENSG00000143390	5993	RFX5	regulatory factor X5	949.709	2485.99	2641.3	1348.4	2090.7	2269.12
ENSG00000159377	5692	PSMB4	proteasome 20S subunit beta 4	6014.27	11137.7	8411.31	7844.97	8414.58	5593.81
ENSG00000143442	23126	POGZ	pogo transposable element derived with ZNF domain	1823.54	1973.77	1752.57	1931.19	1876.36	1877.26
ENSG00000143375	57530	CGN	cingulin	202.616	43.3796	36.2959	62.6224	99.1317	139.6
ENSG00000143367	7286	TUFT1	tuftelin 1	3015.89	517.219	478.069	710.057	514.413	6209.77
ENSG00000143376	81609	SNX27	sorting nexin 27	687.059	985.218	929.174	988.828	1390.52	832.704
ENSG00000143436	65005	MRPL9	mitochondrial ribosomal protein L9	804.626	1053.62	689.622	762.579	818.953	491.051
ENSG00000182134	11022	TDRKH	tudor and KH domain containing	110.063	243.593	339.107	552.491	506.375	290.222
ENSG00000159445	117145	THEM4	thioesterase superfamily member 4	475.271	435.465	631.548	280.791	459.935	459.212
ENSG00000197747	6281	S100A10	S100 calcium binding protein A10	7525.13	20019.7	10102.7	10959.9	9476.45	14133.9
ENSG00000163191	6282	S100A11	S100 calcium binding protein A11	10941.2	18716.6	18421.7	15956.6	13828.4	24600.3
ENSG00000159450	7062	TCHH	trichohyalin	36.6876	78.417	71.5547	13.1305	27.6854	11.0211
ENSG00000237975	339400	FLG-AS1	FLG antisense RNA 1	346.865	198.545	176.294	170.697	354.552	258.383
ENSG00000143631	2312	FLG	filaggrin	2392.2	10.0107	100.591	744.398	1518.23	1206.2
ENSG00000238279				16.6762	1.66845	20.7405	19.1907	9.82386	48.9826
ENSG00000197956	6277	S100A6	S100 calcium binding protein A6	22852.2	13354.3	31650	27541.7	17194.4	59963.3
ENSG00000196420	6276	S100A5	S100 calcium binding protein A5	15.8424	9.17646	7.25918	29.2911	10.7169	50.2072
ENSG00000196154	6275	S100A4	S100 calcium binding protein A4	5.83666	2443.44	80.888	36.3614	17.8616	274.303
ENSG00000188015	6274	S100A3	S100 calcium binding protein A3	152.587	810.031	101.628	82.8232	188.439	210.625
ENSG00000196754	6273	S100A2	S100 calcium binding protein A2	8585.73	18884.3	256.145	2041.29	778.764	3802.28
ENSG00000188643	140576	S100A16	S100 calcium binding protein A16	9291.13	17432.8	1310.8	6907.65	6245.29	15040.1
ENSG00000189171	6284	S100A13	S100 calcium binding protein A13	808.795	1216.3	650.215	563.602	645.695	919.649
ENSG00000160678	6271	S100A1	S100 calcium binding protein A1	18.3438	168.513	90.2212	29.2911	26.7923	35.5124
ENSG00000160679	26097	CHTOP	chromatin target of PRMT1	1699.3	2469.3	1646.8	1826.15	1378.02	1460.91
ENSG00000143553	23557	SNAPIN	SNAP associated protein	637.03	1271.36	790.213	878.734	963.631	884.136
ENSG00000143621	3608	ILF2	interleukin enhancer binding factor 2	6000.92	9201.49	8908.05	8502.5	8124.33	4737.84
ENSG00000143624	65123	INTS3	integrator complex subunit 3	3553.69	3551.29	3730.18	2421.06	3426.74	2539.75
ENSG00000143554	11000	SLC27A3	solute carrier family 27 member 3	388.555	402.93	571.401	254.53	691.242	142.05
ENSG00000143614	57459	GATAD2B	GATA zinc finger domain containing 2B	680.388	1478.24	1312.87	1387.79	966.31	1173.13
ENSG00000198837	9909	DENND4B	DENN domain containing 4B	1804.36	1983.78	1987.98	1948.36	2723.89	1598.06
ENSG00000160741	200186	CRTC2	CREB regulated transcription coactivator 2	1279.9	1913.71	2160.12	1634.24	1909.4	1733.98
ENSG00000143570	27173	SLC39A1	solute carrier family 39 member 1	4971.17	12961.3	8241.24	6459.2	7928.75	5134.6
ENSG00000143578	148327	CREB3L4	cAMP responsive element binding protein 3 like 4	200.114	241.091	464.587	205.038	301.86	94.2915
ENSG00000143543	10899	JTB	jumping translocation breakpoint	2582.31	3074.11	2858.04	2278.65	2391.66	1855.22
ENSG00000143545	5872	RAB13	RAB13, member RAS oncogene family	3053.41	3552.12	3874.33	3760.37	4136.74	5090.52
ENSG00000177954	6232	RPS27	ribosomal protein S27	14788.4	17639.7	15053.5	11925.5	10654.4	11692.1
ENSG00000143552	91181	NUP210L	nucleoporin 210 like	11.6733	14.1818	30.0737	52.522	86.6286	14.6948
ENSG00000143549	7170	TPM3	tropomyosin 3	10916.2	16350.8	11967.3	16970.7	12810.3	15154
ENSG00000143612	25912	C1orf43	chromosome 1 open reading frame 43	4437.53	6772.23	6402.59	4229.03	5403.12	3452.05
ENSG00000143569	9898	UBAP2L	ubiquitin associated protein 2 like	6838.9	8786.04	6655.63	6687.47	5832.69	6553.87
ENSG00000143575	10456	HAX1	HCLS1 associated protein X-1	1958.62	2358.35	3546.63	2571.56	1930.83	1779.29
ENSG00000160712	3570	IL6R	interleukin 6 receptor	130.908	441.304	349.477	113.124	358.124	88.1687
ENSG00000160714	55585	UBE2Q1	ubiquitin conjugating enzyme E2 Q1	1615.09	2190.67	2786.49	998.928	2122.85	1793.99
ENSG00000160710	103	ADAR	adenosine deaminase RNA specific	9681.36	8328.06	16058.3	10190.3	10432	9692.43
ENSG00000163344	10654	PMVK	phosphomevalonate kinase	804.626	1057.8	1396.87	1125.18	1064.55	837.603
ENSG00000163346	57326	PBXIP1	PBX homeobox interacting protein 1	1913.59	2041.35	2583.23	1710	2724.78	5824.03
ENSG00000163348	90780	PYGO2	pygopus family PHD finger 2	1411.64	1878.67	1285.91	1540.31	1869.21	1315.18
ENSG00000160691	6464	SHC1	SHC adaptor protein 1	3248.52	5456.66	9567.59	4682.54	5546.01	8268.26
ENSG00000173207	1163	CKS1B	CDC28 protein kinase regulatory subunit 1B	1428.32	2542.71	1852.13	2119.06	2213.94	383.289
ENSG00000160688	80308	FLAD1	flavin adenine dinucleotide synthetase 1	1467.5	1423.19	1668.57	735.308	1178.86	1202.52
ENSG00000160685	51043	ZBTB7B	zinc finger and BTB domain containing 7B	1143.99	2476.81	2846.63	1689.79	1921.01	2292.39
ENSG00000232093				25.8481	15.8502	42.518	31.3112	8.93078	6.12283
ENSG00000143537	8751	ADAM15	ADAM metallopeptidase domain 15	4456.71	3782.37	5464.08	5708.74	3760.75	4884.79
ENSG00000243364	1945	EFNA4	ephrin A4	283.495	246.096	291.404	278.771	325.08	444.517
ENSG00000143590	1944	EFNA3	ephrin A3	66.7047	27.5294	75.7028	25.251	108.956	22.0422
ENSG00000169242	1942	EFNA1	ephrin A1	57.5328	491.358	70.5177	316.142	32.1508	1830.73
ENSG00000169241	55974	SLC50A1	solute carrier family 50 member 1	1150.66	1733.52	3026.04	805.001	1125.28	915.975
ENSG00000179085	54344	DPM3	dolichyl-phosphate mannosyltransferase subunit 3, regulatory	431.913	748.299	594.215	346.443	263.458	271.853
ENSG00000163463	200185	KRTCAP2	keratinocyte associated protein 2	106.728	74.2459	149.332	91.9135	142.892	122.457
ENSG00000163462	80128	TRIM46	tripartite motif containing 46	219.292	7.50801	365.033	10.1004	51.7985	618.405
ENSG00000185499	4582	MUC1	mucin 1, cell surface associated	486.111	41.7112	510.216	196.958	357.231	246.138
ENSG00000169231	7059	THBS3	thrombospondin 3	165.928	237.754	1779.53	204.028	478.69	955.161
ENSG00000231064				11.6733	10.0107	47.7032	12.1205	34.83	25.7159
ENSG00000173171	4580	MTX1	metaxin 1	543.644	840.063	949.915	573.702	941.304	576.77
ENSG00000160766	2630	GBAP1	glucosylceramidase beta pseudogene 1	174.266	274.46	363.996	153.526	343.835	96.7407
ENSG00000236675	4581	MTX1P1	metaxin 1 pseudogene 1	60.8681	188.535	478.069	98.9838	233.986	155.52
ENSG00000177628	2629	GBA	glucosylceramidase beta	2011.15	2938.97	6318.59	2564.49	4971.77	3144.68
ENSG00000160767	10712	FAM189B	family with sequence similarity 189 member B	1298.24	1714.33	2161.16	1372.64	1902.26	1714.39
ENSG00000116521	10067	SCAMP3	secretory carrier membrane protein 3	2048.67	2981.52	4107.66	2301.88	3301.71	2267.89
ENSG00000176444	1196	CLK2	CDC like kinase 2	1226.53	1719.34	1390.65	1021.15	1248.52	1257.63
ENSG00000143630	57657	HCN3	hyperpolarization activated cyclic nucleotide gated potassium channel 3	374.38	588.128	496.735	395.935	574.249	280.425
ENSG00000160752	2224	FDPS	farnesyl diphosphate synthase	1455.83	3260.98	4432.25	2856.39	5555.84	1709.49
ENSG00000225855	284618	RUSC1-AS1	RUSC1 antisense RNA 1	76.7104	145.989	257.182	131.305	200.943	134.702
ENSG00000160753	23623	RUSC1	RUN and SH3 domain containing 1	1349.94	2483.48	1784.72	2016.04	2024.61	1833.17
ENSG00000116539	55870	ASH1L	ASH1 like histone lysine methyltransferase	1641.77	2129.77	2581.16	1823.12	2280.03	2080.54
ENSG00000235919	645676	ASH1L-AS1	ASH1L antisense RNA 1	27.5157	57.5614	86.0731	28.2811	41.9747	29.3896
ENSG00000125459	55154	MSTO1	misato mitochondrial distribution and morphology regulator 1	446.088	452.149	537.179	529.26	459.042	456.763
ENSG00000203761				29.1833	43.3796	52.8883	48.4819	58.9432	36.737
ENSG00000246203				41.6905	17.5187	66.3696	17.1707	36.6162	39.1861
ENSG00000163374	55249	YY1AP1	YY1 associated protein 1	878.001	979.379	1149.02	1014.08	1119.03	842.501
ENSG00000132676	7818	DAP3	death associated protein 3	2526.44	4170.28	2743.97	2624.08	2722.99	2685.47
ENSG00000116580	54856	GON4L	gon-4 like	1373.28	1677.62	1587.69	1434.25	1447.68	1937.26
ENSG00000143622	6016	RIT1	Ras like without CAAX 1	911.353	881.774	2382.05	988.828	2289.85	1119.25
ENSG00000132680	22889	KHDC4	KH domain containing 4, pre-mRNA splicing factor	976.39	1393.15	2736.71	1217.1	1048.47	1678.88
ENSG00000116584	9181	ARHGEF2	Rho/Rac guanine nucleotide exchange factor 2	1727.65	2577.75	5493.12	2134.21	1163.68	2773.64
ENSG00000273002	107985209	ARHGEF2-AS2	ARHGEF2 antisense RNA 2	26.6819	26.6952	41.481	21.2108	25.0062	23.2667
ENSG00000163479	6746	SSR2	signal sequence receptor subunit 2	7837.81	4747.57	5946.3	6311.73	5837.16	7101.25
ENSG00000160803	56893	UBQLN4	ubiquilin 4	1896.92	1999.63	2694.19	1974.63	1971.02	2123.4
ENSG00000116586	28956	LAMTOR2	late endosomal/lysosomal adaptor, MAPK and MTOR activator 2	885.505	1072.81	1617.76	1045.39	1131.53	1449.89
ENSG00000254726	92312	MEX3A	mex-3 RNA binding family member A	242.638	115.957	207.405	191.907	230.414	464.11
ENSG00000160789	4000	LMNA	lamin A/C	8781.68	17686.4	18239.2	19052.4	12379	11857.5
ENSG00000160785	9673	SLC25A44	solute carrier family 25 member 44	973.055	1048.62	1702.8	1435.26	1657.55	1220.89
ENSG00000160783	11243	PMF1	polyamine modulated factor 1	436.916	538.908	585.919	544.411	446.539	360.022
ENSG00000160781	79957	PAQR6	progestin and adipoQ receptor family member 6	64.2033	369.561	320.441	133.325	272.389	79.5967
ENSG00000198952	23381	SMG5	SMG5 nonsense mediated mRNA decay factor	6764.69	7672.36	5918.3	6728.88	5896.1	5772.6
ENSG00000163472	84283	TMEM79	transmembrane protein 79	140.914	186.032	369.181	273.72	294.716	156.744
ENSG00000163468	7203	CCT3	chaperonin containing TCP1 subunit 3	11373.2	21451.2	15685	13310.3	13950.8	12130.5
ENSG00000163467	128229	TSACC	TSSK6 activating cochaperone	6.67047	25.8609	36.2959	16.1606	10.7169	14.6948
ENSG00000116604	4209	MEF2D	myocyte enhancer factor 2D	969.72	1496.6	1921.61	1079.73	1118.13	2608.32
ENSG00000183856	128239	IQGAP3	IQ motif containing GTPase activating protein 3	3548.69	3945.04	3803.81	3636.14	6675.76	404.107
ENSG00000163382	128240	NAXE	NAD(P)HX epimerase	2196.25	3280.17	1866.65	2380.66	2388.09	1497.64
ENSG00000160818	54865	GPATCH4	G-patch domain containing 4	2103.7	1679.29	2116.57	1529.2	1442.32	1147.42
ENSG00000272068				7.50428	246.096	191.85	14.1405	16.9685	15.9193
ENSG00000132692	63827	BCAN	brevican	18.3438	142.652	141.035	21.2108	37.5093	42.8598
ENSG00000272405				155.088	1358.12	880.434	141.405	233.093	192.257
ENSG00000229953				25.8481	208.556	169.035	14.1405	53.5847	53.8809
ENSG00000143320	1382	CRABP2	cellular retinoic acid binding protein 2	9.1719	82.5881	1368.87	246.449	93.7732	110.211
ENSG00000143319	81875	ISG20L2	interferon stimulated exonuclease gene 20 like 2	1568.39	1656.77	2167.38	1299.92	1339.62	1377.64
ENSG00000143303	51093	RRNAD1	ribosomal RNA adenine dimethylase domain containing 1	212.621	657.368	852.435	411.086	542.098	293.896
ENSG00000143314	79590	MRPL24	mitochondrial ribosomal protein L24	1734.32	2386.71	1519.24	2266.53	1628.97	1451.11
ENSG00000143321	3068	HDGF	heparin binding growth factor	15116.1	23369.1	15239.1	18490.8	19218.1	10484.7
ENSG00000143294	5546	PRCC	proline rich mitotic checkpoint control factor	2957.52	2508.51	2950.34	3035.17	3407.99	2261.77
ENSG00000187800	375033	PEAR1	platelet endothelial aggregation receptor 1	72.5414	277.796	200.146	33.3313	97.3455	1425.39
ENSG00000132694	9826	ARHGEF11	Rho guanine nucleotide exchange factor 11	1971.12	2113.92	3378.63	1687.77	2469.36	1792.76
ENSG00000117036	2117	ETV3	ETS variant transcription factor 3	574.494	683.229	844.138	483.808	577.821	820.459
ENSG00000183853	55243	KIRREL1	kirre like nephrin family adhesion molecule 1	17138.9	20035.6	15595.8	15295	19621.8	24122.7
ENSG00000163565	3428	IFI16	interferon gamma inducible protein 16	1241.54	1825.28	4562.91	1874.63	1472.69	722.494
ENSG00000158716	54935	DUSP23	dual specificity phosphatase 23	1086.45	1240.49	1091.99	409.066	1059.19	896.382
ENSG00000213085	25790	CFAP45	cilia and flagella associated protein 45	45.8595	29.1978	167.998	23.2309	12.5031	50.2072
ENSG00000158710	8407	TAGLN2	transgelin 2	30434	18700	36414.1	25507.5	23398.6	33763.7
ENSG00000260766				58.3666	17.5187	15.5554	17.1707	25.0062	22.0422
ENSG00000143315	93183	PIGM	phosphatidylinositol glycan anchor biosynthesis class M	368.544	412.106	229.183	240.389	338.477	350.226
ENSG00000162729	93185	IGSF8	immunoglobulin superfamily member 8	1610.92	768.32	1126.21	1614.04	1887.07	2795.68
ENSG00000227741	729867	LOC729867	uncharacterized LOC729867	45.0257	14.1818	37.3329	25.251	35.7231	55.1054
ENSG00000162734	8682	PEA15	proliferation and apoptosis adaptor protein 15	19589.5	7138.45	7029.99	8382.31	8482.46	19722.8
ENSG00000132716	50717	DCAF8	DDB1 and CUL4 associated factor 8	1078.12	2051.36	1317.02	741.368	1018.11	1120.48
ENSG00000162735	5824	PEX19	peroxisomal biogenesis factor 19	797.122	1321.41	1381.32	1215.08	1353.01	1239.26
ENSG00000122218	1314	COPA	COPI coat complex subunit alpha	7854.48	14680.7	10770.5	9290.33	8391.36	10028
ENSG00000162736	23385	NCSTN	nicastrin	5409.75	5024.53	5032.68	5804.69	4676.16	9976.53
ENSG00000026751	57823	SLAMF7	SLAM family member 7	117.567	0	117.184	96.9637	16.0754	55.1054
ENSG00000213080				24.1805	19.1871	9.33323	10.1004	28.5785	13.4702
ENSG00000158769	50848	F11R	F11 receptor	1018.91	2093.9	1001.77	500.979	902.902	2244.63
ENSG00000158773	7391	USF1	upstream transcription factor 1	898.012	2005.47	1542.06	1033.27	1474.47	1067.82
ENSG00000186517	257106	ARHGAP30	Rho GTPase activating protein 30	6.67047	38.3743	60.1475	11.1104	26.7923	8.57196
ENSG00000143256	5202	PFDN2	prefoldin subunit 2	1590.07	3039.08	1511.98	1278.71	1127.06	1617.65
ENSG00000158793	4817	NIT1	nitrilase 1	588.669	1710.99	1106.51	899.944	753.758	658.816
ENSG00000158796	9191	DEDD	death effector domain containing	559.486	1187.93	513.327	466.638	709.997	607.384
ENSG00000143222	51506	UFC1	ubiquitin-fold modifier conjugating enzyme 1	1740.16	3912.51	1635.39	1018.12	1262.81	1839.3
ENSG00000143258	27005	USP21	ubiquitin specific peptidase 21	767.938	1602.54	1007.99	873.683	1201.19	614.732
ENSG00000143224	5498	PPOX	protoporphyrinogen oxidase	652.039	1203.78	415.847	445.427	951.128	843.725
ENSG00000158850	8703	B4GALT3	beta-1,4-galactosyltransferase 3	1020.58	1938.74	1308.73	1240.33	1499.48	1283.34
ENSG00000158864	4720	NDUFS2	NADH:ubiquinone oxidoreductase core subunit S2	3743.8	11647.4	4065.14	2783.67	5222.72	3165.5
ENSG00000158882	84134	TOMM40L	translocase of outer mitochondrial membrane 40 like	208.452	625.668	328.737	302.002	441.181	486.152
ENSG00000143257	9970	NR1I3	nuclear receptor subfamily 1 group I member 3	5.00285	25.0267	22.8146	5.05019	23.22	13.4702
ENSG00000143252	6391	SDHC	succinate dehydrogenase complex subunit C	1971.96	4294.58	1799.24	2186.73	2723.89	1937.26
ENSG00000188931	257177	CFAP126	cilia and flagella associated protein 126	193.444	391.251	148.295	119.185	206.301	187.358
ENSG00000235477				64.2033	198.545	86.0731	53.532	89.3078	84.495
ENSG00000173110	3310	HSPA6	heat shock protein family A (Hsp70) member 6	59.2004	23.3583	69.4807	12.1205	17.8616	11.0211
ENSG00000162746	127943	FCRLB	Fc receptor like B	27.5157	80.0855	169.035	37.3714	11.61	61.2283
ENSG00000081721	11266	DUSP12	dual specificity phosphatase 12	493.615	958.523	454.217	587.842	641.23	461.661
ENSG00000118217	22926	ATF6	activating transcription factor 6	1695.13	2667.85	1514.06	1710	1936.19	2850.79
ENSG00000198929	9722	NOS1AP	nitric oxide synthase 1 adaptor protein	2.50143	66.7379	115.11	32.3212	57.157	28.165
ENSG00000239887	400793	C1orf226	chromosome 1 open reading frame 226	8.33809	161.005	359.848	26.261	99.1317	90.6178
ENSG00000152332	127933	UHMK1	U2AF homology motif kinase 1	2072.85	4149.43	3373.44	2483.68	2353.26	2566.69
ENSG00000117143	6675	UAP1	UDP-N-acetylglucosamine pyrophosphorylase 1	2319.66	1028.6	759.102	1418.09	944.877	1992.37
ENSG00000162733	4921	DDR2	discoidin domain receptor tyrosine kinase 2	11.6733	20.8556	29.0367	13.1305	27.6854	1230.69
ENSG00000132196	51478	HSD17B7	hydroxysteroid 17-beta dehydrogenase 7	176.768	766.652	544.438	529.26	960.059	161.643
ENSG00000117152	5999	RGS4	regulator of G protein signaling 4	36.6876	0	17.6294	14.1405	7.14462	2788.34
ENSG00000143248	8490	RGS5	regulator of G protein signaling 5	50.0285	34.2032	117.184	34.3413	33.0439	95.5161
ENSG00000232995	8490	RGS5	regulator of G protein signaling 5	21.679	25.0267	19.7035	16.1606	16.0754	2.44913
ENSG00000143228	83540	NUF2	NUF2 component of NDC80 kinetochore complex	718.743	1172.92	479.106	1097.91	903.795	90.6178
ENSG00000185630	5087	PBX1	PBX homeobox 1	23.3467	139.315	4868.83	3.03012	367.948	166.541
ENSG00000143198	4259	MGST3	microsomal glutathione S-transferase 3	2406.37	5962.2	1635.39	1248.41	3410.67	1780.52
ENSG00000143149	223	ALDH9A1	aldehyde dehydrogenase 9 family member A1	1144.82	2702.88	1718.35	1735.25	1558.42	1056.8
ENSG00000143183	54499	TMCO1	transmembrane and coiled-coil domains 1	1590.91	4327.12	2295.97	1516.07	1820.09	1949.51
ENSG00000143179	7371	UCK2	uridine-cytidine kinase 2	2530.61	4873.53	1724.57	1379.71	1010.96	2003.39
ENSG00000215835	284685	LOC284685	EWS RNA binding protein 1 pseudogene	59.2004	71.7432	63.2585	53.532	48.2262	36.737
ENSG00000143157	57645	POGK	pogo transposable element derived with KRAB domain	2817.44	5130.48	2392.42	1825.14	1907.61	2202.99
ENSG00000152382	117143	TADA1	transcriptional adaptor 1	384.386	595.636	356.737	290.891	378.665	350.226
ENSG00000143195	387597	ILDR2	immunoglobulin like domain containing receptor 2	315.18	250.267	74.6658	713.087	1040.44	1067.82
ENSG00000143190	5451	POU2F1	POU class 2 homeobox 1	685.391	946.844	716.584	751.469	848.424	633.1
ENSG00000143162	8804	CREG1	cellular repressor of E1A stimulated genes 1	951.376	752.47	3204.41	619.154	1223.52	582.893
ENSG00000197965	9019	MPZL1	myelin protein zero like 1	4925.31	9169.79	6617.26	4517.9	5517.44	9078.93
ENSG00000143158	25874	MPC2	mitochondrial pyruvate carrier 2	1725.15	5791.18	870.064	813.081	1631.65	499.623
ENSG00000143164	55827	DCAF6	DDB1 and CUL4 associated factor 6	3183.48	6438.54	2284.57	2723.06	3414.24	2392.8
ENSG00000143147	23432	GPR161	G protein-coupled receptor 161	1068.11	490.524	304.885	631.274	1095.81	613.507
ENSG00000143155	261726	TIPRL	TOR signaling pathway regulator	867.161	1690.14	858.657	986.808	839.493	825.357
ENSG00000213064	375035	SFT2D2	SFT2 domain containing 2	2141.22	6059.8	2799.97	1594.85	2146.07	1528.26
ENSG00000143178	9095	TBX19	T-box transcription factor 19	79.2119	143.486	109.925	50.5019	77.6978	94.2915
ENSG00000143153	481	ATP1B1	ATPase Na+/K+ transporting subunit beta 1	3668.76	7170.15	2959.67	2655.39	7584.91	2227.48
ENSG00000143156	29922	NME7	NME/NM23 family member 7	459.429	429.625	269.627	569.662	258.993	402.882
ENSG00000117475	8548	BLZF1	basic leucine zipper nuclear factor 1	690.394	890.117	1046.36	678.746	709.997	1136.4
ENSG00000117479	10560	SLC19A2	solute carrier family 19 member 2	163.427	244.428	202.22	195.947	185.76	344.103
ENSG00000000460	55732	C1orf112	chromosome 1 open reading frame 112	304.34	447.978	350.514	375.734	334.011	57.5546
ENSG00000171806	92342	METTL18	methyltransferase like 18	50.8624	80.0855	130.665	75.7529	93.7732	50.2072
ENSG00000000457	57147	SCYL3	SCY1 like pseudokinase 3	160.091	639.015	355.7	194.937	261.672	154.295
ENSG00000075945	22920	KIFAP3	kinesin associated protein 3	483.609	753.304	1168.73	350.483	659.092	653.918
ENSG00000120370	92344	GORAB	golgin, RAB6 interacting	239.303	478.844	435.551	209.078	273.282	227.769
ENSG00000076258	2329	FMO4	flavin containing dimethylaniline monoxygenase 4	59.2004	137.647	111.999	60.6023	351.873	75.923
ENSG00000117523	23215	PRRC2C	proline rich coiled-coil 2C	8880.9	17079.9	11557.6	8866.12	10460.6	9636.1
ENSG00000233328				35.8538	50.0534	25.9256	46.4618	13.3962	195.93
ENSG00000117533	8674	VAMP4	vesicle associated membrane protein 4	112.564	204.385	223.997	194.937	237.559	198.38
ENSG00000010165	51603	EEF1AKNMT	eEF1A lysine and N-terminal methyltransferase	2437.22	4054.33	2764.71	1922.1	1895.11	1715.62
ENSG00000197959	26052	DNM3	dynamin 3	50.0285	125.134	59.1104	18.1807	36.6162	91.8424
ENSG00000135845	5279	PIGC	phosphatidylinositol glycan anchor biosynthesis class C	784.614	1276.36	474.957	586.832	774.299	423.7
ENSG00000094975	51430	SUCO	SUN domain containing ossification factor	1022.25	2028.83	807.843	1006	1070.8	1247.83
ENSG00000117586	7292	TNFSF4	TNF superfamily member 4	5.83666	12.5134	43.5551	9.09035	23.22	1612.75
ENSG00000203739	101928673	PRDX6-AS1	PRDX6 antisense RNA 1	10.8395	15.8502	39.407	22.2208	35.7231	28.165
ENSG00000117592	9588	PRDX6	peroxiredoxin 6	4825.25	11034.3	12400.7	6167.3	6672.19	8536.44
ENSG00000076321	27252	KLHL20	kelch like family member 20	349.366	388.748	597.326	378.764	448.325	830.255
ENSG00000120334	91687	CENPL	centromere protein L	403.564	626.502	460.439	520.17	627.834	217.973
ENSG00000117593	55157	DARS2	aspartyl-tRNA synthetase 2, mitochondrial	1911.92	5457.49	1887.39	1934.22	2290.75	887.81
ENSG00000234741	60674	GAS5	growth arrest specific 5	2598.15	4111.05	2709.75	1991.8	1283.35	2961
ENSG00000185278	84614	ZBTB37	zinc finger and BTB domain containing 37	226.796	699.079	303.848	360.584	362.59	228.994
ENSG00000135870	149041	RC3H1	ring finger and CCCH-type domains 1	705.403	987.721	582.808	599.963	551.029	735.964
ENSG00000152061	9910	RABGAP1L	RAB GTPase activating protein 1 like	412.736	498.032	272.738	323.212	488.514	1313.96
ENSG00000116161	27101	CACYBP	calcyclin binding protein	3421.12	9476.78	2649.6	3407.87	3308.85	1069.05
ENSG00000120333	63931	MRPS14	mitochondrial ribosomal protein S14	576.996	971.871	436.588	539.361	625.155	418.801
ENSG00000235750	9674	KIAA0040	KIAA0040	157.59	26.6952	1.03703	36.3614	0.893078	77.1476
ENSG00000143207	64326	COP1	COP1 E3 ubiquitin ligase	703.735	2309.97	825.472	809.041	760.009	942.915
ENSG00000242193	730102	CRYZL2P	crystallin zeta like 2, pseudogene	114.232	645.689	350.514	217.158	130.389	263.282
ENSG00000224687	100302401	RASAL2-AS1	RASAL2 antisense RNA 1	23.3467	27.5294	15.5554	19.1907	16.0754	12.2457
ENSG00000075391	9462	RASAL2	RAS protein activator like 2	2513.93	2005.47	720.732	1141.34	1411.96	1496.42
ENSG00000213058				95.0542	97.6042	72.5918	154.536	0	45.3089
ENSG00000116191	55103	RALGPS2	Ral GEF with PH domain and SH3 binding motif 2	1093.12	1261.35	439.699	830.252	456.363	390.636
ENSG00000116199	9917	FAM20B	FAM20B glycosaminoglycan xylosylkinase	1404.97	2395.06	1492.28	1675.65	1720.96	1415.6
ENSG00000186283	64222	TOR3A	torsin family 3 member A	953.044	2152.3	306.959	1098.92	1624.51	890.259
ENSG00000143322	27	ABL2	ABL proto-oncogene 2, non-receptor tyrosine kinase	2874.97	2837.19	2084.42	1202.96	1789.73	3178.97
ENSG00000057252	6646	SOAT1	sterol O-acyltransferase 1	3860.54	5950.52	2494.05	1831.2	5007.49	1916.44
ENSG00000169905	163590	TOR1AIP2	torsin 1A interacting protein 2	1120.64	1917.88	1413.47	1397.89	1664.7	1419.27
ENSG00000143337	26092	TOR1AIP1	torsin 1A interacting protein 1	1361.61	1624.23	1501.61	1495.87	1528.95	1692.35
ENSG00000135837	9857	CEP350	centrosomal protein 350	1056.44	1518.29	1007.99	1305.98	1586.11	889.034
ENSG00000116260	5768	QSOX1	quiescin sulfhydryl oxidase 1	8212.19	2410.07	5567.79	8316.66	9960.5	15177.3
ENSG00000121454	89884	LHX4	LIM homeobox 4	75.8766	172.684	88.1471	40.4015	67.8739	50.2072
ENSG00000230124	84320	ACBD6	acyl-CoA binding domain containing 6	85.0485	125.968	127.554	67.6726	104.49	84.495
ENSG00000135847				1497.52	1873.67	759.102	900.954	1588.79	933.119
ENSG00000143324	9213	XPR1	xenotropic and polytropic retrovirus receptor 1	779.612	2483.48	1492.28	1110.03	1318.18	1195.18
ENSG00000135835	57710	KIAA1614	KIAA1614	119.235	64.2352	89.1842	60.6023	220.59	221.646
ENSG00000135823	10228	STX6	syntaxin 6	722.079	1117.86	760.139	666.625	751.972	947.814
ENSG00000153029	3140	MR1	major histocompatibility complex, class I-related	453.592	1130.37	2122.79	261.6	622.475	1218.44
ENSG00000162783	51278	IER5	immediate early response 5	813.798	640.684	1442.5	526.23	689.456	1470.7
ENSG00000135821	2752	GLUL	glutamate-ammonia ligase	2601.48	603.978	0	367.654	744.827	2249.53
ENSG00000135828	6041	RNASEL	ribonuclease L	86.7161	521.39	583.845	177.767	232.2	254.71
ENSG00000135829	1660	DHX9	DExH-box helicase 9	8056.26	11423	7286.14	9343.87	6851.69	5171.34
ENSG00000135862	3915	LAMC1	laminin subunit gamma 1	14735.9	13687.9	12679.7	17971.6	14266.9	30999.9
ENSG00000058085	3918	LAMC2	laminin subunit gamma 2	294.335	5435.8	26.9627	5826.91	2378.27	81200.9
ENSG00000232860	284649	SMG7-AS1	SMG7 antisense RNA 1	11.6733	23.3583	35.2589	11.1104	41.0816	19.593
ENSG00000116698	9887	SMG7	SMG7 nonsense mediated mRNA decay factor	1716.81	3828.25	2577.01	2246.33	2600.64	1694.8
ENSG00000162704	10092	ARPC5	actin related protein 2/3 complex subunit 5	2676.53	5705.26	2979.37	2261.48	2405.06	4315.37
ENSG00000143344	23179	RGL1	ral guanine nucleotide dissociation stimulator like 1	68.3723	49.2192	887.693	292.911	226.842	457.987
ENSG00000198756	23127	COLGALT2	collagen beta(1-O)galactosyltransferase 2	23.3467	1.66845	48.7402	8.08031	41.9747	19.593
ENSG00000198860	116461	TSEN15	tRNA splicing endonuclease subunit 15	638.698	882.609	590.067	786.82	510.841	500.847
ENSG00000116667	81563	C1orf21	chromosome 1 open reading frame 21	334.357	266.117	179.405	10.1004	367.948	107.762
ENSG00000116406	80267	EDEM3	ER degradation enhancing alpha-mannosidase like protein 3	724.58	1094.5	1066.06	843.382	846.638	1647.04
ENSG00000135842	116496	NIBAN1	niban apoptosis regulator 1	993.9	3407.8	5005.72	3579.58	8074.32	1050.68
ENSG00000121481	6045	RNF2	ring finger protein 2	361.039	895.122	327.7	501.989	427.784	439.619
ENSG00000121486	81627	TRMT1L	tRNA methyltransferase 1 like	675.385	1336.43	650.215	718.137	769.833	318.387
ENSG00000116668	54823	SWT1	SWT1 RNA endoribonuclease homolog	91.719	140.15	73.6288	79.793	132.176	94.2915
ENSG00000116679	10625	IVNS1ABP	influenza virus NS1A binding protein	2516.44	8881.98	2250.34	1926.14	3106.13	3436.13
ENSG00000143341	83872	HMCN1	hemicentin 1	21.679	2.50267	126.517	226.249	82.1632	1035.98
ENSG00000047410	7175	TPR	translocated promoter region, nuclear basket protein	4174.88	7810.84	4063.06	5561.27	4546.66	4005.55
ENSG00000157181	54953	ODR4	odr-4 GPCR localization factor homolog	432.747	1056.13	730.066	433.307	618.01	394.31
ENSG00000231767	100271374	RPS27AP5	ribosomal protein S27a pseudogene 5	20.0114	22.524	22.8146	27.271	14.2892	15.9193
ENSG00000116741	5997	RGS2	regulator of G protein signaling 2	54.1976	293.647	106.814	230.289	102.704	57.5546
ENSG00000116750	51377	UCHL5	ubiquitin C-terminal hydrolase L5	662.878	2439.27	785.028	1016.1	791.267	470.233
ENSG00000116747	6738	RO60	Ro60, Y RNA binding protein	544.477	921.817	632.585	629.254	555.495	684.532
ENSG00000272579				17.51	30.8663	26.9627	12.1205	22.327	17.1439
ENSG00000023572	51022	GLRX2	glutaredoxin 2	236.802	534.737	313.182	258.57	245.596	221.646
ENSG00000134371	79577	CDC73	cell division cycle 73	1044.76	2397.56	1356.43	1539.3	1353.01	1411.92
ENSG00000000971	3075	CFH	complement factor H	99.2233	508.042	4161.58	1640.3	1692.38	949.038
ENSG00000066279	259266	ASPM	assembly factor for spindle microtubules	2007.81	2894.76	2973.15	3121.02	2900.72	171.439
ENSG00000177888	360023	ZBTB41	zinc finger and BTB domain containing 41	297.67	572.277	1495.39	280.791	456.363	287.773
ENSG00000213047	163486	DENND1B	DENN domain containing 1B	225.128	417.112	145.184	181.807	291.143	388.187
ENSG00000203724	388722	C1orf53	chromosome 1 open reading frame 53	55.8652	76.7486	65.3326	22.2208	31.2577	143.274
ENSG00000151414	140609	NEK7	NIMA related kinase 7	926.362	779.999	503.994	608.043	542.098	1396
ENSG00000162702	23528	ZNF281	zinc finger protein 281	1337.43	1852.81	1225.76	1189.83	841.28	1105.78
ENSG00000118193	9928	KIF14	kinesin family member 14	934.7	1912.04	995.544	1593.84	1244.06	88.1687
ENSG00000118197	83479	DDX59	DEAD-box helicase 59	335.191	584.791	412.736	207.058	489.407	287.773
ENSG00000118200	23271	CAMSAP2	calmodulin regulated spectrin associated protein family member 2	1645.11	2082.22	2013.9	1361.53	1439.64	1839.3
ENSG00000163362	55765	INAVA	innate immunity activator	536.139	1454.89	937.471	194.937	673.381	924.547
ENSG00000116852	23046	KIF21B	kinesin family member 21B	342.696	15.8502	263.404	2.02008	0	273.078
ENSG00000116857	252839	TMEM9	transmembrane protein 9	2467.24	8001.87	4534.91	3471.5	5998.81	2719.76
ENSG00000163395	91156	IGFN1	immunoglobulin like and fibronectin type III domain containing 1	50065.2	79901.9	40859.8	13660.8	85676.5	803.315
ENSG00000229821				144.249	262.78	89.1842	37.3714	429.571	0
ENSG00000224818				204.283	126.802	231.257	42.4216	147.358	153.071
ENSG00000174307	23612	PHLDA3	pleckstrin homology like domain family A member 3	2940.84	3483.72	4126.32	875.703	3089.16	2811.6
ENSG00000159176	1465	CSRP1	cysteine and glycine rich protein 1	3624.57	1810.27	9.33323	3871.48	2.67923	18237.5
ENSG00000223396				25.8481	9.17646	1.03703	24.2409	0.893078	41.6352
ENSG00000269690				22.5128	166.845	25.9256	209.078	141.106	101.639
ENSG00000134369	89796	NAV1	neuron navigator 1	906.351	4321.28	1841.76	4814.85	3308.85	5130.93
ENSG00000198700	55705	IPO9	importin 9	4144.03	9244.87	4781.72	4766.37	5088.76	3599
ENSG00000198892	149345	SHISA4	shisa family member 4	406.899	402.096	1087.84	581.782	779.657	919.649
ENSG00000134375	10440	TIMM17A	translocase of inner mitochondrial membrane 17A	1766.01	3525.43	2321.9	1726.16	2370.23	2521.38
ENSG00000176393	6051	RNPEP	arginyl aminopeptidase	2557.29	5664.38	3702.18	2919.01	3265.99	2472.4
ENSG00000273478				24.1805	17.5187	33.1848	7.07027	17.8616	14.6948
ENSG00000234678				20.0114	15.016	16.5924	14.1405	28.5785	12.2457
ENSG00000163435	1999	ELF3	E74 like ETS transcription factor 3	891.342	1009.41	5633.12	1321.13	1703.1	1093.54
ENSG00000143862	127829	ARL8A	ADP ribosylation factor like GTPase 8A	824.637	2083.89	1070.21	678.746	1312.82	1560.1
ENSG00000077152	29089	UBE2T	ubiquitin conjugating enzyme E2 T	730.417	1806.93	1089.91	835.302	1178.86	215.523
ENSG00000077157	4660	PPP1R12B	protein phosphatase 1 regulatory subunit 12B	321.85	632.342	516.438	319.172	665.343	437.17
ENSG00000236439				13.3409	33.3689	21.7775	12.1205	16.9685	15.9193
ENSG00000117139	10765	KDM5B	lysine demethylase 5B	1372.45	2205.69	2306.34	1632.22	1413.74	4442.72
ENSG00000228288	100506696	PCAT6	prostate cancer associated transcript 6	60.0343	12.5134	48.7402	48.4819	48.2262	193.481
ENSG00000183155	5877	RABIF	RAB interacting factor	564.489	751.636	309.033	349.473	405.457	622.079
ENSG00000117153	59349	KLHL12	kelch like family member 12	950.542	1781.07	1289.02	1292.85	1419.99	1238.04
ENSG00000159346	51094	ADIPOR1	adiponectin receptor 1	2171.24	4477.28	3382.78	2674.58	3386.55	2897.32
ENSG00000159348	51706	CYB5R1	cytochrome b5 reductase 1	629.526	1395.66	1800.28	775.71	1111.88	1420.5
ENSG00000163444	92703	TMEM183A	transmembrane protein 183A	1140.65	2904.77	1235.1	1117.1	924.336	1289.47
ENSG00000143847	8497	PPFIA4	PTPRF interacting protein alpha 4	2014.48	45.0481	209.479	290.891	2895.36	814.336
ENSG00000163485	134	ADORA1	adenosine A1 receptor	799.623	1410.67	2984.56	1834.23	3423.17	1066.6
ENSG00000159388	7832	BTG2	BTG anti-proliferation factor 2	396.059	1026.1	1375.1	42.4216	1661.13	920.873
ENSG00000058668	493	ATP2B4	ATPase plasma membrane Ca2+ transporting 4	1349.94	678.224	4032.99	11879.1	5324.53	11405.6
ENSG00000058673	9877	ZC3H11A	zinc finger CCCH-type containing 11A	2647.34	4851.01	3225.15	3477.56	3346.36	3829.22
ENSG00000257315	100381270	ZBED6	zinc finger BED-type containing 6	230.131	426.288	302.811	246.449	220.59	558.402
ENSG00000182004	6635	SNRPE	small nuclear ribonucleoprotein polypeptide E	1923.6	2734.59	1245.47	1521.12	1252.99	816.785
ENSG00000143842	9580	SOX13	SRY-box transcription factor 13	279.326	787.507	867.99	502.999	401.885	522.889
ENSG00000143845	55224	ETNK2	ethanolamine kinase 2	24.1805	68.4063	46.6661	69.6927	220.59	322.061
ENSG00000174567	127845	GOLT1A	golgi transport 1A	15.8424	31.7005	23.8516	7.07027	12.5031	94.2915
ENSG00000143850	22874	PLEKHA6	pleckstrin homology domain containing A6	1912.76	9704.52	3292.55	1820.09	2539.91	878.013
ENSG00000226330				60.0343	286.139	92.2952	57.5722	83.0563	20.8176
ENSG00000158615	84919	PPP1R15B	protein phosphatase 1 regulatory subunit 15B	1313.25	3916.68	2626.78	2094.82	1980.85	1463.36
ENSG00000133056	5287	PIK3C2B	phosphatidylinositol-4-phosphate 3-kinase catalytic subunit type 2 beta	498.618	1573.35	1615.69	1123.16	943.09	420.026
ENSG00000198625	4194	MDM4	MDM4 regulator of p53	453.592	639.015	359.848	405.025	425.105	318.387
ENSG00000174529	388730	TMEM81	transmembrane protein 81	41.6905	121.797	86.0731	42.4216	41.0816	46.5335
ENSG00000117222	5929	RBBP5	RB binding protein 5, histone lysine methyltransferase complex subunit	812.964	1407.34	1142.8	917.115	835.921	875.564
ENSG00000133059	25778	DSTYK	dual serine/threonine and tyrosine protein kinase	1015.58	1806.93	2091.68	718.137	1095.81	1267.43
ENSG00000133069	9911	TMCC2	transmembrane and coiled-coil domain family 2	115.066	68.4063	393.032	88.8834	253.634	149.397
ENSG00000163545	81788	NUAK2	NUAK family kinase 2	2261.29	658.202	1043.25	233.319	1401.24	2441.78
ENSG00000235363				178.435	196.877	184.59	199.988	160.754	100.414
ENSG00000117266	5129	CDK18	cyclin dependent kinase 18	113.398	813.368	2693.15	811.061	1876.36	2318.1
ENSG00000174514	148808	MFSD4A	major facilitator superfamily domain containing 4A	21.679	32.5347	38.3699	14.1405	43.7608	22.0422
ENSG00000158711	2005	ELK4	ETS transcription factor ELK4	837.144	1205.45	684.437	893.884	709.997	939.242
ENSG00000158715	85414	SLC45A3	solute carrier family 45 member 3	321.017	1008.58	264.441	277.761	440.287	382.064
ENSG00000069275	64710	NUCKS1	nuclear casein kinase and cyclin dependent kinase substrate 1	5296.36	14025.8	5612.38	9297.4	7833.19	3987.18
ENSG00000117280	8934	RAB29	RAB29, member RAS oncogene family	1069.78	7954.32	1781.61	1017.11	2129.1	1375.19
ENSG00000133065	254428	SLC41A1	solute carrier family 41 member 1	1678.46	2005.47	2111.38	1914.02	2554.2	1726.64
ENSG00000229874				24.1805	43.3796	25.9256	46.4618	37.5093	26.9404
ENSG00000196550	729533	FAM72A	family with sequence similarity 72 member A	52.53	131.807	128.591	128.275	95.5594	23.2667
ENSG00000196533				150.086	1710.99	727.992	138.375	262.565	395.535
ENSG00000163486				1490.02	3039.91	2526.19	3289.7	2802.48	1633.57
ENSG00000143466				722.912	1144.55	559.994	717.127	511.734	706.574
ENSG00000136653				57.5328	89.2619	80.888	187.867	42.8677	39.1861
ENSG00000143486	1939	EIF2D	eukaryotic translation initiation factor 2D	2273.8	2654.5	1748.42	1795.85	1962.99	1257.63
ENSG00000143479	8444	DYRK3	dual specificity tyrosine phosphorylation regulated kinase 3	355.203	145.989	633.622	294.931	397.42	243.688
ENSG00000162889	9261	MAPKAPK2	MAPK activated protein kinase 2	4570.94	7148.46	3783.07	5459.26	9547.9	6120.38
ENSG00000224114	100271063	RPS14P1	ribosomal protein S14 pseudogene 1	286.83	248.599	197.035	430.276	2.67923	148.172
ENSG00000182795	79098	C1orf116	chromosome 1 open reading frame 116	190.942	25.8609	216.738	139.385	71.4462	658.816
ENSG00000180667	55432	YOD1	YOD1 deubiquitinase	306.008	282.802	343.255	307.052	419.747	197.155
ENSG00000123836	5208	PFKFB2	6-phosphofructo-2-kinase/fructose-2,6-biphosphatase 2	338.526	114.289	1163.54	501.989	1299.43	301.243
ENSG00000196352	1604	CD55	CD55 molecule (Cromer blood group)	526.967	34.2032	617.03	414.116	324.187	1001.69
ENSG00000117335	4179	CD46	CD46 molecule	3430.29	6178.26	6917.99	3592.71	5292.38	5553.4
ENSG00000203709				38.3552	26.6952	83.999	19.1907	42.8677	56.33
ENSG00000076356	5362	PLXNA2	plexin A2	59.2004	201.048	552.734	48.4819	1.78616	1323.76
ENSG00000196878	3914	LAMB3	laminin subunit beta 3	14471.6	191.871	3764.4	910.045	572.463	3373.68
ENSG00000009790	80342	TRAF3IP3	TRAF3 interacting protein 3	40.0228	59.2299	21.7775	48.4819	25.8993	51.4317
ENSG00000162757	148304	C1orf74	chromosome 1 open reading frame 74	157.59	182.695	95.4063	134.335	98.2386	123.681
ENSG00000117597	27042	UTP25	UTP25 small subunit processor component	1164	1949.58	1441.46	598.953	878.789	935.568
ENSG00000203706				198.447	33.3689	42.518	54.5421	83.9493	184.909
ENSG00000082497	56256	SERTAD4	SERTA domain containing 4	494.449	135.978	149.332	118.175	248.276	254.71
ENSG00000054392	55733	HHAT	hedgehog acyltransferase	947.207	166.011	292.441	303.012	816.273	2560.57
ENSG00000143473	3756	KCNH1	potassium voltage-gated channel subfamily H member 1	221.793	17.5187	97.4804	193.927	133.962	388.187
ENSG00000117625	55758	RCOR3	REST corepressor 3	472.77	1125.37	713.473	736.318	740.362	972.305
ENSG00000082512	7188	TRAF5	TNF receptor associated factor 5	57.5328	199.379	265.478	83.8332	220.59	818.01
ENSG00000153363	84791	LINC00467	long intergenic non-protein coding RNA 467	13.3409	363.722	146.221	176.757	79.4839	62.4528
ENSG00000170385	7779	SLC30A1	solute carrier family 30 member 1	819.634	2300.79	1937.16	482.798	770.726	972.305
ENSG00000117650	4751	NEK2	NIMA related kinase 2	758.766	1592.53	820.287	1376.68	1328.01	56.33
ENSG00000123684	9926	LPGAT1	lysophosphatidylglycerol acyltransferase 1	1661.78	3244.3	2026.35	1386.78	2004.96	1613.98
ENSG00000143493	25896	INTS7	integrator complex subunit 7	841.313	2006.31	1206.06	845.402	656.412	388.187
ENSG00000143476	51514	DTL	denticleless E3 ubiquitin protein ligase homolog	1592.58	2355.01	1517.17	1013.07	1185.11	129.804
ENSG00000220749	100131205	RPL21P28	ribosomal protein L21 pseudogene 28	18.3438	34.2032	19.7035	15.1506	10.7169	15.9193
ENSG00000066027	5525	PPP2R5A	protein phosphatase 2 regulatory subunit B'alpha	763.769	1053.62	884.582	916.105	1010.96	385.738
ENSG00000065600	55248	PACC1	proton activated chloride channel 1	269.32	477.176	642.956	184.837	312.577	373.492
ENSG00000117691	29937	NENF	neudesin neurotrophic factor	1803.53	1288.04	1982.79	1153.46	2018.36	935.568
ENSG00000162772	467	ATF3	activating transcription factor 3	324.352	123.465	634.659	66.6625	60.7293	1141.29
ENSG00000117697	25936	NSL1	NSL1 component of MIS12 kinetochore complex	505.288	1348.94	689.622	711.067	746.613	407.78
ENSG00000203705	128387	TATDN3	TatD DNase domain containing 3	190.108	424.62	262.367	199.988	300.967	198.38
ENSG00000198468	642946	FLVCR1-DT	FLVCR1 divergent transcript	49.1947	105.946	42.518	189.887	192.905	66.1265
ENSG00000162769	28982	FLVCR1	FLVCR heme transporter 1	341.028	900.127	651.252	240.389	679.632	171.439
ENSG00000174606	90806	ANGEL2	angel homolog 2	889.674	1206.29	679.251	448.457	652.84	552.279
ENSG00000136643	26750	RPS6KC1	ribosomal protein S6 kinase C1	558.652	1167.08	1045.32	823.181	778.764	892.708
ENSG00000143499	56950	SMYD2	SET and MYND domain containing 2	1933.6	1852.81	875.249	1103.97	1359.26	1833.17
ENSG00000152104	5784	PTPN14	protein tyrosine phosphatase non-receptor type 14	7289.16	15918.7	4539.06	8604.52	5412.95	8504.61
ENSG00000117724	1063	CENPF	centromere protein F	6007.59	10526.2	5049.27	9341.85	10299.9	566.974
ENSG00000136636	51133	KCTD3	potassium channel tetramerization domain containing 3	1735.99	3764.85	2563.53	1622.12	2951.62	1152.32
ENSG00000092978	55105	GPATCH2	G-patch domain containing 2	342.696	585.625	449.032	337.353	407.244	373.492
ENSG00000067533	51018	RRP15	ribosomal RNA processing 15 homolog	727.082	872.598	571.401	483.808	521.558	362.471
ENSG00000143353	127018	LYPLAL1	lysophospholipase like 1	225.962	254.438	156.591	108.074	192.012	118.783
ENSG00000136628	2058	EPRS1	glutamyl-prolyl-tRNA synthetase 1	8227.19	10970.9	7832.65	8716.63	3965.27	5940.37
ENSG00000162813	10380	BPNT1	3'(2'), 5'-bisphosphate nucleotidase 1	566.99	3076.62	1809.61	781.77	877.896	1054.35
ENSG00000067704	55699	IARS2	isoleucyl-tRNA synthetase 2, mitochondrial	4621.8	10204.2	4395.95	4599.72	6505.18	2919.36
ENSG00000118873	25782	RAB3GAP2	RAB3 GTPase activating non-catalytic protein subunit 2	1240.71	2504.34	1741.17	1134.27	1391.42	1811.13
ENSG00000218283				283.495	529.732	482.217	467.648	291.143	660.041
ENSG00000162817	79762	C1orf115	chromosome 1 open reading frame 115	30.0171	180.192	244.738	18.1807	120.566	184.909
ENSG00000117791	54996	MTARC2	mitochondrial amidoxime reducing component 2	74.209	227.743	106.814	111.104	292.93	187.358
ENSG00000136630	3142	HLX	H2.0 like homeobox	337.693	224.406	113.036	492.899	273.282	168.99
ENSG00000143507	11221	DUSP10	dual specificity phosphatase 10	1816.87	442.973	447.995	766.619	950.235	1579.69
ENSG00000232679				34.1862	0	6.22215	17.1707	23.22	710.248
ENSG00000143512	79802	HHIPL2	HHIP like 2	7.50428	153.497	748.732	94.9436	197.37	12.2457
ENSG00000143498	9015	TAF1A	TATA-box binding protein associated factor, RNA polymerase I subunit A	174.266	217.732	207.405	155.546	175.936	60.0037
ENSG00000225265	100506161	TAF1A-AS1	TAF1A antisense RNA 1	24.1805	26.6952	58.0734	18.1807	64.3016	17.1439
ENSG00000154305	375056	MIA3	MIA SH3 domain ER export factor 3	1232.37	1725.17	1821.02	1883.72	1511.09	1779.29
ENSG00000186063	64853	AIDA	axin interactor, dorsalization associated	1598.41	1915.38	1258.95	2129.16	1252.99	1356.82
ENSG00000162819	148362	BROX	BRO1 domain and CAAX motif containing	647.036	1552.49	1150.06	940.346	1053.83	662.49
ENSG00000228106				56.699	150.16	63.2585	60.6023	61.6224	22.0422
ENSG00000154309	84976	DISP1	dispatched RND transporter family member 1	173.432	1009.41	404.44	275.741	417.067	296.345
ENSG00000187554	7100	TLR5	toll like receptor 5	15.8424	0.834224	127.554	42.4216	70.5532	40.4107
ENSG00000143502	55061	SUSD4	sushi domain containing 4	361.873	25.0267	7.25918	447.447	479.583	279.201
ENSG00000162909	824	CAPN2	calpain 2	11409.8	31048.1	9736.63	13738.5	11600.2	26531.4
ENSG00000143514	7159	TP53BP2	tumor protein p53 binding protein 2	7150.75	8045.25	3951.07	2141.28	6344.43	4472.11
ENSG00000272645				87.55	202.716	279.997	210.088	244.703	108.986
ENSG00000232372				11.6733	47.5507	60.1475	35.3513	32.1508	17.1439
ENSG00000143756	23219	FBXO28	F-box protein 28	873.832	1877.84	1118.95	1053.47	874.323	1174.36
ENSG00000143753	8560	DEGS1	delta 4-desaturase, sphingolipid 1	2822.44	4853.51	4839.8	2578.63	2697.1	5645.25
ENSG00000143748	4931	NVL	nuclear VCP like	663.712	1016.08	837.916	633.294	676.06	606.16
ENSG00000143771	29097	CNIH4	cornichon family AMPA receptor auxiliary protein 4	983.895	2646.16	1021.47	851.463	1059.19	944.14
ENSG00000162923	80232	WDR26	WD repeat domain 26	2524.77	4568.21	2541.75	2616	2589.93	3839.01
ENSG00000143786	149111	CNIH3	cornichon family AMPA receptor auxiliary protein 3	61.7019	38.3743	45.6291	197.968	108.956	854.747
ENSG00000185842	127602	DNAH14	dynein axonemal heavy chain 14	121.736	237.754	137.924	151.506	97.3455	112.66
ENSG00000143815	3930	LBR	lamin B receptor	2231.27	3245.13	2132.12	2086.74	1389.63	998.021
ENSG00000154380	55740	ENAH	ENAH actin regulator	4489.23	5575.12	4806.61	6069.32	6100.62	11879.5
ENSG00000227496				135.911	0	22.8146	54.5421	67.8739	156.744
ENSG00000143742	6726	SRP9	signal recognition particle 9	1826.88	2412.57	1598.06	1715.05	1495.91	1803.78
ENSG00000143819	2052	EPHX1	epoxide hydrolase 1	718.743	1423.19	17415.8	2649.33	1449.47	3051.62
ENSG00000242861				13.3409	41.7112	11.4073	16.1606	14.2892	12.2457
ENSG00000196187	9725	TMEM63A	transmembrane protein 63A	1396.63	2302.46	846.212	1143.36	1601.29	2266.67
ENSG00000143811	29920	PYCR2	pyrroline-5-carboxylate reductase 2	657.875	1270.52	1022.51	628.244	831.456	591.465
ENSG00000143751	163859	SDE2	SDE2 telomere maintenance homolog	584.5	1024.43	873.175	575.722	619.796	737.188
ENSG00000163041	3020	H3-3A	H3.3 histone A	1803.53	4801.79	2080.27	2312.99	2290.75	2256.87
ENSG00000182827	64746	ACBD3	acyl-CoA binding domain containing 3	1120.64	1235.49	2093.75	1066.6	1357.48	1311.51
ENSG00000183814	286826	LIN9	lin-9 DREAM MuvB core complex component	188.441	577.283	222.96	232.309	258.1	62.4528
ENSG00000143799	142	PARP1	poly(ADP-ribose) polymerase 1	9189.41	12480.8	6861.99	5877.41	7709.94	4137.81
ENSG00000143801	5664	PSEN2	presenilin 2	852.153	757.475	489.476	329.273	823.418	407.78
ENSG00000163050	56997	COQ8A	coenzyme Q8A	987.23	882.609	777.769	404.015	751.972	252.26
ENSG00000143776	8476	CDC42BPA	CDC42 binding protein kinase alpha	754.597	4033.47	3354.78	1681.71	1883.5	2395.25
ENSG00000181450	339500	ZNF678	zinc finger protein 678	238.469	325.347	115.11	101.004	144.679	97.9652
ENSG00000143740	116841	SNAP47	synaptosome associated protein 47	973.889	1979.61	1186.36	1039.33	1005.61	777.599
ENSG00000081692	65094	JMJD4	jumonji domain containing 4	125.905	294.481	254.071	159.586	186.653	203.278
ENSG00000143761	375	ARF1	ADP ribosylation factor 1	12613	22570.8	16674.3	11126.6	12454	11709.3
ENSG00000143793	79169	C1orf35	chromosome 1 open reading frame 35	597.007	1481.58	760.139	702.987	775.192	718.82
ENSG00000162910	128308	MRPL55	mitochondrial ribosomal protein L55	742.924	1098.67	1255.84	944.386	960.059	738.413
ENSG00000143774	2987	GUK1	guanylate kinase 1	3866.37	6073.15	4598.17	4945.15	5364.72	5268.08
ENSG00000198835	57165	GJC2	gap junction protein gamma 2	19.1776	30.8663	13.4813	36.3614	11.61	12.2457
ENSG00000181873	200205	IBA57	iron-sulfur cluster assembly factor IBA57	466.099	639.85	199.109	237.359	429.571	356.348
ENSG00000162913	574407	OBSCN-AS1	OBSCN antisense RNA 1	13.3409	45.8823	69.4807	18.1807	34.83	53.8809
ENSG00000154358	84033	OBSCN	obscurin, cytoskeletal calmodulin and titin-interacting RhoGEF	1097.29	3029.9	2814.49	544.411	505.482	1698.47
ENSG00000154370	81559	TRIM11	tripartite motif containing 11	592.838	1604.21	1070.21	730.258	854.676	949.038
ENSG00000162931	51127	TRIM17	tripartite motif containing 17	17.51	55.893	43.5551	23.2309	50.0124	25.7159
ENSG00000168159	149603	RNF187	ring finger protein 187	3291.04	7084.23	6629.7	3876.53	5324.53	4344.76
ENSG00000234975	2497	FTH1P2	ferritin heavy chain 1 pseudogene 2	38.3552	40.877	43.5551	43.4317	35.7231	35.5124
ENSG00000116574	58480	RHOU	ras homolog family member U	336.859	108.449	55.9994	7.07027	21.4339	17.1439
ENSG00000177788	105373159	LOC105373159	uncharacterized LOC105373159	31.6847	66.7379	45.6291	11.1104	26.7923	11.0211
ENSG00000168118	5867	RAB4A	RAB4A, member RAS oncogene family	597.007	1025.26	334.959	409.066	347.407	551.054
ENSG00000154429	126731	CCSAP	centriole, cilia and spindle associated protein	396.893	240.256	199.109	322.202	423.319	137.151
ENSG00000069248	55746	NUP133	nucleoporin 133	1851.06	2902.26	1144.88	1531.22	1110.1	1235.59
ENSG00000135776	23456	ABCB10	ATP binding cassette subfamily B member 10	934.7	1261.35	367.107	259.58	868.965	342.878
ENSG00000135801	27097	TAF5L	TATA-box binding protein associated factor 5 like	1265.72	1457.39	628.437	710.057	852.89	758.006
ENSG00000135763	9816	URB2	URB2 ribosome biogenesis homolog	1153.16	1491.59	733.177	726.218	622.475	669.837
ENSG00000143641	2590	GALNT2	polypeptide N-acetylgalactosaminyltransferase 2	4234.08	7593.94	4598.17	6599.59	7318.77	11504.8
ENSG00000177614	79605	PGBD5	piggyBac transposable element derived 5	535.305	311.165	326.663	145.446	2555.1	1502.54
ENSG00000135775	22796	COG2	component of oligomeric golgi complex 2	671.216	1694.31	1085.77	774.7	1163.68	682.083
ENSG00000135744	183	AGT	angiotensinogen	15.8424	5.83957	155.554	36.3614	70.5532	30.6141
ENSG00000119280	84886	C1orf198	chromosome 1 open reading frame 198	1233.2	800.855	1083.69	1329.21	1352.12	1983.8
ENSG00000143643	79573	TTC13	tetratricopeptide repeat domain 13	365.208	565.604	285.182	396.945	345.621	325.734
ENSG00000173409	64801	ARV1	ARV1 homolog, fatty acid homeostasis modulator	416.071	473.005	358.811	261.6	239.345	274.303
ENSG00000182118	375061	FAM89A	family with sequence similarity 89 member A	32.5186	119.294	153.48	89.8934	0	29.3896
ENSG00000143633	128061	C1orf131	chromosome 1 open reading frame 131	321.85	544.748	422.069	281.801	291.143	155.52
ENSG00000116906	8443	GNPAT	glyceronephosphate O-acyltransferase	1275.73	2425.92	1010.06	1696.86	1734.36	1219.67
ENSG00000116903	149371	EXOC8	exocyst complex component 8	426.076	651.529	619.104	391.895	511.734	394.31
ENSG00000010072	83932	SPRTN	SprT-like N-terminal domain	270.988	633.176	356.737	372.704	306.326	334.306
ENSG00000135766	54583	EGLN1	egl-9 family hypoxia inducible factor 1	2486.42	1917.88	1701.76	1157.5	3146.31	1731.54
ENSG00000233461				69.2062	108.449	83.999	168.676	68.767	172.664
ENSG00000116918	7257	TSNAX	translin associated factor X	354.369	812.534	752.88	382.805	604.614	439.619
ENSG00000162946	27185	DISC1	DISC1 scaffold protein	128.407	107.615	123.406	46.4618	73.2324	188.583
ENSG00000116991	57568	SIPA1L2	signal induced proliferation associated 1 like 2	1247.38	192.706	3439.81	2412.98	1609.33	1917.67
ENSG00000135778	84284	NTPCR	nucleoside-triphosphatase, cancer-related	1344.93	1821.94	2105.16	1182.76	2199.65	1448.66
ENSG00000135749	80003	PCNX2	pecanex 2	662.044	1116.19	969.618	817.121	618.01	860.869
ENSG00000143674	84451	MAP3K21	mitogen-activated protein kinase kinase kinase 21	1451.66	4172.79	798.509	1400.92	1128.85	401.657
ENSG00000135750	3775	KCNK1	potassium two pore domain channel subfamily K member 1	231.799	528.064	591.104	1.01004	122.352	227.769
ENSG00000183780	148641	SLC35F3	solute carrier family 35 member F3	366.876	401.262	387.847	117.164	455.47	244.913
ENSG00000231663	101927765	COA6-AS1	COA6 antisense RNA 1	15.0086	16.6845	26.9627	19.1907	16.0754	2.44913
ENSG00000168275	388753	COA6	cytochrome c oxidase assembly factor 6	225.962	432.128	338.07	194.937	197.37	124.906
ENSG00000059588	6894	TARBP1	TAR (HIV-1) RNA binding protein 1	660.377	730.78	1231.99	667.635	713.569	753.108
ENSG00000168264	359948	IRF2BP2	interferon regulatory factor 2 binding protein 2	1005.57	771.657	1781.61	1184.78	1012.75	881.687
ENSG00000173726	9804	TOMM20	translocase of outer mitochondrial membrane 20	3873.88	6637.92	4324.39	2420.05	3149.89	3274.49
ENSG00000054267	51742	ARID4B	AT-rich interaction domain 4B	710.405	1617.56	1042.21	840.352	868.965	1048.23
ENSG00000152904	9453	GGPS1	geranylgeranyl diphosphate synthase 1	647.87	1675.96	1301.47	748.439	878.789	818.01
ENSG00000116957				817.967	2153.97	862.805	1138.31	978.814	661.265
ENSG00000162885	148789	B3GALNT2	beta-1,3-N-acetylgalactosaminyltransferase 2	597.007	791.678	550.66	862.573	399.206	642.897
ENSG00000168243	2786	GNG4	G protein subunit gamma 4	325.186	448.812	547.549	824.191	0	6.12283
ENSG00000143669	1130	LYST	lysosomal trafficking regulator	556.984	750.801	1221.62	740.358	797.519	363.696
ENSG00000077585	7107	GPR137B	G protein-coupled receptor 137B	424.409	549.753	415.847	199.988	414.388	423.7
ENSG00000086619	56605	ERO1B	endoplasmic reticulum oxidoreductase 1 beta	123.404	177.69	144.146	79.793	253.634	195.93
ENSG00000116977	3964	LGALS8	galectin 8	1013.91	904.298	661.622	839.342	1631.65	733.515
ENSG00000119285	55127	HEATR1	HEAT repeat containing 1	2533.11	3321.88	1849.02	1840.29	1336.04	1561.32
ENSG00000116984	4548	MTR	5-methyltetrahydrofolate-homocysteine methyltransferase	2537.28	2344.17	1495.39	1542.33	2559.56	1853.99
ENSG00000215808	339535	LINC01139	long intergenic non-protein coding RNA 1139	215.123	0	114.073	239.379	0.893078	79.5967
ENSG00000091483	2271	FH	fumarate hydratase	2308.82	5632.68	2019.09	2239.26	3081.12	1022.51
ENSG00000117009	8564	KMO	kynurenine 3-monooxygenase	206.785	1.66845	234.368	250.49	1664.7	14.6948
ENSG00000054277	23596	OPN3	opsin 3	413.569	184.363	366.07	495.929	1311.93	292.671
ENSG00000203668	1122	CHML	CHM like Rab escort protein	965.551	622.331	655.4	615.113	767.154	373.492
ENSG00000174371	9156	EXO1	exonuclease 1	978.892	1108.68	1179.1	642.385	998.461	51.4317
ENSG00000214837	731275	LINC01347	long intergenic non-protein coding RNA 1347	9.1719	34.2032	30.0737	23.2309	48.2262	9.79652
ENSG00000143702	9859	CEP170	centrosomal protein 170	1324.09	2286.61	1182.21	1469.61	1177.08	2187.07
ENSG00000054282	10806	SDCCAG8	SHH signaling and ciliogenesis regulator SDCCAG8	551.982	1412.34	612.882	320.182	592.111	573.097
ENSG00000117020	10000	AKT3	AKT serine/threonine kinase 3	1197.35	2146.46	1166.65	957.517	1089.56	1680.1
ENSG00000179456	10472	ZBTB18	zinc finger and BTB domain containing 18	632.861	4015.12	1383.39	1072.66	1009.18	642.897
ENSG00000035687	159	ADSS2	adenylosuccinate synthase 2	787.95	4230.35	1430.06	1050.44	849.317	1257.63
ENSG00000121644	51029	DESI2	desumoylating isopeptidase 2	946.373	2440.1	986.211	945.396	858.248	865.768
ENSG00000203667	116228	COX20	cytochrome c oxidase assembly factor COX20	47.5271	89.2619	30.0737	44.4417	71.4462	39.1861
ENSG00000188206				48.3609	101.775	61.1845	21.2108	50.0124	33.0633
ENSG00000153187	3192	HNRNPU	heterogeneous nuclear ribonucleoprotein U	13300.1	17761.5	11897.8	14691	12813.9	9573.65
ENSG00000203666	84288	EFCAB2	EF-hand calcium binding domain 2	150.086	527.229	172.146	50.5019	200.943	184.909
ENSG00000162849	55083	KIF26B	kinesin family member 26B	687.059	142.652	40.444	611.073	27.6854	1449.89
ENSG00000185420	64754	SMYD3	SET and MYND domain containing 3	643.701	1594.2	374.366	407.046	602.828	613.507
ENSG00000162851	64216	TFB2M	transcription factor B2, mitochondrial	712.907	1207.12	667.844	505.019	544.778	422.475
ENSG00000162852	163882	CNST	consortin, connexin sorting protein	414.403	628.17	788.139	362.604	462.614	427.373
ENSG00000143653	51097	SCCPDH	saccharopine dehydrogenase (putative)	1389.13	2380.87	469.772	1547.38	2146.07	1228.24
ENSG00000260855				28.3495	20.0214	20.7405	4.04015	28.5785	15.9193
ENSG00000153207	25909	AHCTF1	AT-hook containing transcription factor 1	1842.72	3393.62	1890.5	2083.71	1855.82	1151.09
ENSG00000135747	100533111	ZNF670-ZNF695	ZNF670-ZNF695 readthrough (NMD candidate)	170.097	161.839	65.3326	95.9537	106.276	52.6563
ENSG00000188295	79862	ZNF669	zinc finger protein 669	99.2233	210.224	81.925	150.496	113.421	128.579
ENSG00000196418	7678	ZNF124	zinc finger protein 124	194.278	363.722	109.925	114.134	118.779	90.6178
ENSG00000259865				35.02	55.0588	29.0367	20.2008	18.7546	75.923
ENSG00000227671				480.274	961.86	450.069	389.875	378.665	597.588
ENSG00000162714	84838	ZNF496	zinc finger protein 496	2064.51	2213.2	736.288	1107	1500.37	1503.77
ENSG00000175137	80851	SH3BP5L	SH3 binding domain protein 5 like	3371.92	3117.49	1788.87	1526.17	1849.56	3624.71
ENSG00000171161	79894	ZNF672	zinc finger protein 672	1173.17	2058.86	631.548	666.625	1116.35	709.023
ENSG00000171163	55657	ZNF692	zinc finger protein 692	744.592	1621.73	1102.36	695.917	936.839	1311.51
ENSG00000185220	267002	PGBD2	piggyBac transposable element derived 2	188.441	171.016	181.479	111.104	174.15	132.253
ENSG00000015171	10771	ZMYND11	zinc finger MYND-type containing 11	1745.16	2259.08	969.618	1936.24	2161.25	1617.65
ENSG00000151240	22982	DIP2C	disco interacting protein 2 homolog C	1265.72	1449.05	1079.54	1281.74	2246.98	1351.92
ENSG00000107929	23185	LARP4B	La ribonucleoprotein 4B	2217.1	3593.84	1961.01	2776.6	2627.44	2593.63
ENSG00000107937	23560	GTPBP4	GTP binding protein 4	2510.6	3695.61	2813.45	2460.45	1888.86	3073.66
ENSG00000067064	3422	IDI1	isopentenyl-diphosphate delta isomerase 1	571.993	1880.34	1639.54	1758.48	2957.87	1017.61
ENSG00000047056	22884	WDR37	WD repeat domain 37	723.746	880.106	408.588	540.371	663.557	1278.45
ENSG00000067057	5214	PFKP	phosphofructokinase, platelet	21899.2	22374.7	15191.4	20111.9	31672.1	19704.5
ENSG00000107959	10531	PITRM1	pitrilysin metallopeptidase 1	1620.92	5355.72	3313.3	3256.36	3258.84	3000.18
ENSG00000237399	100507034	PITRM1-AS1	PITRM1 antisense RNA 1	21.679	20.8556	32.1478	36.3614	40.1885	42.8598
ENSG00000067082	1316	KLF6	Kruppel like factor 6	8860.89	4462.26	888.73	3301.82	3261.52	11839.1
ENSG00000196139	8644	AKR1C3	aldo-keto reductase family 1 member C3	270.154	6088.16	14889.6	919.135	2878.39	698.002
ENSG00000173848	10276	NET1	neuroepithelial cell transforming 1	1008.08	1373.13	971.692	1077.71	1292.28	1078.84
ENSG00000242147	102723629	LINC02677	long intergenic non-protein coding RNA 2677	27.5157	4.17112	10.3703	24.2409	2.67923	7.34739
ENSG00000196372	79754	ASB13	ankyrin repeat and SOCS box containing 13	915.522	1458.22	731.103	608.043	699.28	368.594
ENSG00000108021	54906	TASOR2	transcription activation suppressor family member 2	3459.47	3014.88	2446.34	3232.12	2188.93	2214.01
ENSG00000057608	2665	GDI2	GDP dissociation inhibitor 2	7209.95	8236.29	4698.76	7958.09	6277.45	6541.63
ENSG00000134461	54522	ANKRD16	ankyrin repeat domain 16	245.14	226.909	153.48	176.757	323.294	101.639
ENSG00000134452	84893	FBH1	F-box DNA helicase 1	1545.05	2234.05	1437.32	1916.04	1818.31	2296.06
ENSG00000134470	3601	IL15RA	interleukin 15 receptor subunit alpha	123.404	79.2512	382.662	333.313	182.188	206.952
ENSG00000134453	84991	RBM17	RNA binding motif protein 17	2282.14	2324.15	1631.24	2531.16	2488.12	1731.54
ENSG00000170525	5209	PFKFB3	6-phosphofructo-2-kinase/fructose-2,6-biphosphatase 3	10945.4	11586.5	6303.04	8173.23	16397.8	3666.35
ENSG00000215244	399715	LINC02649	long intergenic non-protein coding RNA 2649	18.3438	43.3796	5.18513	9.09035	21.4339	3.6737
ENSG00000065675	5588	PRKCQ	protein kinase C theta	19.1776	142.652	2.07405	326.242	204.515	181.236
ENSG00000237943	439949	PRKCQ-AS1	PRKCQ antisense RNA 1	113.398	75.9144	12.4443	129.285	152.716	74.6985
ENSG00000223784				20.8452	28.3636	187.702	50.5019	79.4839	17.1439
ENSG00000198879	57713	SFMBT2	Scm like with four mbt domains 2	66.7047	4.17112	125.48	633.294	8.0377	1.22457
ENSG00000151657	22944	KIN	Kin17 DNA and RNA binding protein	352.701	483.85	407.551	527.24	434.929	317.162
ENSG00000165629	509	ATP5F1C	ATP synthase F1 subunit gamma	3258.53	7491.33	3912.7	4481.54	6325.67	2536.07
ENSG00000165632	83860	TAF3	TATA-box binding protein associated factor 3	329.355	362.053	754.954	863.583	674.274	337.98
ENSG00000225383	207107	SFTA1P	surfactant associated 1, lncRNA	345.197	4.17112	5.18513	34.3413	0	37.9615
ENSG00000148429	9712	USP6NL	USP6 N-terminal like	518.629	858.416	468.735	792.88	651.054	704.125
ENSG00000148426	254427	PROSER2	proline and serine rich 2	853.821	639.015	718.658	517.14	32.1508	1767.05
ENSG00000151461	26019	UPF2	UPF2 regulator of nonsense mediated mRNA decay	1582.57	1711.83	1049.47	1821.1	1311.93	1306.61
ENSG00000181192	55526	DHTKD1	dehydrogenase E1 and transketolase domain containing 1	1132.31	1557.5	1122.06	1288.81	1705.78	1347.02
ENSG00000065665	55176	SEC61A2	SEC61 translocon subunit alpha 2	352.701	383.743	332.885	579.762	557.281	285.324
ENSG00000165609	11164	NUDT5	nudix hydrolase 5	1385.79	3203.42	2699.38	1949.37	1905.83	1211.1
ENSG00000151465	8872	CDC123	cell division cycle 123	1208.19	2052.19	1600.13	1666.56	1164.57	1256.4
ENSG00000228302				16.6762	15.016	40.444	18.1807	12.5031	30.6141
ENSG00000183049	57118	CAMK1D	calcium/calmodulin dependent protein kinase ID	306.008	7.50801	642.956	787.83	797.519	718.82
ENSG00000123240	10133	OPTN	optineurin	3597.89	3517.92	3154.63	3309.9	3843.81	10096.5
ENSG00000065328	55388	MCM10	minichromosome maintenance 10 replication initiation factor	825.471	1518.29	855.546	1072.66	826.99	84.495
ENSG00000107537	5264	PHYH	phytanoyl-CoA 2-hydroxylase	600.343	1449.88	609.771	782.78	2103.2	351.45
ENSG00000086475	22929	SEPHS1	selenophosphate synthetase 1	2501.43	3543.78	1716.28	3422.01	3192.75	1293.14
ENSG00000165626	222389	BEND7	BEN domain containing 7	1615.09	1128.7	471.846	1517.08	1252.1	989.449
ENSG00000165630	8559	PRPF18	pre-mRNA processing factor 18	120.069	197.711	142.072	182.817	150.037	164.092
ENSG00000239665				244.306	223.572	142.072	150.496	141.106	214.299
ENSG00000151474	55691	FRMD4A	FERM domain containing 4A	252.644	2412.57	995.544	1975.64	308.112	1366.61
ENSG00000065809	83641	FAM107B	family with sequence similarity 107 member B	6810.55	3625.54	1513.02	2148.35	4180.5	1707.04
ENSG00000185267	441549	CDNF	cerebral dopamine neurotrophic factor	4.16905	42.5454	35.2589	15.1506	10.7169	9.79652
ENSG00000187522	51182	HSPA14	heat shock protein family A (Hsp70) member 14	631.193	1152.06	873.175	1007.01	847.531	537.584
ENSG00000272853				21.679	41.7112	19.7035	29.2911	13.3962	34.2878
ENSG00000152455	79723	SUV39H2	suppressor of variegation 3-9 homolog 2	411.902	479.679	177.331	430.276	288.464	131.028
ENSG00000152457	64421	DCLRE1C	DNA cross-link repair 1C	418.572	509.711	339.107	451.487	490.3	317.162
ENSG00000152464	10557	RPP38	ribonuclease P/MRP subunit p38	275.991	341.197	245.775	259.58	276.854	231.443
ENSG00000152465	9397	NMT2	N-myristoyltransferase 2	1444.16	382.074	512.29	1444.36	1459.29	1467.03
ENSG00000148468	221061	FAM171A1	family with sequence similarity 171 member A1	2486.42	890.951	1776.42	3186.67	1700.42	3149.58
ENSG00000148481	80013	MINDY3	MINDY lysine 48 deubiquitinase 3	490.28	577.283	210.516	602.993	402.778	740.862
ENSG00000165983	9317	PTER	phosphotriesterase related	1339.1	2558.56	489.476	677.736	1482.51	900.055
ENSG00000148484	6251	RSU1	Ras suppressor protein 1	4134.86	4529	1364.72	2910.93	3159.71	6913.9
ENSG00000107611	8029	CUBN	cubilin	15.0086	373.732	37.3329	37.3714	45.547	62.4528
ENSG00000107614	1787	TRDMT1	tRNA aspartic acid methyltransferase 1	167.596	135.978	66.3696	206.048	189.333	78.3722
ENSG00000229124	100507347	VIM-AS1	VIM antisense RNA 1	80.0457	36.7058	27.9997	23.2309	29.4716	26.9404
ENSG00000026025	7431	VIM	vimentin	36269	33999.6	15480.7	37281.5	27954.2	47792.3
ENSG00000165996	9200	HACD1	3-hydroxyacyl-CoA dehydratase 1	351.034	674.053	533.031	447.447	420.64	713.922
ENSG00000136738	8027	STAM	signal transducing adaptor molecule	646.202	1110.35	1355.39	836.312	1142.25	833.929
ENSG00000241058	221078	NSUN6	NOP2/Sun RNA methyltransferase 6	141.748	153.497	101.628	170.697	113.421	80.8213
ENSG00000165997	221079	ARL5B	ADP ribosylation factor like GTPase 5B	415.237	462.16	273.775	316.142	365.269	326.959
ENSG00000120594	84898	PLXDC2	plexin domain containing 2	340.194	161.839	890.805	183.827	257.206	720.044
ENSG00000078114	10529	NEBL	nebulette	211.788	369.561	100.591	26.261	845.745	120.007
ENSG00000204682	399726	MIR1915HG	MIR1915 host gene	1214.03	587.293	633.622	942.366	645.695	241.239
ENSG00000180592	387640	SKIDA1	SKI/DACH domain containing 1	55.8652	2.50267	29.0367	125.245	91.094	22.0422
ENSG00000078403	8028	MLLT10	MLLT10 histone lysine methyltransferase DOT1L cofactor	938.869	1212.13	627.4	975.697	1058.3	804.539
ENSG00000136770	64215	DNAJC1	DnaJ heat shock protein family (Hsp40) member C1	821.302	535.572	574.512	596.933	610.865	1211.1
ENSG00000148444	23412	COMMD3	COMM domain containing 3	132.576	98.4384	53.9253	108.074	119.672	143.274
ENSG00000168283	648	BMI1	BMI1 proto-oncogene, polycomb ring finger	313.512	210.224	85.0361	286.851	309.005	192.257
ENSG00000150867	5305	PIP4K2A	phosphatidylinositol-5-phosphate 4-kinase type 2 alpha	2452.23	4543.18	1506.8	2184.71	2752.47	1566.22
ENSG00000148450	22921	MSRB2	methionine sulfoxide reductase B2	331.856	682.395	431.402	545.421	486.728	502.072
ENSG00000165312	220213	OTUD1	OTU deubiquitinase 1	121.736	56.7272	105.777	212.108	335.797	323.285
ENSG00000120549	56243	KIAA1217	KIAA1217	903.849	1178.76	1199.84	1939.27	1472.69	3261.02
ENSG00000107863	57584	ARHGAP21	Rho GTPase activating protein 21	2755.74	2003.81	1849.02	3229.09	2596.18	2569.14
ENSG00000185875	79896	THNSL1	threonine synthase like 1	384.386	508.876	165.924	309.072	278.64	77.1476
ENSG00000077420	54518	APBB1IP	amyloid beta precursor protein binding family B member 1 interacting protein	2749.07	3035.74	1668.57	1121.14	706.425	766.578
ENSG00000148459	23590	PDSS1	decaprenyl diphosphate synthase subunit 1	254.312	612.32	148.295	226.249	292.93	143.274
ENSG00000136754	10006	ABI1	abl interactor 1	1523.37	1896.19	1119.99	1608.99	1355.69	2165.03
ENSG00000107890	22852	ANKRD26	ankyrin repeat domain 26	356.036	393.754	268.589	483.808	299.181	286.548
ENSG00000136758	10730	YME1L1	YME1 like 1 ATPase	3722.12	4729.21	4128.4	5579.45	4740.46	4740.29
ENSG00000120539	84930	MASTL	microtubule associated serine/threonine kinase like	854.654	1036.11	1147.99	1136.29	966.31	202.053
ENSG00000107897	91452	ACBD5	acyl-CoA binding domain containing 5	1357.44	3431.16	1884.27	1747.37	2839.99	967.407
ENSG00000099246	22931	RAB18	RAB18, member RAS oncogene family	1498.35	1740.19	1368.87	1451.43	1462.86	2280.14
ENSG00000254635				366.876	560.598	329.774	352.503	460.828	516.767
ENSG00000095787	51322	WAC	WW domain containing adaptor with coiled-coil	2275.47	3879.97	2569.75	3108.9	2587.25	2811.6
ENSG00000095739	25805	BAMBI	BMP and activin membrane bound inhibitor	160.091	123.465	438.662	592.893	264.351	579.219
ENSG00000224597	102724316	SVIL-AS1	SVIL antisense RNA 1	643.701	239.422	152.443	980.747	723.393	1100.88
ENSG00000197321	6840	SVIL	supervillin	4392.51	6344.27	1118.95	3868.45	2266.63	10591.3
ENSG00000165757	57608	JCAD	junctional cadherin 5 associated	8475.67	1613.39	3028.11	6301.63	7303.59	1482.95
ENSG00000107951	55149	MTPAP	mitochondrial poly(A) polymerase	454.426	566.438	516.438	591.883	493.872	363.696
ENSG00000107968	1326	MAP3K8	mitogen-activated protein kinase kinase kinase 8	110.897	59.2299	153.48	119.185	131.282	35.5124
ENSG00000234814				31.6847	61.7326	9.33323	65.6525	35.7231	253.485
ENSG00000183621	220929	ZNF438	zinc finger protein 438	109.229	160.171	132.739	226.249	138.427	160.418
ENSG00000237036	220930	ZEB1-AS1	ZEB1 antisense RNA 1	32.5186	100.941	42.518	71.7127	73.2324	60.0037
ENSG00000148516	6935	ZEB1	zinc finger E-box binding homeobox 1	422.741	753.304	492.587	778.74	429.571	1337.23
ENSG00000165322	94134	ARHGAP12	Rho GTPase activating protein 12	733.752	1283.87	894.953	750.459	790.374	726.167
ENSG00000170759	3799	KIF5B	kinesin family member 5B	3684.6	3004.04	4087.95	6645.04	4994.09	6247.73
ENSG00000217094				17.51	26.6952	30.0737	33.3313	34.83	22.0422
ENSG00000120616	80314	EPC1	enhancer of polycomb homolog 1	406.065	490.524	309.033	388.865	410.816	431.047
ENSG00000216937	79741	CCDC7	coiled-coil domain containing 7	16.6762	18.3529	13.4813	41.4116	15.1823	18.3685
ENSG00000273038				36.6876	107.615	98.5174	91.9135	64.3016	375.942
ENSG00000150093	3688	ITGB1	integrin subunit beta 1	24042.9	48682.8	18658.2	41918.6	22313.6	72745.3
ENSG00000229656				864.66	493.026	69.4807	140.395	122.352	312.264
ENSG00000099250	8829	NRP1	neuropilin 1	2772.42	1325.58	5260.83	12039.7	11204.6	3635.73
ENSG00000148498	56288	PARD3	par-3 family cell polarity regulator	6388.65	11015.1	3161.89	5346.13	6333.71	6283.24
ENSG00000108094	8453	CUL2	cullin 2	1264.05	1867.83	1363.69	1775.65	1293.18	1165.79
ENSG00000095794	1390	CREM	cAMP responsive element modulator	225.962	462.16	536.142	378.764	478.69	330.633
ENSG00000108100	219771	CCNY	cyclin Y	1884.41	1061.97	796.435	2117.04	1202.08	2659.76
ENSG00000271335				54.1976	52.5561	37.3329	30.3012	30.3647	51.4317
ENSG00000177283	8325	FZD8	frizzled class receptor 8	181.77	173.519	76.7399	111.104	85.7355	193.481
ENSG00000198105	57209	ZNF248	zinc finger protein 248	417.738	407.101	250.96	396.945	356.338	591.465
ENSG00000175395	219749	ZNF25	zinc finger protein 25	146.75	111.786	100.591	159.586	194.691	308.59
ENSG00000189180	7581	ZNF33A	zinc finger protein 33A	1166.5	1011.08	631.548	649.455	729.645	721.269
ENSG00000075407	7587	ZNF37A	zinc finger protein 37A	1065.61	951.015	627.4	599.963	734.11	818.01
ENSG00000099251	158160	HSD17B7P2	hydroxysteroid 17-beta dehydrogenase 7 pseudogene 2	54.1976	126.802	6.22215	115.144	112.528	35.5124
ENSG00000225119				28.3495	30.8663	26.9627	33.3313	25.8993	25.7159
ENSG00000215146	441666	LOC441666	zinc finger protein 91 pseudogene	35.02	150.994	80.888	115.144	64.3016	28.165
ENSG00000182632	414194	CCNYL2	cyclin Y like 2 (pseudogene)	361.039	9.17646	184.59	171.707	222.376	23.2667
ENSG00000185904	84856	LINC00839	long intergenic non-protein coding RNA 839	2071.18	514.716	642.956	646.425	1082.41	904.954
ENSG00000234420	100129482	ZNF37BP	zinc finger protein 37B, pseudogene	415.237	557.261	358.811	376.744	547.457	337.98
ENSG00000272373				34.1862	30.8663	31.1108	10.1004	7.14462	11.0211
ENSG00000196693	7582	ZNF33B	zinc finger protein 33B	544.477	764.149	460.439	277.761	557.281	382.064
ENSG00000165733	9790	BMS1	BMS1 ribosome biogenesis factor	3036.73	3523.76	2654.78	3348.28	2497.05	2165.03
ENSG00000273008				13.3409	12.5134	17.6294	24.2409	21.4339	33.0633
ENSG00000169826	55454	CSGALNACT2	chondroitin sulfate N-acetylgalactosaminyltransferase 2	802.124	229.412	590.067	408.056	752.865	1240.48
ENSG00000169813	3185	HNRNPF	heterogeneous nuclear ribonucleoprotein F	13497.7	12525.9	9208.78	9656.98	8906.67	6271
ENSG00000230555				23.3467	8.34224	32.1478	40.4015	31.2577	26.9404
ENSG00000243660	642819	ZNF487	zinc finger protein 487	53.3638	84.2566	125.48	98.9838	91.987	63.6774
ENSG00000196793	8187	ZNF239	zinc finger protein 239	393.558	292.813	290.367	70.7027	306.326	325.734
ENSG00000198298	220992	ZNF485	zinc finger protein 485	121.736	99.2726	67.4066	41.4116	77.6978	134.702
ENSG00000169740	7580	ZNF32	zinc finger protein 32	519.463	437.133	374.366	163.626	415.281	295.12
ENSG00000107551	83937	RASSF4	Ras association domain family member 4	577.83	382.909	624.289	584.812	929.694	8491.14
ENSG00000165507	11067	DEPP1	DEPP1 autophagy regulator	970.554	13.3476	641.919	849.442	1278.89	1797.66
ENSG00000165512	7570	ZNF22	zinc finger protein 22	304.34	125.968	16.5924	50.5019	4.46539	128.579
ENSG00000012779	240	ALOX5	arachidonate 5-lipoxygenase	40.8566	201.048	103.703	50.5019	7.14462	3.6737
ENSG00000165406	220972	MARCHF8	membrane associated ring-CH-type finger 8	1200.69	546.417	585.919	873.683	1329.79	781.273
ENSG00000172671	93550	ZFAND4	zinc finger AN1-type containing 4	87.55	51.7219	94.3693	89.8934	125.924	80.8213
ENSG00000237840	100288690	FAM21FP	family with sequence similarity 21 member F, pseudogene	15.8424	10.0107	23.8516	18.1807	33.937	11.0211
ENSG00000172661	253725	WASHC2C	WASH complex subunit 2C	854.654	650.694	882.508	883.784	1332.47	713.922
ENSG00000188234	119016	AGAP4	ArfGAP with GTPase domain, ankyrin repeat and PH domain 4	39.189	95.1015	61.1845	52.522	30.3647	45.3089
ENSG00000231187	102724593	LOC102724593	uncharacterized LOC102724593	29.1833	116.791	103.703	57.5722	85.7355	60.0037
ENSG00000204176	83849	SYT15	synaptotagmin 15	52.53	402.096	311.108	130.295	241.131	221.646
ENSG00000223477				218.458	15.8502	42.518	60.6023	99.1317	209.401
ENSG00000204174	5540	NPY4R	neuropeptide Y receptor Y4	43.3581	4.17112	93.3323	57.5722	50.0124	68.5757
ENSG00000152726				10.0057	307.829	19.7035	42.4216	11.61	15.9193
ENSG00000198035				20.0114	31.7005	13.4813	15.1506	25.0062	30.6141
ENSG00000204164				36.6876	140.15	110.962	137.365	258.993	55.1054
ENSG00000179296				44.1919	16.6845	62.2215	20.2008	33.0439	42.8598
ENSG00000107643	5599	MAPK8	mitogen-activated protein kinase 8	994.734	875.935	400.292	802.981	728.752	827.806
ENSG00000128805	58504	ARHGAP22	Rho GTPase activating protein 22	646.202	335.358	202.22	611.073	317.043	2363.41
ENSG00000165633	196740	VSTM4	V-set and transmembrane domain containing 4	928.03	625.668	0	645.415	1769.19	242.464
ENSG00000204161	170371	TMEM273	transmembrane protein 273	126.739	30.0321	19.7035	172.717	282.213	9.79652
ENSG00000225830	2074	ERCC6	ERCC excision repair 6, chromatin remodeling factor	225.128	168.513	127.554	184.837	228.628	320.836
ENSG00000197444	55753	OGDHL	oxoglutarate dehydrogenase L	772.941	5219.74	107.851	56.5622	2956.09	192.257
ENSG00000227345	8505	PARG	poly(ADP-ribose) glycohydrolase	376.882	587.293	278.96	362.604	350.98	317.162
ENSG00000174194				33.3524	21.6898	17.6294	14.1405	72.3393	11.0211
ENSG00000225784				44.1919	65.9037	40.444	48.4819	58.9432	37.9615
ENSG00000204152	100652748	TIMM23B	translocase of inner mitochondrial membrane 23 homolog B	55.0314	45.0481	42.518	30.3012	52.6916	60.0037
ENSG00000138293				8342.26	9865.53	4648.98	5002.72	11697.5	5435.85
ENSG00000138297				1404.97	1683.46	1060.88	1153.46	1512.87	904.954
ENSG00000214982				195.111	306.994	132.739	162.616	175.043	181.236
ENSG00000178440	113218477	TIMM23B-AGAP6	TIMM23B-AGAP6 readthrough (NMD candidate)	22.5128	20.8556	21.7775	15.1506	21.4339	25.7159
ENSG00000204149	414189	AGAP6	ArfGAP with GTPase domain, ankyrin repeat and PH domain 6	311.011	312	330.811	177.767	264.351	336.755
ENSG00000099290	387680	WASHC2A	WASH complex subunit 2A	849.651	506.374	656.437	731.268	759.116	543.707
ENSG00000198964	259230	SGMS1	sphingomyelin synthase 1	297.67	593.133	382.662	586.832	477.797	563.3
ENSG00000226200				47.5271	43.3796	47.7032	44.4417	53.5847	71.0248
ENSG00000204147	653308	ASAH2B	N-acylsphingosine amidohydrolase 2B	60.0343	131.807	170.072	68.6826	63.4085	75.923
ENSG00000177613	23283	CSTF2T	cleavage stimulation factor subunit 2 tau variant	1218.2	1605.88	1419.69	992.868	1069.91	886.585
ENSG00000122952	11130	ZWINT	ZW10 interacting kinetochore protein	1796.02	4000.1	2521.01	2898.81	4219.79	549.83
ENSG00000151151	253430	IPMK	inositol polyphosphate multikinase	333.524	309.497	200.146	303.012	383.13	143.274
ENSG00000122873	55847	CISD1	CDGSH iron sulfur domain 1	487.778	1332.26	657.474	496.939	791.267	378.391
ENSG00000072401	7321	UBE2D1	ubiquitin conjugating enzyme E2 D1	294.335	327.85	219.849	256.55	198.263	440.843
ENSG00000108064	7019	TFAM	transcription factor A, mitochondrial	1081.45	1760.21	912.582	1135.28	745.72	405.331
ENSG00000122870	80114	BICC1	BicC family RNA binding protein 1	8087.11	3715.63	2233.75	5471.38	7087.47	8727.48
ENSG00000165449	220963	SLC16A9	solute carrier family 16 member 9	366.876	15.016	106.814	18.1807	85.7355	73.4739
ENSG00000108091	8030	CCDC6	coiled-coil domain containing 6	1405.8	2606.11	1496.43	2229.16	1382.48	1987.47
ENSG00000170312	983	CDK1	cyclin dependent kinase 1	1591.74	2409.24	1775.39	2529.14	2829.27	148.172
ENSG00000072422	9886	RHOBTB1	Rho related BTB domain containing 1	1345.77	484.684	474.957	385.835	1736.14	913.526
ENSG00000150347	84159	ARID5B	AT-rich interaction domain 5B	1290.74	153.497	487.402	1102.96	1516.45	2739.35
ENSG00000182010	219790	RTKN2	rhotekin 2	109.229	191.871	72.5918	352.503	339.37	187.358
ENSG00000138311	22891	ZNF365	zinc finger protein 365	3.33524	88.4277	110.962	408.056	185.76	532.686
ENSG00000181915	84890	ADO	2-aminoethanethiol dioxygenase	762.102	783.336	572.438	673.696	857.355	560.851
ENSG00000122877	1959	EGR2	early growth response 2	6.67047	10.8449	12.4443	38.3815	95.5594	110.211
ENSG00000148572	29982	NRBF2	nuclear receptor binding factor 2	611.182	623.165	656.437	646.425	630.513	1000.47
ENSG00000171988	221037	JMJD1C	jumonji domain containing 1C	1153.99	2588.6	994.507	1564.55	1165.47	1250.28
ENSG00000272767	84989	JMJD1C-AS1	JMJD1C antisense RNA 1	35.02	26.6952	10.3703	26.261	25.8993	11.0211
ENSG00000165476	221035	REEP3	receptor accessory protein 3	928.03	1022.76	524.735	1013.07	782.336	1467.03
ENSG00000213609	87688	RPL7AP50	ribosomal protein L7a pseudogene 50	17.51	15.8502	9.33323	21.2108	11.61	13.4702
ENSG00000228065				88.3838	150.16	197.035	105.044	108.062	71.0248
ENSG00000108176	56521	DNAJC12	DnaJ heat shock protein family (Hsp40) member C12	100.891	48.385	545.475	53.532	155.396	60.0037
ENSG00000096717	23411	SIRT1	sirtuin 1	662.878	398.759	423.106	637.334	596.576	464.11
ENSG00000148634	26091	HERC4	HECT and RLD domain containing E3 ubiquitin protein ligase 4	1026.42	1608.38	1142.8	1733.23	1364.62	1791.54
ENSG00000138347	84665	MYPN	myopalladin	67.5385	75.0801	36.2959	5.05019	19.6477	12.2457
ENSG00000108187	64081	PBLD	phenazine biosynthesis like protein domain containing	134.243	543.08	277.923	163.626	311.684	291.447
ENSG00000096746	3189	HNRNPH3	heterogeneous nuclear ribonucleoprotein H3	2378.86	3178.39	2992.85	4701.73	3019.5	2068.29
ENSG00000204130	55680	RUFY2	RUN and FYVE domain containing 2	324.352	509.711	253.034	405.025	532.275	491.051
ENSG00000138346	1763	DNA2	DNA replication helicase/nuclease 2	429.412	678.224	365.033	381.795	560.853	75.923
ENSG00000122912	8034	SLC25A16	solute carrier family 25 member 16	565.323	254.438	440.736	371.694	621.582	602.486
ENSG00000138336	80312	TET1	tet methylcytosine dioxygenase 1	46.6933	40.0427	27.9997	131.305	132.176	26.9404
ENSG00000060339	55749	CCAR1	cell division cycle and apoptosis regulator 1	2257.96	3429.49	2154.94	3548.27	2986.45	2220.14
ENSG00000165730	219736	STOX1	storkhead box 1	36.6876	25.0267	11.4073	34.3413	8.0377	6.12283
ENSG00000107625	79009	DDX50	DExD-box helicase 50	1354.11	1188.77	722.806	1097.91	1047.58	1053.13
ENSG00000165732	9188	DDX21	DExD-box helicase 21	6227.72	6380.98	5471.34	5785.5	3714.31	5732.19
ENSG00000198954	26128	KIFBP	kinesin family binding protein	1277.4	1433.2	820.287	1761.51	1493.23	1404.58
ENSG00000122862	5552	SRGN	serglycin	364.375	0	3175.37	258.57	1217.27	2740.58
ENSG00000122958	9559	VPS26A	VPS26, retromer complex component A	2153.73	2331.66	1615.69	2495.81	1884.39	1662.96
ENSG00000156502	6832	SUPV3L1	Suv3 like RNA helicase	1023.08	1004.41	824.435	879.744	839.493	500.847
ENSG00000156510	80201	HKDC1	hexokinase domain containing 1	5962.57	8227.11	6060.37	1915.03	4036.71	1371.51
ENSG00000156515	3098	HK1	hexokinase 1	6542.07	3347.74	4185.43	6864.22	11239.4	6377.54
ENSG00000099282	23555	TSPAN15	tetraspanin 15	885.505	167.679	858.657	596.933	1016.32	822.908
ENSG00000171224	219738	FAM241B	family with sequence similarity 241 member B	582.833	337.861	345.329	324.222	428.677	270.629
ENSG00000197467	1305	COL13A1	collagen type XIII alpha 1 chain	573.661	1.66845	165.924	79.793	4.46539	726.167
ENSG00000042286	84883	AIFM2	apoptosis inducing factor mitochondria associated 2	90.8852	1765.22	693.77	1078.72	43.7608	653.918
ENSG00000156521	219743	TYSND1	trypsin like peroxisomal matrix peptidase 1	1023.08	1780.23	1185.32	1150.43	1374.45	520.44
ENSG00000079332	56681	SAR1A	secretion associated Ras related GTPase 1A	2453.9	2253.24	2943.08	3834.11	2800.69	3181.42
ENSG00000180817	5464	PPA1	inorganic pyrophosphatase 1	2970.03	3341.9	2245.16	2316.02	2250.56	4856.63
ENSG00000172731	55222	LRRC20	leucine rich repeat containing 20	476.105	1514.95	909.471	1038.32	950.235	396.759
ENSG00000148730	1979	EIF4EBP2	eukaryotic translation initiation factor 4E binding protein 2	2291.31	2385.88	1903.98	2255.42	3058.79	2652.41
ENSG00000138316	140766	ADAMTS14	ADAM metallopeptidase with thrombospondin type 1 motif 14	198.447	2.50267	207.405	37.3714	22.327	2658.53
ENSG00000166224	8879	SGPL1	sphingosine-1-phosphate lyase 1	1716.81	1805.26	1516.13	2207.94	1996.92	4068.01
ENSG00000166228	5092	PCBD1	pterin-4 alpha-carbinolamine dehydratase 1	3421.95	5480.85	2326.05	3281.62	3290.1	2291.16
ENSG00000107731	219699	UNC5B	unc-5 netrin receptor B	42.5243	3.33689	60.1475	36.3614	5.35847	1683.78
ENSG00000198246	55315	SLC29A3	solute carrier family 29 member 3	235.968	895.122	751.843	753.489	1833.49	178.787
ENSG00000107736	64072	CDH23	cadherin related 23	76.7104	43.3796	42.518	7.07027	60.7293	3.6737
ENSG00000107738	64115	VSIR	V-set immunoregulatory receptor	279.326	62.5668	1118.95	319.172	85.7355	1596.83
ENSG00000197746	5660	PSAP	prosaposin	52194.8	90005.2	66293.9	35414	102906	64670.5
ENSG00000122863	9469	CHST3	carbohydrate sulfotransferase 3	3928.91	1012.75	3860.84	4501.74	9792.6	3889.22
ENSG00000107742	9806	SPOCK2	SPARC (osteonectin), cwcv and kazal like domains proteoglycan 2	11.6733	7.50801	121.332	20.2008	10.7169	62.4528
ENSG00000138303	51008	ASCC1	activating signal cointegrator 1 complex subunit 1	765.437	1056.13	1030.8	1397.89	1409.28	904.954
ENSG00000166295	119504	ANAPC16	anaphase promoting complex subunit 16	1233.2	1730.18	1470.5	1637.27	1317.29	1272.32
ENSG00000168209	54541	DDIT4	DNA damage inducible transcript 4	657.875	2088.06	3079.96	7508.63	3880.42	1127.82
ENSG00000148719	54788	DNAJB12	DnaJ heat shock protein family (Hsp40) member B12	1535.88	2075.55	4195.8	2776.6	2389.88	1898.08
ENSG00000107745	10367	MICU1	mitochondrial calcium uptake 1	2553.96	7752.44	4070.32	2981.63	3000.74	1936.04
ENSG00000156026	90550	MCU	mitochondrial calcium uniporter	1098.13	5681.06	4164.69	2255.42	1370.87	1026.19
ENSG00000122884	5033	P4HA1	prolyl 4-hydroxylase subunit alpha 1	3586.21	1263.85	1339.84	1736.26	6322.99	6372.64
ENSG00000166321	25961	NUDT13	nudix hydrolase 13	155.922	179.358	81.925	52.522	249.169	62.4528
ENSG00000122882	11319	ECD	ecdysoneless cell cycle regulator	1344.93	1549.15	904.286	1139.32	1313.72	1214.77
ENSG00000138286	317662	FAM149B1	family with sequence similarity 149 member B1	486.945	583.122	237.479	434.317	326.867	379.615
ENSG00000213551	23234	DNAJC9	DnaJ heat shock protein family (Hsp40) member C9	291.833	294.481	155.554	270.69	375.986	145.723
ENSG00000182180	51021	MRPS16	mitochondrial ribosomal protein S16	2661.52	3820.74	1842.79	3414.94	2935.55	1953.18
ENSG00000227540	414245	DNAJC9-AS1	DNAJC9 antisense RNA 1	10.8395	20.8556	17.6294	37.3714	28.5785	17.1439
ENSG00000138279	310	ANXA7	annexin A7	2507.26	4666.65	4204.1	4518.91	4066.18	4359.45
ENSG00000166343	118490	MSS51	MSS51 mitochondrial translational activator	16.6762	24.1925	8.2962	33.3313	25.8993	39.1861
ENSG00000107758	5532	PPP3CB	protein phosphatase 3 catalytic subunit beta	436.082	679.892	362.959	1078.72	702.852	718.82
ENSG00000221817	101929145	PPP3CB-AS1	PPP3CB antisense RNA 1 (head to head)	24.1805	45.8823	87.1101	73.7328	25.0062	45.3089
ENSG00000166348	159195	USP54	ubiquitin specific peptidase 54	898.846	1775.23	985.174	957.517	855.569	3417.76
ENSG00000250959	2749	GLUD1P3	glutamate dehydrogenase 1 pseudogene 3	32.5186	33.3689	41.481	27.271	52.6916	44.0843
ENSG00000235316				31.6847	40.877	42.518	58.5822	49.1193	80.8213
ENSG00000176986	9632	SEC24C	SEC24 homolog C, COPII coat complex component	4915.3	5462.5	6226.3	6976.34	6584.66	7030.23
ENSG00000196968	170384	FUT11	fucosyltransferase 11	1465.84	718.267	536.142	818.131	2542.59	1055.58
ENSG00000172586	118487	CHCHD1	coiled-coil-helix-coiled-coil-helix domain containing 1	1064.77	1284.7	719.695	954.486	888.613	712.697
ENSG00000214655	23053	ZSWIM8	zinc finger SWIM-type containing 8	2007.81	1624.23	1925.76	1841.3	2944.48	2959.77
ENSG00000148660	818	CAMK2G	calcium/calmodulin dependent protein kinase II gamma	1411.64	1836.96	1831.39	1376.68	1662.02	1300.49
ENSG00000122861	5328	PLAU	plasminogen activator, urokinase	692.062	6551.99	116.147	982.768	613.545	33060.8
ENSG00000035403	7414	VCL	vinculin	22401.9	24279.2	10821.4	13432.5	10153.4	33085.3
ENSG00000267957				86.7161	89.2619	37.3329	24.2409	34.83	52.6563
ENSG00000269772				56.699	67.5721	25.9256	20.2008	16.9685	29.3896
ENSG00000185009	26985	AP3M1	adaptor related protein complex 3 subunit mu 1	1723.48	2167.31	1370.95	1704.95	1968.34	1502.54
ENSG00000156110	132	ADK	adenosine kinase	948.875	916.812	622.215	1161.54	1040.44	1028.63
ENSG00000156650	23522	KAT6B	lysine acetyltransferase 6B	515.294	669.047	764.287	1006	949.342	767.802
ENSG00000156671	142891	SAMD8	sterile alpha motif domain containing 8	336.025	723.272	786.065	759.549	749.292	931.894
ENSG00000165637	7417	VDAC2	voltage dependent anion channel 2	2648.18	4802.63	3262.48	3591.7	4031.35	3240.2
ENSG00000165644	118881	COMTD1	catechol-O-methyltransferase domain containing 1	1048.1	924.32	459.402	425.226	860.927	411.454
ENSG00000165655	84858	ZNF503	zinc finger protein 503	353.535	336.192	894.953	524.21	868.072	2073.19
ENSG00000237149	100131213	ZNF503-AS2	ZNF503 antisense RNA 2	96.7219	121.797	290.367	195.947	304.54	317.162
ENSG00000272692				11.6733	13.3476	17.6294	7.07027	20.5408	20.8176
ENSG00000148655	83938	LRMDA	leucine rich melanocyte differentiation associated	159.258	113.454	3.11108	103.024	71.4462	138.376
ENSG00000156113	3778	KCNMA1	potassium calcium-activated channel subfamily M alpha 1	4982.84	2366.69	3923.07	5725.91	4940.51	2844.67
ENSG00000151208	9231	DLG5	discs large MAGUK scaffold protein 5	2376.36	2073.88	5016.09	2485.7	5019.1	3443.48
ENSG00000148606	11128	POLR3A	RNA polymerase III subunit A	1325.76	1335.59	1518.2	1285.78	1369.98	1580.91
ENSG00000138326	6229	RPS24	ribosomal protein S24	20239.9	23319.9	16497	21691.6	12280.7	16152
ENSG00000224596	283050	ZMIZ1-AS1	ZMIZ1 antisense RNA 1	463.598	1.66845	121.332	124.235	473.331	22.0422
ENSG00000108175	57178	ZMIZ1	zinc finger MIZ-type containing 1	3901.39	1374.8	3088.26	5640.06	5539.76	4876.22
ENSG00000108179	10105	PPIF	peptidylprolyl isomerase F	7019.84	7110.92	4671.8	2328.14	4163.53	1719.29
ENSG00000165424	219654	ZCCHC24	zinc finger CCHC-type containing 24	238.469	142.652	494.661	506.029	437.608	731.065
ENSG00000253626	143244	EIF5AL1	eukaryotic translation initiation factor 5A like 1	82.5471	105.112	236.442	219.178	25.0062	166.541
ENSG00000226381				25.8481	78.417	45.6291	20.2008	27.6854	37.9615
ENSG00000224886				15.0086	67.5721	35.2589	10.1004	16.0754	15.9193
ENSG00000225484	101060691	NUTM2B-AS1	NUTM2B antisense RNA 1	74.209	55.0588	44.5921	99.9938	46.4401	67.3511
ENSG00000272447	642361	LOC642361	uncharacterized LOC642361	35.02	42.5454	16.5924	29.2911	50.0124	33.0633
ENSG00000230091				10.8395	2.50267	27.9997	9.09035	26.7923	23.2667
ENSG00000133678	80195	TMEM254	transmembrane protein 254	271.822	337.026	203.257	294.931	320.615	382.064
ENSG00000122359	311	ANXA11	annexin A11	6861.42	13439.3	6174.45	5227.96	8440.48	9021.37
ENSG00000237523	439990	LINC00857	long intergenic non-protein coding RNA 857	215.957	391.251	226.071	8.08031	365.269	99.1898
ENSG00000122378	84293	PRXL2A	peroxiredoxin like 2A	1345.77	303.657	1214.36	299.981	3338.33	1193.95
ENSG00000271738				67.5385	33.3689	48.7402	4.04015	151.823	140.825
ENSG00000108219	81619	TSPAN14	tetraspanin 14	5213.81	5941.34	5164.38	3620.99	4062.61	11678.7
ENSG00000271933				13.3409	22.524	20.7405	18.1807	35.7231	19.593
ENSG00000165678	27069	GHITM	growth hormone inducible transmembrane protein	3451.14	8512.42	4858.46	4290.64	5780.89	3381.02
ENSG00000107771	54462	CCSER2	coiled-coil serine rich protein 2	832.975	679.058	690.659	1139.32	939.518	1493.97
ENSG00000062650	23063	WAPL	WAPL cohesin release factor	1851.89	2138.12	1620.87	2526.11	1874.57	1771.95
ENSG00000227896				36.6876	45.8823	26.9627	35.3513	39.2954	11.0211
ENSG00000272631				48.3609	46.7165	38.3699	39.3915	65.1947	37.9615
ENSG00000107779	657	BMPR1A	bone morphogenetic protein receptor type 1A	827.139	1271.36	480.143	855.503	966.31	780.048
ENSG00000173267	6623	SNCG	synuclein gamma	29.1833	140.984	4144.99	102.014	41.0816	52.6563
ENSG00000272734	100133190	ADIRF-AS1	ADIRF antisense RNA 1	365.208	81.7539	221.923	512.09	148.251	193.481
ENSG00000148672	2746	GLUD1	glutamate dehydrogenase 1	5004.52	5910.47	2466.05	4444.17	4890.5	2935.28
ENSG00000122376	54537	SHLD2	shieldin complex subunit 2	888.841	834.224	673.029	1068.62	677.846	628.202
ENSG00000223482	728190	NUTM2A-AS1	NUTM2A antisense RNA 1	424.409	490.524	418.958	463.608	424.212	689.43
ENSG00000184923	728118	NUTM2A	NUT family member 2A	11.6733	27.5294	9.33323	23.2309	1.78616	28.165
ENSG00000224914	439994	LINC00863	long intergenic non-protein coding RNA 863	93.3866	135.978	114.073	133.325	248.276	149.397
ENSG00000214562	728130	NUTM2D	NUT family member 2D	18.3438	40.877	41.481	38.3815	110.742	50.2072
ENSG00000107789	9562	MINPP1	multiple inositol-polyphosphate phosphatase 1	424.409	609.818	895.99	582.792	757.33	548.605
ENSG00000198682	9060	PAPSS2	3'-phosphoadenosine 5'-phosphosulfate synthase 2	2734.89	1220.47	4483.06	3287.68	1715.6	3191.22
ENSG00000138138	84896	ATAD1	ATPase family AAA domain containing 1	712.073	1560	879.397	878.734	935.053	1404.58
ENSG00000227268	100144748	KLLN	killin, p53 regulated DNA replication inhibitor	25.8481	54.2245	87.1101	29.2911	77.6978	50.2072
ENSG00000171862	5728	PTEN	phosphatase and tensin homolog	1022.25	1141.22	1277.61	434.317	1459.29	1006.59
ENSG00000184719	55328	RNLS	renalase, FAD dependent amine oxidase	251.81	7.50801	348.44	22.2208	476.904	167.765
ENSG00000138134	57559	STAMBPL1	STAM binding protein like 1	333.524	243.593	432.439	345.433	316.15	73.4739
ENSG00000107796	59	ACTA2	actin alpha 2, smooth muscle	218.458	439.636	237.479	53.532	300.967	5384.41
ENSG00000026103	355	FAS	Fas cell surface death receptor	727.915	1347.27	1015.25	260.59	688.563	1165.79
ENSG00000107798	3988	LIPA	lipase A, lysosomal acid type	2784.92	1817.77	3123.52	2453.38	4097.44	2368.31
ENSG00000232110				392.724	127.636	79.8509	62.6224	119.672	69.8002
ENSG00000119922	3433	IFIT2	interferon induced protein with tetratricopeptide repeats 2	157.59	259.444	3660.7	296.951	189.333	264.506
ENSG00000119917	3437	IFIT3	interferon induced protein with tetratricopeptide repeats 3	511.959	595.636	5425.72	812.071	689.456	658.816
ENSG00000185745	3434	IFIT1	interferon induced protein with tetratricopeptide repeats 1	96.7219	305.326	4736.09	1012.06	603.721	164.092
ENSG00000152778	24138	IFIT5	interferon induced protein with tetratricopeptide repeats 5	581.165	490.524	977.915	443.407	522.451	456.763
ENSG00000152779	387700	SLC16A12	solute carrier family 16 member 12	398.561	647.358	50.8142	65.6525	1662.02	805.764
ENSG00000152782	53354	PANK1	pantothenate kinase 1	278.492	360.385	171.109	319.172	480.476	215.523
ENSG00000138182	9585	KIF20B	kinesin family member 20B	854.654	1280.53	787.102	1479.71	1626.3	171.439
ENSG00000148688	10556	RPP30	ribonuclease P/MRP subunit p30	636.196	407.101	403.403	721.168	515.306	325.734
ENSG00000148677	27063	ANKRD1	ankyrin repeat domain 1	6572.08	84.2566	18.6665	77.773	1027.04	2733.23
ENSG00000180628	84333	PCGF5	polycomb group ring finger 5	1224.87	1132.88	452.143	1011.05	1326.22	690.655
ENSG00000165338	143279	HECTD2	HECT domain E3 ubiquitin protein ligase 2	171.765	334.524	149.332	164.636	216.125	124.906
ENSG00000119938	5507	PPP1R3C	protein phosphatase 1 regulatory subunit 3C	253.478	14.1818	414.81	326.242	556.388	344.103
ENSG00000107854	80351	TNKS2	tankyrase 2	1098.96	1569.17	1239.24	1350.42	1307.47	1796.44
ENSG00000180581				21.679	20.8556	11.4073	12.1205	8.93078	15.9193
ENSG00000095564	9044	BTAF1	B-TFIID TATA-box binding protein associated factor 1	1546.72	1382.31	981.026	1281.74	1168.15	1555.2
ENSG00000107864	22849	CPEB3	cytoplasmic polyadenylation element binding protein 3	35.02	81.7539	43.5551	44.4417	61.6224	44.0843
ENSG00000198060	54708	MARCHF5	membrane associated ring-CH-type finger 5	943.038	1167.08	521.624	745.408	860.034	1088.64
ENSG00000119912	3416	IDE	insulin degrading enzyme	1404.13	2489.32	1128.28	1156.49	1613.79	955.161
ENSG00000138160	3832	KIF11	kinesin family member 11	1701.8	1967.93	1301.47	2377.63	2927.51	254.71
ENSG00000138190	54536	EXOC6	exocyst complex component 6	231.799	321.176	203.257	193.927	290.25	140.825
ENSG00000138119	26509	MYOF	myoferlin	18478.9	21677.3	21028.8	15483.9	22849.4	27925
ENSG00000138180	55165	CEP55	centrosomal protein 55	2458.9	3988.42	1506.8	3564.43	3449.07	264.506
ENSG00000148690	118924	FRA10AC1	FRA10A associated CGG repeat 1	225.128	346.203	270.664	309.072	181.295	241.239
ENSG00000176273	159371	SLC35G1	solute carrier family 35 member G1	266.819	85.0908	157.628	128.275	258.1	531.461
ENSG00000180764	266971	PIPSL	PIP5K1A and PSMD4 like (pseudogene)	20.0114	27.5294	35.2589	23.2309	16.0754	19.593
ENSG00000138193	51196	PLCE1	phospholipase C epsilon 1	445.254	151.829	1508.87	1526.17	1590.57	193.481
ENSG00000173145	64318	NOC3L	NOC3 like DNA replication regulator	1119.81	664.042	485.328	849.442	699.28	791.069
ENSG00000108239	23232	TBC1D12	TBC1 domain family member 12	548.646	167.679	162.813	287.861	410.816	355.124
ENSG00000119969	3070	HELLS	helicase, lymphoid specific	710.405	827.55	658.511	625.214	563.532	146.948
ENSG00000107438	9124	PDLIM1	PDZ and LIM domain 1	4157.37	2063.04	12071	10503.4	3848.27	6273.45
ENSG00000095637	10580	SORBS1	sorbin and SH3 domain containing 1	48.3609	610.652	527.846	2771.55	2222.87	279.201
ENSG00000059573	5832	ALDH18A1	aldehyde dehydrogenase 18 family member A1	5584.85	3509.58	3302.92	4049.24	5996.13	4955.82
ENSG00000119977	26123	TCTN3	tectonic family member 3	2067.01	1531.63	1970.35	2103.91	2671.2	1842.97
ENSG00000138185	953	ENTPD1	ectonucleoside triphosphate diphosphohydrolase 1	349.366	271.123	337.033	310.082	604.614	270.629
ENSG00000226688	728558	ENTPD1-AS1	ENTPD1 antisense RNA 1	34.1862	30.0321	35.2589	32.3212	42.8677	34.2878
ENSG00000107443	54619	CCNJ	cyclin J	356.036	381.24	161.776	243.419	357.231	325.734
ENSG00000177853	9849	ZNF518A	zinc finger protein 518A	668.715	337.026	576.586	353.513	591.218	353.899
ENSG00000095587	7093	TLL2	tolloid like 2	1095.63	75.9144	278.96	450.477	726.966	3638.18
ENSG00000077147	56889	TM9SF3	transmembrane 9 superfamily member 3	3275.2	3805.73	3076.85	3327.07	3389.23	4859.08
ENSG00000155629	118788	PIK3AP1	phosphoinositide-3-kinase adaptor protein 1	185.939	532.235	769.473	69.6927	515.306	258.383
ENSG00000236552	728658	RPL13AP5	ribosomal protein L13a pseudogene 5	248.475	144.321	118.221	126.255	143.786	149.397
ENSG00000196233	84458	LCOR	ligand dependent nuclear receptor corepressor	470.268	711.593	414.81	370.684	463.508	695.553
ENSG00000155640				162.593	276.128	199.109	339.373	225.949	280.425
ENSG00000231025				77.5442	110.118	70.5177	74.7429	68.767	118.783
ENSG00000213390	84986	ARHGAP19	Rho GTPase activating protein 19	193.444	364.556	173.183	333.313	371.52	148.172
ENSG00000165879	10023	FRAT1	FRAT regulator of WNT signaling pathway 1	22.5128	37.5401	33.1848	42.4216	36.6162	33.0633
ENSG00000181274	23401	FRAT2	FRAT regulator of WNT signaling pathway 2	195.945	181.027	90.2212	189.887	99.1317	154.295
ENSG00000052749	23223	RRP12	ribosomal RNA processing 12 homolog	3488.66	2704.55	2518.93	1829.18	2113.92	2036.45
ENSG00000171314	5223	PGAM1	phosphoglycerate mutase 1	15352.1	14679	11525.5	11168	27080.8	7343.72
ENSG00000171311	51013	EXOSC1	exosome component 1	757.099	1189.6	855.546	1026.2	882.361	628.202
ENSG00000171307	84287	ZDHHC16	zinc finger DHHC-type palmitoyltransferase 16	1404.97	2321.64	1499.54	1987.76	2422.03	1576.02
ENSG00000155229	64210	MMS19	MMS19 homolog, cytosolic iron-sulfur assembly component	2982.54	3403.63	1940.27	3218.99	3013.25	3068.76
ENSG00000165886	80019	UBTD1	ubiquitin domain containing 1	466.099	1117.86	698.955	1279.72	691.242	1448.66
ENSG00000241935	112817	HOGA1	4-hydroxy-2-oxoglutarate aldolase 1	1673.45	2487.66	220.886	219.178	1695.06	671.062
ENSG00000155252	55361	PI4K2A	phosphatidylinositol 4-kinase type 2 alpha	547.813	867.593	1220.58	649.455	932.373	1595.61
ENSG00000171160	118812	MORN4	MORN repeat containing 4	168.429	284.47	153.48	209.078	342.049	333.082
ENSG00000119986	60370	AVPI1	arginine vasopressin induced 1	397.727	120.128	494.661	190.897	373.307	132.253
ENSG00000155254	83742	MARVELD1	MARVEL domain containing 1	2348.84	1496.6	3672.11	2257.44	685.884	3974.94
ENSG00000155256	118813	ZFYVE27	zinc finger FYVE-type containing 27	1192.35	1902.86	1676.87	756.519	1301.21	1645.82
ENSG00000155265	401647	GOLGA7B	golgin A7 family member B	370.211	6.67379	323.552	28.2811	1263.71	24.4913
ENSG00000166024	27291	R3HCC1L	R3H domain and coiled-coil containing 1 like	758.766	541.411	515.401	484.819	660.878	497.174
ENSG00000119943	84795	PYROXD2	pyridine nucleotide-disulphide oxidoreductase domain 2	296.002	498.032	403.403	400.985	644.802	636.774
ENSG00000107521	3257	HPS1	HPS1 biogenesis of lysosomal organelles complex 3 subunit 1	1474.17	1680.13	2014.94	956.507	1924.58	2395.25
ENSG00000120053	2805	GOT1	glutamic-oxaloacetic transaminase 1	1074.78	5818.71	1581.46	2650.34	3520.51	1241.71
ENSG00000224934				22.5128	33.3689	27.9997	13.1305	25.8993	9.79652
ENSG00000155287	81894	SLC25A28	solute carrier family 25 member 28	605.345	561.433	719.695	389.875	517.985	559.626
ENSG00000198018	57089	ENTPD7	ectonucleoside triphosphate diphosphohydrolase 7	1421.64	1343.93	882.508	662.585	893.078	4077.8
ENSG00000119929	51076	CUTC	cutC copper transporter	435.248	1205.45	557.919	595.923	442.074	342.878
ENSG00000014919	1355	COX15	cytochrome c oxidase assembly homolog COX15	1144.82	2279.1	1667.54	1404.96	1424.46	1152.32
ENSG00000023839	1244	ABCC2	ATP binding cassette subfamily C member 2	815.465	10565.4	12048.2	80.8031	5409.37	46.5335
ENSG00000107554	23268	DNMBP	dynamin binding protein	1013.08	1698.48	831.694	843.382	571.57	1540.5
ENSG00000107566	10613	ERLIN1	ER lipid raft associated 1	2624.83	1404.83	1481.91	2980.62	2860.53	1453.56
ENSG00000213341	1147	CHUK	component of inhibitor of nuclear factor kappa B kinase complex	519.463	951.849	603.549	565.622	877.896	554.728
ENSG00000095485	55280	CWF19L1	CWF19 like cell cycle control factor 1	801.291	869.261	512.29	756.519	688.563	355.124
ENSG00000230224	100289414	PHBP9	prohibitin pseudogene 9	14.1748	16.6845	13.4813	8.08031	11.61	13.4702
ENSG00000196072	282991	BLOC1S2	biogenesis of lysosomal organelles complex 1 subunit 2	607.013	859.25	1239.24	450.477	978.814	1310.28
ENSG00000099194	6319	SCD	stearoyl-CoA desaturase	3377.76	25519.7	48155.3	16410.1	24930.3	7272.69
ENSG00000235823	90271	OLMALINC	oligodendrocyte maturation-associated long intergenic non-coding RNA	114.232	813.368	318.367	270.69	372.414	94.2915
ENSG00000075826	25956	SEC31B	SEC31 homolog B, COPII coat complex component	387.721	467.999	303.848	305.032	429.571	431.047
ENSG00000166136	4714	NDUFB8	NADH:ubiquinone oxidoreductase subunit B8	85.8823	151.829	99.5544	118.175	167.006	146.948
ENSG00000166135	55662	HIF1AN	hypoxia inducible factor 1 subunit alpha inhibitor	2173.74	3411.97	2483.67	2577.62	3211.51	2780.99
ENSG00000075891	5076	PAX2	paired box 2	1158.16	1825.28	831.694	663.595	1756.68	1729.09
ENSG00000119906	55719	SLF2	SMC5-SMC6 complex localization factor 2	1278.23	1221.3	1195.69	1542.33	2642.62	898.831
ENSG00000055950	84545	MRPL43	mitochondrial ribosomal protein L43	1637.6	1676.79	1114.8	1532.23	1888.86	1069.05
ENSG00000095539	57715	SEMA4G	semaphorin 4G	39.189	201.882	40.444	27.271	266.137	379.615
ENSG00000107815	56652	TWNK	twinkle mtDNA helicase	1257.38	1281.37	839.99	693.896	769.833	668.613
[truncated: 11,944 more rows]

## Sheet: rlogCounts
Supporting Information File 2: rlog transformed counts in human ccRCC cell lines and RPTEC cells
[truncated: 13,743 more rows]
