# Supplementary material for: ATR represents a therapeutic vulnerability in clear cell renal cell carcinoma
Source: JCI Insight. 2022 Dec 22;7(24):e156087. doi: 10.1172/jci.insight.156087 (PMC9869969; doi:10.1172/jci.insight.156087)
Supplement: Supplemental data set 3 [file jciinsight-7-156087-s060.xlsx]

## Sheet: 786O
Cell_Line	Chromosome	Start_Position	End_Position	Reference_Allele	Alternate_Allele	Hugo_Symbol	Variant_Classification	Variant_Type	Protein_cDNA_Change	AF_nfe	DP	Variant_Allele_Frequency	Variant_Reads	Zygosity	REVEL_score	InterVar_automated	CLNSIG	SIFT_score	SIFT_pred	SIFT4G_pred	Polyphen2_HDIV_score	Polyphen2_HDIV_pred	avsnp150	cosmic_coding	Otherinfo11	Otherinfo12	Otherinfo13
786O	chr1	1455523	1455523	A	G	ATAD3A	nonsynonymous SNV	SNP	ATAD3A:NM_001170535:exon6:c.A517G:p.T173A,ATAD3A:NM_001170536:exon6:c.A280G:p.T94A,ATAD3A:NM_018188:exon6:c.A661G:p.T221A	.	40	0.113	3|40	het	0.442	Uncertain significance	.	0.005	D	D	1.0	D	.	.	CONTQ=93;DP=44;ECNT=1;GERMQ=89;MBQ=34,32;MFRL=155,221;MMQ=50,49;MPOS=18;POPAF=7.30;SEQQ=15;STRANDQ=47;TLOD=5.95	GT:AD:AF:DP:F1R2:F2R1:SB	0/1:37,3:0.113:40:21,0:16,3:26,11,2,1
786O	chr1	8415550	8415550	C	G	RERE	nonsynonymous SNV	SNP	RERE:NM_001042682:exon12:c.G2934C:p.M978I,RERE:NM_001042681:exon22:c.G4596C:p.M1532I,RERE:NM_012102:exon23:c.G4596C:p.M1532I	.	49	0.163	7|49	het	0.344	Uncertain significance	.	0.004	D	T	0.855	P	.	.	CONTQ=93;DP=50;ECNT=1;GERMQ=79;MBQ=35,32;MFRL=172,170;MMQ=60,60;MPOS=14;POPAF=7.30;SEQQ=93;STRANDQ=73;TLOD=15.63	GT:AD:AF:DP:F1R2:F2R1:SB	0/1:42,7:0.163:49:28,4:12,3:17,25,4,3
786O	chr1	16375063	16375064	CA	GC	CLCNKB	nonframeshift substitution	MNP	CLCNKB:NM_000085:exon7:c.641_642delinsGC:p.A214G	.	200	0.993	200|200	hom	.	.	Benign	.	.	.	.	.	rs71493533	.	CONTQ=93;DP=206;ECNT=2;GERMQ=93;MBQ=0,30;MFRL=0,163;MMQ=60,60;MPOS=28;POPAF=7.30;SEQQ=93;STRANDQ=93;TLOD=816.44	GT:AD:AF:DP:F1R2:F2R1:SB	0/1:0,200:0.993:200:0,80:0,120:0,0,90,110
786O	chr1	20416287	20416287	G	A	PLA2G5	nonsynonymous SNV	SNP	PLA2G5:NM_000929:exon4:c.G191A:p.C64Y	.	171	0.209	36|171	het	0.903	Uncertain significance	.	0.0	D	D	1.0	D	.	.	CONTQ=93;DP=180;ECNT=1;GERMQ=93;MBQ=31,20;MFRL=168,152;MMQ=60,60;MPOS=24;POPAF=7.30;SEQQ=93;STRANDQ=93;TLOD=76.75	GT:AD:AF:DP:F1R2:F2R1:SB	0/1:135,36:0.209:171:71,18:62,15:66,69,18,18
786O	chr1	20972061	20972061	G	T	PINK1	nonsynonymous SNV	SNP	PINK1:NM_032409:exon5:c.G968T:p.C323F	.	87	0.395	35|87	het	0.444	Uncertain significance	.	0.12	T	T	0.036	B	.	ID=COSV58630369;OCCURENCE=1(kidney)	CONTQ=93;DP=89;ECNT=2;GERMQ=38;MBQ=35,34;MFRL=163,164;MMQ=60,60;MPOS=32;POPAF=7.30;SEQQ=93;STRANDQ=93;TLOD=102.09	GT:AD:AF:DP:F1R2:F2R1:SB	0/1:52,35:0.395:87:20,12:32,23:29,23,18,17
786O	chr1	23191674	23191674	C	G	EPHB2	nonsynonymous SNV	SNP	EPHB2:NM_001309192:exon5:c.C1272G:p.F424L,EPHB2:NM_001309193:exon5:c.C1272G:p.F424L,EPHB2:NM_004442:exon5:c.C1272G:p.F424L,EPHB2:NM_017449:exon5:c.C1272G:p.F424L	0	231	0.244	61|231	het	0.080	Uncertain significance	.	0.131	T	T	0.003	B	rs778869890	.	CONTQ=93;DP=237;ECNT=1;GERMQ=93;MBQ=30,20;MFRL=169,155;MMQ=60,60;MPOS=31;POPAF=7.30;SEQQ=93;STRANDQ=93;TLOD=142.79	GT:AD:AF:DP:F1R2:F2R1:SB	0/1:170,61:0.244:231:86,24:79,35:67,103,23,38
786O	chr1	24201919	24201920	TT	CC	CNR2	nonframeshift substitution	MNP	CNR2:NM_001841:exon2:c.188_189delinsGG:p.Q63R	.	147	0.993	147|147	hom	.	.	.	.	.	.	.	.	rs35761398	.	CONTQ=93;DP=153;ECNT=1;GERMQ=93;MBQ=0,34;MFRL=0,175;MMQ=60,60;MPOS=23;POPAF=7.30;SEQQ=93;STRANDQ=93;TLOD=653.35	GT:AD:AF:DP:F1R2:F2R1:SB	0/1:0,147:0.993:147:0,61:0,84:0,0,76,71
786O	chr1	33207563	33207563	C	T	KIAA1522	nonsynonymous SNV	SNP	KIAA1522:NM_020888:exon1:c.C8T:p.A3V	.	4	0.5	2|4	het	0.075	Uncertain significance	.	0.0	D	T	0.766	P	.	.	CONTQ=93;DP=4;ECNT=1;GERMQ=37;MBQ=20,20;MFRL=127,119;MMQ=60,60;MPOS=38;POPAF=7.30;SEQQ=11;STRANDQ=59;TLOD=4.12	GT:AD:AF:DP:F1R2:F2R1:SB	0/1:2,2:0.500:4:2,0:0,2:1,1,1,1
786O	chr1	33430102	33430102	T	G	RNF19B	nonsynonymous SNV	SNP	RNF19B:NM_001127361:exon1:c.A185C:p.Q62P,RNF19B:NM_001300826:exon1:c.A185C:p.Q62P,RNF19B:NM_153341:exon1:c.A185C:p.Q62P	.	6	0.88	6|6	hom	0.026	Uncertain significance	.	0.726	T	T	0.0	B	rs113840389	ID=COSV52386707;OCCURENCE=6(thyroid)	CONTQ=93;DP=7;ECNT=1;GERMQ=60;MBQ=0,31;MFRL=0,146;MMQ=60,60;MPOS=4;POPAF=7.30;SEQQ=93;STRANDQ=52;TLOD=20.23	GT:AD:AF:DP:F1R2:F2R1:SB	0/1:0,6:0.880:6:0,1:0,5:0,0,6,0
786O	chr1	34663177	34663177	C	A	C1orf94	nonsynonymous SNV	SNP	C1orf94:NM_001134734:exon2:c.C672A:p.D224E,C1orf94:NM_032884:exon2:c.C102A:p.D34E	.	141	0.248	33|141	het	0.044	Uncertain significance	.	0.095	T	T	0.008	B	.	.	CONTQ=93;DP=143;ECNT=2;GERMQ=93;MBQ=34,35;MFRL=168,174;MMQ=60,60;MPOS=21;POPAF=7.30;SEQQ=93;STRANDQ=93;TLOD=87.78	GT:AD:AF:DP:F1R2:F2R1:SB	0/1:108,33:0.248:141:49,15:57,18:50,58,15,18
786O	chr1	43892189	43892189	G	A	SZT2	nonsynonymous SNV	SNP	SZT2:NM_001365999:exon22:c.G3194A:p.R1065Q	.	416	0.997	416|416	hom	.	.	.	.	.	T	.	.	rs2782646	ID=COSV65168250;OCCURENCE=1(lung)	CONTQ=93;DP=431;ECNT=1;GERMQ=93;MBQ=0,35;MFRL=0,155;MMQ=60,60;MPOS=23;POPAF=7.30;SEQQ=93;STRANDQ=93;TLOD=1432.84	GT:AD:AF:DP:F1R2:F2R1:SB	0/1:0,416:0.997:416:0,180:0,233:0,0,152,264
786O	chr1	46159404	46159404	A	C	TMEM69	nonsynonymous SNV	SNP	TMEM69:NM_016486:exon3:c.A571C:p.M191L	.	36	0.264	9|36	het	0.081	Uncertain significance	.	0.382	T	T	0.002	B	.	.	CONTQ=93;DP=39;ECNT=1;GERMQ=46;MBQ=36,33;MFRL=193,156;MMQ=60,60;MPOS=30;POPAF=7.30;SEQQ=93;STRANDQ=93;TLOD=25.07	GT:AD:AF:DP:F1R2:F2R1:SB	0/1:27,9:0.264:36:7,2:20,7:14,13,5,4
786O	chr1	54065778	54065778	C	T	GLIS1	nonsynonymous SNV	SNP	GLIS1:NM_001367484:exon3:c.G433A:p.D145N	.	27	0.962	27|27	hom	.	.	.	.	.	T	.	.	rs12723437	ID=COSV56558390;OCCURENCE=1(lung)	CONTQ=93;DP=28;ECNT=2;GERMQ=93;MBQ=0,34;MFRL=0,186;MMQ=60,60;MPOS=25;POPAF=7.30;SEQQ=93;STRANDQ=93;TLOD=94.38	GT:AD:AF:DP:F1R2:F2R1:SB	0/1:0,27:0.962:27:0,14:0,13:0,0,21,6
786O	chr1	54065831	54065831	G	T	GLIS1	nonsynonymous SNV	SNP	GLIS1:NM_001367484:exon3:c.C380A:p.P127Q	.	33	0.967	33|33	hom	.	.	.	.	.	T	.	.	rs12723875	ID=COSV56558397;OCCURENCE=1(lung)	CONTQ=93;DP=34;ECNT=2;GERMQ=93;MBQ=0,35;MFRL=0,189;MMQ=60,60;MPOS=24;POPAF=7.30;SEQQ=93;STRANDQ=93;TLOD=113.51	GT:AD:AF:DP:F1R2:F2R1:SB	0/1:0,33:0.967:33:0,16:0,15:0,0,24,9
786O	chr1	54203608	54203608	C	T	GLIS1	nonsynonymous SNV	SNP	GLIS1:NM_001367484:exon2:c.G130A:p.G44S	.	11	0.4	5|11	het	.	.	.	.	.	T	.	.	rs797905	.	CONTQ=93;DP=11;ECNT=1;GERMQ=36;MBQ=27,20;MFRL=202,146;MMQ=60,60;MPOS=29;POPAF=7.30;SEQQ=80;STRANDQ=81;TLOD=11.01	GT:AD:AF:DP:F1R2:F2R1:SB	0/1:6,5:0.400:11:3,3:3,2:3,3,2,3
786O	chr1	85538765	85538765	G	A	WDR63	nonsynonymous SNV	SNP	WDR63:NM_001288563:exon3:c.G93A:p.M31I,WDR63:NM_145172:exon3:c.G93A:p.M31I	.	64	0.188	11|64	het	0.074	Uncertain significance	.	0.057	T	T	0.001	B	.	.	CONTQ=93;DP=65;ECNT=1;GERMQ=84;MBQ=20,20;MFRL=140,147;MMQ=60,60;MPOS=37;POPAF=7.30;SEQQ=93;STRANDQ=93;TLOD=21.76	GT:AD:AF:DP:F1R2:F2R1:SB	0/1:53,11:0.188:64:20,5:33,5:24,29,6,5
786O	chr1	100598866	100598867	GC	AT	TRMT13	nonframeshift substitution	MNP	TRMT13:NM_019083:exon1:c.142_143delinsAT:p.A48M	.	89	0.988	89|89	hom	.	.	.	.	.	.	.	.	rs35216047	.	CONTQ=93;DP=92;ECNT=1;GERMQ=93;MBQ=0,35;MFRL=0,188;MMQ=60,60;MPOS=22;POPAF=7.30;SEQQ=93;STRANDQ=93;TLOD=314.25	GT:AD:AF:DP:F1R2:F2R1:SB	0/1:0,89:0.988:89:0,35:0,50:0,0,17,72
786O	chr1	104117851	104117851	G	C	AMY2B	nonsynonymous SNV	SNP	AMY2B:NM_020978:exon8:c.G885C:p.W295C	.	69	0.179	12|69	het	0.943	Uncertain significance	.	0.0	D	D	1.0	D	.	.	CONTQ=93;DP=74;ECNT=1;GERMQ=88;MBQ=40,33;MFRL=186,203;MMQ=60,60;MPOS=32;POPAF=7.30;SEQQ=93;STRANDQ=53;TLOD=30.09	GT:AD:AF:DP:F1R2:F2R1:SB	0/1:57,12:0.179:69:28,4:29,8:52,5,11,1
786O	chr1	109810200	109810201	GG	AA	CELSR2	nonframeshift substitution	MNP	CELSR2:NM_001408:exon16:c.6044_6045delinsAA:p.R2015K	.	130	0.447	56|130	het	.	.	.	.	.	.	.	.	.	.	CONTQ=93;DP=140;ECNT=1;GERMQ=36;MBQ=36,36;MFRL=160,168;MMQ=60,60;MPOS=22;POPAF=7.30;SEQQ=93;STRANDQ=93;TLOD=218.25	GT:AD:AF:DP:F1R2:F2R1:SB	0/1:74,56:0.447:130:26,21:44,35:51,23,38,18
786O	chr1	110709719	110709720	TG	CA	SLC6A17	nonframeshift substitution	MNP	SLC6A17:NM_001010898:exon2:c.168_169delinsCA:p.A57T	.	91	0.987	91|91	hom	.	.	.	.	.	.	.	.	rs35600013	.	CONTQ=93;DP=94;ECNT=1;GERMQ=93;MBQ=0,31;MFRL=0,164;MMQ=60,60;MPOS=22;POPAF=7.30;SEQQ=93;STRANDQ=93;TLOD=399.15	GT:AD:AF:DP:F1R2:F2R1:SB	0/1:0,91:0.987:91:0,31:0,56:0,0,49,42
786O	chr1	111862037	111862037	G	T	CHIA	nonsynonymous SNV	SNP	CHIA:NM_001258002:exon7:c.G641T:p.G214V,CHIA:NM_021797:exon8:c.G800T:p.G267V,CHIA:NM_001040623:exon9:c.G641T:p.G214V,CHIA:NM_001258003:exon9:c.G800T:p.G267V,CHIA:NM_001258001:exon10:c.G800T:p.G267V,CHIA:NM_001258005:exon10:c.G641T:p.G214V,CHIA:NM_001258004:exon11:c.G641T:p.G214V,CHIA:NM_201653:exon11:c.G1124T:p.G375V	0	33	0.25	7|33	het	0.294	Uncertain significance	.	0.072	T	D	1.0	D	.	.	CONTQ=93;DP=34;ECNT=2;GERMQ=49;MBQ=29,36;MFRL=153,190;MMQ=60,60;MPOS=29;POPAF=7.30;SEQQ=93;STRANDQ=52;TLOD=18.06	GT:AD:AF:DP:F1R2:F2R1:SB	0/1:26,7:0.250:33:6,5:20,2:6,20,1,6
786O	chr1	117487710	117487711	AT	GA	PTGFRN	nonframeshift substitution	MNP	PTGFRN:NM_020440:exon3:c.828_829delinsGA:p.S277T	.	134	0.992	134|134	hom	.	.	.	.	.	.	.	.	rs71483896	.	CONTQ=93;DP=140;ECNT=1;GERMQ=93;MBQ=0,30;MFRL=0,176;MMQ=60,60;MPOS=27;POPAF=7.30;SEQQ=93;STRANDQ=93;TLOD=572.83	GT:AD:AF:DP:F1R2:F2R1:SB	0/1:0,134:0.992:134:0,70:0,58:0,0,45,89
786O	chr1	145360649	145360650	TG	AC	NBPF19	nonframeshift substitution	MNP	NBPF19:NM_001351365:exon69:c.8455_8456delinsAC:p.C2819_P3842delinsTDSCQPYRSAFYILEQQRVGLAVDMDEIEKYQEVEEDQDPSCPRLSRELLAEKEPEVLQDSLDRWYSTPSGYLELPDLGQPYRSAVYSLEEQYLGLALDVDRIKKDQEEEEDQGPPCPRLSRELLEVVEPEVLQDSLDRCYSTPSSCLEQPDSCQPYRSSFYALEEKHVGFSLDVGEIEKKGKGKKRRGRRSKKKRRRGRKEGEEDQNPPCPRLSRELLAEKEPEVLQDSLDRWYSTPSVYLGLTDPCQPYRSAFYVLEQQRVGLAVDMDEIEKYQEVEEDQDPSCPRLSRELLAEKEPEVLQDSLDRCYSTPSGYLELPDLGQPYRSAVYSL…	.	6	0.888	6|6	hom	.	.	.	.	.	.	.	.	.	.	CONTQ=93;DP=7;ECNT=2;GERMQ=60;MBQ=0,35;MFRL=0,232;MMQ=60,40;MPOS=40;POPAF=7.30;SEQQ=93;STRANDQ=52;TLOD=24.31	GT:AD:AF:DP:F1R2:F2R1:SB	0/1:0,6:0.888:6:0,1:0,5:0,0,0,6
786O	chr1	152082815	152082815	-	T	TCHH	frameshift insertion	INS	TCHH:NM_007113:exon3:c.2877dupA:p.Y960Ifs*5	.	199	0.534	106|199	het	.	.	.	.	.	.	.	.	.	.	CONTQ=93;DP=217;ECNT=1;GERMQ=16;MBQ=29,30;MFRL=165,167;MMQ=60,60;MPOS=22;POPAF=7.30;RPA=2,3;RU=T;SEQQ=93;STR;STRANDQ=93;STRQ=93;TLOD=236.65	GT:AD:AF:DP:F1R2:F2R1:SB	0/1:93,106:0.534:199:39,51:51,52:43,50,46,60
786O	chr1	152785191	152785191	C	A	LCE1B	nonsynonymous SNV	SNP	LCE1B:NM_178349:exon1:c.C269A:p.P90H	.	117	0.248	28|117	het	0.140	Uncertain significance	.	.	.	T	0.0	B	.	.	CONTQ=93;DP=122;ECNT=1;GERMQ=93;MBQ=35,35;MFRL=186,179;MMQ=50,49;MPOS=32;POPAF=7.30;SEQQ=93;STRANDQ=93;TLOD=75.06	GT:AD:AF:DP:F1R2:F2R1:SB	0/1:89,28:0.248:117:44,14:44,13:51,38,19,9
786O	chr1	153907279	153907287	CTGCTGCTG	-	DENND4B	nonframeshift deletion	DEL	DENND4B:NM_001367466:exon18:c.2755_2763del:p.Q919_Q921del,DENND4B:NM_014856:exon18:c.2722_2730del:p.Q908_Q910del	.	115	0.429	51|115	het	.	.	.	.	.	.	.	.	rs3835302	.	CONTQ=93;DP=131;ECNT=1;GERMQ=4;MBQ=34,35;MFRL=177,180;MMQ=60,60;MPOS=24;POPAF=7.30;RPA=9,6;RU=CTG;SEQQ=93;STR;STRANDQ=93;STRQ=93;TLOD=193.87	GT:AD:AF:DP:F1R2:F2R1:SB	0/1:64,51:0.429:115:29,22:22,27:54,10,36,15
786O	chr1	154528352	154528352	T	-	UBE2Q1	frameshift deletion	DEL	UBE2Q1:NM_017582:exon2:c.416delA:p.K139Rfs*11	.	111	0.445	46|111	het	.	.	.	.	.	.	.	.	.	.	CONTQ=93;DP=120;ECNT=1;GERMQ=22;MBQ=20,35;MFRL=155,174;MMQ=60,60;MPOS=26;POPAF=7.30;RPA=3,2;RU=T;SEQQ=93;STR;STRANDQ=93;STRQ=93;TLOD=105.99	GT:AD:AF:DP:F1R2:F2R1:SB	0/1:65,46:0.445:111:31,21:31,25:26,39,20,26
786O	chr1	160722943	160722943	A	G	SLAMF7	nonsynonymous SNV	SNP	SLAMF7:NM_001282588:exon4:c.A487G:p.I163V,SLAMF7:NM_001282593:exon4:c.A439G:p.I147V,SLAMF7:NM_001282596:exon5:c.A559G:p.I187V,SLAMF7:NM_001282592:exon6:c.A880G:p.I294V	8.82e-06	65	0.193	13|65	het	0.004	Uncertain significance	.	0.0	D	T	0.007	B	rs768590286	.	CONTQ=93;DP=68;ECNT=1;GERMQ=75;MBQ=32,20;MFRL=158,138;MMQ=60,60;MPOS=34;POPAF=7.30;SEQQ=93;STRANDQ=93;TLOD=26.47	GT:AD:AF:DP:F1R2:F2R1:SB	0/1:52,13:0.193:65:9,2:41,11:19,33,8,5
786O	chr1	175063225	175063225	T	G	TNN	nonsynonymous SNV	SNP	TNN:NM_022093:exon7:c.T1424G:p.V475G	.	88	0.166	13|88	het	0.768	Uncertain significance	.	0.002	D	D	1.0	D	.	.	CONTQ=93;DP=92;ECNT=1;GERMQ=93;MBQ=35,34;MFRL=181,188;MMQ=60,60;MPOS=31;POPAF=7.30;SEQQ=93;STRANDQ=93;TLOD=32.79	GT:AD:AF:DP:F1R2:F2R1:SB	0/1:75,13:0.166:88:32,4:41,9:39,36,5,8
786O	chr1	201083886	201083886	C	G	ASCL5	nonsynonymous SNV	SNP	ASCL5:NM_001270601:exon1:c.G615C:p.W205C	0	185	0.485	91|185	het	.	Benign	.	.	.	T	.	.	rs57062668	.	CONTQ=93;DP=192;ECNT=1;GERMQ=31;MBQ=20,20;MFRL=150,138;MMQ=60,60;MPOS=28;POPAF=7.30;SEQQ=93;STRANDQ=93;TLOD=234.33	GT:AD:AF:DP:F1R2:F2R1:SB	0/1:94,91:0.485:185:51,44:43,47:34,60,36,55
786O	chr1	201750219	201750219	A	C	NAV1	nonsynonymous SNV	SNP	NAV1:NM_001167738:exon3:c.A272C:p.K91T,NAV1:NM_020443:exon5:c.A1445C:p.K482T	.	100	0.318	30|100	het	0.043	Uncertain significance	.	0.047	D	T	0.0	B	.	.	CONTQ=93;DP=105;ECNT=1;GERMQ=61;MBQ=20,33;MFRL=157,169;MMQ=60,60;MPOS=27;POPAF=7.30;SEQQ=93;STRANDQ=93;TLOD=75.97	GT:AD:AF:DP:F1R2:F2R1:SB	0/1:70,30:0.318:100:31,11:39,17:40,30,18,12
786O	chr1	219783279	219783279	T	A	ZC3H11B	nonsynonymous SNV	SNP	ZC3H11B:NM_001355457:exon2:c.A2126T:p.D709V	.	215	0.233	46|215	het	.	.	.	.	.	.	.	.	rs2653989	.	CONTQ=93;DP=219;ECNT=1;GERMQ=93;MBQ=34,34;MFRL=165,171;MMQ=60,33;MPOS=20;POPAF=7.30;SEQQ=93;STRANDQ=93;TLOD=104.75	GT:AD:AF:DP:F1R2:F2R1:SB	0/1:169,46:0.233:215:99,26:68,18:74,95,10,36
786O	chr1	228412227	228412228	TG	CA	OBSCN	nonframeshift substitution	MNP	OBSCN:NM_001098623:exon9:c.2721_2722delinsCA:p.A908T,OBSCN:NM_052843:exon9:c.2721_2722delinsCA:p.A908T,OBSCN:NM_001271223:exon10:c.2997_2998delinsCA:p.A1000T	.	153	0.534	86|153	het	.	.	.	.	.	.	.	.	rs386640006	ID=COSV52749052;OCCURENCE=1(skin)	CONTQ=93;DP=163;ECNT=2;GERMQ=35;MBQ=35,35;MFRL=176,158;MMQ=60,60;MPOS=23;POPAF=7.30;SEQQ=93;STRANDQ=93;TLOD=338.08	GT:AD:AF:DP:F1R2:F2R1:SB	0/1:67,86:0.534:153:38,51:28,35:29,38,34,52
786O	chr1	229683359	229683359	C	A	ABCB10	stopgain	SNP	ABCB10:NM_012089:exon3:c.G808T:p.E270X	8.792e-06	68	0.484	32|68	het	.	Uncertain significance	.	.	.	.	.	.	rs774297812	ID=COSV60619780;OCCURENCE=1(kidney)	CONTQ=93;DP=74;ECNT=1;GERMQ=33;MBQ=32,33;MFRL=166,162;MMQ=60,60;MPOS=23;POPAF=7.30;SEQQ=93;STRANDQ=93;TLOD=92.60	GT:AD:AF:DP:F1R2:F2R1:SB	0/1:36,32:0.484:68:11,10:24,22:20,16,21,11
786O	chr1	232942524	232942524	C	G	MAP10	nonsynonymous SNV	SNP	MAP10:NM_019090:exon1:c.C1755G:p.C585W	8.865e-06	59	0.218	13|59	het	0.079	Uncertain significance	.	0.007	D	D	.	.	.	.	CONTQ=93;DP=59;ECNT=1;GERMQ=65;MBQ=39,34;MFRL=172,151;MMQ=60,60;MPOS=30;POPAF=7.30;SEQQ=93;STRANDQ=93;TLOD=33.66	GT:AD:AF:DP:F1R2:F2R1:SB	0/1:46,13:0.218:59:14,5:31,8:11,35,4,9
786O	chr1	234596141	234596141	A	C	TARBP1	nonsynonymous SNV	SNP	TARBP1:NM_005646:exon7:c.T1401G:p.S467R	.	47	0.452	21|47	het	0.060	Uncertain significance	.	0.604	T	T	0.011	B	.	.	CONTQ=93;DP=48;ECNT=1;GERMQ=34;MBQ=34,40;MFRL=169,138;MMQ=60,60;MPOS=21;POPAF=7.30;SEQQ=93;STRANDQ=93;TLOD=66.13	GT:AD:AF:DP:F1R2:F2R1:SB	0/1:26,21:0.452:47:11,6:15,15:4,22,4,17
786O	chr1	236966729	236966729	A	C	MTR	nonsynonymous SNV	SNP	MTR:NM_000254:exon2:c.A36C:p.E12D,MTR:NM_001291939:exon2:c.A36C:p.E12D	.	49	0.325	14|49	het	0.050	Uncertain significance	.	0.611	T	T	0.0	B	.	.	CONTQ=93;DP=53;ECNT=1;GERMQ=47;MBQ=36,34;MFRL=155,175;MMQ=60,60;MPOS=38;POPAF=7.30;SEQQ=93;STRANDQ=68;TLOD=39.37	GT:AD:AF:DP:F1R2:F2R1:SB	0/1:35,14:0.325:49:13,6:22,8:25,10,12,2
786O	chr1	237729987	237729987	A	T	RYR2	nonsynonymous SNV	SNP	RYR2:NM_001035:exon28:c.A3335T:p.D1112V	.	190	0.427	85|190	het	0.330	Uncertain significance	.	0.249	T	.	0.01	B	.	.	CONTQ=93;DP=192;ECNT=1;GERMQ=35;MBQ=32,20;MFRL=159,155;MMQ=60,60;MPOS=29;POPAF=7.30;SEQQ=93;STRANDQ=93;TLOD=215.77	GT:AD:AF:DP:F1R2:F2R1:SB	0/1:105,85:0.427:190:45,36:60,46:55,50,44,41
786O	chr1	242121540	242121540	G	A	BECN2	nonsynonymous SNV	SNP	BECN2:NM_001290693:exon1:c.G472A:p.E158K	.	171	0.527	92|171	het	.	Benign	Benign	.	.	T	.	.	rs56335758	.	CONTQ=93;DP=177;ECNT=1;GERMQ=32;MBQ=33,32;MFRL=174,163;MMQ=60,60;MPOS=20;POPAF=7.30;SEQQ=93;STRANDQ=93;TLOD=255.81	GT:AD:AF:DP:F1R2:F2R1:SB	0/1:79,92:0.527:171:32,37:47,53:21,58,31,61
786O	chr1	242121796	242121796	G	T	BECN2	nonsynonymous SNV	SNP	BECN2:NM_001290693:exon1:c.G728T:p.R243M	.	123	0.368	48|123	het	.	Benign	Benign	.	.	T	.	.	rs3851304	.	CONTQ=93;DP=123;ECNT=1;GERMQ=43;MBQ=36,33;MFRL=175,173;MMQ=60,60;MPOS=25;POPAF=7.30;SEQQ=93;STRANDQ=93;TLOD=125.98	GT:AD:AF:DP:F1R2:F2R1:SB	0/1:75,48:0.368:123:43,18:31,30:43,32,29,19
786O	chr1	245809429	245809429	G	C	KIF26B	nonsynonymous SNV	SNP	KIF26B:NM_018012:exon10:c.G2105C:p.G702A	.	57	0.377	20|57	het	0.522	Uncertain significance	.	0.024	D	T	0.986	D	.	.	CONTQ=93;DP=63;ECNT=1;GERMQ=41;MBQ=31,35;MFRL=167,193;MMQ=60,60;MPOS=25;POPAF=7.30;SEQQ=93;STRANDQ=93;TLOD=58.89	GT:AD:AF:DP:F1R2:F2R1:SB	0/1:37,20:0.377:57:16,8:21,11:16,21,10,10
786O	chr1	248097192	248097192	A	G	OR2AJ1	nonsynonymous SNV	SNP	OR2AJ1:NM_001355235:exon1:c.A125G:p.E42G	.	50	0.341	18|50	het	0.057	.	.	1.0	T	T	.	.	.	.	CONTQ=93;DP=50;ECNT=1;GERMQ=39;MBQ=32,20;MFRL=176,159;MMQ=60,60;MPOS=21;POPAF=7.30;SEQQ=93;STRANDQ=93;TLOD=43.74	GT:AD:AF:DP:F1R2:F2R1:SB	0/1:32,18:0.341:50:12,6:19,12:25,7,11,7
786O	chr2	10074054	10074054	G	A	TAF1B	nonsynonymous SNV	SNP	TAF1B:NM_001318977:exon14:c.G943A:p.E315K,TAF1B:NM_001318976:exon15:c.G943A:p.E315K,TAF1B:NM_005680:exon15:c.G1708A:p.E570K	8.845e-06	32	0.549	18|32	het	0.031	Uncertain significance	.	0.588	T	T	0.0	B	rs759464643	.	CONTQ=93;DP=34;ECNT=1;GERMQ=36;MBQ=34,33;MFRL=167,188;MMQ=60,60;MPOS=17;POPAF=7.30;SEQQ=93;STRANDQ=93;TLOD=53.10	GT:AD:AF:DP:F1R2:F2R1:SB	0/1:14,18:0.549:32:4,8:9,10:5,9,8,10
786O	chr2	17830742	17830743	GG	AC	VSNL1	nonframeshift substitution	MNP	VSNL1:NM_001366803:exon3:c.228_229delinsAC:p.D77H,VSNL1:NM_001366804:exon3:c.228_229delinsAC:p.D77H,VSNL1:NM_001366806:exon3:c.228_229delinsAC:p.D77H,VSNL1:NM_003385:exon3:c.228_229delinsAC:p.D77H	.	157	0.176	26|157	het	.	.	.	.	.	.	.	.	.	.	CONTQ=93;DP=163;ECNT=1;GERMQ=93;MBQ=20,35;MFRL=149,163;MMQ=60,60;MPOS=29;POPAF=7.30;SEQQ=93;STRANDQ=93;TLOD=91.56	GT:AD:AF:DP:F1R2:F2R1:SB	0/1:131,26:0.176:157:54,10:74,16:79,52,15,11
786O	chr2	21231687	21231687	G	T	APOB	nonsynonymous SNV	SNP	APOB:NM_000384:exon26:c.C8053A:p.Q2685K	.	57	0.49	27|57	het	0.143	Uncertain significance	.	0.102	T	D	.	.	.	.	CONTQ=93;DP=61;ECNT=1;GERMQ=33;MBQ=35,35;MFRL=158,177;MMQ=60,60;MPOS=14;POPAF=7.30;SEQQ=93;STRANDQ=93;TLOD=80.86	GT:AD:AF:DP:F1R2:F2R1:SB	0/1:30,27:0.490:57:13,9:17,18:13,17,14,13
786O	chr2	26696071	26696071	T	C	OTOF	nonsynonymous SNV	SNP	OTOF:NM_194322:exon11:c.A1592G:p.H531R,OTOF:NM_004802:exon12:c.A1421G:p.H474R,OTOF:NM_194323:exon12:c.A1421G:p.H474R,OTOF:NM_001287489:exon29:c.A3662G:p.H1221R,OTOF:NM_194248:exon29:c.A3662G:p.H1221R	.	29	0.433	13|29	het	0.514	Uncertain significance	Uncertain_significance	0.002	D	D	0.991	D	.	.	CONTQ=93;DP=32;ECNT=1;GERMQ=34;MBQ=36,32;MFRL=209,201;MMQ=60,60;MPOS=19;POPAF=7.30;SEQQ=93;STRANDQ=93;TLOD=35.34	GT:AD:AF:DP:F1R2:F2R1:SB	0/1:16,13:0.433:29:11,7:5,6:14,2,8,5
786O	chr2	27804432	27804432	T	C	C2orf16	nonsynonymous SNV	SNP	C2orf16:NM_032266:exon1:c.T4993C:p.S1665P	.	203	0.994	203|203	hom	0.058	Benign	.	1.0	T	T	0.0	B	rs28381983	ID=COSV62675895;OCCURENCE=1(haematopoietic_and_lymphoid_tissue)	CONTQ=93;DP=213;ECNT=1;GERMQ=93;MBQ=0,35;MFRL=0,170;MMQ=60,60;MPOS=24;POPAF=7.30;SEQQ=93;STRANDQ=93;TLOD=720.84	GT:AD:AF:DP:F1R2:F2R1:SB	0/1:0,203:0.994:203:0,96:0,104:0,0,103,100
786O	chr2	32477506	32477506	G	A	NLRC4	stopgain	SNP	NLRC4:NM_001199138:exon3:c.C244T:p.Q82X,NLRC4:NM_001199139:exon3:c.C244T:p.Q82X,NLRC4:NM_001302504:exon3:c.C244T:p.Q82X,NLRC4:NM_021209:exon3:c.C244T:p.Q82X	.	34	0.545	18|34	het	.	Uncertain significance	.	.	.	.	.	.	.	ID=COSV61591364;OCCURENCE=1(kidney)	CONTQ=93;DP=36;ECNT=1;GERMQ=35;MBQ=41,34;MFRL=201,209;MMQ=60,60;MPOS=21;POPAF=7.30;SEQQ=93;STRANDQ=86;TLOD=56.17	GT:AD:AF:DP:F1R2:F2R1:SB	0/1:16,18:0.545:34:7,9:9,9:14,2,16,2
786O	chr2	43937265	43937265	T	G	PLEKHH2	nonsynonymous SNV	SNP	PLEKHH2:NM_172069:exon12:c.T2103G:p.N701K	.	46	0.459	23|46	het	0.031	Uncertain significance	.	1.0	T	T	0.009	B	.	.	CONTQ=93;DP=47;ECNT=1;GERMQ=33;MBQ=35,20;MFRL=183,136;MMQ=60,60;MPOS=21;POPAF=7.30;SEQQ=93;STRANDQ=93;TLOD=58.48	GT:AD:AF:DP:F1R2:F2R1:SB	0/1:23,23:0.459:46:13,7:9,15:13,10,11,12
786O	chr2	44079980	44079980	C	T	ABCG8	nonsynonymous SNV	SNP	ABCG8:NM_001357321:exon6:c.C937T:p.R313C,ABCG8:NM_022437:exon6:c.C937T:p.R313C	0	148	0.445	67|148	het	0.184	Uncertain significance	.	0.085	T	T	0.019	B	rs773824087	ID=COSV55392314;OCCURENCE=1(breast),1(NS),1(skin)	CONTQ=93;DP=154;ECNT=1;GERMQ=34;MBQ=31,32;MFRL=173,160;MMQ=60,60;MPOS=27;POPAF=7.30;SEQQ=93;STRANDQ=93;TLOD=189.38	GT:AD:AF:DP:F1R2:F2R1:SB	0/1:81,67:0.445:148:30,30:49,36:32,49,30,37
786O	chr2	73308224	73308229	TCCTCC	-	RAB11FIP5	nonframeshift deletion	DEL	RAB11FIP5:NM_001371272:exon4:c.2131_2136del:p.G711_G712del	.	23	0.438	10|23	het	.	.	.	.	.	.	.	.	rs562207853	.	CONTQ=93;DP=31;ECNT=2;GERMQ=10;MBQ=30,34;MFRL=158,147;MMQ=60,60;MPOS=26;POPAF=7.30;RPA=11,9;RU=TCC;SEQQ=93;STR;STRANDQ=93;STRQ=93;TLOD=38.29	GT:AD:AF:DP:F1R2:F2R1:SB	0/1:13,10:0.438:23:8,6:3,4:5,8,6,4
786O	chr2	74732726	74732726	G	A	PCGF1	nonsynonymous SNV	SNP	PCGF1:NM_032673:exon7:c.C604T:p.H202Y	0	156	0.263	41|156	het	0.287	Uncertain significance	.	0.082	T	D	0.999	D	.	.	CONTQ=93;DP=161;ECNT=1;GERMQ=93;MBQ=35,34;MFRL=162,172;MMQ=60,60;MPOS=19;POPAF=7.30;SEQQ=93;STRANDQ=93;TLOD=107.30	GT:AD:AF:DP:F1R2:F2R1:SB	0/1:115,41:0.263:156:45,15:67,25:47,68,21,20
786O	chr2	96780986	96780986	-	TCCTCCTCT	ADRA2B	nonframeshift insertion	INS	ADRA2B:NM_000682:exon1:c.902_903insAGAGGAGGA:p.E306_C307insEEE	.	223	0.448	100|223	het	.	.	.	.	.	.	.	.	rs28365031	.	CONTQ=93;DP=259;ECNT=1;GERMQ=4;MBQ=33,35;MFRL=155,156;MMQ=60,60;MPOS=24;POPAF=7.30;RPA=1,2;RU=TCCTCCTCT;SEQQ=93;STR;STRANDQ=93;STRQ=93;TLOD=377.36	GT:AD:AF:DP:F1R2:F2R1:SB	0/1:123,100:0.448:223:57,42:62,45:66,57,54,46
786O	chr2	98164020	98164021	CT	TC	ANKRD36B	nonframeshift substitution	MNP	ANKRD36B:NM_025190:exon22:c.1557_1558delinsGA:p.D520N	.	7	0.897	7|7	hom	.	.	.	.	.	.	.	.	rs71329613	.	CONTQ=93;DP=8;ECNT=2;GERMQ=63;MBQ=0,34;MFRL=0,203;MMQ=60,43;MPOS=23;POPAF=7.30;SEQQ=93;STRANDQ=93;TLOD=27.78	GT:AD:AF:DP:F1R2:F2R1:SB	0/1:0,7:0.897:7:0,3:0,3:0,0,5,2
786O	chr2	98317685	98317685	G	A	C2orf92	nonsynonymous SNV	SNP	C2orf92:NM_001351368:exon7:c.G583A:p.A195T	.	103	0.989	103|103	hom	.	.	.	.	.	.	.	.	rs11680855	.	CONTQ=93;DP=106;ECNT=1;GERMQ=93;MBQ=0,33;MFRL=0,168;MMQ=60,60;MPOS=20;POPAF=7.30;SEQQ=93;STRANDQ=93;TLOD=344.53	GT:AD:AF:DP:F1R2:F2R1:SB	0/1:0,103:0.989:103:0,41:0,61:0,0,59,44
786O	chr2	107107567	107107567	G	C	CD8B2	nonsynonymous SNV	SNP	CD8B2:NM_001349727:exon2:c.G281C:p.R94P,CD8B2:NM_001368307:exon2:c.G281C:p.R94P	.	177	0.401	71|177	het	.	.	.	.	.	.	.	.	rs2228021	.	CONTQ=93;DP=181;ECNT=1;GERMQ=45;MBQ=27,28;MFRL=151,149;MMQ=47,49;MPOS=25;POPAF=7.30;SEQQ=93;STRANDQ=93;TLOD=167.43	GT:AD:AF:DP:F1R2:F2R1:SB	0/1:106,71:0.401:177:50,40:54,29:42,64,25,46
786O	chr2	109492614	109492614	C	T	CCDC138	nonsynonymous SNV	SNP	CCDC138:NM_001351545:exon14:c.C1888T:p.P630S,CCDC138:NM_001351548:exon14:c.C1777T:p.P593S,CCDC138:NM_001351549:exon14:c.C1726T:p.P576S,CCDC138:NM_001351551:exon14:c.C1723T:p.P575S,CCDC138:NM_001303106:exon15:c.C955T:p.P319S,CCDC138:NM_001351544:exon15:c.C1921T:p.P641S,CCDC138:NM_001351565:exon15:c.C955T:p.P319S,CCDC138:NM_144978:exon15:c.C1903T:p.P635S	.	111	0.14	14|111	het	0.243	Uncertain significance	.	0.07	T	T	1.0	D	.	.	CONTQ=93;DP=112;ECNT=1;GERMQ=93;MBQ=33,33;MFRL=166,177;MMQ=60,60;MPOS=25;POPAF=7.30;SEQQ=93;STRANDQ=93;TLOD=31.22	GT:AD:AF:DP:F1R2:F2R1:SB	0/1:97,14:0.140:111:25,9:68,4:64,33,9,5
786O	chr2	131672271	131672271	T	C	ARHGEF4	nonsynonymous SNV	SNP	ARHGEF4:NM_001367493:exon2:c.T752C:p.L251P	.	49	0.976	49|49	hom	.	.	.	.	.	.	.	.	rs6752724	.	CONTQ=93;DP=50;ECNT=1;GERMQ=93;MBQ=0,31;MFRL=0,167;MMQ=60,60;MPOS=28;POPAF=7.30;SEQQ=93;STRANDQ=93;TLOD=154.18	GT:AD:AF:DP:F1R2:F2R1:SB	0/1:0,49:0.976:49:0,14:0,34:0,0,28,21
786O	chr2	133075027	133075027	G	A	ZNF806	nonsynonymous SNV	SNP	ZNF806:NM_001304449:exon4:c.G488A:p.G163E	.	93	0.476	46|93	het	.	Uncertain significance	.	.	.	.	.	.	rs7349198	.	CONTQ=93;DP=97;ECNT=2;GERMQ=32;MBQ=35,35;MFRL=171,168;MMQ=60,60;MPOS=22;POPAF=7.30;SEQQ=93;STRANDQ=93;TLOD=131.29	GT:AD:AF:DP:F1R2:F2R1:SB	0/1:47,46:0.476:93:22,26:25,20:25,22,23,23
786O	chr2	133075104	133075104	C	T	ZNF806	nonsynonymous SNV	SNP	ZNF806:NM_001304449:exon4:c.C565T:p.R189C	.	89	0.482	43|89	het	.	Uncertain significance	.	.	.	.	.	.	rs7349364	.	CONTQ=93;DP=92;ECNT=2;GERMQ=32;MBQ=32,35;MFRL=184,186;MMQ=60,60;MPOS=21;POPAF=7.30;SEQQ=93;STRANDQ=93;TLOD=133.83	GT:AD:AF:DP:F1R2:F2R1:SB	0/1:46,43:0.482:89:24,28:21,15:21,25,21,22
786O	chr2	133075207	133075207	C	T	ZNF806	nonsynonymous SNV	SNP	ZNF806:NM_001304449:exon4:c.C668T:p.A223V	.	104	0.469	45|104	het	.	Uncertain significance	.	.	.	.	.	.	rs7349365	.	CONTQ=93;DP=108;ECNT=1;GERMQ=35;MBQ=26,34;MFRL=155,169;MMQ=60,60;MPOS=24;POPAF=7.30;SEQQ=93;STRANDQ=93;TLOD=131.56	GT:AD:AF:DP:F1R2:F2R1:SB	0/1:59,45:0.469:104:22,25:33,20:33,26,24,21
786O	chr2	133075904	133075904	-	A	ZNF806	frameshift insertion	INS	ZNF806:NM_001304449:exon4:c.1366dupA:p.N456Kfs*85	.	106	0.654	72|106	het	.	.	.	.	.	.	.	.	rs113311843	.	CONTQ=93;DP=114;ECNT=1;GERMQ=48;MBQ=37,34;MFRL=186,157;MMQ=60,52;MPOS=26;POPAF=7.30;RPA=2,3;RU=A;SEQQ=93;STR;STRANDQ=93;STRQ=93;TLOD=170.64	GT:AD:AF:DP:F1R2:F2R1:SB	0/1:34,72:0.654:106:22,32:11,38:10,24,33,39
786O	chr2	152303069	152303069	T	G	RIF1	nonsynonymous SNV	SNP	RIF1:NM_001177665:exon19:c.T2224G:p.L742V,RIF1:NM_001177663:exon20:c.T2224G:p.L742V,RIF1:NM_001177664:exon20:c.T2224G:p.L742V,RIF1:NM_018151:exon20:c.T2224G:p.L742V	.	46	0.136	6|46	het	0.156	Uncertain significance	.	0.101	T	D	0.302	B	.	.	CONTQ=93;DP=48;ECNT=1;GERMQ=79;MBQ=36,28;MFRL=199,162;MMQ=60,60;MPOS=23;POPAF=7.30;SEQQ=69;STRANDQ=66;TLOD=11.18	GT:AD:AF:DP:F1R2:F2R1:SB	0/1:40,6:0.136:46:14,1:26,4:12,28,2,4
786O	chr2	153476066	153476066	-	CCA	FMNL2	nonframeshift insertion	INS	FMNL2:NM_052905:exon15:c.1671_1672insCCA:p.P573_L574insP	.	5	0.868	5|5	hom	.	.	.	.	.	.	.	.	rs3080632	.	CONTQ=93;DP=5;ECNT=1;GERMQ=34;MBQ=0,35;MFRL=0,202;MMQ=60,60;MPOS=29;POPAF=7.30;SEQQ=93;STRANDQ=50;TLOD=18.83	GT:AD:AF:DP:F1R2:F2R1:SB	0/1:0,5:0.868:5:0,2:0,3:0,0,0,5
786O	chr2	169103796	169103796	-	GCCGGG	STK39	nonframeshift insertion	INS	STK39:NM_013233:exon1:c.149_150insCCCGGC:p.A50_A51insPA	.	8	0.88	8|8	hom	.	.	Benign	.	.	.	.	.	rs537577117	.	CONTQ=93;DP=21;ECNT=1;GERMQ=39;MBQ=0,20;MFRL=0,96;MMQ=60,60;MPOS=34;POPAF=7.30;RPA=4,5;RU=GCCGGG;SEQQ=93;STR;STRANDQ=93;STRQ=35;TLOD=34.74	GT:AD:AF:DP:F1R2:F2R1:SB	0/1:0,8:0.880:8:0,4:0,4:0,0,3,5
786O	chr2	170072900	170072900	G	T	LRP2	nonsynonymous SNV	SNP	LRP2:NM_004525:exon35:c.C5689A:p.P1897T	0	82	0.176	13|82	het	0.678	Uncertain significance	.	0.006	D	D	1.0	D	rs775502143	.	CONTQ=93;DP=84;ECNT=1;GERMQ=93;MBQ=33,34;MFRL=164,141;MMQ=60,60;MPOS=23;POPAF=7.30;SEQQ=93;STRANDQ=93;TLOD=31.37	GT:AD:AF:DP:F1R2:F2R1:SB	0/1:69,13:0.176:82:30,7:39,6:29,40,7,6
786O	chr2	171509576	171509576	C	T	MYO3B	nonsynonymous SNV	SNP	MYO3B:NM_001083615:exon34:c.C3890T:p.A1297V,MYO3B:NM_138995:exon35:c.C3971T:p.A1324V	.	69	0.408	26|69	het	0.093	Uncertain significance	.	0.429	T	.	0.001	B	.	.	CONTQ=93;DP=72;ECNT=1;GERMQ=40;MBQ=33,34;MFRL=148,183;MMQ=60,60;MPOS=33;POPAF=7.30;SEQQ=93;STRANDQ=93;TLOD=74.18	GT:AD:AF:DP:F1R2:F2R1:SB	0/1:43,26:0.408:69:15,8:27,18:20,23,12,14
786O	chr2	171627676	171627676	T	G	ERICH2	nonsynonymous SNV	SNP	ERICH2:NM_001290030:exon1:c.T485G:p.L162R,ERICH2:NM_001290031:exon1:c.T485G:p.L162R	.	155	0.991	155|155	hom	.	Benign	.	.	.	.	.	.	rs1861462	.	CONTQ=93;DP=160;ECNT=1;GERMQ=93;MBQ=0,20;MFRL=0,141;MMQ=60,60;MPOS=28;POPAF=7.30;SEQQ=93;STRANDQ=93;TLOD=453.45	GT:AD:AF:DP:F1R2:F2R1:SB	0/1:0,155:0.991:155:0,61:0,89:0,0,83,72
786O	chr2	173832079	173832081	AGA	-	RAPGEF4	nonframeshift deletion	DEL	RAPGEF4:NM_001282901:exon4:c.251_253del:p.K86del,RAPGEF4:NM_001282900:exon6:c.398_400del:p.K135del,RAPGEF4:NM_001100397:exon7:c.479_481del:p.K162del,RAPGEF4:NM_001282899:exon7:c.452_454del:p.K153del,RAPGEF4:NM_007023:exon10:c.911_913del:p.K306del	.	20	0.422	8|20	het	.	.	.	.	.	.	.	.	.	.	CONTQ=93;DP=25;ECNT=1;GERMQ=13;MBQ=34,30;MFRL=149,182;MMQ=60,60;MPOS=17;POPAF=7.30;RPA=2,1;RU=AGA;SEQQ=93;STR;STRANDQ=93;STRQ=93;TLOD=26.39	GT:AD:AF:DP:F1R2:F2R1:SB	0/1:12,8:0.422:20:6,1:6,6:4,8,3,5
786O	chr2	179495945	179495945	G	T	TTN	nonsynonymous SNV	SNP	TTN:NM_003319:exon65:c.C16635A:p.S5545R,TTN:NM_133432:exon66:c.C17010A:p.S5670R,TTN:NM_133437:exon66:c.C17211A:p.S5737R,TTN:NM_133378:exon186:c.C36126A:p.S12042R,TTN:NM_001256850:exon187:c.C38907A:p.S12969R,TTN:NM_001267550:exon237:c.C43830A:p.S14610R	.	40	0.273	11|40	het	0.439	Uncertain significance	.	0.007	D	.	1.0	D	.	.	CONTQ=93;DP=40;ECNT=1;GERMQ=45;MBQ=33,20;MFRL=162,165;MMQ=60,60;MPOS=30;POPAF=7.30;SEQQ=93;STRANDQ=93;TLOD=25.32	GT:AD:AF:DP:F1R2:F2R1:SB	0/1:29,11:0.273:40:13,7:16,4:14,15,4,7
786O	chr2	179552853	179552853	C	A	TTN	nonsynonymous SNV	SNP	TTN:NM_133378:exon124:c.G28564T:p.V9522F,TTN:NM_001256850:exon125:c.G31345T:p.V10449F,TTN:NM_001267550:exon127:c.G32296T:p.V10766F	.	44	0.221	8|44	het	0.104	Likely benign	.	0.02	D	.	0.151	B	.	ID=COSV59962472;OCCURENCE=1(kidney)	CONTQ=93;DP=47;ECNT=1;GERMQ=63;MBQ=33,39;MFRL=167,155;MMQ=60,60;MPOS=12;POPAF=7.30;SEQQ=93;STRANDQ=28;TLOD=24.40	GT:AD:AF:DP:F1R2:F2R1:SB	0/1:36,8:0.221:44:17,3:17,5:29,7,8,0
786O	chr2	186618522	186618522	A	C	FSIP2	nonsynonymous SNV	SNP	FSIP2:NM_173651:exon8:c.A944C:p.D315A	.	44	0.118	3|44	het	0.058	Uncertain significance	.	0.028	D	D	0.728	P	.	.	CONTQ=93;DP=44;ECNT=1;GERMQ=93;MBQ=20,35;MFRL=155,195;MMQ=60,60;MPOS=30;POPAF=7.30;SEQQ=24;STRANDQ=45;TLOD=6.92	GT:AD:AF:DP:F1R2:F2R1:SB	0/1:41,3:0.118:44:18,1:23,2:24,17,2,1
786O	chr2	187559029	187559029	-	CAG	FAM171B	nonframeshift insertion	INS	FAM171B:NM_177454:exon1:c.129_130insCAG:p.Q56_K57insQ	.	109	0.961	106|109	hom	.	.	.	.	.	.	.	.	rs549897920	.	CONTQ=93;DP=185;ECNT=1;GERMQ=93;MBQ=20,35;MFRL=158,170;MMQ=60,60;MPOS=31;POPAF=7.30;RPA=6,7;RU=CAG;SEQQ=93;STR;STRANDQ=93;STRQ=93;TLOD=389.47	GT:AD:AF:DP:F1R2:F2R1:SB	0/1:3,106:0.961:109:1,49:2,52:0,3,34,72
786O	chr2	198953724	198953724	A	T	PLCL1	nonsynonymous SNV	SNP	PLCL1:NM_006226:exon3:c.A2858T:p.Y953F	.	63	0.444	27|63	het	0.019	Uncertain significance	.	0.698	T	T	0.0	B	.	.	CONTQ=93;DP=63;ECNT=1;GERMQ=35;MBQ=31,34;MFRL=157,180;MMQ=60,60;MPOS=25;POPAF=7.30;SEQQ=93;STRANDQ=93;TLOD=76.36	GT:AD:AF:DP:F1R2:F2R1:SB	0/1:36,27:0.444:63:24,7:12,20:21,15,14,13
786O	chr2	201438197	201438197	C	T	SGO2	nonsynonymous SNV	SNP	SGO2:NM_001160033:exon7:c.C3128T:p.T1043I,SGO2:NM_001160046:exon7:c.C3128T:p.T1043I,SGO2:NM_152524:exon7:c.C3128T:p.T1043I	8.888e-06	39	0.457	18|39	het	0.045	Likely benign	.	0.023	D	T	0.141	B	rs765276732	.	CONTQ=93;DP=40;ECNT=1;GERMQ=34;MBQ=34,37;MFRL=183,200;MMQ=60,60;MPOS=23;POPAF=7.30;SEQQ=93;STRANDQ=93;TLOD=55.24	GT:AD:AF:DP:F1R2:F2R1:SB	0/1:21,18:0.457:39:9,2:12,16:9,12,4,14
786O	chr2	202025258	202025258	G	C	CFLAR	nonsynonymous SNV	SNP	CFLAR:NM_001202515:exon5:c.G162C:p.M54I,CFLAR:NM_001202516:exon7:c.G792C:p.M264I,CFLAR:NM_001202518:exon7:c.G609C:p.M203I,CFLAR:NM_001202517:exon8:c.G609C:p.M203I,CFLAR:NM_001202519:exon8:c.G609C:p.M203I,CFLAR:NM_001351593:exon8:c.G609C:p.M203I,CFLAR:NM_001127183:exon9:c.G897C:p.M299I,CFLAR:NM_001308042:exon9:c.G897C:p.M299I,CFLAR:NM_001351590:exon9:c.G897C:p.M299I,CFLAR:NM_001351594:exon9:c.G609…	.	120	0.234	27|120	het	0.065	Uncertain significance	.	0.057	T	T	0.507	P	.	.	CONTQ=93;DP=124;ECNT=2;GERMQ=93;MBQ=32,34;MFRL=171,193;MMQ=60,60;MPOS=23;POPAF=7.30;SEQQ=93;STRANDQ=93;TLOD=70.86	GT:AD:AF:DP:F1R2:F2R1:SB	0/1:93,27:0.234:120:47,9:42,17:45,48,13,14
786O	chr2	207170501	207170501	C	G	ZDBF2	nonsynonymous SNV	SNP	ZDBF2:NM_020923:exon5:c.C1249G:p.L417V,ZDBF2:NM_001369654:exon6:c.C1249G:p.L417V,ZDBF2:NM_001285549:exon7:c.C1243G:p.L415V	.	23	0.144	3|23	het	0.029	Uncertain significance	.	0.271	T	T	0.027	B	.	.	CONTQ=93;DP=25;ECNT=1;GERMQ=52;MBQ=35,20;MFRL=180,143;MMQ=60,60;MPOS=32;POPAF=7.30;SEQQ=12;STRANDQ=49;TLOD=5.30	GT:AD:AF:DP:F1R2:F2R1:SB	0/1:20,3:0.144:23:13,1:6,2:9,11,1,2
786O	chr2	220439613	220439614	GC	AT	INHA	nonframeshift substitution	MNP	INHA:NM_002191:exon2:c.466_467delinsAT:p.A156I	.	118	0.491	59|118	het	.	.	.	.	.	.	.	.	.	.	CONTQ=93;DP=124;ECNT=2;GERMQ=32;MBQ=35,35;MFRL=184,178;MMQ=60,60;MPOS=17;POPAF=7.30;SEQQ=93;STRANDQ=93;TLOD=230.49	GT:AD:AF:DP:F1R2:F2R1:SB	0/1:59,59:0.491:118:34,28:25,30:33,26,24,35
786O	chr2	220473419	220473419	C	A	STK11IP	nonsynonymous SNV	SNP	STK11IP:NM_052902:exon15:c.C1718A:p.A573E	.	76	0.258	16|76	het	0.042	Uncertain significance	.	0.058	T	T	.	.	.	.	CONTQ=93;DP=78;ECNT=2;GERMQ=80;MBQ=20,36;MFRL=159,168;MMQ=60,60;MPOS=28;POPAF=7.30;SEQQ=93;STRANDQ=93;TLOD=44.69	GT:AD:AF:DP:F1R2:F2R1:SB	0/1:60,16:0.258:76:25,9:34,7:26,34,10,6
786O	chr2	223499118	223499118	T	G	FARSB	nonsynonymous SNV	SNP	FARSB:NM_005687:exon6:c.A598C:p.I200L	.	29	0.105	3|29	het	0.066	Uncertain significance	.	0.583	T	T	0.0	B	.	ID=COSV56048205;OCCURENCE=1(kidney)	CONTQ=93;DP=34;ECNT=2;GERMQ=64;MBQ=36,20;MFRL=168,126;MMQ=60,60;MPOS=20;POPAF=7.30;SEQQ=11;STRANDQ=51;TLOD=5.42	GT:AD:AF:DP:F1R2:F2R1:SB	0/1:26,3:0.105:29:14,0:12,3:24,2,2,1
786O	chr2	228194480	228194481	AG	TT	MFF	nonframeshift substitution	MNP	MFF:NM_001277061:exon3:c.19_20delinsTT:p.S7F,MFF:NM_020194:exon3:c.19_20delinsTT:p.S7F	.	48	0.511	25|48	het	.	.	Benign	.	.	.	.	.	rs386655869	.	CONTQ=93;DP=50;ECNT=1;GERMQ=34;MBQ=37,37;MFRL=187,167;MMQ=60,60;MPOS=14;POPAF=7.30;SEQQ=93;STRANDQ=93;TLOD=98.82	GT:AD:AF:DP:F1R2:F2R1:SB	0/1:23,25:0.511:48:8,8:15,17:8,15,15,10
786O	chr2	232087474	232087475	AT	GA	ARMC9	nonframeshift substitution	MNP	ARMC9:NM_001291656:exon6:c.538_539delinsGA:p.I180E,ARMC9:NM_001352755:exon6:c.538_539delinsGA:p.I180E,ARMC9:NM_001352756:exon6:c.538_539delinsGA:p.I180E,ARMC9:NM_001352757:exon6:c.538_539delinsGA:p.I180E,ARMC9:NM_001352758:exon6:c.538_539delinsGA:p.I180E,ARMC9:NM_001352759:exon6:c.538_539delinsGA:p.I180E,ARMC9:NM_025139:exon6:c.538_539delinsGA:p.I180E	.	18	0.945	18|18	hom	.	.	.	.	.	.	.	.	rs386656198	.	CONTQ=93;DP=19;ECNT=1;GERMQ=93;MBQ=0,38;MFRL=0,190;MMQ=60,60;MPOS=26;POPAF=7.30;SEQQ=93;STRANDQ=93;TLOD=71.84	GT:AD:AF:DP:F1R2:F2R1:SB	0/1:0,18:0.945:18:0,11:0,6:0,0,14,4
786O	chr2	232262587	232262587	G	A	B3GNT7	nonsynonymous SNV	SNP	B3GNT7:NM_145236:exon2:c.G157A:p.G53R	.	164	0.229	36|164	het	0.082	Uncertain significance	.	0.004	D	T	0.055	B	.	.	CONTQ=93;DP=167;ECNT=1;GERMQ=93;MBQ=35,35;MFRL=178,196;MMQ=60,60;MPOS=24;POPAF=7.30;SEQQ=93;STRANDQ=93;TLOD=97.66	GT:AD:AF:DP:F1R2:F2R1:SB	0/1:128,36:0.229:164:47,15:79,21:61,67,16,20
786O	chr2	234590974	234590975	CG	AA	UGT1A7	nonframeshift substitution	MNP	UGT1A7:NM_019077:exon1:c.391_392delinsAA:p.R131K	.	52	0.98	52|52	hom	.	.	Benign	.	.	.	.	.	rs386656364	.	CONTQ=93;DP=53;ECNT=2;GERMQ=93;MBQ=0,36;MFRL=0,192;MMQ=60,60;MPOS=22;POPAF=7.30;SEQQ=93;STRANDQ=93;TLOD=228.76	GT:AD:AF:DP:F1R2:F2R1:PGT:PID:PS:SB	0|1:0,52:0.980:52:0,23:0,28:0|1:234590970_T_G:234590970:0,0,24,28
786O	chr2	237123384	237123384	C	T	ASB18	nonsynonymous SNV	SNP	ASB18:NM_212556:exon4:c.G722A:p.R241H	.	14	0.2	3|14	het	0.078	Uncertain significance	.	0.643	T	T	0.001	B	rs56247246	.	CONTQ=93;DP=14;ECNT=1;GERMQ=39;MBQ=33,20;MFRL=149,140;MMQ=60,60;MPOS=38;POPAF=7.30;SEQQ=14;STRANDQ=52;TLOD=4.98	GT:AD:AF:DP:F1R2:F2R1:SB	0/1:11,3:0.200:14:5,0:6,3:6,5,1,2
786O	chr3	10183841	10183841	G	-	VHL	frameshift deletion	DEL	VHL:NM_000551:exon1:c.310delG:p.G104Afs*55,VHL:NM_001354723:exon1:c.310delG:p.G104Afs*13,VHL:NM_198156:exon1:c.310delG:p.G104Afs*14	.	148	0.992	148|148	hom	.	.	.	.	.	.	.	.	.	.	CONTQ=93;DP=163;ECNT=1;GERMQ=93;MBQ=0,34;MFRL=0,154;MMQ=60,60;MPOS=29;POPAF=7.30;RPA=2,1;RU=G;SEQQ=93;STR;STRANDQ=93;STRQ=93;TLOD=421.97	GT:AD:AF:DP:F1R2:F2R1:SB	0/1:0,148:0.992:148:0,72:0,76:0,0,56,92
786O	chr3	38006122	38006122	G	T	CTDSPL	nonsynonymous SNV	SNP	CTDSPL:NM_005808:exon3:c.G295T:p.V99F,CTDSPL:NM_001008392:exon4:c.G328T:p.V110F	.	28	0.12	3|28	het	0.754	Uncertain significance	.	0.0	D	D	1.0	D	.	.	CONTQ=93;DP=29;ECNT=1;GERMQ=62;MBQ=33,20;MFRL=174,157;MMQ=60,60;MPOS=19;POPAF=7.30;SEQQ=12;STRANDQ=48;TLOD=5.47	GT:AD:AF:DP:F1R2:F2R1:SB	0/1:25,3:0.120:28:8,2:17,1:11,14,1,2
786O	chr3	39554907	39554907	G	T	MOBP	nonsynonymous SNV	SNP	MOBP:NM_182935:exon4:c.G240T:p.K80N	.	42	0.359	16|42	het	0.106	Uncertain significance	.	0.065	T	T	0.999	D	.	.	CONTQ=93;DP=44;ECNT=1;GERMQ=37;MBQ=40,35;MFRL=167,172;MMQ=60,60;MPOS=19;POPAF=7.30;SEQQ=93;STRANDQ=93;TLOD=44.06	GT:AD:AF:DP:F1R2:F2R1:SB	0/1:26,16:0.359:42:11,9:14,7:23,3,12,4
786O	chr3	40503520	40503520	-	CTGCTG	RPL14	nonframeshift insertion	INS	RPL14:NM_001034996:exon6:c.445_446insCTGCTG:p.A159_K160insAA,RPL14:NM_003973:exon6:c.445_446insCTGCTG:p.A159_K160insAA	.	110	0.991	110|110	hom	.	.	.	.	.	.	.	.	rs369485042	.	CONTQ=93;DP=150;ECNT=1;GERMQ=93;MBQ=0,33;MFRL=0,163;MMQ=60,57;MPOS=29;POPAF=7.30;RPA=10,12;RU=CTG;SEQQ=93;STR;STRANDQ=93;STRQ=93;TLOD=485.64	GT:AD:AF:DP:F1R2:F2R1:SB	0/1:0,110:0.991:110:0,47:0,57:0,0,55,55
786O	chr3	49027910	49027910	A	G	P4HTM	nonsynonymous SNV	SNP	P4HTM:NM_177938:exon1:c.A221G:p.N74S,P4HTM:NM_177939:exon1:c.A221G:p.N74S	.	209	0.994	209|209	hom	0.476	Uncertain significance	.	0.013	D	D	0.999	D	.	ID=COSV59086008;OCCURENCE=1(kidney)	CONTQ=93;DP=216;ECNT=1;GERMQ=93;MBQ=0,21;MFRL=0,154;MMQ=60,60;MPOS=27;POPAF=7.30;SEQQ=93;STRANDQ=93;TLOD=674.88	GT:AD:AF:DP:F1R2:F2R1:SB	0/1:0,209:0.994:209:0,108:0,100:0,0,93,116
786O	chr3	56591278	56591278	-	GGGGTAAGCA	CCDC66	stopgain	INS	CCDC66:NM_001141947:exon1:c.8_9insGGGGTAAGCA:p.D5*,CCDC66:NM_001353147:exon1:c.8_9insGGGGTAAGCA:p.D5*,CCDC66:NM_001353148:exon1:c.8_9insGGGGTAAGCA:p.D5*,CCDC66:NM_001353149:exon1:c.8_9insGGGGTAAGCA:p.D5*,CCDC66:NM_001353150:exon1:c.8_9insGGGGTAAGCA:p.D5*,CCDC66:NM_001353154:exon1:c.8_9insGGGGTAAGCA:p.D5*,CCDC66:NM_001353155:exon1:c.8_9insGGGGTAAGCA:p.D5*	.	80	0.987	80|80	hom	.	.	Benign	.	.	.	.	.	rs150150392	.	CONTQ=93;DP=114;ECNT=1;GERMQ=88;MBQ=0,35;MFRL=0,161;MMQ=60,60;MPOS=27;POPAF=7.30;RPA=1,2;RU=GGGGTAAGCA;SEQQ=93;STR;STRANDQ=93;STRQ=93;TLOD=331.69	GT:AD:AF:DP:F1R2:F2R1:SB	0/1:0,80:0.987:80:0,25:0,45:0,0,36,44
786O	chr3	62118280	62118280	G	T	PTPRG	nonsynonymous SNV	SNP	PTPRG:NM_002841:exon6:c.G620T:p.S207I	.	45	0.249	9|45	het	0.352	Uncertain significance	.	0.01	D	D	0.911	P	.	.	CONTQ=93;DP=49;ECNT=1;GERMQ=60;MBQ=20,35;MFRL=151,158;MMQ=60,60;MPOS=20;POPAF=7.30;SEQQ=93;STRANDQ=65;TLOD=24.42	GT:AD:AF:DP:F1R2:F2R1:SB	0/1:36,9:0.249:45:13,1:23,8:23,13,7,2
786O	chr3	93733339	93733339	C	G	STX19	nonsynonymous SNV	SNP	STX19:NM_001001850:exon2:c.G775C:p.E259Q	.	67	0.15	9|67	het	0.106	Uncertain significance	.	0.02	D	D	0.549	P	.	.	CONTQ=93;DP=72;ECNT=1;GERMQ=93;MBQ=36,35;MFRL=181,184;MMQ=60,60;MPOS=16;POPAF=7.30;SEQQ=93;STRANDQ=45;TLOD=21.71	GT:AD:AF:DP:F1R2:F2R1:SB	0/1:58,9:0.150:67:23,2:34,7:16,42,1,8
786O	chr3	111918215	111918216	CA	TG	SLC9C1	nonframeshift substitution	MNP	SLC9C1:NM_001320531:exon19:c.2331_2332delinsCA:p.G778S,SLC9C1:NM_183061:exon20:c.2475_2476delinsCA:p.G826S	.	47	0.974	47|47	hom	.	.	.	.	.	.	.	.	rs386664658	.	CONTQ=93;DP=50;ECNT=1;GERMQ=93;MBQ=0,37;MFRL=0,153;MMQ=60,60;MPOS=23;POPAF=7.30;SEQQ=93;STRANDQ=93;TLOD=204.95	GT:AD:AF:DP:F1R2:F2R1:SB	0/1:0,47:0.974:47:0,18:0,27:0,0,32,15
786O	chr3	136664619	136664619	G	A	NCK1	nonsynonymous SNV	SNP	NCK1:NM_001190796:exon2:c.G229A:p.D77N,NCK1:NM_001291999:exon3:c.G421A:p.D141N,NCK1:NM_006153:exon3:c.G421A:p.D141N	8.803e-06	69	0.258	16|69	het	0.374	Uncertain significance	.	0.0	D	D	0.999	D	.	.	CONTQ=93;DP=72;ECNT=1;GERMQ=68;MBQ=33,35;MFRL=171,249;MMQ=60,60;MPOS=23;POPAF=7.30;SEQQ=93;STRANDQ=93;TLOD=43.27	GT:AD:AF:DP:F1R2:F2R1:SB	0/1:53,16:0.258:69:19,6:34,10:23,30,10,6
786O	chr3	140401353	140401353	G	T	TRIM42	nonsynonymous SNV	SNP	TRIM42:NM_152616:exon2:c.G391T:p.V131L	.	137	0.241	34|137	het	0.062	Uncertain significance	.	0.721	T	T	0.0	B	.	.	CONTQ=93;DP=138;ECNT=1;GERMQ=93;MBQ=34,27;MFRL=163,166;MMQ=60,60;MPOS=28;POPAF=7.30;SEQQ=93;STRANDQ=93;TLOD=78.84	GT:AD:AF:DP:F1R2:F2R1:SB	0/1:103,34:0.241:137:42,15:60,17:73,30,23,11
786O	chr3	153839959	153839960	CT	TC	ARHGEF26	nonframeshift substitution	MNP	ARHGEF26:NM_001251962:exon2:c.178_179delinsTC:p.L60S,ARHGEF26:NM_001251963:exon2:c.178_179delinsTC:p.L60S,ARHGEF26:NM_015595:exon2:c.178_179delinsTC:p.L60S	.	155	0.992	155|155	hom	.	.	.	.	.	.	.	.	rs386667246	.	CONTQ=93;DP=160;ECNT=1;GERMQ=93;MBQ=0,33;MFRL=0,162;MMQ=60,60;MPOS=27;POPAF=7.30;SEQQ=93;STRANDQ=93;TLOD=616.65	GT:AD:AF:DP:F1R2:F2R1:SB	0/1:0,155:0.992:155:0,76:0,76:0,0,70,85
786O	chr3	158408041	158408041	G	A	GFM1	nonsynonymous SNV	SNP	GFM1:NM_024996:exon16:c.G1999A:p.G667R,GFM1:NM_001308164:exon17:c.G2056A:p.G686R	.	46	0.5	23|46	het	0.502	Uncertain significance	.	0.535	T	T	0.945	P	.	ID=COSV51831088;OCCURENCE=1(kidney)	CONTQ=93;DP=49;ECNT=1;GERMQ=33;MBQ=20,20;MFRL=153,159;MMQ=60,60;MPOS=21;POPAF=7.30;SEQQ=93;STRANDQ=93;TLOD=63.94	GT:AD:AF:DP:F1R2:F2R1:SB	0/1:23,23:0.500:46:5,10:18,13:10,13,13,10
786O	chr3	180322059	180322059	A	G	TTC14	nonsynonymous SNV	SNP	TTC14:NM_001042601:exon4:c.A533G:p.D178G,TTC14:NM_001288582:exon4:c.A533G:p.D178G,TTC14:NM_133462:exon4:c.A533G:p.D178G	.	36	0.966	36|36	hom	0.353	Uncertain significance	.	0.052	T	D	1.0	D	.	.	CONTQ=93;DP=36;ECNT=1;GERMQ=93;MBQ=0,22;MFRL=0,157;MMQ=60,60;MPOS=19;POPAF=7.30;SEQQ=93;STRANDQ=93;TLOD=112.75	GT:AD:AF:DP:F1R2:F2R1:SB	0/1:0,36:0.966:36:0,8:0,28:0,0,15,21
786O	chr3	183756190	183756190	C	T	HTR3D	nonsynonymous SNV	SNP	HTR3D:NM_001163646:exon7:c.C913T:p.P305S	0	91	0.175	15|91	het	0.060	Uncertain significance	.	0.086	T	T	0.057	B	rs371295135	.	CONTQ=93;DP=98;ECNT=1;GERMQ=93;MBQ=34,34;MFRL=189,183;MMQ=60,60;MPOS=18;POPAF=7.30;SEQQ=93;STRANDQ=93;TLOD=36.44	GT:AD:AF:DP:F1R2:F2R1:SB	0/1:76,15:0.175:91:34,4:40,11:42,34,10,5
786O	chr3	194061906	194061907	TG	CA	CPN2	nonframeshift substitution	MNP	CPN2:NM_001080513:exon2:c.1525_1526delinsTG:p.Q509W,CPN2:NM_001291988:exon2:c.1525_1526delinsTG:p.Q509W	.	125	0.991	124|125	hom	.	.	.	.	.	.	.	.	rs386669887	.	CONTQ=93;DP=128;ECNT=1;GERMQ=93;MBQ=41,36;MFRL=229,178;MMQ=60,60;MPOS=22;POPAF=7.30;SEQQ=93;STRANDQ=93;TLOD=542.14	GT:AD:AF:DP:F1R2:F2R1:SB	0/1:1,124:0.991:125:0,55:1,67:1,0,48,76
786O	chr3	194373832	194373833	TG	CA	LSG1	nonframeshift substitution	MNP	LSG1:NM_018385:exon8:c.798_799delinsTG:p.K267E	.	88	0.987	88|88	hom	.	.	.	.	.	.	.	.	rs386669929	.	CONTQ=93;DP=93;ECNT=1;GERMQ=93;MBQ=0,35;MFRL=0,171;MMQ=60,60;MPOS=24;POPAF=7.30;SEQQ=93;STRANDQ=93;TLOD=384.05	GT:AD:AF:DP:F1R2:F2R1:SB	0/1:0,88:0.987:88:0,40:0,48:0,0,31,57
786O	chr3	195013125	195013125	G	A	ACAP2	nonsynonymous SNV	SNP	ACAP2:NM_012287:exon19:c.C1822T:p.L608F	.	66	0.333	21|66	het	0.186	Uncertain significance	.	0.167	T	T	0.984	D	.	.	CONTQ=93;DP=70;ECNT=1;GERMQ=47;MBQ=35,36;MFRL=163,226;MMQ=60,60;MPOS=20;POPAF=7.30;SEQQ=93;STRANDQ=93;TLOD=61.45	GT:AD:AF:DP:F1R2:F2R1:SB	0/1:45,21:0.333:66:22,7:23,14:15,30,6,15
786O	chr3	195505944	195505945	CA	TG	MUC4	nonframeshift substitution	MNP	MUC4:NM_018406:exon2:c.12506_12507delinsCA:p.V4169A	.	55	0.964	54|55	hom	.	.	.	.	.	.	.	.	.	.	CONTQ=93;DP=62;ECNT=2;GERMQ=93;MBQ=18,36;MFRL=240,158;MMQ=60,48;MPOS=4;POPAF=7.30;SEQQ=93;STRANDQ=93;TLOD=225.64	GT:AD:AF:DP:F1R2:F2R1:PGT:PID:PS:SB	0|1:1,54:0.964:55:0,18:0,26:0|1:195505930_C_G:195505930:1,0,25,29
786O	chr3	195506341	195506342	CT	TC	MUC4	nonframeshift substitution	MNP	MUC4:NM_018406:exon2:c.12109_12110delinsGA:p.S4037D	.	6	0.759	5|6	hom	.	.	.	.	.	.	.	.	.	.	CONTQ=93;DP=9;ECNT=2;GERMQ=43;MBQ=40,35;MFRL=225,146;MMQ=40,40;MPOS=3;POPAF=7.30;SEQQ=93;STRANDQ=93;TLOD=18.16	GT:AD:AF:DP:F1R2:F2R1:SB	0/1:1,5:0.759:6:0,3:1,2:0,1,2,3
786O	chr3	195511780	195511780	G	A	MUC4	nonsynonymous SNV	SNP	MUC4:NM_018406:exon2:c.C6671T:p.P2224L	.	1344	0.316	433|1344	het	0.018	Benign	.	0.019	D	T	.	.	rs391928	ID=COSV62127727;OCCURENCE=2(central_nervous_system),3(large_intestine),1(prostate),1(breast),4(thyroid),1(urinary_tract),10(upper_aerodigestive_tract)	CONTQ=93;DP=1680;ECNT=2;GERMQ=93;MBQ=35,37;MFRL=173,167;MMQ=60,60;MPOS=24;POPAF=7.30;SEQQ=93;STRANDQ=93;TLOD=1190.48	GT:AD:AF:DP:F1R2:F2R1:PGT:PID:PS:SB	0|1:911,433:0.316:1344:376,196:489,211:0|1:195511780_G_A:195511780:424,487,229,204
786O	chr3	195511814	195511814	T	C	MUC4	nonsynonymous SNV	SNP	MUC4:NM_018406:exon2:c.A6637G:p.S2213G	.	1332	0.653	869|1332	het	0.030	Benign	.	0.134	T	T	.	.	rs72499650	ID=COSV62127735;OCCURENCE=17(upper_aerodigestive_tract),2(thyroid)	CONTQ=93;DP=1651;ECNT=2;GERMQ=93;MBQ=35,29;MFRL=178,165;MMQ=60,60;MPOS=27;POPAF=7.30;SEQQ=93;STRANDQ=93;TLOD=2849.73	GT:AD:AF:DP:F1R2:F2R1:PGT:PID:PS:SB	0|1:463,869:0.653:1332:197,344:233,436:0|1:195511780_G_A:195511780:234,229,466,403
786O	chr3	195512107	195512107	T	A	MUC4	nonsynonymous SNV	SNP	MUC4:NM_018406:exon2:c.A6344T:p.D2115V	.	1235	0.999	1235|1235	hom	0.024	Benign	.	0.633	T	T	.	.	rs374495657	ID=COSV62127758;OCCURENCE=2(kidney),23(upper_aerodigestive_tract)	CONTQ=93;DP=1281;ECNT=2;GERMQ=93;MBQ=0,33;MFRL=0,172;MMQ=60,60;MPOS=23;POPAF=7.30;SEQQ=93;STRANDQ=93;TLOD=4645.01	GT:AD:AF:DP:F1R2:F2R1:SB	0/1:0,1235:0.999:1235:0,505:0,713:0,0,541,694
786O	chr4	1050653	1050653	G	A	RNF212	nonsynonymous SNV	SNP	RNF212:NM_001366919:exon11:c.C787T:p.P263S	.	19	0.952	19|19	hom	.	.	.	.	.	.	.	.	rs3816474	.	CONTQ=93;DP=20;ECNT=1;GERMQ=93;MBQ=0,36;MFRL=0,197;MMQ=60,60;MPOS=24;POPAF=7.30;SEQQ=93;STRANDQ=93;TLOD=72.62	GT:AD:AF:DP:F1R2:F2R1:SB	0/1:0,19:0.952:19:0,8:0,10:0,0,17,2
786O	chr4	1400172	1400172	T	C	NKX1-1	nonsynonymous SNV	SNP	NKX1-1:NM_001290079:exon1:c.A59G:p.Q20R	.	17	0.945	17|17	hom	.	Benign	Benign	.	.	.	.	.	rs72613115	.	CONTQ=93;DP=18;ECNT=1;GERMQ=92;MBQ=0,29;MFRL=0,256;MMQ=60,60;MPOS=25;POPAF=7.30;SEQQ=93;STRANDQ=93;TLOD=53.61	GT:AD:AF:DP:F1R2:F2R1:SB	0/1:0,17:0.945:17:0,8:0,8:0,0,4,13
786O	chr4	5633662	5633662	G	C	EVC2	nonsynonymous SNV	SNP	EVC2:NM_001166136:exon11:c.C1328G:p.A443G,EVC2:NM_147127:exon11:c.C1568G:p.A523G	.	50	0.162	7|50	het	0.430	Uncertain significance	.	0.017	D	D	0.999	D	.	.	CONTQ=93;DP=53;ECNT=1;GERMQ=81;MBQ=32,41;MFRL=164,132;MMQ=60,60;MPOS=29;POPAF=7.30;SEQQ=93;STRANDQ=62;TLOD=18.57	GT:AD:AF:DP:F1R2:F2R1:SB	0/1:43,7:0.162:50:15,4:28,3:18,25,2,5
786O	chr4	5889117	5889117	T	A	CRMP1	nonsynonymous SNV	SNP	CRMP1:NM_001288662:exon1:c.A20T:p.H7L	.	85	0.514	46|85	het	.	Benign	.	.	.	.	.	.	rs28550375	.	CONTQ=93;DP=86;ECNT=1;GERMQ=33;MBQ=32,20;MFRL=144,135;MMQ=60,60;MPOS=18;POPAF=7.30;SEQQ=93;STRANDQ=93;TLOD=123.31	GT:AD:AF:DP:F1R2:F2R1:SB	0/1:39,46:0.514:85:19,27:20,18:15,24,23,23
786O	chr4	13605139	13605139	C	A	BOD1L1	stopgain	SNP	BOD1L1:NM_148894:exon10:c.G3385T:p.E1129X	.	48	0.244	12|48	het	.	Pathogenic	.	.	.	.	.	.	.	.	CONTQ=93;DP=49;ECNT=1;GERMQ=52;MBQ=33,27;MFRL=164,174;MMQ=60,60;MPOS=22;POPAF=7.30;SEQQ=93;STRANDQ=93;TLOD=27.61	GT:AD:AF:DP:F1R2:F2R1:SB	0/1:36,12:0.244:48:19,1:17,11:17,19,8,4
786O	chr4	15558959	15558959	T	-	CC2D2A	frameshift deletion	DEL	CC2D2A:NM_001080522:exon22:c.2658delT:p.F887Sfs*19	.	99	0.427	42|99	het	.	.	.	.	.	.	.	.	.	.	CONTQ=93;DP=104;ECNT=1;GERMQ=20;MBQ=34,33;MFRL=168,160;MMQ=60,60;MPOS=27;POPAF=7.30;RPA=3,2;RU=T;SEQQ=93;STR;STRANDQ=93;STRQ=93;TLOD=91.51	GT:AD:AF:DP:F1R2:F2R1:SB	0/1:57,42:0.427:99:13,17:42,24:25,32,19,23
786O	chr4	25157740	25157740	G	A	SEPSECS	stopgain	SNP	SEPSECS:NM_016955:exon4:c.C466T:p.R156X	.	41	0.566	23|41	het	.	Pathogenic	.	.	.	.	.	.	.	ID=COSV57204456;OCCURENCE=1(kidney)	CONTQ=93;DP=43;ECNT=1;GERMQ=36;MBQ=29,34;MFRL=151,173;MMQ=60,60;MPOS=29;POPAF=7.30;SEQQ=93;STRANDQ=93;TLOD=68.43	GT:AD:AF:DP:F1R2:F2R1:SB	0/1:18,23:0.566:41:7,4:9,18:14,4,17,6
786O	chr4	30724933	30724933	C	T	PCDH7	nonsynonymous SNV	SNP	PCDH7:NM_001173523:exon1:c.C1889T:p.A630V,PCDH7:NM_002589:exon1:c.C1889T:p.A630V,PCDH7:NM_032456:exon1:c.C1889T:p.A630V,PCDH7:NM_032457:exon1:c.C1889T:p.A630V	.	114	0.444	50|114	het	0.095	Uncertain significance	.	0.037	D	T	0.205	B	.	.	CONTQ=93;DP=117;ECNT=1;GERMQ=35;MBQ=35,35;MFRL=190,205;MMQ=60,60;MPOS=18;POPAF=7.30;SEQQ=93;STRANDQ=93;TLOD=156.73	GT:AD:AF:DP:F1R2:F2R1:SB	0/1:64,50:0.444:114:22,20:39,30:35,29,19,31
786O	chr4	57372077	57372077	G	A	ARL9	nonsynonymous SNV	SNP	ARL9:NM_001363794:exon1:c.G49A:p.E17K	.	4	0.8	4|4	hom	.	.	.	.	.	.	.	.	rs6841856	.	CONTQ=93;DP=4;ECNT=1;GERMQ=54;MBQ=0,28;MFRL=0,147;MMQ=60,60;MPOS=43;POPAF=7.30;SEQQ=93;STRANDQ=93;TLOD=12.43	GT:AD:AF:DP:F1R2:F2R1:SB	0/1:0,4:0.800:4:0,3:0,1:0,0,2,2
786O	chr4	70160342	70160343	TG	CC	UGT2B28	nonframeshift substitution	MNP	UGT2B28:NM_053039:exon6:c.1405_1406delinsCC:p.C469P	.	13	0.932	13|13	hom	.	.	.	.	.	.	.	.	rs796618077	.	CONTQ=93;DP=13;ECNT=2;GERMQ=80;MBQ=0,35;MFRL=0,213;MMQ=60,40;MPOS=19;POPAF=7.30;SEQQ=93;STRANDQ=93;TLOD=56.82	GT:AD:AF:DP:F1R2:F2R1:PGT:PID:PS:SB	0|1:0,13:0.932:13:0,10:0,2:0|1:70160338_G_C:70160338:0,0,9,4
786O	chr4	81207647	81207647	C	G	FGF5	nonsynonymous SNV	SNP	FGF5:NM_001291812:exon3:c.C199G:p.H67D,FGF5:NM_004464:exon3:c.C628G:p.H210D	.	55	0.245	14|55	het	0.649	Uncertain significance	.	0.055	T	T	0.98	D	.	.	CONTQ=93;DP=57;ECNT=1;GERMQ=54;MBQ=35,36;MFRL=168,183;MMQ=60,60;MPOS=22;POPAF=7.30;SEQQ=93;STRANDQ=93;TLOD=39.69	GT:AD:AF:DP:F1R2:F2R1:SB	0/1:41,14:0.245:55:20,12:21,2:23,18,10,4
786O	chr4	106320258	106320258	A	G	PPA2	nonsynonymous SNV	SNP	PPA2:NM_176867:exon2:c.T221C:p.L74S,PPA2:NM_176866:exon4:c.T413C:p.L138S,PPA2:NM_006903:exon7:c.T632C:p.L211S,PPA2:NM_176869:exon8:c.T719C:p.L240S	.	18	0.293	5|18	het	0.044	Uncertain significance	.	0.048	D	T	0.142	B	.	.	CONTQ=93;DP=20;ECNT=1;GERMQ=38;MBQ=36,35;MFRL=169,159;MMQ=60,60;MPOS=33;POPAF=7.30;SEQQ=93;STRANDQ=76;TLOD=12.75	GT:AD:AF:DP:F1R2:F2R1:SB	0/1:13,5:0.293:18:1,2:12,3:4,9,2,3
786O	chr4	120484024	120484024	C	A	PDE5A	nonsynonymous SNV	SNP	PDE5A:NM_001083:exon6:c.G1095T:p.Q365H,PDE5A:NM_033430:exon6:c.G969T:p.Q323H,PDE5A:NM_033437:exon6:c.G939T:p.Q313H	.	19	0.352	5|19	het	0.473	Uncertain significance	.	0.001	D	D	0.973	D	.	.	CONTQ=93;DP=22;ECNT=1;GERMQ=39;MBQ=20,34;MFRL=154,162;MMQ=60,60;MPOS=19;POPAF=7.30;SEQQ=93;STRANDQ=72;TLOD=14.67	GT:AD:AF:DP:F1R2:F2R1:SB	0/1:14,5:0.352:19:6,3:7,2:7,7,3,2
786O	chr4	141600959	141600959	C	G	TBC1D9	nonsynonymous SNV	SNP	TBC1D9:NM_015130:exon4:c.G399C:p.K133N	.	27	0.292	7|27	het	0.097	Uncertain significance	.	0.098	T	T	0.018	B	.	.	CONTQ=93;DP=27;ECNT=1;GERMQ=42;MBQ=38,33;MFRL=165,201;MMQ=60,60;MPOS=19;POPAF=7.30;SEQQ=93;STRANDQ=76;TLOD=17.97	GT:AD:AF:DP:F1R2:F2R1:SB	0/1:20,7:0.292:27:10,1:10,6:4,16,2,5
786O	chr4	148786028	148786028	A	G	ARHGAP10	nonsynonymous SNV	SNP	ARHGAP10:NM_024605:exon6:c.A518G:p.H173R	.	25	0.429	12|25	het	0.329	Uncertain significance	.	0.004	D	T	0.967	D	rs1008593897	.	CONTQ=93;DP=26;ECNT=1;GERMQ=35;MBQ=34,20;MFRL=168,150;MMQ=60,60;MPOS=36;POPAF=7.30;SEQQ=93;STRANDQ=93;TLOD=27.74	GT:AD:AF:DP:F1R2:F2R1:SB	0/1:13,12:0.429:25:4,5:9,6:7,6,7,5
786O	chr4	155528069	155528069	T	C	FGG	nonsynonymous SNV	SNP	FGG:NM_000509:exon8:c.A917G:p.Y306C,FGG:NM_021870:exon8:c.A917G:p.Y306C	.	52	0.5	25|52	het	0.862	Uncertain significance	.	0.11	T	T	0.999	D	.	ID=COSV60194502;OCCURENCE=1(large_intestine)	CONTQ=93;DP=53;ECNT=1;GERMQ=33;MBQ=20,35;MFRL=144,171;MMQ=60,60;MPOS=24;POPAF=7.30;SEQQ=93;STRANDQ=93;TLOD=74.35	GT:AD:AF:DP:F1R2:F2R1:SB	0/1:27,25:0.500:52:9,12:18,13:12,15,8,17
786O	chr4	160264197	160264197	A	C	RAPGEF2	nonsynonymous SNV	SNP	RAPGEF2:NM_001351727:exon15:c.A2502C:p.E834D,RAPGEF2:NM_001351728:exon15:c.A2502C:p.E834D,RAPGEF2:NM_014247:exon15:c.A2502C:p.E834D,RAPGEF2:NM_001351725:exon18:c.A2637C:p.E879D,RAPGEF2:NM_001351726:exon18:c.A2637C:p.E879D,RAPGEF2:NM_001351724:exon21:c.A2985C:p.E995D	.	83	0.985	83|83	hom	0.139	Uncertain significance	.	0.081	T	T	0.028	B	.	ID=COSV52424782;OCCURENCE=1(kidney)	CONTQ=93;DP=86;ECNT=1;GERMQ=93;MBQ=0,28;MFRL=0,161;MMQ=60,60;MPOS=27;POPAF=7.30;SEQQ=93;STRANDQ=93;TLOD=270.78	GT:AD:AF:DP:F1R2:F2R1:SB	0/1:0,83:0.985:83:0,44:0,37:0,0,44,39
786O	chr5	5232556	5232558	TCT	-	ADAMTS16	nonframeshift deletion	DEL	ADAMTS16:NM_139056:exon12:c.1777_1779del:p.S594del	.	144	0.13	19|144	het	.	.	.	.	.	.	.	.	.	.	CONTQ=93;DP=157;ECNT=1;GERMQ=93;MBQ=35,31;MFRL=175,178;MMQ=60,60;MPOS=28;POPAF=7.30;RPA=2,1;RU=TCT;SEQQ=93;STR;STRANDQ=93;STRQ=93;TLOD=54.88	GT:AD:AF:DP:F1R2:F2R1:SB	0/1:125,19:0.130:144:39,6:79,12:54,71,6,13
786O	chr5	36248752	36248752	T	G	RANBP3L	nonsynonymous SNV	SNP	RANBP3L:NM_001323273:exon14:c.A1476C:p.L492F	.	137	0.992	137|137	hom	.	.	.	.	.	.	.	.	rs7722251	.	CONTQ=93;DP=142;ECNT=1;GERMQ=93;MBQ=0,35;MFRL=0,170;MMQ=60,60;MPOS=21;POPAF=7.30;SEQQ=93;STRANDQ=93;TLOD=487.73	GT:AD:AF:DP:F1R2:F2R1:SB	0/1:0,137:0.992:137:0,56:0,78:0,0,70,67
786O	chr5	79027867	79027867	G	T	CMYA5	nonsynonymous SNV	SNP	CMYA5:NM_153610:exon2:c.G3279T:p.K1093N	.	26	0.4	10|26	het	0.038	Uncertain significance	.	0.031	D	T	0.915	P	.	.	CONTQ=93;DP=26;ECNT=1;GERMQ=36;MBQ=35,35;MFRL=182,182;MMQ=60,60;MPOS=28;POPAF=7.30;SEQQ=93;STRANDQ=93;TLOD=28.66	GT:AD:AF:DP:F1R2:F2R1:SB	0/1:16,10:0.400:26:8,4:8,6:8,8,4,6
786O	chr5	79031659	79031659	G	T	CMYA5	nonsynonymous SNV	SNP	CMYA5:NM_153610:exon2:c.G7071T:p.W2357C	.	22	0.143	2|22	het	0.181	Uncertain significance	.	0.003	D	T	0.405	B	.	.	CONTQ=93;DP=22;ECNT=1;GERMQ=56;MBQ=35,34;MFRL=171,225;MMQ=60,60;MPOS=19;POPAF=7.30;SEQQ=7;STRANDQ=45;TLOD=4.94	GT:AD:AF:DP:F1R2:F2R1:SB	0/1:20,2:0.143:22:7,2:13,0:8,12,1,1
786O	chr5	135161630	135161630	A	G	LOC107986453	nonsynonymous SNV	SNP	LOC107986453:NM_001365196:exon3:c.A697G:p.T233A	.	6	0.833	6|6	hom	.	.	.	.	.	.	.	.	rs4976479	.	CONTQ=93;DP=6;ECNT=1;GERMQ=60;MBQ=0,20;MFRL=0,117;MMQ=60,60;MPOS=11;POPAF=7.30;SEQQ=93;STRANDQ=93;TLOD=17.40	GT:AD:AF:DP:F1R2:F2R1:SB	0/1:0,6:0.833:6:0,4:0,2:0,0,3,3
786O	chr5	140476653	140476654	GC	AA	PCDHB2	nonframeshift substitution	MNP	PCDHB2:NM_018936:exon1:c.2279_2280delinsAA:p.G760E	.	26	0.968	26|26	hom	.	.	.	.	.	.	.	.	rs386692900	.	CONTQ=93;DP=30;ECNT=1;GERMQ=93;MBQ=0,35;MFRL=0,245;MMQ=60,40;MPOS=25;POPAF=7.30;SEQQ=93;STRANDQ=93;TLOD=114.91	GT:AD:AF:DP:F1R2:F2R1:SB	0/1:0,26:0.968:26:0,7:0,18:0,0,19,7
786O	chr5	140502343	140502344	CC	TT	PCDHB4	nonframeshift substitution	MNP	PCDHB4:NM_018938:exon1:c.763_764delinsTT:p.P255F	.	80	0.986	80|80	hom	.	.	.	.	.	.	.	.	rs797039633	.	CONTQ=93;DP=82;ECNT=1;GERMQ=93;MBQ=0,38;MFRL=0,186;MMQ=60,60;MPOS=22;POPAF=7.30;SEQQ=93;STRANDQ=93;TLOD=352.83	GT:AD:AF:DP:F1R2:F2R1:SB	0/1:0,80:0.986:80:0,32:0,47:0,0,26,54
786O	chr5	140564432	140564432	C	G	PCDHB16	nonsynonymous SNV	SNP	PCDHB16:NM_020957:exon1:c.C2298G:p.F766L	.	127	0.28	38|127	het	0.078	Uncertain significance	.	.	.	D	.	.	.	.	CONTQ=93;DP=131;ECNT=1;GERMQ=70;MBQ=35,31;MFRL=194,162;MMQ=60,60;MPOS=28;POPAF=7.30;SEQQ=93;STRANDQ=93;TLOD=98.42	GT:AD:AF:DP:F1R2:F2R1:SB	0/1:89,38:0.280:127:40,9:48,28:52,37,23,15
786O	chr5	140779813	140779813	G	A	PCDHGB5	nonsynonymous SNV	SNP	PCDHGB5:NM_018925:exon1:c.G2119A:p.V707I,PCDHGB5:NM_032099:exon1:c.G2119A:p.V707I	8.848e-06	275	0.206	54|275	het	.	Uncertain significance	.	.	.	T	0.008	B	rs373890751	ID=COSV53987286;OCCURENCE=1(large_intestine)	CONTQ=93;DP=286;ECNT=1;GERMQ=93;MBQ=31,35;MFRL=172,169;MMQ=60,60;MPOS=16;POPAF=7.30;SEQQ=93;STRANDQ=93;TLOD=137.18	GT:AD:AF:DP:F1R2:F2R1:SB	0/1:221,54:0.206:275:86,29:129,23:114,107,24,30
786O	chr5	145718770	145718770	G	T	POU4F3	nonsynonymous SNV	SNP	POU4F3:NM_002700:exon1:c.G95T:p.R32L	.	101	0.551	57|101	het	0.546	Uncertain significance	.	0.001	D	D	0.987	D	.	.	CONTQ=93;DP=105;ECNT=1;GERMQ=35;MBQ=31,20;MFRL=158,171;MMQ=60,60;MPOS=24;POPAF=7.30;SEQQ=93;STRANDQ=93;TLOD=159.51	GT:AD:AF:DP:F1R2:F2R1:SB	0/1:44,57:0.551:101:13,28:30,27:16,28,25,32
786O	chr6	16327864	16327864	-	TGC	ATXN1	nonframeshift insertion	INS	ATXN1:NM_001128164:exon7:c.677_678insGCA:p.Q225_H226insQ,ATXN1:NM_000332:exon8:c.677_678insGCA:p.Q225_H226insQ	.	17	0.956	17|17	hom	.	.	.	.	.	.	.	.	rs765686161	.	CONTQ=93;DP=41;ECNT=1;GERMQ=70;MBQ=0,35;MFRL=0,172;MMQ=60,60;MPOS=26;POPAF=7.30;RPA=14,15;RU=TGC;SEQQ=93;STR;STRANDQ=93;STRQ=93;TLOD=55.22	GT:AD:AF:DP:F1R2:F2R1:SB	0/1:0,17:0.956:17:0,4:0,13:0,0,7,10
786O	chr6	26465530	26465530	A	C	BTN2A1	nonsynonymous SNV	SNP	BTN2A1:NM_001197233:exon4:c.A647C:p.K216T,BTN2A1:NM_001197234:exon5:c.A830C:p.K277T,BTN2A1:NM_007049:exon5:c.A830C:p.K277T,BTN2A1:NM_078476:exon5:c.A830C:p.K277T	.	30	0.214	7|30	het	0.111	Uncertain significance	.	0.064	T	T	0.485	P	rs532388107	.	CONTQ=93;DP=30;ECNT=1;GERMQ=45;MBQ=38,20;MFRL=172,157;MMQ=60,60;MPOS=18;POPAF=7.30;SEQQ=93;STRANDQ=64;TLOD=14.12	GT:AD:AF:DP:F1R2:F2R1:SB	0/1:23,7:0.214:30:6,1:17,6:10,13,5,2
786O	chr6	32609873	32609874	GT	CG	HLA-DQA1	nonframeshift substitution	MNP	HLA-DQA1:NM_002122:exon3:c.456_457delinsCG:p.Q152_S153delinsHA	.	35	0.361	12|35	het	.	.	.	.	.	.	.	.	rs386699556	.	CONTQ=93;DP=35;ECNT=2;GERMQ=38;MBQ=35,32;MFRL=205,247;MMQ=60,40;MPOS=38;POPAF=7.30;SEQQ=93;STRANDQ=93;TLOD=42.94	GT:AD:AF:DP:F1R2:F2R1:SB	0/1:23,12:0.361:35:9,8:14,3:6,17,6,6
786O	chr6	41011869	41011890	GTGACTGAGGCCCTAGGGCATG	-	TSPO2	frameshift deletion	DEL	TSPO2:NM_001010873:exon4:c.506_527del:p.S169Rfs*20,TSPO2:NM_001159726:exon4:c.506_527del:p.S169Rfs*20	.	127	0.293	39|127	het	.	.	.	.	.	.	.	.	.	.	CONTQ=93;DP=135;ECNT=1;GERMQ=23;MBQ=36,36;MFRL=163,182;MMQ=60,60;MPOS=23;POPAF=7.30;SEQQ=93;STRANDQ=93;TLOD=142.95	GT:AD:AF:DP:F1R2:F2R1:SB	0/1:88,39:0.293:127:39,12:43,26:28,60,13,26
786O	chr6	43014298	43014299	TT	CC	CUL7	nonframeshift substitution	MNP	CUL7:NM_001168370:exon11:c.2690_2691delinsGG:p.Q897R,CUL7:NM_014780:exon11:c.2438_2439delinsGG:p.Q813R	.	70	0.333	22|70	het	.	.	Benign	.	.	.	.	.	rs61748654	.	CONTQ=93;DP=72;ECNT=1;GERMQ=49;MBQ=34,35;MFRL=172,176;MMQ=60,60;MPOS=23;POPAF=7.30;SEQQ=93;STRANDQ=93;TLOD=80.33	GT:AD:AF:DP:F1R2:F2R1:SB	0/1:48,22:0.333:70:19,8:26,13:32,16,17,5
786O	chr6	44185254	44185254	T	C	MYMX	nonsynonymous SNV	SNP	MYMX:NM_001315494:exon2:c.T46C:p.C16R,MYMX:NM_001347931:exon2:c.T46C:p.C16R	.	56	0.98	56|56	hom	.	Benign	.	.	.	.	.	.	rs3734701	.	CONTQ=93;DP=61;ECNT=1;GERMQ=93;MBQ=0,32;MFRL=0,164;MMQ=60,60;MPOS=24;POPAF=7.30;SEQQ=93;STRANDQ=93;TLOD=183.24	GT:AD:AF:DP:F1R2:F2R1:SB	0/1:0,56:0.980:56:0,29:0,26:0,0,35,21
786O	chr6	47649573	47649574	CA	TG	ADGRF2	nonframeshift substitution	MNP	ADGRF2:NM_001368115:exon6:c.1278_1279delinsTG:p.K427E,ADGRF2:NM_153839:exon7:c.1074_1075delinsTG:p.K359E	.	28	0.75	22|28	het	.	.	.	.	.	.	.	.	rs71538333	.	CONTQ=93;DP=29;ECNT=1;GERMQ=50;MBQ=42,35;MFRL=220,185;MMQ=60,60;MPOS=21;POPAF=7.30;SEQQ=93;STRANDQ=93;TLOD=92.21	GT:AD:AF:DP:F1R2:F2R1:SB	0/1:6,22:0.750:28:2,8:4,14:1,5,8,14
786O	chr6	74189679	74189679	C	A	MTO1	stopgain	SNP	MTO1:NM_001123226:exon6:c.C959A:p.S320X,MTO1:NM_012123:exon6:c.C959A:p.S320X,MTO1:NM_133645:exon6:c.C959A:p.S320X	.	39	0.314	13|39	het	.	Pathogenic	.	.	.	.	.	.	.	ID=COSV64773084;OCCURENCE=1(kidney)	CONTQ=93;DP=40;ECNT=1;GERMQ=40;MBQ=35,30;MFRL=223,139;MMQ=60,60;MPOS=23;POPAF=7.30;SEQQ=93;STRANDQ=93;TLOD=31.95	GT:AD:AF:DP:F1R2:F2R1:SB	0/1:26,13:0.314:39:10,7:16,6:14,12,7,6
786O	chr6	76596700	76596700	G	A	MYO6	nonsynonymous SNV	SNP	MYO6:NM_001300899:exon25:c.G2647A:p.A883T,MYO6:NM_001368136:exon25:c.G2647A:p.A883T,MYO6:NM_001368137:exon25:c.G2647A:p.A883T,MYO6:NM_001368138:exon25:c.G2632A:p.A878T,MYO6:NM_001368865:exon25:c.G2647A:p.A883T,MYO6:NM_001368866:exon25:c.G2647A:p.A883T,MYO6:NM_004999:exon25:c.G2647A:p.A883T	.	31	0.107	3|31	het	0.172	Uncertain significance	.	0.448	T	T	0.029	B	.	ID=COSV64119539;OCCURENCE=1(breast)	CONTQ=93;DP=32;ECNT=2;GERMQ=68;MBQ=35,20;MFRL=177,135;MMQ=60,60;MPOS=27;POPAF=7.30;SEQQ=7;STRANDQ=49;TLOD=4.95	GT:AD:AF:DP:F1R2:F2R1:SB	0/1:28,3:0.107:31:9,2:18,1:9,19,1,2
786O	chr6	82461727	82461727	-	CCGCCGAAGTCGCCG	TENT5A	nonframeshift insertion	INS	TENT5A:NM_017633:exon2:c.131_132insCGGCGACTTCGGCGG:p.G45_G46insDFGGG	.	25	0.967	25|25	hom	.	.	Likely_benign	.	.	.	.	.	rs754008809	.	CONTQ=93;DP=73;ECNT=1;GERMQ=71;MBQ=0,35;MFRL=0,181;MMQ=60,60;MPOS=19;POPAF=7.30;RPA=4,5;RU=CCGCCGAAGTCGCCG;SEQQ=93;STR;STRANDQ=93;STRQ=93;TLOD=106.79	GT:AD:AF:DP:F1R2:F2R1:SB	0/1:0,25:0.967:25:0,5:0,10:0,0,12,13
786O	chr6	90466014	90466014	G	A	MDN1	nonsynonymous SNV	SNP	MDN1:NM_014611:exon20:c.C2798T:p.T933I	0	36	0.467	14|36	het	0.008	Uncertain significance	.	0.541	T	T	0.0	B	.	ID=COSV65517168;OCCURENCE=1(kidney)	CONTQ=93;DP=36;ECNT=1;GERMQ=36;MBQ=20,33;MFRL=146,190;MMQ=60,60;MPOS=36;POPAF=7.30;SEQQ=93;STRANDQ=93;TLOD=42.13	GT:AD:AF:DP:F1R2:F2R1:SB	0/1:22,14:0.467:36:6,6:16,8:11,11,7,7
786O	chr6	109767930	109767931	GC	TT	MICAL1	nonframeshift substitution	MNP	MICAL1:NM_001159291:exon17:c.2014_2015delinsAA:p.A672K,MICAL1:NM_001286613:exon18:c.2329_2330delinsAA:p.A777K,MICAL1:NM_022765:exon18:c.2272_2273delinsAA:p.A758K	.	50	0.595	29|50	het	.	.	.	.	.	.	.	.	rs35260632	.	CONTQ=93;DP=53;ECNT=1;GERMQ=37;MBQ=32,35;MFRL=147,154;MMQ=60,60;MPOS=10;POPAF=7.30;SEQQ=93;STRANDQ=93;TLOD=113.09	GT:AD:AF:DP:F1R2:F2R1:SB	0/1:21,29:0.595:50:7,9:13,20:8,13,11,18
786O	chr6	112508769	112508770	TG	GT	LAMA4	nonframeshift substitution	MNP	LAMA4:NM_001105206:exon8:c.848_849delinsAC:p.A283D,LAMA4:NM_001105207:exon8:c.827_828delinsAC:p.A276D,LAMA4:NM_002290:exon8:c.827_828delinsAC:p.A276D	.	56	0.979	56|56	hom	.	.	Benign	.	.	.	.	.	rs71543223	.	CONTQ=93;DP=58;ECNT=1;GERMQ=93;MBQ=0,33;MFRL=0,155;MMQ=60,60;MPOS=21;POPAF=7.30;SEQQ=93;STRANDQ=93;TLOD=225.99	GT:AD:AF:DP:F1R2:F2R1:SB	0/1:0,56:0.979:56:0,25:0,30:0,0,22,34
786O	chr6	116600465	116600465	-	CAC	TSPYL1	nonframeshift insertion	INS	TSPYL1:NM_003309:exon1:c.528_529insGTG:p.V176_K177insV	.	113	0.37	39|113	het	.	.	.	.	.	.	.	.	rs397735194	.	CONTQ=93;DP=131;ECNT=1;GERMQ=29;MBQ=31,36;MFRL=173,211;MMQ=60,60;MPOS=32;POPAF=7.30;RPA=2,3;RU=CAC;SEQQ=93;STR;STRANDQ=93;STRQ=93;TLOD=113.44	GT:AD:AF:DP:F1R2:F2R1:SB	0/1:74,39:0.370:113:39,19:31,17:43,31,24,15
786O	chr6	138734183	138734183	C	A	HEBP2	nonsynonymous SNV	SNP	HEBP2:NM_001326380:exon4:c.C619A:p.Q207K,HEBP2:NM_014320:exon4:c.C586A:p.Q196K	0	56	0.415	23|56	het	0.058	Uncertain significance	.	.	.	T	0.001	B	rs772434096	ID=COSV62928373;OCCURENCE=1(urinary_tract)	CONTQ=93;DP=59;ECNT=1;GERMQ=36;MBQ=35,32;MFRL=182,178;MMQ=60,60;MPOS=14;POPAF=7.30;SEQQ=93;STRANDQ=93;TLOD=62.21	GT:AD:AF:DP:F1R2:F2R1:SB	0/1:33,23:0.415:56:12,12:21,11:24,9,14,9
786O	chr6	138753364	138753364	G	T	NHSL1	nonsynonymous SNV	SNP	NHSL1:NM_020464:exon5:c.C2130A:p.H710Q,NHSL1:NM_001144060:exon6:c.C2118A:p.H706Q	.	45	0.335	12|45	het	0.099	Uncertain significance	.	0.387	T	T	0.018	B	.	.	CONTQ=93;DP=46;ECNT=2;GERMQ=48;MBQ=20,36;MFRL=161,205;MMQ=60,60;MPOS=29;POPAF=7.30;SEQQ=93;STRANDQ=93;TLOD=37.97	GT:AD:AF:DP:F1R2:F2R1:SB	0/1:33,12:0.335:45:17,4:15,8:17,16,8,4
786O	chr6	146719919	146719919	C	T	GRM1	nonsynonymous SNV	SNP	GRM1:NM_001278064:exon7:c.C1744T:p.P582S,GRM1:NM_001278066:exon7:c.C1744T:p.P582S,GRM1:NM_001278067:exon7:c.C1744T:p.P582S,GRM1:NM_001278065:exon8:c.C1744T:p.P582S	.	48	0.419	21|48	het	0.607	Uncertain significance	.	0.021	D	D	0.951	P	.	ID=COSV51108876;OCCURENCE=1(kidney)	CONTQ=93;DP=51;ECNT=1;GERMQ=34;MBQ=33,32;MFRL=170,173;MMQ=60,60;MPOS=37;POPAF=7.30;SEQQ=93;STRANDQ=93;TLOD=56.32	GT:AD:AF:DP:F1R2:F2R1:SB	0/1:27,21:0.419:48:10,6:17,15:22,5,14,7
786O	chr6	146747748	146747748	A	C	GRM1	nonsynonymous SNV	SNP	GRM1:NM_001278066:exon8:c.A2714C:p.Q905P,GRM1:NM_001278065:exon9:c.A2714C:p.Q905P	.	71	0.356	23|71	het	0.405	Uncertain significance	.	0.0	D	T	0.96	D	.	.	CONTQ=93;DP=73;ECNT=1;GERMQ=47;MBQ=34,32;MFRL=162,193;MMQ=60,60;MPOS=27;POPAF=7.30;SEQQ=93;STRANDQ=93;TLOD=58.94	GT:AD:AF:DP:F1R2:F2R1:SB	0/1:48,23:0.356:71:15,11:32,10:29,19,14,9
786O	chr6	149772402	149772402	C	A	ZC3H12D	nonsynonymous SNV	SNP	ZC3H12D:NM_207360:exon6:c.G1001T:p.R334L	.	23	0.124	2|23	het	0.024	Uncertain significance	.	0.201	T	T	0.789	P	.	.	CONTQ=93;DP=25;ECNT=1;GERMQ=58;MBQ=31,40;MFRL=223,212;MMQ=60,60;MPOS=12;POPAF=7.30;SEQQ=9;STRANDQ=27;TLOD=5.22	GT:AD:AF:DP:F1R2:F2R1:SB	0/1:21,2:0.124:23:9,0:11,2:11,10,0,2
786O	chr6	160113593	160113593	A	C	SOD2	nonsynonymous SNV	SNP	SOD2:NM_001322816:exon2:c.T326G:p.L109R	.	191	0.259	52|191	het	0.058	.	.	0.001	D	D	0.995	D	.	.	CONTQ=93;DP=206;ECNT=1;GERMQ=93;MBQ=36,28;MFRL=160,145;MMQ=60,60;MPOS=24;POPAF=7.30;SEQQ=93;STRANDQ=93;TLOD=121.70	GT:AD:AF:DP:F1R2:F2R1:SB	0/1:139,52:0.259:191:60,21:78,30:79,60,30,22
786O	chr7	286468	286468	-	GACAGGTGAGCCCTTCCTTCCTCCCTCCATCCGC	FAM20C	stopgain	INS	FAM20C:NM_020223:exon4:c.951_952insGACAGGTGAGCCCTTCCTTCCTCCCTCCATCCGC:p.I320*	.	29	0.683	22|29	het	.	.	Benign	.	.	.	.	.	rs771282640	.	CONTQ=93;DP=52;ECNT=2;GERMQ=6;MBQ=35,34;MFRL=222,160;MMQ=60,60;MPOS=17;POPAF=7.30;RPA=1,2;RU=GACAGGTGAGCCCTTCCTTCCTCCCTCCATCCGC;SEQQ=93;STR;STRANDQ=93;STRQ=80;TLOD=87.11	GT:AD:AF:DP:F1R2:F2R1:SB	0/1:7,22:0.683:29:5,9:2,9:0,7,5,17
786O	chr7	1037066	1037066	G	A	C7orf50	nonsynonymous SNV	SNP	C7orf50:NM_001350968:exon6:c.C568T:p.L190F	.	80	0.986	80|80	hom	.	.	.	.	.	.	.	.	rs62433132	.	CONTQ=93;DP=85;ECNT=1;GERMQ=93;MBQ=0,38;MFRL=0,154;MMQ=60,60;MPOS=22;POPAF=7.30;SEQQ=93;STRANDQ=93;TLOD=292.12	GT:AD:AF:DP:F1R2:F2R1:SB	0/1:0,80:0.986:80:0,36:0,44:0,0,40,40
786O	chr7	2552881	2552881	-	GATG	LFNG	frameshift insertion	INS	LFNG:NM_001166355:exon2:c.138_139insGATG:p.E56Gfs*2	.	84	0.958	82|84	hom	.	.	Uncertain_significance	.	.	.	.	.	rs34637446	.	CONTQ=93;DP=102;ECNT=1;GERMQ=93;MBQ=35,35;MFRL=149,150;MMQ=60,60;MPOS=28;POPAF=7.30;RPA=7,8;RU=GATG;SEQQ=93;STR;STRANDQ=93;STRQ=93;TLOD=312.86	GT:AD:AF:DP:F1R2:F2R1:SB	0/1:2,82:0.958:84:1,28:1,51:1,1,48,34
786O	chr7	2578455	2578455	G	A	BRAT1	nonsynonymous SNV	SNP	BRAT1:NM_001350626:exon14:c.C1894T:p.R632W	.	80	0.257	22|80	het	.	.	.	.	.	.	.	.	rs4721764	.	CONTQ=93;DP=82;ECNT=2;GERMQ=61;MBQ=32,33;MFRL=204,158;MMQ=60,60;MPOS=21;POPAF=7.30;SEQQ=93;STRANDQ=93;TLOD=54.86	GT:AD:AF:DP:F1R2:F2R1:SB	0/1:58,22:0.257:80:31,10:27,12:16,42,6,16
786O	chr7	6683454	6683454	A	G	ZNF316	nonsynonymous SNV	SNP	ZNF316:NM_001278559:exon7:c.A467G:p.E156G	.	98	0.667	65|98	het	.	Benign	.	.	.	T	.	.	rs2253869	.	CONTQ=93;DP=100;ECNT=1;GERMQ=57;MBQ=35,40;MFRL=182,181;MMQ=60,60;MPOS=24;POPAF=7.30;SEQQ=93;STRANDQ=93;TLOD=233.96	GT:AD:AF:DP:F1R2:F2R1:SB	0/1:33,65:0.667:98:13,31:20,34:26,7,58,7
786O	chr7	6692605	6692605	T	C	ZNF316	nonsynonymous SNV	SNP	ZNF316:NM_001278559:exon9:c.T1378C:p.S460P	.	306	0.741	227|306	het	.	Benign	.	.	.	T	.	.	rs1474419	.	CONTQ=93;DP=322;ECNT=1;GERMQ=93;MBQ=35,38;MFRL=187,178;MMQ=60,60;MPOS=27;POPAF=7.30;SEQQ=93;STRANDQ=93;TLOD=795.74	GT:AD:AF:DP:F1R2:F2R1:SB	0/1:79,227:0.741:306:38,135:40,89:21,58,62,165
786O	chr7	8268246	8268246	G	C	ICA1	nonsynonymous SNV	SNP	ICA1:NM_001136020:exon4:c.C241G:p.Q81E,ICA1:NM_001276478:exon4:c.C238G:p.Q80E,ICA1:NM_001350819:exon4:c.C241G:p.Q81E,ICA1:NM_001350820:exon4:c.C241G:p.Q81E,ICA1:NM_001350821:exon4:c.C238G:p.Q80E,ICA1:NM_001350823:exon4:c.C238G:p.Q80E,ICA1:NM_001350824:exon4:c.C238G:p.Q80E,ICA1:NM_001350825:exon4:c.C238G:p.Q80E,ICA1:NM_001350826:exon4:c.C241G:p.Q81E,ICA1:NM_001350827:exon4:c.C241G:p.Q81E,ICA1:NM_0…	.	23	0.285	6|23	het	0.780	Uncertain significance	.	0.002	D	D	0.999	D	.	ID=COSV55576036;OCCURENCE=1(kidney)	CONTQ=93;DP=25;ECNT=1;GERMQ=40;MBQ=31,32;MFRL=153,138;MMQ=60,60;MPOS=27;POPAF=7.30;SEQQ=93;STRANDQ=66;TLOD=14.78	GT:AD:AF:DP:F1R2:F2R1:SB	0/1:17,6:0.285:23:8,1:9,5:6,11,4,2
786O	chr7	21582963	21582964	GA	TT	DNAH11	nonframeshift substitution	MNP	DNAH11:NM_001277115:exon1:c.100_101delinsTT:p.E34L	.	46	0.318	16|46	het	.	.	Benign	.	.	.	.	.	rs398123604	.	CONTQ=93;DP=47;ECNT=1;GERMQ=40;MBQ=39,27;MFRL=218,162;MMQ=60,60;MPOS=25;POPAF=7.30;SEQQ=93;STRANDQ=93;TLOD=59.33	GT:AD:AF:DP:F1R2:F2R1:SB	0/1:30,16:0.318:46:8,3:20,12:23,7,11,5
786O	chr7	37934146	37934147	TA	CT	NME8	nonframeshift substitution	MNP	NME8:NM_016616:exon16:c.1478_1479delinsCT:p.I493T	.	32	0.968	32|32	hom	.	.	Benign	.	.	.	.	.	rs386712272	.	CONTQ=93;DP=33;ECNT=2;GERMQ=93;MBQ=0,38;MFRL=0,179;MMQ=60,60;MPOS=20;POPAF=7.30;SEQQ=93;STRANDQ=93;TLOD=137.48	GT:AD:AF:DP:F1R2:F2R1:SB	0/1:0,32:0.968:32:0,6:0,25:0,0,9,23
786O	chr7	39017608	39017608	T	G	POU6F2	nonsynonymous SNV	SNP	POU6F2:NM_001370959:exon1:c.T55G:p.Y19D	.	39	0.972	39|39	hom	.	.	.	.	.	.	.	.	rs859537	.	CONTQ=93;DP=40;ECNT=1;GERMQ=93;MBQ=0,32;MFRL=0,169;MMQ=60,60;MPOS=24;POPAF=7.30;SEQQ=93;STRANDQ=93;TLOD=130.30	GT:AD:AF:DP:F1R2:F2R1:SB	0/1:0,39:0.972:39:0,13:0,26:0,0,14,25
786O	chr7	42949665	42949665	G	A	C7orf25	stopgain	SNP	C7orf25:NM_001099858:exon2:c.C1009T:p.Q337X,C7orf25:NM_001363436:exon2:c.C835T:p.Q279X,C7orf25:NM_024054:exon2:c.C835T:p.Q279X	.	62	0.241	16|62	het	.	Uncertain significance	.	.	.	.	.	.	.	ID=COSV63273137;OCCURENCE=1(kidney)	CONTQ=93;DP=66;ECNT=1;GERMQ=57;MBQ=34,26;MFRL=166,167;MMQ=60,60;MPOS=29;POPAF=7.30;SEQQ=93;STRANDQ=93;TLOD=37.57	GT:AD:AF:DP:F1R2:F2R1:SB	0/1:46,16:0.241:62:22,7:23,9:14,32,6,10
786O	chr7	47874805	47874805	T	-	PKD1L1	frameshift deletion	DEL	PKD1L1:NM_138295:exon38:c.5980delA:p.R1994Gfs*107	.	68	0.181	11|68	het	.	.	.	.	.	.	.	.	.	.	CONTQ=93;DP=73;ECNT=1;GERMQ=77;MBQ=39,31;MFRL=177,189;MMQ=60,60;MPOS=20;POPAF=7.30;SEQQ=93;STRANDQ=57;TLOD=30.79	GT:AD:AF:DP:F1R2:F2R1:SB	0/1:57,11:0.181:68:24,5:29,6:8,49,1,10
786O	chr7	63680098	63680099	CC	TA	ZNF735	nonframeshift substitution	MNP	ZNF735:NM_001159524:exon4:c.669_670delinsTA:p.H224N	.	126	0.805	105|126	hom	.	.	.	.	.	.	.	.	rs35920205	.	CONTQ=93;DP=131;ECNT=1;GERMQ=93;MBQ=33,33;MFRL=193,174;MMQ=60,60;MPOS=20;POPAF=7.30;SEQQ=93;STRANDQ=93;TLOD=438.43	GT:AD:AF:DP:F1R2:F2R1:SB	0/1:21,105:0.805:126:4,30:16,73:13,8,59,46
786O	chr7	64280627	64280627	C	G	ZNF138	nonsynonymous SNV	SNP	ZNF138:NM_001367576:exon2:c.C8G:p.A3G	.	55	0.977	55|55	hom	.	.	.	.	.	.	.	.	rs12155450	.	CONTQ=93;DP=55;ECNT=2;GERMQ=93;MBQ=0,20;MFRL=0,144;MMQ=60,60;MPOS=24;POPAF=7.30;SEQQ=93;STRANDQ=93;TLOD=223.96	GT:AD:AF:DP:F1R2:F2R1:PGT:PID:PS:SB	0|1:0,55:0.977:55:0,30:0,24:0|1:64280625_G_A:64280625:0,0,28,27
786O	chr7	72738762	72738763	CA	TG	TRIM50	nonframeshift substitution	MNP	TRIM50:NM_001281450:exon2:c.23_24delinsCA:p.L8P,TRIM50:NM_001281451:exon2:c.23_24delinsCA:p.L8P,TRIM50:NM_178125:exon2:c.23_24delinsCA:p.L8P	.	188	0.994	188|188	hom	.	.	.	.	.	.	.	.	rs71517080	.	CONTQ=93;DP=190;ECNT=2;GERMQ=93;MBQ=0,36;MFRL=0,173;MMQ=60,57;MPOS=24;POPAF=7.30;SEQQ=93;STRANDQ=93;TLOD=869.63	GT:AD:AF:DP:F1R2:F2R1:PGT:PID:PS:SB	0|1:0,188:0.994:188:0,90:0,88:0|1:72738749_A_G:72738749:0,0,52,136
786O	chr7	75123467	75123467	C	T	SPDYE5	nonsynonymous SNV	SNP	SPDYE5:NM_001306141:exon1:c.C100T:p.R34W	.	25	0.961	25|25	hom	.	Benign	.	.	.	T	.	.	rs71560466	.	CONTQ=93;DP=26;ECNT=1;GERMQ=93;MBQ=0,35;MFRL=0,182;MMQ=60,60;MPOS=24;POPAF=7.30;SEQQ=93;STRANDQ=93;TLOD=88.53	GT:AD:AF:DP:F1R2:F2R1:SB	0/1:0,25:0.961:25:0,11:0,13:0,0,4,21
786O	chr7	87849316	87849316	G	C	SRI	nonsynonymous SNV	SNP	SRI:NM_001256891:exon1:c.C26G:p.A9G,SRI:NM_003130:exon1:c.C26G:p.A9G	0	106	0.214	21|106	het	0.256	Uncertain significance	.	0.488	T	T	0.0	B	.	.	CONTQ=93;DP=111;ECNT=1;GERMQ=93;MBQ=31,35;MFRL=142,156;MMQ=60,60;MPOS=30;POPAF=7.30;SEQQ=93;STRANDQ=93;TLOD=54.19	GT:AD:AF:DP:F1R2:F2R1:SB	0/1:85,21:0.214:106:42,8:42,13:48,37,11,10
786O	chr7	91631094	91631095	AT	-	AKAP9	frameshift deletion	DEL	AKAP9:NM_005751:exon8:c.1863_1864del:p.E621Dfs*11,AKAP9:NM_147185:exon8:c.1863_1864del:p.E621Dfs*11	.	58	0.578	35|58	het	.	.	.	.	.	.	.	.	.	ID=COSV62338682;OCCURENCE=1(kidney)	CONTQ=93;DP=60;ECNT=1;GERMQ=20;MBQ=35,35;MFRL=212,172;MMQ=60,60;MPOS=31;POPAF=7.30;SEQQ=93;STRANDQ=93;TLOD=119.66	GT:AD:AF:DP:F1R2:F2R1:SB	0/1:23,35:0.578:58:5,13:16,21:16,7,22,13
786O	chr7	100549787	100549788	CA	TG	MUC3A	nonframeshift substitution	MNP	MUC3A:NM_005960:exon2:c.368_369delinsTG:p.S123L	.	656	0.491	332|656	het	.	.	.	.	.	.	.	.	rs386716149	.	CONTQ=93;DP=694;ECNT=1;GERMQ=30;MBQ=35,34;MFRL=170,160;MMQ=60,60;MPOS=22;POPAF=7.30;SEQQ=93;STRANDQ=93;TLOD=1303.51	GT:AD:AF:DP:F1R2:F2R1:SB	0/1:324,332:0.491:656:161,160:159,167:135,189,155,177
786O	chr7	100551565	100551566	AT	GC	MUC3A	nonframeshift substitution	MNP	MUC3A:NM_005960:exon4:c.2146_2147delinsGC:p.M716A	.	331	0.318	102|331	het	.	.	.	.	.	.	.	.	rs796765103	.	CONTQ=93;DP=351;ECNT=2;GERMQ=93;MBQ=35,35;MFRL=167,178;MMQ=60,60;MPOS=25;POPAF=7.30;SEQQ=93;STRANDQ=93;TLOD=373.69	GT:AD:AF:DP:F1R2:F2R1:SB	0/1:229,102:0.318:331:107,50:117,51:114,115,54,48
786O	chr7	100552535	100552536	GT	AC	MUC3A	nonframeshift substitution	MNP	MUC3A:NM_005960:exon4:c.3116_3117delinsAC:p.S1039N	.	316	0.412	132|316	het	.	.	.	.	.	.	.	.	rs796586599	.	CONTQ=93;DP=329;ECNT=2;GERMQ=48;MBQ=35,35;MFRL=178,169;MMQ=60,60;MPOS=24;POPAF=7.30;SEQQ=93;STRANDQ=93;TLOD=507.12	GT:AD:AF:DP:F1R2:F2R1:SB	0/1:184,132:0.412:316:86,59:92,69:113,71,74,58
786O	chr7	100552549	100552550	CT	AC	MUC3A	nonframeshift substitution	MNP	MUC3A:NM_005960:exon4:c.3130_3131delinsAC:p.L1044T	.	343	0.402	141|343	het	.	.	.	.	.	.	.	.	rs796868344	.	CONTQ=93;DP=351;ECNT=2;GERMQ=53;MBQ=35,34;MFRL=176,168;MMQ=60,60;MPOS=24;POPAF=7.30;SEQQ=93;STRANDQ=93;TLOD=517.11	GT:AD:AF:DP:F1R2:F2R1:SB	0/1:202,141:0.402:343:94,65:105,74:130,72,82,59
786O	chr7	112472668	112472668	A	G	BMT2	nonsynonymous SNV	SNP	BMT2:NM_152556:exon4:c.T536C:p.L179P	.	61	0.132	9|61	het	0.553	Uncertain significance	.	0.297	T	T	0.993	D	.	.	CONTQ=93;DP=65;ECNT=1;GERMQ=91;MBQ=36,20;MFRL=159,154;MMQ=60,60;MPOS=38;POPAF=7.30;SEQQ=93;STRANDQ=68;TLOD=17.32	GT:AD:AF:DP:F1R2:F2R1:SB	0/1:52,9:0.132:61:20,3:32,6:31,21,3,6
786O	chr7	120906434	120906434	C	G	CPED1	nonsynonymous SNV	SNP	CPED1:NM_024913:exon19:c.C2464G:p.P822A	.	68	0.191	13|68	het	0.527	Uncertain significance	.	0.0	D	D	1.0	D	.	.	CONTQ=93;DP=72;ECNT=1;GERMQ=81;MBQ=35,28;MFRL=154,153;MMQ=60,60;MPOS=24;POPAF=7.30;SEQQ=93;STRANDQ=81;TLOD=28.94	GT:AD:AF:DP:F1R2:F2R1:SB	0/1:55,13:0.191:68:20,3:32,10:16,39,3,10
786O	chr7	141797421	141797421	C	G	MGAM	nonsynonymous SNV	SNP	MGAM:NM_004668:exon43:c.C5033G:p.P1678R,MGAM:NM_001365693:exon66:c.C7721G:p.P2574R	.	23	0.216	4|23	het	0.898	Uncertain significance	.	0.001	D	D	1.0	D	.	.	CONTQ=93;DP=25;ECNT=1;GERMQ=47;MBQ=40,34;MFRL=180,203;MMQ=60,60;MPOS=37;POPAF=7.30;SEQQ=62;STRANDQ=33;TLOD=10.07	GT:AD:AF:DP:F1R2:F2R1:SB	0/1:19,4:0.216:23:7,2:12,2:2,17,0,4
786O	chr7	142583330	142583330	A	C	TRPV6	nonsynonymous SNV	SNP	TRPV6:NM_018646:exon1:c.T52G:p.S18A	.	165	0.993	165|165	hom	.	Benign	Benign	.	.	.	.	.	rs17881456	.	CONTQ=93;DP=172;ECNT=1;GERMQ=93;MBQ=0,34;MFRL=0,174;MMQ=60,60;MPOS=23;POPAF=7.30;SEQQ=93;STRANDQ=93;TLOD=588.69	GT:AD:AF:DP:F1R2:F2R1:SB	0/1:0,165:0.993:165:0,76:0,86:0,0,91,74
786O	chr7	149917356	149917356	T	C	ACTR3C	nonsynonymous SNV	SNP	ACTR3C:NM_001351029:exon2:c.A38G:p.Y13C,ACTR3C:NM_001351030:exon2:c.A38G:p.Y13C	.	5	0.833	5|5	hom	.	.	.	.	.	.	.	.	rs2533349	.	CONTQ=93;DP=5;ECNT=1;GERMQ=57;MBQ=0,34;MFRL=0,206;MMQ=60,49;MPOS=14;POPAF=7.30;SEQQ=93;STRANDQ=93;TLOD=15.78	GT:AD:AF:DP:F1R2:F2R1:SB	0/1:0,5:0.833:5:0,4:0,1:0,0,2,3
786O	chr7	150556055	150556056	CG	GC	AOC1	nonframeshift substitution	MNP	AOC1:NM_001091:exon3:c.1775_1776delinsGC:p.T592S,AOC1:NM_001272072:exon3:c.1775_1776delinsGC:p.T592S	.	233	0.994	233|233	hom	.	.	.	.	.	.	.	.	rs71516432	.	CONTQ=93;DP=244;ECNT=1;GERMQ=93;MBQ=0,34;MFRL=0,158;MMQ=60,60;MPOS=28;POPAF=7.30;SEQQ=93;STRANDQ=93;TLOD=957.02	GT:AD:AF:DP:F1R2:F2R1:SB	0/1:0,233:0.994:233:0,125:0,104:0,0,120,113
786O	chr7	151853397	151853397	G	C	KMT2C	nonsynonymous SNV	SNP	KMT2C:NM_170606:exon45:c.C11705G:p.A3902G	.	108	0.15	15|108	het	0.439	Uncertain significance	.	0.003	D	.	0.999	D	.	.	CONTQ=93;DP=111;ECNT=1;GERMQ=93;MBQ=34,38;MFRL=182,216;MMQ=60,60;MPOS=26;POPAF=7.30;SEQQ=93;STRANDQ=88;TLOD=39.05	GT:AD:AF:DP:F1R2:F2R1:SB	0/1:93,15:0.150:108:36,8:56,7:28,65,4,11
786O	chr7	154587793	154587793	A	G	DPP6	nonsynonymous SNV	SNP	DPP6:NM_001364501:exon12:c.A1307G:p.Q436R	.	4	0.5	2|4	het	.	.	.	.	.	.	.	.	rs10236495	.	CONTQ=93;DP=4;ECNT=2;GERMQ=37;MBQ=33,34;MFRL=291,219;MMQ=60,60;MPOS=17;POPAF=7.30;SEQQ=32;STRANDQ=40;TLOD=6.28	GT:AD:AF:DP:F1R2:F2R1:SB	0/1:2,2:0.500:4:1,1:1,1:0,2,0,2
786O	chr8	10465771	10465771	G	T	RP1L1	nonsynonymous SNV	SNP	RP1L1:NM_178857:exon4:c.C5837A:p.A1946E	.	176	0.993	176|176	hom	0.016	Benign	Benign	1.0	T	T	.	.	rs11785822	.	CONTQ=93;DP=186;ECNT=1;GERMQ=93;MBQ=0,34;MFRL=0,163;MMQ=60,60;MPOS=24;POPAF=7.30;SEQQ=93;STRANDQ=93;TLOD=604.20	GT:AD:AF:DP:F1R2:F2R1:SB	0/1:0,176:0.993:176:0,89:0,84:0,0,92,84
786O	chr8	10467637	10467637	-	CCTCTAACTGCACCCTCTCTTCTTGCAGCCCTTCTATTACTTTAGTCC	RP1L1	nonframeshift insertion	INS	RP1L1:NM_178857:exon4:c.3970_3971insGGACTAAAGTAATAGAAGGGCTGCAAGAAGAGAGGGTGCAGTTAGAGG:p.E1323_E1324insGTKVIEGLQEERVQLE	.	136	0.992	136|136	hom	.	.	Conflicting_interpretations_of_pathogenicity	.	.	.	.	.	rs369606728	.	CONTQ=93;DP=158;ECNT=1;GERMQ=76;MBQ=0,35;MFRL=0,147;MMQ=60,60;MPOS=4;POPAF=7.30;SEQQ=93;STRANDQ=93;TLOD=594.67	GT:AD:AF:DP:F1R2:F2R1:SB	0/1:0,136:0.992:136:0,40:0,53:0,0,67,69
786O	chr8	11666219	11666224	TCCCAC	-	FDFT1	nonframeshift deletion	DEL	FDFT1:NM_001287750:exon1:c.193_198del:p.H76_S77del	.	68	0.985	68|68	hom	.	.	.	.	.	.	.	.	rs71711801	.	CONTQ=93;DP=83;ECNT=1;GERMQ=93;MBQ=0,36;MFRL=0,183;MMQ=60,60;MPOS=27;POPAF=7.30;RPA=6,5;RU=TCCCAC;SEQQ=93;STR;STRANDQ=93;STRQ=93;TLOD=300.90	GT:AD:AF:DP:F1R2:F2R1:SB	0/1:0,68:0.985:68:0,27:0,40:0,0,40,28
786O	chr8	13356818	13356819	TT	CG	DLC1	nonframeshift substitution	MNP	DLC1:NM_001348081:exon2:c.762_763delinsCG:p.Q254_N255delinsHD,DLC1:NM_024767:exon2:c.762_763delinsCG:p.Q254_N255delinsHD,DLC1:NM_182643:exon2:c.762_763delinsCG:p.Q254_N255delinsHD	.	32	0.961	32|32	hom	.	.	.	.	.	.	.	.	rs372924164	.	CONTQ=93;DP=32;ECNT=2;GERMQ=93;MBQ=0,20;MFRL=0,167;MMQ=60,60;MPOS=22;POPAF=7.30;SEQQ=93;STRANDQ=93;TLOD=138.11	GT:AD:AF:DP:F1R2:F2R1:SB	0/1:0,32:0.961:32:0,15:0,14:0,0,13,19
786O	chr8	18729817	18729818	GT	AG	PSD3	nonframeshift substitution	MNP	PSD3:NM_001362819:exon2:c.457_458delinsCT:p.T153L,PSD3:NM_015310:exon3:c.556_557delinsCT:p.T186L	.	49	0.976	49|49	hom	.	.	.	.	.	.	.	.	rs71519934	.	CONTQ=93;DP=49;ECNT=1;GERMQ=93;MBQ=0,35;MFRL=0,165;MMQ=60,60;MPOS=26;POPAF=7.30;SEQQ=93;STRANDQ=93;TLOD=194.15	GT:AD:AF:DP:F1R2:F2R1:SB	0/1:0,49:0.976:49:0,28:0,20:0,0,22,27
786O	chr8	27886910	27886910	T	C	NUGGC	nonsynonymous SNV	SNP	NUGGC:NM_001010906:exon17:c.A2027G:p.Q676R	.	64	0.556	36|64	het	0.013	Uncertain significance	.	0.086	T	T	0.051	B	.	.	CONTQ=93;DP=69;ECNT=2;GERMQ=35;MBQ=34,30;MFRL=162,155;MMQ=60,60;MPOS=25;POPAF=7.30;SEQQ=93;STRANDQ=93;TLOD=95.38	GT:AD:AF:DP:F1R2:F2R1:PGT:PID:PS:SB	0|1:28,36:0.556:64:11,11:17,24:0|1:27886903_C_T:27886903:9,19,14,22
786O	chr8	37620076	37620076	A	G	PLPBP	nonsynonymous SNV	SNP	PLPBP:NM_001349349:exon1:c.A4G:p.M2V	.	6	0.848	6|6	hom	.	.	.	.	.	.	.	.	rs6468438	.	CONTQ=93;DP=8;ECNT=1;GERMQ=60;MBQ=0,20;MFRL=0,136;MMQ=60,60;MPOS=39;POPAF=7.30;SEQQ=93;STRANDQ=93;TLOD=17.54	GT:AD:AF:DP:F1R2:F2R1:SB	0/1:0,6:0.848:6:0,2:0,4:0,0,3,3
786O	chr8	69058471	69058471	G	T	PREX2	nonsynonymous SNV	SNP	PREX2:NM_024870:exon34:c.G4115T:p.G1372V	.	52	0.143	6|52	het	0.638	Uncertain significance	.	0.001	D	D	1.0	D	.	.	CONTQ=93;DP=54;ECNT=1;GERMQ=93;MBQ=24,34;MFRL=147,163;MMQ=60,60;MPOS=19;POPAF=7.30;SEQQ=89;STRANDQ=61;TLOD=13.20	GT:AD:AF:DP:F1R2:F2R1:SB	0/1:46,6:0.143:52:9,0:35,6:27,19,4,2
786O	chr8	82741709	82741713	CCCAG	-	SNX16	frameshift deletion	DEL	SNX16:NM_152836:exon3:c.414_418del:p.W139Sfs*7,SNX16:NM_022133:exon4:c.414_418del:p.W139Sfs*7,SNX16:NM_001348189:exon5:c.327_331del:p.W110Sfs*7	.	39	0.243	10|39	het	.	.	.	.	.	.	.	.	.	.	CONTQ=93;DP=40;ECNT=1;GERMQ=18;MBQ=32,20;MFRL=167,148;MMQ=60,60;MPOS=27;POPAF=7.30;SEQQ=93;STRANDQ=93;TLOD=37.11	GT:AD:AF:DP:F1R2:F2R1:SB	0/1:29,10:0.243:39:5,5:21,5:17,12,6,4
786O	chr8	88365977	88365977	A	T	CNBD1	nonsynonymous SNV	SNP	CNBD1:NM_173538:exon10:c.A1266T:p.E422D	.	42	0.108	3|42	het	0.194	Uncertain significance	.	0.453	T	T	0.049	B	.	.	CONTQ=93;DP=42;ECNT=1;GERMQ=93;MBQ=36,33;MFRL=161,229;MMQ=60,60;MPOS=33;POPAF=7.30;SEQQ=17;STRANDQ=46;TLOD=6.26	GT:AD:AF:DP:F1R2:F2R1:SB	0/1:39,3:0.108:42:8,1:31,2:15,24,1,2
786O	chr8	104897571	104897571	C	A	RIMS2	nonsynonymous SNV	SNP	RIMS2:NM_001282881:exon2:c.C168A:p.D56E,RIMS2:NM_001348498:exon2:c.C168A:p.D56E,RIMS2:NM_001348499:exon2:c.C168A:p.D56E,RIMS2:NM_001348500:exon2:c.C168A:p.D56E,RIMS2:NM_001348501:exon2:c.C168A:p.D56E,RIMS2:NM_001348502:exon2:c.C168A:p.D56E,RIMS2:NM_001348503:exon2:c.C168A:p.D56E,RIMS2:NM_001348504:exon2:c.C168A:p.D56E,RIMS2:NM_001348505:exon2:c.C168A:p.D56E,RIMS2:NM_001348506:exon2:c.C168A:p.D56E…	.	62	0.299	19|62	het	0.013	Uncertain significance	.	0.441	T	T	0.002	B	.	.	CONTQ=93;DP=63;ECNT=1;GERMQ=48;MBQ=20,20;MFRL=157,143;MMQ=60,60;MPOS=21;POPAF=7.30;SEQQ=93;STRANDQ=93;TLOD=48.71	GT:AD:AF:DP:F1R2:F2R1:SB	0/1:43,19:0.299:62:14,4:28,15:22,21,10,9
786O	chr8	124664873	124664874	AT	GC	KLHL38	nonframeshift substitution	MNP	KLHL38:NM_001081675:exon2:c.293_294delinsGC:p.H98R	.	116	0.991	116|116	hom	.	.	.	.	.	.	.	.	rs71505429	.	CONTQ=93;DP=119;ECNT=2;GERMQ=93;MBQ=0,35;MFRL=0,180;MMQ=60,60;MPOS=21;POPAF=7.30;SEQQ=93;STRANDQ=93;TLOD=508.41	GT:AD:AF:DP:F1R2:F2R1:SB	0/1:0,116:0.991:116:0,61:0,52:0,0,48,68
786O	chr8	144699601	144699601	G	A	TSTA3	nonsynonymous SNV	SNP	TSTA3:NM_001317783:exon1:c.C4T:p.L2F	.	101	0.989	101|101	hom	.	.	.	.	.	.	.	.	rs67210953	.	CONTQ=93;DP=107;ECNT=1;GERMQ=93;MBQ=0,34;MFRL=0,157;MMQ=60,60;MPOS=26;POPAF=7.30;SEQQ=93;STRANDQ=93;TLOD=344.15	GT:AD:AF:DP:F1R2:F2R1:SB	0/1:0,101:0.989:101:0,49:0,50:0,0,47,54
786O	chr8	145059887	145059897	ACCTGCCTCAG	-	PARP10	nonframeshift deletion	DEL	PARP10:NM_001317895:exon2:c.464_472del:p.S155_D158delinsY,PARP10:NM_032789:exon3:c.428_436del:p.S143_D146delinsY	.	374	0.64	239|374	het	.	.	.	.	.	.	.	.	.	.	CONTQ=93;DP=394;ECNT=1;GERMQ=54;MBQ=30,33;MFRL=151,169;MMQ=60,60;MPOS=25;POPAF=7.30;SEQQ=93;STRANDQ=93;TLOD=984.65	GT:AD:AF:DP:F1R2:F2R1:SB	0/1:135,239:0.640:374:66,138:62,97:51,84,99,140
786O	chr9	33467730	33467730	G	A	NOL6	nonsynonymous SNV	SNP	NOL6:NM_022917:exon12:c.C1561T:p.R521W,NOL6:NM_139235:exon12:c.C1561T:p.R521W	0	34	0.336	12|34	het	0.690	Uncertain significance	.	0.0	D	D	1.0	D	.	.	CONTQ=93;DP=35;ECNT=1;GERMQ=38;MBQ=32,33;MFRL=214,191;MMQ=60,60;MPOS=23;POPAF=7.30;SEQQ=93;STRANDQ=93;TLOD=31.33	GT:AD:AF:DP:F1R2:F2R1:SB	0/1:22,12:0.336:34:11,5:9,7:14,8,6,6
786O	chr9	34893046	34893046	C	-	FAM205C	frameshift deletion	DEL	FAM205C:NM_001309426:exon4:c.355delG:p.A119Qfs*9,FAM205C:NM_001309427:exon4:c.355delG:p.A119Qfs*11	.	27	0.919	25|27	hom	.	.	.	.	.	.	.	.	rs151257262	.	CONTQ=93;DP=29;ECNT=2;GERMQ=67;MBQ=20,37;MFRL=119,159;MMQ=60,60;MPOS=16;POPAF=7.30;RPA=2,1;RU=C;SEQQ=93;STR;STRANDQ=93;STRQ=93;TLOD=106.29	GT:AD:AF:DP:F1R2:F2R1:PGT:PID:PS:SB	0|1:2,25:0.919:27:2,7:0,15:0|1:34893045_GC_G:34893045:1,1,16,9
786O	chr9	35906583	35906583	-	CCACCACCACCA	HRCT1	nonframeshift insertion	INS	HRCT1:NM_001039792:exon1:c.299_300insCCACCACCACCA:p.H105_P106insHHHH	.	9	0.92	9|9	hom	.	.	.	.	.	.	.	.	.	.	CONTQ=93;DP=18;ECNT=1;GERMQ=25;MBQ=0,33;MFRL=0,175;MMQ=60,60;MPOS=20;POPAF=7.30;RPA=5,9;RU=CCA;SEQQ=93;STR;STRANDQ=93;STRQ=93;TLOD=37.58	GT:AD:AF:DP:F1R2:F2R1:SB	0/1:0,9:0.920:9:0,6:0,3:0,0,0,9
786O	chr9	86617331	86617331	G	A	RMI1	nonsynonymous SNV	SNP	RMI1:NM_001358291:exon3:c.G1430A:p.S477N,RMI1:NM_001358294:exon3:c.G1430A:p.S477N,RMI1:NM_024945:exon3:c.G1430A:p.S477N,RMI1:NM_001358292:exon4:c.G1430A:p.S477N,RMI1:NM_001358293:exon4:c.G1430A:p.S477N	.	75	0.986	75|75	hom	0.017	Uncertain significance	.	0.559	T	T	0.0	B	.	ID=COSV57935460;OCCURENCE=1(stomach)	CONTQ=93;DP=79;ECNT=1;GERMQ=93;MBQ=0,36;MFRL=0,176;MMQ=60,60;MPOS=18;POPAF=7.30;SEQQ=93;STRANDQ=93;TLOD=280.49	GT:AD:AF:DP:F1R2:F2R1:SB	0/1:0,75:0.986:75:0,16:0,59:0,0,55,20
786O	chr9	100092968	100092968	-	GAGGAG	CCDC180	nonframeshift insertion	INS	CCDC180:NM_020893:exon18:c.2325_2326insGAGGAG:p.E780_K781insEE,CCDC180:NM_001348010:exon19:c.2316_2317insGAGGAG:p.E777_K778insEE	.	73	0.985	73|73	hom	.	.	.	.	.	.	.	.	rs113264216	.	CONTQ=93;DP=81;ECNT=1;GERMQ=93;MBQ=0,37;MFRL=0,170;MMQ=60,60;MPOS=22;POPAF=7.30;RPA=5,7;RU=GAG;SEQQ=93;STR;STRANDQ=93;STRQ=93;TLOD=317.89	GT:AD:AF:DP:F1R2:F2R1:SB	0/1:0,73:0.985:73:0,19:0,48:0,0,47,26
786O	chr9	111929420	111929421	CG	GC	FRRS1L	nonframeshift substitution	MNP	FRRS1L:NM_014334:exon1:c.151_152delinsGC:p.R51A	.	18	0.929	18|18	hom	.	.	Benign	.	.	.	.	.	.	.	CONTQ=93;DP=18;ECNT=1;GERMQ=93;MBQ=0,20;MFRL=0,126;MMQ=60,60;MPOS=27;POPAF=7.30;SEQQ=93;STRANDQ=93;TLOD=66.66	GT:AD:AF:DP:F1R2:F2R1:SB	0/1:0,18:0.929:18:0,10:0,8:0,0,7,11
786O	chr9	115216223	115216226	ATTA	-	C9orf147	frameshift deletion	DEL	C9orf147:NM_001350649:exon5:c.510_513del:p.N171Sfs*12	.	35	0.971	35|35	hom	.	.	.	.	.	.	.	.	rs10538330	.	CONTQ=93;DP=38;ECNT=1;GERMQ=93;MBQ=0,40;MFRL=0,166;MMQ=60,60;MPOS=26;POPAF=7.30;RPA=2,1;RU=ATTA;SEQQ=93;STR;STRANDQ=93;STRQ=93;TLOD=152.71	GT:AD:AF:DP:F1R2:F2R1:SB	0/1:0,35:0.971:35:0,10:0,25:0,0,29,6
786O	chr9	123870349	123870349	C	T	CNTRL	stopgain	SNP	CNTRL:NM_001369896:exon7:c.C1078T:p.Q360X	.	9	0.889	9|9	hom	.	.	.	.	.	.	.	.	.	.	CONTQ=93;DP=9;ECNT=1;GERMQ=69;MBQ=0,31;MFRL=0,129;MMQ=60,60;MPOS=18;POPAF=7.30;SEQQ=93;STRANDQ=93;TLOD=28.17	GT:AD:AF:DP:F1R2:F2R1:SB	0/1:0,9:0.889:9:0,3:0,6:0,0,2,7
786O	chr9	123935538	123935538	T	-	CNTRL	frameshift deletion	DEL	CNTRL:NM_001369892:exon29:c.4638delT:p.L1547Wfs*12,CNTRL:NM_001330762:exon30:c.4779delT:p.L1594Wfs*12,CNTRL:NM_007018:exon39:c.6435delT:p.L2146Wfs*12	.	65	0.983	65|65	hom	.	.	.	.	.	.	.	.	.	.	CONTQ=93;DP=71;ECNT=1;GERMQ=93;MBQ=0,33;MFRL=0,168;MMQ=60,60;MPOS=28;POPAF=7.30;RPA=3,2;RU=T;SEQQ=93;STR;STRANDQ=93;STRQ=93;TLOD=185.02	GT:AD:AF:DP:F1R2:F2R1:SB	0/1:0,65:0.983:65:0,27:0,38:0,0,48,17
786O	chr9	134073409	134073409	G	C	NUP214	nonsynonymous SNV	SNP	NUP214:NM_001318325:exon4:c.G1006C:p.V336L,NUP214:NM_001318324:exon29:c.G4498C:p.V1500L,NUP214:NM_005085:exon29:c.G4528C:p.V1510L	.	111	0.99	111|111	hom	0.087	Uncertain significance	.	0.139	T	T	0.017	B	.	.	CONTQ=93;DP=115;ECNT=1;GERMQ=93;MBQ=0,35;MFRL=0,187;MMQ=60,60;MPOS=20;POPAF=7.30;SEQQ=93;STRANDQ=93;TLOD=416.84	GT:AD:AF:DP:F1R2:F2R1:SB	0/1:0,111:0.990:111:0,52:0,58:0,0,38,73
786O	chr9	134385435	134385436	CA	TG	POMT1	nonframeshift substitution	MNP	POMT1:NM_001353199:exon6:c.400_401delinsTG:p.Q134W,POMT1:NM_001353197:exon7:c.589_590delinsTG:p.Q197W,POMT1:NM_001353193:exon8:c.751_752delinsTG:p.Q251W,POMT1:NM_001353198:exon8:c.589_590delinsTG:p.Q197W,POMT1:NM_007171:exon8:c.751_752delinsTG:p.Q251W	.	134	0.991	134|134	hom	.	.	.	.	.	.	.	.	rs386738991	.	CONTQ=93;DP=138;ECNT=1;GERMQ=93;MBQ=0,34;MFRL=0,179;MMQ=60,60;MPOS=25;POPAF=7.30;SEQQ=93;STRANDQ=93;TLOD=594.84	GT:AD:AF:DP:F1R2:F2R1:SB	0/1:0,134:0.991:134:0,75:0,55:0,0,52,82
786O	chr9	138586966	138586967	GC	AA	SOHLH1	nonframeshift substitution	MNP	SOHLH1:NM_001012415:exon6:c.804_805delinsTT:p.P269S,SOHLH1:NM_001101677:exon6:c.804_805delinsTT:p.P269S	.	53	0.981	53|53	hom	.	.	.	.	.	.	.	.	rs386739489	ID=COSV53681932;OCCURENCE=1(lung)	CONTQ=93;DP=53;ECNT=2;GERMQ=93;MBQ=0,34;MFRL=0,170;MMQ=60,60;MPOS=27;POPAF=7.30;SEQQ=93;STRANDQ=93;TLOD=235.18	GT:AD:AF:DP:F1R2:F2R1:SB	0/1:0,53:0.981:53:0,22:0,31:0,0,43,10
786O	chr10	3146006	3146006	T	C	PFKP	nonsynonymous SNV	SNP	PFKP:NM_001323067:exon5:c.T409C:p.Y137H,PFKP:NM_001323068:exon5:c.T490C:p.Y164H,PFKP:NM_001345944:exon5:c.T376C:p.Y126H,PFKP:NM_002627:exon5:c.T490C:p.Y164H,PFKP:NM_001323071:exon6:c.T376C:p.Y126H,PFKP:NM_001323072:exon6:c.T376C:p.Y126H,PFKP:NM_001242339:exon7:c.T466C:p.Y156H	.	165	0.209	36|165	het	0.291	Uncertain significance	.	1.0	T	T	0.0	B	.	.	CONTQ=93;DP=177;ECNT=1;GERMQ=93;MBQ=35,20;MFRL=165,154;MMQ=60,60;MPOS=25;POPAF=7.30;SEQQ=93;STRANDQ=93;TLOD=81.26	GT:AD:AF:DP:F1R2:F2R1:SB	0/1:129,36:0.209:165:64,29:63,6:81,48,23,13
786O	chr10	8007559	8007560	GT	CC	TAF3	nonframeshift substitution	MNP	TAF3:NM_031923:exon3:c.2086_2087delinsCC:p.V696P	.	60	0.456	29|60	het	.	.	.	.	.	.	.	.	rs386740632	.	CONTQ=93;DP=61;ECNT=1;GERMQ=33;MBQ=38,35;MFRL=193,202;MMQ=60,60;MPOS=27;POPAF=7.30;SEQQ=93;STRANDQ=93;TLOD=112.69	GT:AD:AF:DP:F1R2:F2R1:SB	0/1:31,29:0.456:60:19,13:12,15:18,13,10,19
786O	chr10	19425704	19425704	A	G	MALRD1	nonsynonymous SNV	SNP	MALRD1:NM_001142308:exon10:c.A1405G:p.T469A	.	55	0.461	25|55	het	.	Benign	Benign	.	.	T	.	.	rs10826986	.	CONTQ=93;DP=59;ECNT=1;GERMQ=34;MBQ=35,34;MFRL=177,200;MMQ=60,60;MPOS=21;POPAF=7.30;SEQQ=93;STRANDQ=93;TLOD=75.56	GT:AD:AF:DP:F1R2:F2R1:SB	0/1:30,25:0.461:55:12,9:18,16:8,22,7,18
786O	chr10	19492702	19492702	C	T	MALRD1	nonsynonymous SNV	SNP	MALRD1:NM_001142308:exon15:c.C1997T:p.A666V	.	35	0.515	16|35	het	.	Benign	Benign	.	.	T	.	.	rs16918344	.	CONTQ=93;DP=39;ECNT=1;GERMQ=34;MBQ=35,32;MFRL=150,189;MMQ=60,60;MPOS=29;POPAF=7.30;SEQQ=93;STRANDQ=93;TLOD=49.94	GT:AD:AF:DP:F1R2:F2R1:SB	0/1:19,16:0.515:35:7,6:12,10:8,11,12,4
786O	chr10	21805466	21805466	-	CCTCCT	SKIDA1	nonframeshift insertion	INS	SKIDA1:NM_207371:exon4:c.1285_1286insAGGAGG:p.E428_G429insEE	.	56	0.45	26|56	het	.	.	.	.	.	.	.	.	rs112207161	.	CONTQ=93;DP=65;ECNT=1;GERMQ=8;MBQ=34,36;MFRL=194,167;MMQ=60,60;MPOS=27;POPAF=7.30;RPA=4,6;RU=CCT;SEQQ=93;STR;STRANDQ=93;STRQ=93;TLOD=96.47	GT:AD:AF:DP:F1R2:F2R1:SB	0/1:30,26:0.450:56:11,13:18,11:17,13,12,14
786O	chr10	33199237	33199237	T	A	ITGB1	nonsynonymous SNV	SNP	ITGB1:NM_033668:exon13:c.A2078T:p.E693V,ITGB1:NM_002211:exon14:c.A2078T:p.E693V,ITGB1:NM_133376:exon14:c.A2078T:p.E693V	.	43	0.523	23|43	het	0.505	Uncertain significance	.	0.117	T	T	0.018	B	.	.	CONTQ=93;DP=45;ECNT=1;GERMQ=34;MBQ=36,35;MFRL=165,190;MMQ=40,40;MPOS=24;POPAF=7.30;SEQQ=93;STRANDQ=93;TLOD=65.36	GT:AD:AF:DP:F1R2:F2R1:SB	0/1:20,23:0.523:43:7,8:13,14:5,15,12,11
786O	chr10	61413964	61413964	C	T	SLC16A9	nonsynonymous SNV	SNP	SLC16A9:NM_001323977:exon5:c.G559A:p.E187K,SLC16A9:NM_001323979:exon5:c.G559A:p.E187K,SLC16A9:NM_001323980:exon5:c.G559A:p.E187K,SLC16A9:NM_194298:exon5:c.G820A:p.E274K,SLC16A9:NM_001323978:exon6:c.G559A:p.E187K,SLC16A9:NM_001323981:exon6:c.G820A:p.E274K	.	40	0.278	11|40	het	0.151	Uncertain significance	.	0.796	T	T	0.514	P	.	.	CONTQ=93;DP=44;ECNT=2;GERMQ=45;MBQ=34,37;MFRL=182,162;MMQ=60,60;MPOS=33;POPAF=7.30;SEQQ=93;STRANDQ=93;TLOD=30.04	GT:AD:AF:DP:F1R2:F2R1:SB	0/1:29,11:0.278:40:10,3:18,8:15,14,4,7
786O	chr10	61823921	61823921	C	A	ANK3	nonsynonymous SNV	SNP	ANK3:NM_001149:exon15:c.G2008T:p.A670S,ANK3:NM_001320874:exon37:c.G4606T:p.A1536S,ANK3:NM_001204403:exon38:c.G4588T:p.A1530S,ANK3:NM_001204404:exon38:c.G4609T:p.A1537S,ANK3:NM_020987:exon39:c.G12445T:p.A4149S	.	26	0.346	10|26	het	0.775	Uncertain significance	.	0.002	D	T	0.967	D	.	.	CONTQ=93;DP=27;ECNT=1;GERMQ=36;MBQ=32,35;MFRL=171,177;MMQ=60,60;MPOS=19;POPAF=7.30;SEQQ=93;STRANDQ=93;TLOD=27.27	GT:AD:AF:DP:F1R2:F2R1:SB	0/1:16,10:0.346:26:3,5:13,5:16,0,7,3
786O	chr10	63422754	63422754	-	GGGCCGACCCCGGCA	CABCOCO1	nonframeshift insertion	INS	CABCOCO1:NM_001366906:exon1:c.24_25insGGGCCGACCCCGGCA:p.G14_T15insPTPAG,CABCOCO1:NM_001366907:exon1:c.24_25insGGGCCGACCCCGGCA:p.G14_T15insPTPAG	.	160	0.993	160|160	hom	.	.	.	.	.	.	.	.	rs11269470	.	CONTQ=93;DP=177;ECNT=1;GERMQ=76;MBQ=0,37;MFRL=0,152;MMQ=60,60;MPOS=22;POPAF=7.30;SEQQ=93;STRANDQ=93;TLOD=698.04	GT:AD:AF:DP:F1R2:F2R1:SB	0/1:0,160:0.993:160:0,59:0,64:0,0,115,45
786O	chr10	73115941	73115942	TG	CA	SLC29A3	nonframeshift substitution	MNP	SLC29A3:NM_001174098:exon5:c.714_715delinsCA:p.V239I,SLC29A3:NM_001363518:exon5:c.480_481delinsCA:p.V161I,SLC29A3:NM_018344:exon5:c.714_715delinsCA:p.V239I	.	118	0.473	54|118	het	.	.	Conflicting_interpretations_of_pathogenicity	.	.	.	.	.	rs34040486	.	CONTQ=93;DP=123;ECNT=1;GERMQ=33;MBQ=30,34;MFRL=161,164;MMQ=60,60;MPOS=22;POPAF=7.30;SEQQ=93;STRANDQ=93;TLOD=210.90	GT:AD:AF:DP:F1R2:F2R1:SB	0/1:64,54:0.473:118:31,16:31,37:37,27,33,21
786O	chr10	75854180	75854180	C	G	VCL	nonsynonymous SNV	SNP	VCL:NM_003373:exon11:c.C1504G:p.R502G,VCL:NM_014000:exon11:c.C1504G:p.R502G	.	90	0.45	38|90	het	0.416	Uncertain significance	.	0.003	D	D	0.994	D	.	ID=COSV53006975;OCCURENCE=1(kidney)	CONTQ=93;DP=96;ECNT=1;GERMQ=36;MBQ=31,35;MFRL=165,154;MMQ=60,60;MPOS=25;POPAF=7.30;SEQQ=93;STRANDQ=93;TLOD=113.91	GT:AD:AF:DP:F1R2:F2R1:SB	0/1:52,38:0.450:90:20,15:30,22:28,24,15,23
786O	chr10	89623901	89623901	G	C	PTEN	nonsynonymous SNV	SNP	PTEN:NM_001304717:exon2:c.G194C:p.C65S	.	11	0.925	11|11	hom	.	Benign	Benign	.	.	.	.	.	rs2943772	.	CONTQ=93;DP=12;ECNT=2;GERMQ=75;MBQ=0,38;MFRL=0,232;MMQ=60,60;MPOS=18;POPAF=7.30;SEQQ=93;STRANDQ=93;TLOD=43.29	GT:AD:AF:DP:F1R2:F2R1:SB	0/1:0,11:0.925:11:0,6:0,5:0,0,4,7
786O	chr10	89692961	89692961	C	T	PTEN	stopgain	SNP	PTEN:NM_000314:exon5:c.C445T:p.Q149X,PTEN:NM_001304717:exon6:c.C964T:p.Q322X	.	67	0.981	67|67	hom	.	Pathogenic	Pathogenic	.	.	.	.	.	rs1060500122	ID=COSV64288740;OCCURENCE=3(endometrium),1(central_nervous_system),2(large_intestine),1(breast),2(kidney)	CONTQ=93;DP=68;ECNT=1;GERMQ=93;MBQ=0,20;MFRL=0,146;MMQ=60,60;MPOS=32;POPAF=7.30;SEQQ=93;STRANDQ=93;TLOD=201.26	GT:AD:AF:DP:F1R2:F2R1:SB	0/1:0,67:0.981:67:0,38:0,27:0,0,25,42
786O	chr10	94594581	94594581	G	T	EXOC6	nonsynonymous SNV	SNP	EXOC6:NM_001013848:exon2:c.G86T:p.R29M,EXOC6:NM_001319194:exon2:c.G149T:p.R50M	.	32	0.419	13|32	het	0.312	Uncertain significance	.	0.0	D	D	.	.	.	ID=COSV65315091;OCCURENCE=1(kidney)	CONTQ=93;DP=33;ECNT=1;GERMQ=35;MBQ=35,35;MFRL=200,178;MMQ=60,60;MPOS=30;POPAF=7.30;SEQQ=93;STRANDQ=77;TLOD=37.96	GT:AD:AF:DP:F1R2:F2R1:SB	0/1:19,13:0.419:32:9,7:10,6:5,14,2,11
786O	chr10	99118361	99118361	C	T	RRP12	nonsynonymous SNV	SNP	RRP12:NM_001284337:exon30:c.G3424A:p.V1142M,RRP12:NM_001145114:exon31:c.G3541A:p.V1181M,RRP12:NM_015179:exon33:c.G3724A:p.V1242M	8.79e-06	153	0.18	30|153	het	0.010	Uncertain significance	.	0.132	T	T	0.017	B	rs777545450	.	CONTQ=93;DP=157;ECNT=2;GERMQ=93;MBQ=31,20;MFRL=165,149;MMQ=60,60;MPOS=33;POPAF=7.30;SEQQ=93;STRANDQ=93;TLOD=55.69	GT:AD:AF:DP:F1R2:F2R1:SB	0/1:123,30:0.180:153:44,9:78,16:73,50,18,12
786O	chr10	99332223	99332223	C	G	ANKRD2	nonsynonymous SNV	SNP	ANKRD2:NM_001291218:exon1:c.C17G:p.P6R	.	147	0.992	147|147	hom	.	Benign	Benign	.	.	.	.	.	rs12219064	ID=COSV53969477;OCCURENCE=1(oesophagus)	CONTQ=93;DP=153;ECNT=1;GERMQ=93;MBQ=0,29;MFRL=0,162;MMQ=60,60;MPOS=25;POPAF=7.30;SEQQ=93;STRANDQ=93;TLOD=451.19	GT:AD:AF:DP:F1R2:F2R1:SB	0/1:0,147:0.992:147:0,55:0,89:0,0,88,59
786O	chr10	101945340	101945340	C	G	ERLIN1	nonsynonymous SNV	SNP	ERLIN1:NM_006459:exon1:c.G44C:p.G15A,ERLIN1:NM_001100626:exon2:c.G44C:p.G15A,ERLIN1:NM_001347857:exon2:c.G44C:p.G15A,ERLIN1:NM_001347859:exon2:c.G44C:p.G15A,ERLIN1:NM_001347860:exon2:c.G44C:p.G15A,ERLIN1:NM_001347861:exon2:c.G44C:p.G15A	8.824e-06	192	0.988	191|192	hom	0.099	Uncertain significance	.	0.751	T	T	.	.	rs754870943	.	CONTQ=93;DP=202;ECNT=1;GERMQ=93;MBQ=41,32;MFRL=133,160;MMQ=60,60;MPOS=24;POPAF=7.30;SEQQ=93;STRANDQ=93;TLOD=624.68	GT:AD:AF:DP:F1R2:F2R1:SB	0/1:1,191:0.988:192:0,74:1,115:0,1,73,118
786O	chr10	112266822	112266823	GC	AT	DUSP5	nonframeshift substitution	MNP	DUSP5:NM_004419:exon3:c.658_659delinsAT:p.A220M	.	118	0.989	118|118	hom	.	.	.	.	.	.	.	.	rs35834951	.	CONTQ=93;DP=125;ECNT=1;GERMQ=93;MBQ=0,32;MFRL=0,160;MMQ=60,60;MPOS=25;POPAF=7.30;SEQQ=93;STRANDQ=93;TLOD=514.27	GT:AD:AF:DP:F1R2:F2R1:SB	0/1:0,118:0.989:118:0,53:0,63:0,0,51,67
786O	chr10	126523520	126523520	A	T	ABRAXAS2	nonsynonymous SNV	SNP	ABRAXAS2:NM_032182:exon9:c.A1228T:p.T410S	.	76	0.477	35|76	het	0.087	Uncertain significance	.	0.052	T	T	0.073	B	.	.	CONTQ=93;DP=79;ECNT=1;GERMQ=33;MBQ=20,32;MFRL=168,163;MMQ=60,60;MPOS=23;POPAF=7.30;SEQQ=93;STRANDQ=93;TLOD=98.05	GT:AD:AF:DP:F1R2:F2R1:SB	0/1:41,35:0.477:76:25,15:15,19:19,22,12,23
786O	chr11	280816	280817	AT	TC	NLRP6	nonframeshift substitution	MNP	NLRP6:NM_001276700:exon4:c.1082_1083delinsTC:p.Y361F,NLRP6:NM_138329:exon4:c.1082_1083delinsTC:p.Y361F	.	162	0.993	162|162	hom	.	.	.	.	.	.	.	.	rs113686637	.	CONTQ=93;DP=172;ECNT=1;GERMQ=93;MBQ=0,33;MFRL=0,168;MMQ=60,60;MPOS=23;POPAF=7.30;SEQQ=93;STRANDQ=93;TLOD=542.10	GT:AD:AF:DP:F1R2:F2R1:SB	0/1:0,162:0.993:162:0,78:0,79:0,0,94,68
786O	chr11	1017552	1017552	T	C	MUC6	nonsynonymous SNV	SNP	MUC6:NM_005961:exon31:c.A5249G:p.H1750R	.	461	0.23	105|461	het	0.050	Benign	.	0.033	D	T	0.967	D	rs35868469	ID=COSV70136036;OCCURENCE=1(haematopoietic_and_lymphoid_tissue),5(large_intestine)	CONTQ=93;DP=478;ECNT=2;GERMQ=93;MBQ=33,29;MFRL=166,171;MMQ=60,60;MPOS=25;POPAF=7.30;SEQQ=93;STRANDQ=93;TLOD=240.32	GT:AD:AF:DP:F1R2:F2R1:PGT:PID:PS:SB	0|1:356,105:0.230:461:136,36:210,64:0|1:1017552_T_C:1017552:187,169,58,47
786O	chr11	3726013	3726013	A	C	NUP98	nonsynonymous SNV	SNP	NUP98:NM_001365125:exon23:c.T3138G:p.D1046E	.	5	0.8	5|5	hom	.	.	.	.	.	.	.	.	rs202438	.	CONTQ=93;DP=5;ECNT=1;GERMQ=57;MBQ=0,20;MFRL=0,162;MMQ=60,60;MPOS=20;POPAF=7.30;SEQQ=93;STRANDQ=93;TLOD=11.89	GT:AD:AF:DP:F1R2:F2R1:SB	0/1:0,5:0.800:5:0,2:0,3:0,0,2,3
786O	chr11	5199208	5199208	T	C	OR52Z1	nonsynonymous SNV	SNP	OR52Z1:NM_001348257:exon1:c.A633G:p.I211M	.	18	0.467	7|18	het	.	.	.	.	.	.	.	.	rs7927539	.	CONTQ=93;DP=18;ECNT=2;GERMQ=36;MBQ=20,35;MFRL=140,265;MMQ=60,60;MPOS=18;POPAF=7.30;SEQQ=93;STRANDQ=78;TLOD=20.77	GT:AD:AF:DP:F1R2:F2R1:SB	0/1:11,7:0.467:18:5,1:6,6:7,4,5,2
786O	chr11	5199222	5199222	A	C	OR52Z1	nonsynonymous SNV	SNP	OR52Z1:NM_001348257:exon1:c.T619G:p.S207A	.	18	0.5	8|18	het	.	.	.	.	.	.	.	.	rs7924390	.	CONTQ=93;DP=18;ECNT=2;GERMQ=35;MBQ=20,32;MFRL=140,232;MMQ=60,60;MPOS=22;POPAF=7.30;SEQQ=93;STRANDQ=79;TLOD=22.89	GT:AD:AF:DP:F1R2:F2R1:SB	0/1:10,8:0.500:18:4,2:6,6:6,4,6,2
786O	chr11	5411579	5411580	GT	AC	OR51M1	nonframeshift substitution	MNP	OR51M1:NM_001004756:exon1:c.951_952delinsAC:p.F318L	.	92	0.987	92|92	hom	.	.	.	.	.	.	.	.	rs369353765	.	CONTQ=93;DP=93;ECNT=1;GERMQ=93;MBQ=0,32;MFRL=0,160;MMQ=60,60;MPOS=25;POPAF=7.30;SEQQ=93;STRANDQ=93;TLOD=403.81	GT:AD:AF:DP:F1R2:F2R1:SB	0/1:0,92:0.987:92:0,38:0,51:0,0,37,55
786O	chr11	5922500	5922500	T	C	OR52E5	nonsynonymous SNV	SNP	OR52E5:NM_001005166:exon1:c.T506C:p.I169T	.	55	0.294	16|55	het	.	.	.	.	.	T	.	.	rs17234326	.	CONTQ=93;DP=57;ECNT=1;GERMQ=48;MBQ=35,35;MFRL=185,178;MMQ=60,60;MPOS=19;POPAF=7.30;SEQQ=93;STRANDQ=93;TLOD=43.81	GT:AD:AF:DP:F1R2:F2R1:SB	0/1:39,16:0.294:55:17,6:21,10:21,18,10,6
786O	chr11	5922707	5922707	C	T	OR52E5	nonsynonymous SNV	SNP	OR52E5:NM_001005166:exon1:c.C713T:p.P238L	.	86	0.985	86|86	hom	.	.	.	.	.	T	.	.	rs7106300	.	CONTQ=93;DP=89;ECNT=1;GERMQ=93;MBQ=0,27;MFRL=0,155;MMQ=60,60;MPOS=24;POPAF=7.30;SEQQ=93;STRANDQ=93;TLOD=287.89	GT:AD:AF:DP:F1R2:F2R1:SB	0/1:0,86:0.985:86:0,45:0,41:0,0,50,36
786O	chr11	6191213	6191213	G	T	OR52B2	nonsynonymous SNV	SNP	OR52B2:NM_001004052:exon1:c.C344A:p.A115D	.	69	0.276	20|69	het	0.171	Uncertain significance	.	0.007	D	D	0.981	D	.	.	CONTQ=93;DP=71;ECNT=1;GERMQ=53;MBQ=35,24;MFRL=182,185;MMQ=60,60;MPOS=19;POPAF=7.30;SEQQ=93;STRANDQ=93;TLOD=48.48	GT:AD:AF:DP:F1R2:F2R1:SB	0/1:49,20:0.276:69:19,8:30,12:26,23,9,11
786O	chr11	6567895	6567895	-	TGCCCTACTGCA	DNHD1	nonframeshift insertion	INS	DNHD1:NM_144666:exon21:c.5726_5727insTGCCCTACTGCA:p.L1912_R1913insHALL	.	68	0.984	68|68	hom	.	.	.	.	.	.	.	.	.	.	CONTQ=93;DP=86;ECNT=1;GERMQ=76;MBQ=0,35;MFRL=0,151;MMQ=60,60;MPOS=20;POPAF=7.30;SEQQ=93;STRANDQ=93;TLOD=298.88	GT:AD:AF:DP:F1R2:F2R1:SB	0/1:0,68:0.984:68:0,29:0,35:0,0,36,32
786O	chr11	12316345	12316350	CTCCTC	-	MICALCL	nonframeshift deletion	DEL	MICALCL:NM_032867:exon3:c.1367_1372del:p.P469_P470del	.	13	0.944	13|13	hom	.	.	.	.	.	.	.	.	rs3841216	.	CONTQ=93;DP=26;ECNT=1;GERMQ=55;MBQ=0,32;MFRL=0,167;MMQ=60,60;MPOS=39;POPAF=7.30;RPA=14,12;RU=CTC;SEQQ=93;STR;STRANDQ=93;STRQ=93;TLOD=54.32	GT:AD:AF:DP:F1R2:F2R1:SB	0/1:0,13:0.944:13:0,2:0,11:0,0,2,11
786O	chr11	18456338	18456338	G	A	LDHC	nonsynonymous SNV	SNP	LDHC:NM_002301:exon5:c.G470A:p.R157H,LDHC:NM_017448:exon5:c.G470A:p.R157H	8.793e-06	50	0.703	34|50	het	0.521	Uncertain significance	.	0.012	D	T	0.477	P	rs184986131	ID=COSV55005168;OCCURENCE=1(central_nervous_system),2(endometrium)	CONTQ=93;DP=52;ECNT=1;GERMQ=48;MBQ=20,36;MFRL=163,176;MMQ=60,60;MPOS=29;POPAF=7.30;SEQQ=93;STRANDQ=93;TLOD=111.25	GT:AD:AF:DP:F1R2:F2R1:SB	0/1:16,34:0.703:50:7,14:8,20:11,5,22,12
786O	chr11	33795940	33795940	T	C	FBXO3	nonsynonymous SNV	SNP	FBXO3:NM_012175:exon1:c.A104G:p.N35S,FBXO3:NM_033406:exon1:c.A104G:p.N35S	9.5e-06	56	0.729	42|56	het	0.061	Uncertain significance	.	0.772	T	T	0.002	B	rs764003350	.	CONTQ=93;DP=58;ECNT=1;GERMQ=60;MBQ=39,27;MFRL=145,165;MMQ=60,60;MPOS=23;POPAF=7.30;SEQQ=93;STRANDQ=93;TLOD=127.18	GT:AD:AF:DP:F1R2:F2R1:SB	0/1:14,42:0.729:56:4,18:10,22:4,10,16,26
786O	chr11	46776571	46776571	C	T	CKAP5	nonsynonymous SNV	SNP	CKAP5:NM_001008938:exon36:c.G4736A:p.G1579D	.	30	0.115	3|30	het	0.314	Uncertain significance	.	0.637	T	T	1.0	D	rs865932530	.	CONTQ=93;DP=32;ECNT=1;GERMQ=66;MBQ=33,20;MFRL=171,138;MMQ=60,60;MPOS=46;POPAF=7.30;SEQQ=7;STRANDQ=47;TLOD=4.95	GT:AD:AF:DP:F1R2:F2R1:SB	0/1:27,3:0.115:30:12,3:15,0:13,14,1,2
786O	chr11	55322093	55322093	G	T	OR4C15	nonsynonymous SNV	SNP	OR4C15:NM_001001920:exon1:c.G149T:p.S50I	.	74	0.307	20|74	het	0.056	Uncertain significance	.	0.002	D	D	0.923	P	.	.	CONTQ=93;DP=77;ECNT=1;GERMQ=59;MBQ=29,35;MFRL=169,202;MMQ=60,60;MPOS=23;POPAF=7.30;SEQQ=93;STRANDQ=93;TLOD=56.36	GT:AD:AF:DP:F1R2:F2R1:SB	0/1:54,20:0.307:74:22,10:29,10:33,21,14,6
786O	chr11	56237419	56237419	C	A	OR5M3	nonsynonymous SNV	SNP	OR5M3:NM_001004742:exon1:c.G555T:p.M185I	.	44	0.3	12|44	het	0.146	Uncertain significance	.	0.103	T	T	0.0	B	.	ID=COSV56567438;OCCURENCE=1(skin)	CONTQ=93;DP=46;ECNT=1;GERMQ=47;MBQ=40,35;MFRL=180,169;MMQ=60,60;MPOS=31;POPAF=7.30;SEQQ=93;STRANDQ=92;TLOD=33.36	GT:AD:AF:DP:F1R2:F2R1:SB	0/1:32,12:0.300:44:7,2:25,10:7,25,3,9
786O	chr11	58207203	58207204	CA	TG	OR5B12	nonframeshift substitution	MNP	OR5B12:NM_001004733:exon1:c.421_422delinsCA:p.C141H	.	59	0.609	38|59	het	.	.	.	.	.	.	.	.	rs386753911	.	CONTQ=93;DP=60;ECNT=2;GERMQ=45;MBQ=29,26;MFRL=171,143;MMQ=60,60;MPOS=23;POPAF=7.30;SEQQ=93;STRANDQ=93;TLOD=107.60	GT:AD:AF:DP:F1R2:F2R1:PGT:PID:PS:SB	0|1:21,38:0.609:59:10,12:9,25:0|1:58207203_CA_TG:58207203:14,7,17,21
786O	chr11	62455959	62455959	G	C	LRRN4CL	nonsynonymous SNV	SNP	LRRN4CL:NM_203422:exon2:c.C22G:p.L8V	.	77	0.314	25|77	het	0.122	Uncertain significance	.	0.0	D	D	0.999	D	.	ID=COSV54014725;OCCURENCE=1(kidney)	CONTQ=93;DP=78;ECNT=1;GERMQ=48;MBQ=35,39;MFRL=184,171;MMQ=60,60;MPOS=39;POPAF=7.30;SEQQ=93;STRANDQ=93;TLOD=71.56	GT:AD:AF:DP:F1R2:F2R1:SB	0/1:52,25:0.314:77:19,12:30,12:12,40,6,19
786O	chr11	71238675	71238675	-	CTGCTGCCAGTCCAGCTGCTGTAAGCCCTG	KRTAP5-7	nonframeshift insertion	INS	KRTAP5-7:NM_001012503:exon1:c.329_330insCTGCTGCCAGTCCAGCTGCTGTAAGCCCTG:p.C132_S133insQSSCCKPCCC	.	49	0.952	49|49	hom	.	.	.	.	.	.	.	.	rs771895560	.	CONTQ=93;DP=259;ECNT=1;GERMQ=76;MBQ=0,35;MFRL=0,149;MMQ=60,60;MPOS=4;POPAF=7.30;RPA=2,3;RU=CTGCTGCCAGTCCAGCTGCTGTAAGCCCTG;SEQQ=93;STR;STRANDQ=93;STRQ=93;TLOD=204.74	GT:AD:AF:DP:F1R2:F2R1:SB	0/1:0,49:0.952:49:0,3:0,0:0,0,32,17
786O	chr11	71527696	71527696	C	A	ZNF705E	nonsynonymous SNV	SNP	ZNF705E:NM_001278713:exon5:c.G765T:p.W255C	.	56	0.98	56|56	hom	.	Benign	.	.	.	.	.	.	rs4021274	.	CONTQ=93;DP=61;ECNT=1;GERMQ=93;MBQ=0,33;MFRL=0,181;MMQ=60,39;MPOS=24;POPAF=7.30;SEQQ=93;STRANDQ=93;TLOD=175.80	GT:AD:AF:DP:F1R2:F2R1:SB	0/1:0,56:0.980:56:0,32:0,23:0,0,22,34
786O	chr11	71527895	71527896	CG	TA	ZNF705E	stopgain	MNP	ZNF705E:NM_001278713:exon5:c.565_566delinsTA:p.R189_R300del	.	81	0.987	81|81	hom	.	.	.	.	.	.	.	.	.	.	CONTQ=93;DP=83;ECNT=1;GERMQ=93;MBQ=0,35;MFRL=0,183;MMQ=60,60;MPOS=27;POPAF=7.30;SEQQ=93;STRANDQ=93;TLOD=361.96	GT:AD:AF:DP:F1R2:F2R1:SB	0/1:0,81:0.987:81:0,44:0,37:0,0,45,36
786O	chr11	71529252	71529252	T	A	ZNF705E	nonsynonymous SNV	SNP	ZNF705E:NM_001278713:exon4:c.A265T:p.M89L	.	46	0.976	46|46	hom	.	Benign	.	.	.	.	.	.	rs3819237	.	CONTQ=93;DP=48;ECNT=1;GERMQ=93;MBQ=0,38;MFRL=0,179;MMQ=60,60;MPOS=22;POPAF=7.30;SEQQ=93;STRANDQ=93;TLOD=166.93	GT:AD:AF:DP:F1R2:F2R1:SB	0/1:0,46:0.976:46:0,25:0,20:0,0,13,33
786O	chr11	76062519	76062519	C	A	THAP12	nonsynonymous SNV	SNP	THAP12:NM_004705:exon5:c.G1675T:p.A559S	.	24	0.129	2|24	het	0.092	Uncertain significance	.	0.732	T	T	0.0	B	.	.	CONTQ=93;DP=26;ECNT=1;GERMQ=60;MBQ=33,36;MFRL=206,125;MMQ=46,50;MPOS=8;POPAF=7.30;SEQQ=3;STRANDQ=44;TLOD=4.43	GT:AD:AF:DP:F1R2:F2R1:SB	0/1:22,2:0.129:24:7,0:15,2:12,10,1,1
786O	chr11	76922289	76922289	G	C	MYO7A	nonsynonymous SNV	SNP	MYO7A:NM_000260:exon45:c.G6144C:p.E2048D,MYO7A:NM_001127180:exon45:c.G6030C:p.E2010D,MYO7A:NM_001369365:exon46:c.G5997C:p.E1999D	.	112	0.298	33|112	het	0.067	Uncertain significance	.	0.582	T	T	0.0	B	.	.	CONTQ=93;DP=119;ECNT=1;GERMQ=66;MBQ=33,30;MFRL=162,165;MMQ=60,60;MPOS=29;POPAF=7.30;SEQQ=93;STRANDQ=93;TLOD=79.13	GT:AD:AF:DP:F1R2:F2R1:SB	0/1:79,33:0.298:112:33,16:45,17:35,44,11,22
786O	chr11	82644359	82644359	A	G	DDIAS	nonsynonymous SNV	SNP	DDIAS:NM_001363481:exon5:c.A1979G:p.N660S,DDIAS:NM_145018:exon6:c.A1979G:p.N660S	0	45	0.714	34|45	het	0.058	Uncertain significance	.	0.062	T	T	0.666	P	rs763165206	.	CONTQ=93;DP=45;ECNT=1;GERMQ=56;MBQ=35,35;MFRL=214,161;MMQ=60,60;MPOS=25;POPAF=7.30;SEQQ=93;STRANDQ=93;TLOD=111.40	GT:AD:AF:DP:F1R2:F2R1:SB	0/1:11,34:0.714:45:1,9:10,25:3,8,20,14
786O	chr11	93141427	93141427	A	G	DEUP1	nonsynonymous SNV	SNP	DEUP1:NM_181645:exon12:c.A1357G:p.R453G	.	39	0.387	17|39	het	0.031	Uncertain significance	.	0.312	T	T	0.288	B	rs370375086	.	CONTQ=93;DP=40;ECNT=1;GERMQ=34;MBQ=37,20;MFRL=133,157;MMQ=60,60;MPOS=14;POPAF=7.30;SEQQ=93;STRANDQ=93;TLOD=40.44	GT:AD:AF:DP:F1R2:F2R1:SB	0/1:22,17:0.387:39:8,3:14,14:16,6,10,7
786O	chr11	101815028	101815028	A	G	CEP126	nonsynonymous SNV	SNP	CEP126:NM_020802:exon3:c.A281G:p.E94G	.	12	0.363	5|12	het	0.121	Uncertain significance	.	0.006	D	D	.	.	.	.	CONTQ=93;DP=13;ECNT=1;GERMQ=36;MBQ=36,20;MFRL=150,162;MMQ=60,60;MPOS=15;POPAF=7.30;SEQQ=78;STRANDQ=83;TLOD=10.86	GT:AD:AF:DP:F1R2:F2R1:SB	0/1:7,5:0.363:12:2,2:5,3:6,1,3,2
786O	chr11	101829090	101829090	A	G	CEP126	nonsynonymous SNV	SNP	CEP126:NM_020802:exon5:c.A698G:p.N233S,CEP126:NM_001363543:exon6:c.A101G:p.N34S	0	14	0.643	9|14	het	0.069	Uncertain significance	.	1.0	T	T	.	.	.	.	CONTQ=93;DP=14;ECNT=1;GERMQ=38;MBQ=34,32;MFRL=123,175;MMQ=60,60;MPOS=24;POPAF=7.30;SEQQ=93;STRANDQ=93;TLOD=29.20	GT:AD:AF:DP:F1R2:F2R1:SB	0/1:5,9:0.643:14:3,5:2,4:1,4,3,6
786O	chr11	108200941	108200941	A	C	ATM	nonsynonymous SNV	SNP	ATM:NM_000051:exon50:c.A7308C:p.R2436S,ATM:NM_001351834:exon51:c.A7308C:p.R2436S	.	34	0.206	7|34	het	0.745	Uncertain significance	Uncertain_significance	0.009	D	D	0.998	D	rs730881317	ID=COSV53726152;OCCURENCE=1(kidney)	CONTQ=93;DP=36;ECNT=1;GERMQ=51;MBQ=35,20;MFRL=170,126;MMQ=60,60;MPOS=13;POPAF=7.30;SEQQ=93;STRANDQ=69;TLOD=15.05	GT:AD:AF:DP:F1R2:F2R1:SB	0/1:27,7:0.206:34:7,2:20,5:18,9,5,2
786O	chr11	108384732	108384732	C	G	EXPH5	nonsynonymous SNV	SNP	EXPH5:NM_001144765:exon3:c.G938C:p.S313T,EXPH5:NM_001144764:exon4:c.G1034C:p.S345T,EXPH5:NM_001144763:exon6:c.G1274C:p.S425T,EXPH5:NM_015065:exon6:c.G1502C:p.S501T,EXPH5:NM_001308019:exon7:c.G1481C:p.S494T	.	37	0.207	6|37	het	0.076	Likely benign	.	1.0	T	T	.	.	rs1043915094	.	CONTQ=93;DP=40;ECNT=1;GERMQ=61;MBQ=32,36;MFRL=175,236;MMQ=60,60;MPOS=5;POPAF=7.30;SEQQ=93;STRANDQ=65;TLOD=16.72	GT:AD:AF:DP:F1R2:F2R1:SB	0/1:31,6:0.207:37:5,3:23,3:18,13,4,2
786O	chr11	111742082	111742082	G	C	ALG9	nonsynonymous SNV	SNP	ALG9:NM_001077690:exon2:c.C124G:p.R42G,ALG9:NM_001352417:exon2:c.C124G:p.R42G,ALG9:NM_001352418:exon2:c.C124G:p.R42G,ALG9:NM_024740:exon2:c.C124G:p.R42G	.	26	0.704	18|26	het	0.099	Uncertain significance	.	.	.	T	0.0	B	.	.	CONTQ=93;DP=27;ECNT=2;GERMQ=43;MBQ=32,35;MFRL=181,246;MMQ=60,60;MPOS=21;POPAF=7.30;SEQQ=93;STRANDQ=93;TLOD=60.67	GT:AD:AF:DP:F1R2:F2R1:SB	0/1:8,18:0.704:26:5,11:3,7:5,3,13,5
786O	chr11	123777497	123777498	GC	AT	OR8D4	nonframeshift substitution	MNP	OR8D4:NM_001005197:exon1:c.359_360delinsAT:p.C120Y	.	60	0.981	60|60	hom	.	.	.	.	.	.	.	.	rs386758372	.	CONTQ=93;DP=62;ECNT=2;GERMQ=93;MBQ=0,33;MFRL=0,177;MMQ=60,60;MPOS=21;POPAF=7.30;SEQQ=93;STRANDQ=93;TLOD=258.49	GT:AD:AF:DP:F1R2:F2R1:SB	0/1:0,60:0.981:60:0,21:0,38:0,0,28,32
786O	chr12	8374781	8374781	-	ACG	FAM90A1	nonframeshift insertion	INS	FAM90A1:NM_001319982:exon6:c.1031_1032insCGT:p.T344_S345insV,FAM90A1:NM_018088:exon7:c.1031_1032insCGT:p.T344_S345insV	.	93	0.988	93|93	hom	.	.	Benign	.	.	.	.	.	rs71265055	ID=COSV56709700;OCCURENCE=4(central_nervous_system),1(endometrium)	CONTQ=93;DP=100;ECNT=2;GERMQ=93;MBQ=0,34;MFRL=0,180;MMQ=60,60;MPOS=25;POPAF=7.30;SEQQ=93;STRANDQ=93;TLOD=395.73	GT:AD:AF:DP:F1R2:F2R1:SB	0/1:0,93:0.988:93:0,39:0,48:0,0,44,49
786O	chr12	12939936	12939936	G	T	APOLD1	nonsynonymous SNV	SNP	APOLD1:NM_001130415:exon2:c.G190T:p.G64C,APOLD1:NM_030817:exon2:c.G97T:p.G33C	.	79	0.585	43|79	het	0.034	Uncertain significance	.	0.067	T	T	0.068	B	.	.	CONTQ=93;DP=81;ECNT=2;GERMQ=34;MBQ=20,36;MFRL=159,158;MMQ=60,60;MPOS=28;POPAF=7.30;SEQQ=93;STRANDQ=93;TLOD=141.41	GT:AD:AF:DP:F1R2:F2R1:SB	0/1:36,43:0.585:79:17,23:17,20:16,20,21,22
786O	chr12	40704282	40704282	T	C	LRRK2	nonsynonymous SNV	SNP	LRRK2:NM_198578:exon31:c.T4367C:p.V1456A	.	55	0.456	25|55	het	0.239	Uncertain significance	.	0.203	T	T	0.001	B	.	.	CONTQ=93;DP=56;ECNT=1;GERMQ=34;MBQ=32,30;MFRL=149,155;MMQ=60,60;MPOS=20;POPAF=7.30;SEQQ=93;STRANDQ=93;TLOD=68.09	GT:AD:AF:DP:F1R2:F2R1:SB	0/1:30,25:0.456:55:13,15:17,10:20,10,15,10
786O	chr12	41410614	41410614	A	C	CNTN1	nonsynonymous SNV	SNP	CNTN1:NM_175038:exon17:c.A2282C:p.E761A,CNTN1:NM_001843:exon19:c.A2315C:p.E772A	.	132	0.191	25|132	het	0.106	Uncertain significance	.	0.005	D	D	0.763	P	.	.	CONTQ=93;DP=139;ECNT=1;GERMQ=93;MBQ=35,32;MFRL=174,162;MMQ=60,60;MPOS=28;POPAF=7.30;SEQQ=93;STRANDQ=93;TLOD=60.82	GT:AD:AF:DP:F1R2:F2R1:SB	0/1:107,25:0.191:132:42,14:65,11:64,43,18,7
786O	chr12	43822072	43822072	T	G	ADAMTS20	nonsynonymous SNV	SNP	ADAMTS20:NM_025003:exon26:c.A3917C:p.N1306T	.	35	0.281	9|35	het	0.115	Uncertain significance	.	0.104	T	D	.	.	.	.	CONTQ=93;DP=35;ECNT=1;GERMQ=45;MBQ=33,33;MFRL=166,207;MMQ=60,60;MPOS=35;POPAF=7.30;SEQQ=93;STRANDQ=73;TLOD=25.23	GT:AD:AF:DP:F1R2:F2R1:SB	0/1:26,9:0.281:35:6,6:20,3:20,6,7,2
786O	chr12	50189066	50189066	C	G	NCKAP5L	nonsynonymous SNV	SNP	NCKAP5L:NM_001037806:exon8:c.G2577C:p.Q859H,NCKAP5L:NM_001368048:exon9:c.G2577C:p.Q859H	.	77	0.203	16|77	het	0.051	Uncertain significance	.	0.011	D	T	.	.	.	.	CONTQ=93;DP=81;ECNT=1;GERMQ=82;MBQ=34,20;MFRL=164,148;MMQ=60,60;MPOS=12;POPAF=7.30;SEQQ=93;STRANDQ=93;TLOD=37.17	GT:AD:AF:DP:F1R2:F2R1:SB	0/1:61,16:0.203:77:28,7:32,9:20,41,9,7
786O	chr12	51593616	51593616	T	G	POU6F1	nonsynonymous SNV	SNP	POU6F1:NM_001330422:exon4:c.A280C:p.T94P	.	42	0.973	42|42	hom	.	.	.	.	.	.	.	.	rs4077093	.	CONTQ=93;DP=43;ECNT=1;GERMQ=93;MBQ=0,34;MFRL=0,161;MMQ=60,60;MPOS=19;POPAF=7.30;SEQQ=93;STRANDQ=93;TLOD=143.86	GT:AD:AF:DP:F1R2:F2R1:SB	0/1:0,42:0.973:42:0,23:0,19:0,0,21,21
786O	chr12	53045626	53045626	-	GCCGCCTCCAAAGCC	KRT2	nonframeshift insertion	INS	KRT2:NM_000423:exon1:c.300_301insGGCTTTGGAGGCGGC:p.S100_S101insGFGGG	.	65	0.984	65|65	hom	.	.	.	.	.	.	.	.	rs57149265	.	CONTQ=93;DP=68;ECNT=2;GERMQ=76;MBQ=0,37;MFRL=0,160;MMQ=60,60;MPOS=15;POPAF=7.30;SEQQ=93;STRANDQ=93;TLOD=263.86	GT:AD:AF:DP:F1R2:F2R1:PGT:PID:PS:SB	0|1:0,65:0.984:65:0,29:0,19:0|1:53045623_A_AGCC:53045623:0,0,29,36
786O	chr12	53207583	53207583	-	CACCAAAGCCACCAGTGCCGAAACCAGCTCCGAAGCCGCCGG	KRT4	nonframeshift insertion	INS	KRT4:NM_002272:exon1:c.259_260insCCGGCGGCTTCGGAGCTGGTTTCGGCACTGGTGGCTTTGGTG:p.G86_G87insAGGFGAGFGTGGFG	.	158	0.981	124|158	hom	.	.	Benign	.	.	.	.	.	rs11267392	.	CONTQ=93;DP=158;ECNT=1;GERMQ=76;MBQ=34,35;MFRL=155,150;MMQ=60,60;MPOS=11;POPAF=7.30;SEQQ=93;STRANDQ=93;TLOD=531.70	GT:AD:AF:DP:F1R2:F2R1:SB	0/1:34,124:0.981:158:15,31:11,57:18,16,65,59
786O	chr12	53509339	53509340	GC	TT	SOAT2	nonframeshift substitution	MNP	SOAT2:NM_003578:exon6:c.609_610delinsTT:p.L203L	.	29	0.572	16|29	het	.	.	.	.	.	.	.	.	rs34924760	.	CONTQ=93;DP=30;ECNT=1;GERMQ=36;MBQ=35,37;MFRL=228,194;MMQ=60,60;MPOS=18;POPAF=7.30;SEQQ=93;STRANDQ=93;TLOD=63.66	GT:AD:AF:DP:F1R2:F2R1:SB	0/1:13,16:0.572:29:5,6:8,10:2,11,4,12
786O	chr12	53693532	53693533	AA	GC	C12orf10	nonframeshift substitution	MNP	C12orf10:NM_021640:exon1:c.11_12delinsGC:p.Q4R	.	116	0.991	116|116	hom	.	.	.	.	.	.	.	.	rs71453838	.	CONTQ=93;DP=123;ECNT=1;GERMQ=93;MBQ=0,31;MFRL=0,190;MMQ=60,60;MPOS=24;POPAF=7.30;SEQQ=93;STRANDQ=93;TLOD=508.15	GT:AD:AF:DP:F1R2:F2R1:SB	0/1:0,116:0.991:116:0,46:0,62:0,0,83,33
786O	chr12	57080665	57080666	AT	-	PTGES3	startloss	DEL	PTGES3:NM_001282604:exon2:c.1_2del:p.M1?	.	48	0.539	28|48	het	.	.	Benign	.	.	.	.	.	rs10579382	.	CONTQ=93;DP=49;ECNT=1;GERMQ=18;MBQ=40,20;MFRL=171,157;MMQ=60,60;MPOS=27;POPAF=7.30;SEQQ=93;STRANDQ=93;TLOD=84.81	GT:AD:AF:DP:F1R2:F2R1:SB	0/1:20,28:0.539:48:7,15:12,12:5,15,9,19
786O	chr12	62261200	62261200	T	C	TAFA2	nonsynonymous SNV	SNP	TAFA2:NM_178539:exon2:c.A7G:p.K3E	.	27	0.24	7|27	het	0.208	Uncertain significance	.	1.0	T	T	0.0	B	.	.	CONTQ=93;DP=29;ECNT=1;GERMQ=42;MBQ=35,20;MFRL=176,137;MMQ=60,60;MPOS=11;POPAF=7.30;SEQQ=93;STRANDQ=77;TLOD=17.29	GT:AD:AF:DP:F1R2:F2R1:SB	0/1:20,7:0.240:27:1,2:19,5:3,17,2,5
786O	chr12	69222611	69222611	T	C	MDM2	nonsynonymous SNV	SNP	MDM2:NM_001145339:exon6:c.T419C:p.I140T,MDM2:NM_001145337:exon8:c.T566C:p.I189T,MDM2:NM_001367990:exon8:c.T566C:p.I189T,MDM2:NM_002392:exon8:c.T584C:p.I195T	.	71	0.316	22|71	het	0.051	Uncertain significance	.	0.004	D	T	0.96	D	.	.	CONTQ=93;DP=75;ECNT=1;GERMQ=50;MBQ=29,32;MFRL=183,161;MMQ=60,60;MPOS=29;POPAF=7.30;SEQQ=93;STRANDQ=93;TLOD=56.97	GT:AD:AF:DP:F1R2:F2R1:SB	0/1:49,22:0.316:71:22,4:27,18:35,14,14,8
786O	chr12	76739795	76739795	G	T	BBS10	nonsynonymous SNV	SNP	BBS10:NM_024685:exon2:c.C1970A:p.T657K	8.807e-06	35	0.44	14|35	het	0.299	Uncertain significance	.	0.172	T	D	0.0	B	rs773540960	.	CONTQ=93;DP=36;ECNT=1;GERMQ=36;MBQ=33,36;MFRL=185,193;MMQ=60,60;MPOS=13;POPAF=7.30;SEQQ=93;STRANDQ=93;TLOD=44.16	GT:AD:AF:DP:F1R2:F2R1:SB	0/1:21,14:0.440:35:11,7:9,6:8,13,5,9
786O	chr12	86198840	86198840	C	G	RASSF9	nonsynonymous SNV	SNP	RASSF9:NM_005447:exon2:c.G948C:p.E316D	.	42	0.333	15|42	het	0.020	Uncertain significance	.	0.076	T	T	0.001	B	.	.	CONTQ=93;DP=44;ECNT=1;GERMQ=38;MBQ=35,20;MFRL=208,154;MMQ=60,60;MPOS=20;POPAF=7.30;SEQQ=93;STRANDQ=93;TLOD=38.98	GT:AD:AF:DP:F1R2:F2R1:SB	0/1:27,15:0.333:42:9,6:18,9:13,14,9,6
786O	chr12	93968855	93968855	T	A	SOCS2	nonsynonymous SNV	SNP	SOCS2:NM_001270471:exon2:c.T497A:p.L166H,SOCS2:NM_001270467:exon3:c.T497A:p.L166H,SOCS2:NM_001270468:exon3:c.T497A:p.L166H,SOCS2:NM_001270469:exon3:c.T497A:p.L166H,SOCS2:NM_001270470:exon3:c.T497A:p.L166H,SOCS2:NM_003877:exon3:c.T497A:p.L166H	.	228	0.224	53|228	het	0.498	Uncertain significance	.	0.016	D	D	0.01	B	.	.	CONTQ=93;DP=237;ECNT=1;GERMQ=93;MBQ=34,32;MFRL=164,159;MMQ=60,60;MPOS=30;POPAF=7.30;SEQQ=93;STRANDQ=93;TLOD=129.46	GT:AD:AF:DP:F1R2:F2R1:SB	0/1:175,53:0.224:228:85,23:87,30:71,104,23,30
786O	chr12	103352171	103352171	-	GCA	ASCL1	nonframeshift insertion	INS	ASCL1:NM_004316:exon1:c.149_150insGCA:p.Q62_A63insQ	.	69	0.907	63|69	hom	.	.	Benign	.	.	.	.	.	rs3832799	.	CONTQ=93;DP=88;ECNT=1;GERMQ=93;MBQ=34,32;MFRL=191,157;MMQ=60,60;MPOS=35;POPAF=7.30;RPA=12,13;RU=GCA;SEQQ=93;STR;STRANDQ=93;STRQ=93;TLOD=199.42	GT:AD:AF:DP:F1R2:F2R1:SB	0/1:6,63:0.907:69:2,26:4,32:5,1,45,18
786O	chr12	110011229	110011230	GC	TT	MMAB	nonframeshift substitution	MNP	MMAB:NM_052845:exon1:c.56_57delinsAA:p.R19Q	.	61	0.339	19|61	het	.	.	Benign/Likely_benign	.	.	.	.	.	rs36013132	.	CONTQ=93;DP=62;ECNT=1;GERMQ=47;MBQ=31,38;MFRL=170,184;MMQ=60,60;MPOS=23;POPAF=7.30;SEQQ=93;STRANDQ=93;TLOD=69.51	GT:AD:AF:DP:F1R2:F2R1:SB	0/1:42,19:0.339:61:21,5:20,13:17,25,7,12
786O	chr12	110222147	110222147	G	A	TRPV4	nonsynonymous SNV	SNP	TRPV4:NM_001177433:exon12:c.C2111T:p.S704L,TRPV4:NM_001177428:exon13:c.C2291T:p.S764L,TRPV4:NM_147204:exon13:c.C2252T:p.S751L,TRPV4:NM_001177431:exon15:c.C2330T:p.S777L,TRPV4:NM_021625:exon15:c.C2432T:p.S811L	0	85	0.514	44|85	het	0.432	Uncertain significance	Uncertain_significance	0.001	D	D	0.957	D	rs756076344	ID=COSV55679880;OCCURENCE=1(kidney)	CONTQ=93;DP=86;ECNT=1;GERMQ=32;MBQ=30,36;MFRL=167,172;MMQ=60,60;MPOS=23;POPAF=7.30;SEQQ=93;STRANDQ=93;TLOD=138.68	GT:AD:AF:DP:F1R2:F2R1:SB	0/1:41,44:0.514:85:20,21:20,23:31,10,37,7
786O	chr12	112036754	112036756	GCT	-	ATXN2	nonframeshift deletion	DEL	ATXN2:NM_002973:exon1:c.83_85del:p.Q28del	.	28	0.973	28|28	hom	.	.	Likely_benign	.	.	.	.	.	rs10560189	.	CONTQ=93;DP=42;ECNT=2;GERMQ=93;MBQ=0,31;MFRL=0,160;MMQ=60,60;MPOS=33;POPAF=7.30;RPA=9,8;RU=GCT;SEQQ=93;STR;STRANDQ=93;STRQ=93;TLOD=131.49	GT:AD:AF:DP:F1R2:F2R1:PGT:PID:PS:SB	0|1:0,28:0.973:28:0,13:0,13:0|1:112036753_GGCT_G:112036753:0,0,19,9
786O	chr12	122359397	122359397	-	GAGGAGGAGGAGAAA	WDR66	nonframeshift insertion	INS	WDR66:NM_001178003:exon2:c.186_187insGAGGAGGAGGAGAAA:p.E65_G66insEKEEE,WDR66:NM_144668:exon2:c.186_187insGAGGAGGAGGAGAAA:p.E65_G66insEKEEE	.	59	0.982	59|59	hom	.	.	.	.	.	.	.	.	rs1030446606	.	CONTQ=93;DP=68;ECNT=1;GERMQ=76;MBQ=0,36;MFRL=0,173;MMQ=60,60;MPOS=19;POPAF=7.30;SEQQ=93;STRANDQ=93;TLOD=253.77	GT:AD:AF:DP:F1R2:F2R1:SB	0/1:0,59:0.982:59:0,15:0,33:0,0,31,28
786O	chr12	122750686	122750686	C	G	VPS33A	nonsynonymous SNV	SNP	VPS33A:NM_001351018:exon1:c.G7C:p.G3R	.	7	0.546	4|7	het	.	.	.	.	.	.	.	.	rs2277333	.	CONTQ=93;DP=7;ECNT=2;GERMQ=37;MBQ=36,30;MFRL=312,339;MMQ=60,60;MPOS=32;POPAF=7.30;SEQQ=61;STRANDQ=41;TLOD=9.05	GT:AD:AF:DP:F1R2:F2R1:SB	0/1:3,4:0.546:7:2,0:1,3:3,0,4,0
786O	chr12	124824721	124824721	-	GCCGCTGCT	NCOR2	nonframeshift insertion	INS	NCOR2:NM_001077261:exon38:c.5487_5488insAGCAGCGGC:p.G1829_G1830insSSG,NCOR2:NM_001206654:exon38:c.5487_5488insAGCAGCGGC:p.G1829_G1830insSSG,NCOR2:NM_006312:exon39:c.5517_5518insAGCAGCGGC:p.G1839_G1840insSSG	.	83	0.988	83|83	hom	.	.	.	.	.	.	.	.	rs143952466	.	CONTQ=93;DP=112;ECNT=1;GERMQ=86;MBQ=0,32;MFRL=0,178;MMQ=60,60;MPOS=20;POPAF=7.30;RPA=2,3;RU=GCCGCTGCT;SEQQ=93;STR;STRANDQ=93;STRQ=93;TLOD=364.69	GT:AD:AF:DP:F1R2:F2R1:SB	0/1:0,83:0.988:83:0,38:0,34:0,0,40,43
786O	chr12	132547093	132547093	-	CAG	EP400	nonframeshift insertion	INS	EP400:NM_015409:exon47:c.8181_8182insCAG:p.Q2748_T2749insQ	.	61	0.466	28|61	het	.	.	Benign	.	.	.	.	.	rs60608267	.	CONTQ=93;DP=102;ECNT=1;GERMQ=11;MBQ=35,36;MFRL=171,176;MMQ=60,60;MPOS=30;POPAF=7.30;RPA=14,15;RU=CAG;SEQQ=93;STR;STRANDQ=93;STRQ=58;TLOD=80.10	GT:AD:AF:DP:F1R2:F2R1:SB	0/1:33,28:0.466:61:11,12:21,10:22,11,17,11
786O	chr12	133220436	133220436	A	G	POLE	nonsynonymous SNV	SNP	POLE:NM_006231:exon33:c.T4277C:p.V1426A	.	67	0.234	16|67	het	0.468	Uncertain significance	.	0.002	D	T	0.997	D	.	ID=COSV57688038;OCCURENCE=1(lung)	CONTQ=93;DP=70;ECNT=1;GERMQ=65;MBQ=33,34;MFRL=181,136;MMQ=60,60;MPOS=21;POPAF=7.30;SEQQ=93;STRANDQ=80;TLOD=42.84	GT:AD:AF:DP:F1R2:F2R1:SB	0/1:51,16:0.234:67:27,7:21,9:35,16,13,3
786O	chr13	21867727	21867727	A	G	LOC101928764	nonsynonymous SNV	SNP	LOC101928764:NM_001365454:exon2:c.T40C:p.S14P	.	51	0.667	36|51	het	.	.	.	.	.	.	.	.	rs3814798	.	CONTQ=93;DP=52;ECNT=1;GERMQ=52;MBQ=32,20;MFRL=142,150;MMQ=60,60;MPOS=29;POPAF=7.30;SEQQ=93;STRANDQ=93;TLOD=100.03	GT:AD:AF:DP:F1R2:F2R1:SB	0/1:15,36:0.667:51:8,19:7,17:7,8,20,16
786O	chr13	21965975	21965975	G	A	ZDHHC20	nonsynonymous SNV	SNP	ZDHHC20:NM_001286638:exon7:c.C424T:p.R142C,ZDHHC20:NM_001330059:exon8:c.C613T:p.R205C,ZDHHC20:NM_153251:exon8:c.C613T:p.R205C	.	18	0.4	7|18	het	0.208	Uncertain significance	.	0.021	D	T	0.003	B	.	.	CONTQ=93;DP=18;ECNT=1;GERMQ=36;MBQ=20,20;MFRL=157,120;MMQ=60,60;MPOS=31;POPAF=7.30;SEQQ=93;STRANDQ=93;TLOD=17.46	GT:AD:AF:DP:F1R2:F2R1:SB	0/1:11,7:0.400:18:5,3:6,4:4,7,4,3
786O	chr13	25671607	25671608	GA	AG	PABPC3	nonframeshift substitution	MNP	PABPC3:NM_030979:exon1:c.1271_1272delinsAG:p.R424Q	.	78	0.157	13|78	het	.	.	.	.	.	.	.	.	rs386769143	.	CONTQ=93;DP=83;ECNT=2;GERMQ=93;MBQ=34,35;MFRL=204,123;MMQ=60,48;MPOS=7;POPAF=7.30;SEQQ=93;STRANDQ=84;TLOD=37.11	GT:AD:AF:DP:F1R2:F2R1:SB	0/1:65,13:0.157:78:31,5:33,8:20,45,8,5
786O	chr13	28897002	28897002	C	T	FLT1	nonsynonymous SNV	SNP	FLT1:NM_002019:exon21:c.G2878A:p.V960I	8.79e-06	36	0.377	14|36	het	0.063	Uncertain significance	.	0.99	T	T	0.279	B	rs554058758	ID=COSV56725597;OCCURENCE=1(large_intestine),1(thyroid)	CONTQ=93;DP=36;ECNT=1;GERMQ=36;MBQ=31,28;MFRL=178,161;MMQ=60,60;MPOS=28;POPAF=7.30;SEQQ=93;STRANDQ=93;TLOD=35.75	GT:AD:AF:DP:F1R2:F2R1:SB	0/1:22,14:0.377:36:4,7:17,7:13,9,10,4
786O	chr13	39264279	39264279	T	C	FREM2	nonsynonymous SNV	SNP	FREM2:NM_207361:exon1:c.T2798C:p.V933A	.	75	0.544	40|75	het	0.228	Uncertain significance	.	0.001	D	D	.	.	.	.	CONTQ=93;DP=78;ECNT=1;GERMQ=33;MBQ=34,34;MFRL=179,196;MMQ=60,60;MPOS=18;POPAF=7.30;SEQQ=93;STRANDQ=93;TLOD=125.85	GT:AD:AF:DP:F1R2:F2R1:SB	0/1:35,40:0.544:75:16,15:19,25:16,19,24,16
786O	chr13	46108853	46108854	TG	CA	COG3	nonframeshift substitution	MNP	COG3:NM_031431:exon23:c.2474_2475delinsCA:p.L825S	.	60	0.98	60|60	hom	.	.	.	.	.	.	.	.	rs386770600	.	CONTQ=93;DP=61;ECNT=1;GERMQ=93;MBQ=0,33;MFRL=0,171;MMQ=60,60;MPOS=25;POPAF=7.30;SEQQ=93;STRANDQ=93;TLOD=262.12	GT:AD:AF:DP:F1R2:F2R1:SB	0/1:0,60:0.980:60:0,26:0,32:0,0,24,36
786O	chr13	53036025	53036025	G	C	CKAP2	nonsynonymous SNV	SNP	CKAP2:NM_001098525:exon4:c.G1067C:p.R356T,CKAP2:NM_001286686:exon4:c.G920C:p.R307T,CKAP2:NM_001286687:exon4:c.G1064C:p.R355T,CKAP2:NM_018204:exon4:c.G1064C:p.R355T	.	28	0.214	6|28	het	0.107	Uncertain significance	.	0.012	D	D	1.0	D	.	.	CONTQ=93;DP=30;ECNT=1;GERMQ=46;MBQ=35,40;MFRL=192,243;MMQ=60,60;MPOS=30;POPAF=7.30;SEQQ=93;STRANDQ=57;TLOD=14.94	GT:AD:AF:DP:F1R2:F2R1:SB	0/1:22,6:0.214:28:13,3:9,2:2,20,1,5
786O	chr13	78236316	78236316	G	A	LOC100129307	nonsynonymous SNV	SNP	LOC100129307:NM_001310140:exon1:c.C446T:p.T149M	.	95	0.303	26|95	het	.	Benign	.	.	.	.	.	.	rs4052453	.	CONTQ=93;DP=100;ECNT=1;GERMQ=67;MBQ=31,35;MFRL=177,164;MMQ=55,40;MPOS=12;POPAF=7.30;SEQQ=93;STRANDQ=93;TLOD=71.58	GT:AD:AF:DP:F1R2:F2R1:SB	0/1:69,26:0.303:95:23,12:44,14:42,27,19,7
786O	chr13	101756884	101756884	C	A	NALCN	nonsynonymous SNV	SNP	NALCN:NM_001350750:exon23:c.G2667T:p.L889F,NALCN:NM_001350751:exon23:c.G2667T:p.L889F,NALCN:NM_001350749:exon24:c.G2754T:p.L918F,NALCN:NM_052867:exon24:c.G2754T:p.L918F,NALCN:NM_001350748:exon25:c.G2841T:p.L947F	.	70	0.302	20|70	het	0.759	Uncertain significance	.	0.004	D	D	0.999	D	.	.	CONTQ=93;DP=72;ECNT=1;GERMQ=54;MBQ=32,35;MFRL=164,160;MMQ=60,60;MPOS=34;POPAF=7.30;SEQQ=93;STRANDQ=93;TLOD=51.90	GT:AD:AF:DP:F1R2:F2R1:SB	0/1:50,20:0.302:70:25,3:23,16:27,23,11,9
786O	chr13	108866958	108866958	C	T	LIG4	nonsynonymous SNV	SNP	LIG4:NM_001352604:exon2:c.G16A:p.E6K	.	13	0.538	7|13	het	.	.	.	.	.	.	.	.	.	.	CONTQ=93;DP=13;ECNT=1;GERMQ=36;MBQ=32,32;MFRL=167,206;MMQ=60,60;MPOS=41;POPAF=7.30;SEQQ=93;STRANDQ=62;TLOD=20.44	GT:AD:AF:DP:F1R2:F2R1:SB	0/1:6,7:0.538:13:2,3:4,4:4,2,6,1
786O	chr13	112722863	112722865	GGC	-	SOX1	nonframeshift deletion	DEL	SOX1:NM_005986:exon1:c.891_893del:p.A306del	0	4	0.854	4|4	hom	.	.	.	.	.	.	.	.	.	.	CONTQ=93;DP=7;ECNT=1;GERMQ=32;MBQ=0,32;MFRL=0,160;MMQ=60,60;MPOS=26;POPAF=7.30;RPA=8,7;RU=GGC;SEQQ=93;STR;STRANDQ=49;STRQ=3;TLOD=13.59	GT:AD:AF:DP:F1R2:F2R1:SB	0/1:0,4:0.854:4:0,1:0,3:0,0,4,0
786O	chr14	20666175	20666175	-	A	OR11G2	frameshift insertion	INS	OR11G2:NM_001005503:exon1:c.682dupA:p.G230Rfs*74	.	49	0.978	49|49	hom	.	.	.	.	.	.	.	.	rs398077614	.	CONTQ=93;DP=56;ECNT=1;GERMQ=93;MBQ=0,33;MFRL=0,166;MMQ=60,60;MPOS=30;POPAF=7.30;RPA=6,7;RU=A;SEQQ=93;STR;STRANDQ=93;STRQ=93;TLOD=113.86	GT:AD:AF:DP:F1R2:F2R1:SB	0/1:0,49:0.978:49:0,19:0,24:0,0,26,23
786O	chr14	20903349	20903349	T	C	KLHL33	nonsynonymous SNV	SNP	KLHL33:NM_001365790:exon2:c.A622G:p.R208G	.	83	0.985	83|83	hom	.	.	.	.	.	.	.	.	rs1713408	.	CONTQ=93;DP=86;ECNT=1;GERMQ=93;MBQ=0,20;MFRL=0,157;MMQ=60,60;MPOS=27;POPAF=7.30;SEQQ=93;STRANDQ=93;TLOD=247.09	GT:AD:AF:DP:F1R2:F2R1:SB	0/1:0,83:0.985:83:0,46:0,34:0,0,36,47
786O	chr14	20903543	20903543	A	T	KLHL33	nonsynonymous SNV	SNP	KLHL33:NM_001365790:exon2:c.T428A:p.L143Q	.	128	0.991	128|128	hom	.	.	.	.	.	.	.	.	rs112366857	.	CONTQ=93;DP=135;ECNT=1;GERMQ=93;MBQ=0,37;MFRL=0,159;MMQ=60,60;MPOS=25;POPAF=7.30;SEQQ=93;STRANDQ=93;TLOD=462.15	GT:AD:AF:DP:F1R2:F2R1:SB	0/1:0,128:0.991:128:0,51:0,75:0,0,74,54
786O	chr14	20903906	20903906	C	T	KLHL33	nonsynonymous SNV	SNP	KLHL33:NM_001365790:exon2:c.G65A:p.R22K	.	35	0.969	35|35	hom	.	.	.	.	.	.	.	.	rs8017603	.	CONTQ=93;DP=37;ECNT=1;GERMQ=93;MBQ=0,36;MFRL=0,181;MMQ=60,60;MPOS=27;POPAF=7.30;SEQQ=93;STRANDQ=93;TLOD=124.91	GT:AD:AF:DP:F1R2:F2R1:SB	0/1:0,35:0.969:35:0,19:0,15:0,0,9,26
786O	chr14	24769849	24769849	-	GAG	NOP9	nonframeshift insertion	INS	NOP9:NM_001286367:exon2:c.483_484insGAG:p.E169_D170insE,NOP9:NM_174913:exon2:c.483_484insGAG:p.E169_D170insE	.	40	0.953	39|40	hom	.	.	.	.	.	.	.	.	rs113258190	.	CONTQ=93;DP=60;ECNT=1;GERMQ=93;MBQ=40,37;MFRL=147,178;MMQ=60,60;MPOS=31;POPAF=7.30;RPA=8,9;RU=GAG;SEQQ=93;STR;STRANDQ=93;STRQ=93;TLOD=152.51	GT:AD:AF:DP:F1R2:F2R1:SB	0/1:1,39:0.953:40:1,23:0,14:0,1,20,19
786O	chr14	24910973	24910974	TT	GA	SDR39U1	nonframeshift substitution	MNP	SDR39U1:NM_020195:exon4:c.234_235delinsTC:p.I79L	.	17	0.939	17|17	hom	.	.	.	.	.	.	.	.	rs71419887	.	CONTQ=93;DP=18;ECNT=1;GERMQ=92;MBQ=0,35;MFRL=0,148;MMQ=60,60;MPOS=34;POPAF=7.30;SEQQ=93;STRANDQ=93;TLOD=75.31	GT:AD:AF:DP:F1R2:F2R1:SB	0/1:0,17:0.939:17:0,6:0,11:0,0,8,9
786O	chr14	31344406	31344406	T	G	COCH	nonsynonymous SNV	SNP	COCH:NM_001347720:exon2:c.T179G:p.L60R	.	13	0.93	13|13	hom	.	.	.	.	.	.	.	.	rs1569792	.	CONTQ=93;DP=14;ECNT=1;GERMQ=80;MBQ=0,32;MFRL=0,234;MMQ=60,60;MPOS=29;POPAF=7.30;SEQQ=93;STRANDQ=87;TLOD=43.16	GT:AD:AF:DP:F1R2:F2R1:SB	0/1:0,13:0.930:13:0,6:0,6:0,0,1,12
786O	chr14	38679763	38679763	-	GCTCTGAGCCCGGGCCACGCAGGG	SSTR1	stopgain	INS	SSTR1:NM_001049:exon3:c.1169_1170insGCTCTGAGCCCGGGCCACGCAGGG:p.T390delinsTLX	.	23	0.96	23|23	hom	.	.	.	.	.	.	.	.	rs375891291	.	CONTQ=93;DP=47;ECNT=1;GERMQ=66;MBQ=0,24;MFRL=0,170;MMQ=60,60;MPOS=29;POPAF=7.30;RPA=2,3;RU=GCTCTGAGCCCGGGCCACGCAGGG;SEQQ=93;STR;STRANDQ=93;STRQ=93;TLOD=97.58	GT:AD:AF:DP:F1R2:F2R1:SB	0/1:0,23:0.960:23:0,6:0,8:0,0,5,18
786O	chr14	73029707	73029707	T	C	RGS6	nonsynonymous SNV	SNP	RGS6:NM_001370275:exon20:c.T1943C:p.L648P,RGS6:NM_001370276:exon20:c.T1943C:p.L648P	.	46	0.977	46|46	hom	.	.	.	.	.	.	.	.	rs8020134	ID=COSV59600919;OCCURENCE=1(liver)	CONTQ=93;DP=49;ECNT=1;GERMQ=93;MBQ=0,32;MFRL=0,168;MMQ=60,60;MPOS=28;POPAF=7.30;SEQQ=93;STRANDQ=93;TLOD=158.04	GT:AD:AF:DP:F1R2:F2R1:SB	0/1:0,46:0.977:46:0,26:0,20:0,0,24,22
786O	chr14	91161869	91161869	G	T	TTC7B	nonsynonymous SNV	SNP	TTC7B:NM_001010854:exon6:c.C752A:p.T251K,TTC7B:NM_001320421:exon6:c.C446A:p.T149K	.	32	0.451	14|32	het	0.278	Uncertain significance	.	0.002	D	D	0.281	B	.	.	CONTQ=93;DP=32;ECNT=2;GERMQ=35;MBQ=37,32;MFRL=178,164;MMQ=60,60;MPOS=23;POPAF=7.30;SEQQ=93;STRANDQ=93;TLOD=39.20	GT:AD:AF:DP:F1R2:F2R1:PGT:PID:PS:SB	0|1:18,14:0.451:32:9,4:8,10:0|1:91161862_C_T:91161862:12,6,10,4
786O	chr14	100091422	100091422	C	A	HHIPL1	stopgain	SNP	HHIPL1:NM_001329411:exon2:c.C38A:p.S13X	.	4	0.5	2|4	het	.	.	.	.	.	.	.	.	.	.	CONTQ=93;DP=4;ECNT=1;GERMQ=37;MBQ=20,20;MFRL=132,102;MMQ=60,60;MPOS=42;POPAF=7.30;SEQQ=11;STRANDQ=59;TLOD=4.14	GT:AD:AF:DP:F1R2:F2R1:SB	0/1:2,2:0.500:4:2,2:0,0:1,1,1,1
786O	chr14	103552398	103552398	G	A	LBHD2	nonsynonymous SNV	SNP	LBHD2:NM_001330236:exon2:c.G49A:p.A17T	.	4	0.833	4|4	hom	.	.	.	.	.	T	.	.	rs2403125	.	CONTQ=93;DP=4;ECNT=1;GERMQ=54;MBQ=0,36;MFRL=0,244;MMQ=60,60;MPOS=33;POPAF=7.30;SEQQ=93;STRANDQ=76;TLOD=15.21	GT:AD:AF:DP:F1R2:F2R1:SB	0/1:0,4:0.833:4:0,2:0,2:0,0,3,1
786O	chr14	103556102	103556102	T	G	LBHD2	nonsynonymous SNV	SNP	LBHD2:NM_001330236:exon4:c.T295G:p.S99A	.	4	0.8	4|4	hom	.	.	.	.	.	T	.	.	rs12882976	.	CONTQ=93;DP=4;ECNT=1;GERMQ=54;MBQ=0,26;MFRL=0,107;MMQ=60,60;MPOS=28;POPAF=7.30;SEQQ=93;STRANDQ=76;TLOD=12.00	GT:AD:AF:DP:F1R2:F2R1:SB	0/1:0,4:0.800:4:0,3:0,1:0,0,1,3
786O	chr14	105060632	105060632	T	C	TMEM179	nonsynonymous SNV	SNP	TMEM179:NM_001286390:exon4:c.A623G:p.H208R	.	140	0.991	140|140	hom	.	Benign	.	.	.	.	.	.	rs3803315	.	CONTQ=93;DP=142;ECNT=1;GERMQ=93;MBQ=0,26;MFRL=0,149;MMQ=60,60;MPOS=28;POPAF=7.30;SEQQ=93;STRANDQ=93;TLOD=428.35	GT:AD:AF:DP:F1R2:F2R1:SB	0/1:0,140:0.991:140:0,76:0,64:0,0,69,71
786O	chr14	105409225	105409225	G	C	AHNAK2	nonsynonymous SNV	SNP	AHNAK2:NM_001350929:exon7:c.C12263G:p.A4088G,AHNAK2:NM_138420:exon7:c.C12563G:p.A4188G	.	147	0.992	147|147	hom	0.022	Uncertain significance	.	0.012	D	D	0.996	D	.	.	CONTQ=93;DP=160;ECNT=1;GERMQ=93;MBQ=0,34;MFRL=0,178;MMQ=60,60;MPOS=23;POPAF=7.30;SEQQ=93;STRANDQ=93;TLOD=499.38	GT:AD:AF:DP:F1R2:F2R1:SB	0/1:0,147:0.992:147:0,85:0,59:0,0,81,66
786O	chr14	105417102	105417103	TG	CA	AHNAK2	nonframeshift substitution	MNP	AHNAK2:NM_001350929:exon7:c.4385_4386delinsTG:p.P1462L,AHNAK2:NM_138420:exon7:c.4685_4686delinsTG:p.P1562L	.	219	0.995	219|219	hom	.	.	.	.	.	.	.	.	.	ID=COSV60916801;OCCURENCE=1(lung)	CONTQ=93;DP=230;ECNT=2;GERMQ=93;MBQ=0,34;MFRL=0,165;MMQ=60,60;MPOS=26;POPAF=7.30;SEQQ=93;STRANDQ=93;TLOD=972.80	GT:AD:AF:DP:F1R2:F2R1:SB	0/1:0,219:0.995:219:0,108:0,106:0,0,105,114
786O	chr15	23687213	23687214	TC	CG	GOLGA6L2	nonframeshift substitution	MNP	GOLGA6L2:NM_001304388:exon7:c.704_705delinsCG:p.R235P	.	24	0.435	10|24	het	.	.	.	.	.	.	.	.	.	.	CONTQ=93;DP=24;ECNT=2;GERMQ=35;MBQ=33,32;MFRL=159,181;MMQ=60,60;MPOS=17;POPAF=7.30;SEQQ=93;STRANDQ=93;TLOD=28.36	GT:AD:AF:DP:F1R2:F2R1:PGT:PID:PS:SB	0|1:14,10:0.435:24:8,2:6,8:0|1:23687213_TC_CG:23687213:9,5,4,6
786O	chr15	29088506	29088523	CTCCTGATCCCGTAGCTC	-	GOLGA6L7	nonframeshift deletion	DEL	GOLGA6L7:NM_001365371:exon9:c.727_744del:p.E243_E248del	.	11	0.934	11|11	hom	.	.	.	.	.	.	.	.	rs201531449	.	CONTQ=93;DP=19;ECNT=1;GERMQ=31;MBQ=0,34;MFRL=0,199;MMQ=60,40;MPOS=25;POPAF=7.30;RPA=2,1;RU=CTCCTGATCCCGTAGCTC;SEQQ=93;STR;STRANDQ=93;STRQ=48;TLOD=46.57	GT:AD:AF:DP:F1R2:F2R1:SB	0/1:0,11:0.934:11:0,4:0,6:0,0,4,7
786O	chr15	29418573	29418574	AT	GC	FAM189A1	nonframeshift substitution	MNP	FAM189A1:NM_015307:exon9:c.1124_1125delinsGC:p.H375R	.	30	0.969	30|30	hom	.	.	Benign	.	.	.	.	.	rs34232112	.	CONTQ=93;DP=31;ECNT=2;GERMQ=93;MBQ=0,32;MFRL=0,191;MMQ=60,60;MPOS=27;POPAF=7.30;SEQQ=93;STRANDQ=93;TLOD=133.51	GT:AD:AF:DP:F1R2:F2R1:SB	0/1:0,30:0.969:30:0,11:0,19:0,0,15,15
786O	chr15	34544488	34544488	A	G	SLC12A6	nonsynonymous SNV	SNP	SLC12A6:NM_001042497:exon8:c.T1171C:p.W391R,SLC12A6:NM_005135:exon9:c.T1063C:p.W355R,SLC12A6:NM_133647:exon9:c.T1216C:p.W406R,SLC12A6:NM_001042494:exon10:c.T1039C:p.W347R,SLC12A6:NM_001042495:exon10:c.T1039C:p.W347R,SLC12A6:NM_001042496:exon10:c.T1189C:p.W397R,SLC12A6:NM_001365088:exon10:c.T1216C:p.W406R	8.794e-06	52	0.544	28|52	het	0.567	Uncertain significance	.	0.181	T	T	0.065	B	rs760508999	.	CONTQ=93;DP=55;ECNT=1;GERMQ=34;MBQ=33,23;MFRL=170,155;MMQ=60,60;MPOS=24;POPAF=7.30;SEQQ=93;STRANDQ=93;TLOD=69.51	GT:AD:AF:DP:F1R2:F2R1:SB	0/1:24,28:0.544:52:7,12:16,13:11,13,17,11
786O	chr15	35176837	35176837	T	G	AQR	nonsynonymous SNV	SNP	AQR:NM_014691:exon26:c.A2916C:p.E972D	.	40	0.429	15|40	het	0.363	Uncertain significance	.	0.329	T	T	0.0	B	.	.	CONTQ=93;DP=41;ECNT=1;GERMQ=37;MBQ=31,35;MFRL=146,174;MMQ=60,60;MPOS=26;POPAF=7.30;SEQQ=93;STRANDQ=93;TLOD=48.20	GT:AD:AF:DP:F1R2:F2R1:SB	0/1:25,15:0.429:40:14,6:11,9:10,15,9,6
786O	chr15	35377122	35377122	C	A	NANOGP8	nonsynonymous SNV	SNP	NANOGP8:NM_001355281:exon1:c.G190T:p.D64Y	.	11	0.538	6|11	het	.	.	.	.	.	T	.	.	rs2257251	.	CONTQ=93;DP=11;ECNT=1;GERMQ=37;MBQ=35,34;MFRL=240,269;MMQ=50,49;MPOS=14;POPAF=7.30;SEQQ=93;STRANDQ=59;TLOD=18.44	GT:AD:AF:DP:F1R2:F2R1:SB	0/1:5,6:0.538:11:2,3:3,3:3,2,1,5
786O	chr15	35377265	35377265	T	G	NANOGP8	nonsynonymous SNV	SNP	NANOGP8:NM_001355281:exon1:c.A47C:p.E16A	.	33	0.133	3|33	het	.	.	.	.	.	T	.	.	rs2004079	.	CONTQ=93;DP=34;ECNT=1;GERMQ=73;MBQ=35,35;MFRL=170,267;MMQ=27,40;MPOS=33;POPAF=7.30;SEQQ=31;STRANDQ=40;TLOD=7.45	GT:AD:AF:DP:F1R2:F2R1:SB	0/1:30,3:0.133:33:13,1:16,2:22,8,1,2
786O	chr15	41634587	41634588	AC	GA	NUSAP1	nonframeshift substitution	MNP	NUSAP1:NM_001243142:exon2:c.97_98delinsGA:p.T33D,NUSAP1:NM_001243143:exon2:c.97_98delinsGA:p.T33D,NUSAP1:NM_001301136:exon2:c.97_98delinsGA:p.T33D,NUSAP1:NM_016359:exon2:c.97_98delinsGA:p.T33D,NUSAP1:NM_018454:exon2:c.97_98delinsGA:p.T33D	.	34	0.25	6|34	het	.	.	.	.	.	.	.	.	rs386783399	.	CONTQ=93;DP=35;ECNT=1;GERMQ=55;MBQ=20,34;MFRL=162,222;MMQ=60,60;MPOS=31;POPAF=7.30;SEQQ=93;STRANDQ=63;TLOD=20.20	GT:AD:AF:DP:F1R2:F2R1:SB	0/1:28,6:0.250:34:14,1:14,5:15,13,2,4
786O	chr15	42171654	42171655	GC	AA	SPTBN5	nonframeshift substitution	MNP	SPTBN5:NM_016642:exon16:c.2985_2986delinsTT:p.Q995H	.	66	0.51	36|66	het	.	.	.	.	.	.	.	.	.	.	CONTQ=93;DP=71;ECNT=1;GERMQ=34;MBQ=34,28;MFRL=162,152;MMQ=60,60;MPOS=27;POPAF=7.30;SEQQ=93;STRANDQ=93;TLOD=145.88	GT:AD:AF:DP:F1R2:F2R1:SB	0/1:30,36:0.510:66:11,20:17,16:14,16,19,17
786O	chr15	42386657	42386660	TGCT	-	PLA2G4D	startloss	DEL	PLA2G4D:NM_178034:exon1:c.1_2457del:p.M1?	.	122	0.321	39|122	het	.	.	.	.	.	.	.	.	.	.	CONTQ=93;DP=122;ECNT=2;GERMQ=40;MBQ=35,36;MFRL=177,150;MMQ=60,60;MPOS=19;POPAF=7.30;SEQQ=93;STRANDQ=93;TLOD=146.88	GT:AD:AF:DP:F1R2:F2R1:PGT:PID:PS:SB	0|1:83,39:0.321:122:48,13:28,26:0|1:42386656_ATGCT_A:42386656:38,45,14,25
786O	chr15	51692636	51692636	G	-	GLDN	stopgain	DEL	GLDN:NM_001330297:exon8:c.596delG:p.W199*,GLDN:NM_181789:exon8:c.968delG:p.W323*	.	69	0.632	45|69	het	.	.	.	.	.	.	.	.	.	.	CONTQ=93;DP=70;ECNT=1;GERMQ=33;MBQ=36,31;MFRL=164,160;MMQ=60,60;MPOS=22;POPAF=7.30;RPA=2,1;RU=G;SEQQ=93;STR;STRANDQ=93;STRQ=93;TLOD=114.35	GT:AD:AF:DP:F1R2:F2R1:SB	0/1:24,45:0.632:69:9,25:15,19:13,11,21,24
786O	chr15	52901283	52901284	TT	CC	FAM214A	nonframeshift substitution	MNP	FAM214A:NM_001286495:exon5:c.1848_1849delinsGG:p.T617A,FAM214A:NM_019600:exon6:c.1827_1828delinsGG:p.T610A	.	46	0.634	27|46	het	.	.	.	.	.	.	.	.	rs386783993	.	CONTQ=93;DP=48;ECNT=1;GERMQ=38;MBQ=20,35;MFRL=142,205;MMQ=60,60;MPOS=25;POPAF=7.30;SEQQ=93;STRANDQ=93;TLOD=103.49	GT:AD:AF:DP:F1R2:F2R1:SB	0/1:19,27:0.634:46:6,7:13,17:8,11,11,16
786O	chr15	69728003	69728004	CG	-	KIF23	frameshift deletion	DEL	KIF23:NM_001281301:exon11:c.835_836del:p.D280Ffs*12,KIF23:NM_001367804:exon12:c.1165_1166del:p.D390Ffs*12,KIF23:NM_004856:exon12:c.1165_1166del:p.D390Ffs*12,KIF23:NM_138555:exon12:c.1165_1166del:p.D390Ffs*12,KIF23:NM_001367805:exon13:c.1207_1208del:p.D404Ffs*12	.	70	0.324	23|70	het	.	.	.	.	.	.	.	.	.	.	CONTQ=93;DP=73;ECNT=1;GERMQ=26;MBQ=35,35;MFRL=171,191;MMQ=60,60;MPOS=27;POPAF=7.30;SEQQ=93;STRANDQ=93;TLOD=78.93	GT:AD:AF:DP:F1R2:F2R1:SB	0/1:47,23:0.324:70:18,12:29,11:15,32,4,19
786O	chr15	81592465	81592465	C	T	IL16	nonsynonymous SNV	SNP	IL16:NM_004513:exon2:c.C695T:p.T232I,IL16:NM_001172128:exon14:c.C2798T:p.T933I,IL16:NM_001352686:exon14:c.C2951T:p.T984I,IL16:NM_172217:exon14:c.C2798T:p.T933I,IL16:NM_001352684:exon15:c.C968T:p.T323I,IL16:NM_001352685:exon15:c.C2288T:p.T763I	.	95	0.361	34|95	het	0.077	Uncertain significance	.	0.051	T	T	0.557	P	.	.	CONTQ=93;DP=101;ECNT=1;GERMQ=46;MBQ=34,35;MFRL=163,160;MMQ=60,60;MPOS=23;POPAF=7.30;SEQQ=93;STRANDQ=93;TLOD=91.34	GT:AD:AF:DP:F1R2:F2R1:SB	0/1:61,34:0.361:95:27,18:33,15:19,42,15,19
786O	chr15	84159646	84159646	T	-	SH3GL3	frameshift deletion	DEL	SH3GL3:NM_001324183:exon2:c.61delT:p.S21Pfs*9,SH3GL3:NM_001301109:exon4:c.61delT:p.S21Pfs*9	.	78	0.256	21|78	het	.	.	.	.	.	.	.	.	.	.	CONTQ=93;DP=78;ECNT=2;GERMQ=46;MBQ=33,31;MFRL=159,168;MMQ=60,60;MPOS=26;POPAF=7.30;SEQQ=93;STRANDQ=93;TLOD=80.87	GT:AD:AF:DP:F1R2:F2R1:PGT:PID:PS:SB	0|1:57,21:0.256:78:10,6:42,14:0|1:84159645_CT_C:84159645:29,28,10,11
786O	chr15	84159653	84159675	AGGTAATAAATGGGAAAATGTTA	-	SH3GL3	frameshift deletion	DEL	SH3GL3:NM_001324183:exon2:c.68_69del:p.Q23Pfs*3,SH3GL3:NM_001301109:exon4:c.68_69del:p.Q23Pfs*3	.	88	0.244	22|88	het	.	.	.	.	.	.	.	.	.	.	CONTQ=93;DP=90;ECNT=2;GERMQ=29;MBQ=32,23;MFRL=164,168;MMQ=60,60;MPOS=27;POPAF=7.30;SEQQ=93;STRANDQ=93;TLOD=80.49	GT:AD:AF:DP:F1R2:F2R1:PGT:PID:PS:SB	0|1:66,22:0.244:88:12,6:46,13:0|1:84159645_CT_C:84159645:32,34,10,12
786O	chr15	89195245	89195245	C	T	ISG20	nonsynonymous SNV	SNP	ISG20:NM_001303235:exon2:c.C100T:p.H34Y,ISG20:NM_001303236:exon3:c.C100T:p.H34Y	.	30	0.969	30|30	hom	.	Benign	.	.	.	.	.	.	rs59188950	ID=COSV60144097;OCCURENCE=1(liver)	CONTQ=93;DP=32;ECNT=2;GERMQ=93;MBQ=0,35;MFRL=0,249;MMQ=60,60;MPOS=26;POPAF=7.30;SEQQ=93;STRANDQ=93;TLOD=114.83	GT:AD:AF:DP:F1R2:F2R1:SB	0/1:0,30:0.969:30:0,20:0,10:0,0,29,1
786O	chr15	89876827	89876827	-	TGC	POLG	nonframeshift insertion	INS	POLG:NM_001126131:exon2:c.158_159insGCA:p.Q55_P56insQ,POLG:NM_002693:exon2:c.158_159insGCA:p.Q55_P56insQ	.	71	0.417	30|71	het	.	.	Benign/Likely_benign	.	.	.	.	.	rs41550117	.	CONTQ=93;DP=126;ECNT=1;GERMQ=13;MBQ=33,34;MFRL=171,202;MMQ=60,60;MPOS=28;POPAF=7.30;RPA=11,12;RU=TGC;SEQQ=93;STR;STRANDQ=93;STRQ=53;TLOD=92.28	GT:AD:AF:DP:F1R2:F2R1:SB	0/1:41,30:0.417:71:17,11:24,16:17,24,8,22
786O	chr15	90168651	90168651	G	T	TICRR	stopgain	SNP	TICRR:NM_001308025:exon20:c.G5107T:p.E1703X,TICRR:NM_152259:exon20:c.G5110T:p.E1704X	.	54	0.551	31|54	het	.	Uncertain significance	.	.	.	.	.	.	.	ID=COSV51537825;OCCURENCE=1(kidney)	CONTQ=93;DP=58;ECNT=1;GERMQ=37;MBQ=32,34;MFRL=181,157;MMQ=60,60;MPOS=27;POPAF=7.30;SEQQ=93;STRANDQ=93;TLOD=95.17	GT:AD:AF:DP:F1R2:F2R1:SB	0/1:23,31:0.551:54:13,19:10,12:15,8,15,16
786O	chr15	91030195	91030195	C	T	IQGAP1	nonsynonymous SNV	SNP	IQGAP1:NM_003870:exon32:c.C4034T:p.S1345F	0	72	0.146	9|72	het	0.065	Uncertain significance	.	0.023	D	D	0.013	B	.	.	CONTQ=93;DP=75;ECNT=1;GERMQ=93;MBQ=24,34;MFRL=165,165;MMQ=60,60;MPOS=29;POPAF=7.30;SEQQ=93;STRANDQ=73;TLOD=20.38	GT:AD:AF:DP:F1R2:F2R1:SB	0/1:63,9:0.146:72:18,4:44,4:37,26,6,3
786O	chr15	100273617	100273617	T	C	LYSMD4	nonsynonymous SNV	SNP	LYSMD4:NM_001284420:exon1:c.A32G:p.Q11R	.	57	0.976	57|57	hom	.	Benign	.	.	.	.	.	.	rs11631604	.	CONTQ=93;DP=57;ECNT=2;GERMQ=93;MBQ=0,20;MFRL=0,143;MMQ=60,60;MPOS=27;POPAF=7.30;SEQQ=93;STRANDQ=93;TLOD=239.31	GT:AD:AF:DP:F1R2:F2R1:PGT:PID:PS:SB	0|1:0,57:0.976:57:0,24:0,30:0|1:100273607_G_C:100273607:0,0,31,26
786O	chr16	1279944	1279945	AT	GC	TPSB2	nonframeshift substitution	MNP	TPSB2:NM_024164:exon2:c.8_9delinsGC:p.N3S	.	35	0.135	4|35	het	.	.	.	.	.	.	.	.	.	.	CONTQ=93;DP=35;ECNT=2;GERMQ=70;MBQ=35,35;MFRL=223,382;MMQ=27,40;MPOS=19;POPAF=7.30;SEQQ=74;STRANDQ=10;TLOD=11.72	GT:AD:AF:DP:F1R2:F2R1:SB	0/1:31,4:0.135:35:15,2:14,2:25,6,0,4
786O	chr16	1482703	1482705	GAG	-	PERCC1	nonframeshift deletion	DEL	PERCC1:NM_001365310:exon2:c.109_111del:p.E47del	.	24	0.549	12|24	het	.	.	.	.	.	.	.	.	rs72210635	.	CONTQ=93;DP=33;ECNT=1;GERMQ=13;MBQ=20,29;MFRL=144,174;MMQ=60,60;MPOS=35;POPAF=7.30;RPA=11,10;RU=GAG;SEQQ=93;STR;STRANDQ=93;STRQ=5;TLOD=31.60	GT:AD:AF:DP:F1R2:F2R1:SB	0/1:12,12:0.549:24:3,5:7,7:8,4,6,6
786O	chr16	1544301	1544302	GA	CG	TELO2	nonframeshift substitution	MNP	TELO2:NM_001351846:exon2:c.19_20delinsCG:p.E7R,TELO2:NM_016111:exon2:c.19_20delinsCG:p.E7R	.	336	0.997	336|336	hom	.	.	.	.	.	.	.	.	rs35400877	.	CONTQ=93;DP=350;ECNT=1;GERMQ=93;MBQ=0,32;MFRL=0,161;MMQ=60,60;MPOS=23;POPAF=7.30;SEQQ=93;STRANDQ=93;TLOD=1423.56	GT:AD:AF:DP:F1R2:F2R1:SB	0/1:0,336:0.997:336:0,140:0,186:0,0,235,101
786O	chr16	1838836	1838836	C	G	NUBP2	nonsynonymous SNV	SNP	NUBP2:NM_001284502:exon6:c.C491G:p.P164R	.	178	0.994	178|178	hom	.	Benign	.	.	.	.	.	.	rs1065656	.	CONTQ=93;DP=187;ECNT=1;GERMQ=93;MBQ=0,32;MFRL=0,172;MMQ=60,60;MPOS=23;POPAF=7.30;SEQQ=93;STRANDQ=93;TLOD=584.10	GT:AD:AF:DP:F1R2:F2R1:SB	0/1:0,178:0.994:178:0,88:0,85:0,0,80,98
786O	chr16	1962046	1962047	CG	TA	HS3ST6	nonframeshift substitution	MNP	HS3ST6:NM_001009606:exon2:c.573_574delinsTA:p.A192T	.	240	0.438	105|240	het	.	.	.	.	.	.	.	.	rs386787777	.	CONTQ=93;DP=258;ECNT=2;GERMQ=37;MBQ=28,32;MFRL=157,161;MMQ=60,60;MPOS=22;POPAF=7.30;SEQQ=93;STRANDQ=93;TLOD=407.32	GT:AD:AF:DP:F1R2:F2R1:SB	0/1:135,105:0.438:240:62,48:69,53:59,76,52,53
786O	chr16	2149919	2149919	C	G	PKD1	nonsynonymous SNV	SNP	PKD1:NM_000296:exon29:c.G9866C:p.C3289S,PKD1:NM_001009944:exon29:c.G9866C:p.C3289S	.	58	0.278	16|58	het	0.133	Uncertain significance	.	0.523	T	T	0.349	B	.	.	CONTQ=93;DP=61;ECNT=1;GERMQ=52;MBQ=35,40;MFRL=185,165;MMQ=50,49;MPOS=28;POPAF=7.30;SEQQ=93;STRANDQ=93;TLOD=44.42	GT:AD:AF:DP:F1R2:F2R1:SB	0/1:42,16:0.278:58:21,8:21,8:27,15,12,4
786O	chr16	3142911	3142911	C	G	ZSCAN10	nonsynonymous SNV	SNP	ZSCAN10:NM_032805:exon2:c.G28C:p.V10L	.	87	0.987	87|87	hom	.	Benign	Benign	.	.	T	.	.	rs11644978	ID=COSV52968113;OCCURENCE=1(lung)	CONTQ=93;DP=89;ECNT=1;GERMQ=93;MBQ=0,33;MFRL=0,180;MMQ=60,60;MPOS=24;POPAF=7.30;SEQQ=93;STRANDQ=93;TLOD=295.21	GT:AD:AF:DP:F1R2:F2R1:SB	0/1:0,87:0.987:87:0,44:0,41:0,0,38,49
786O	chr16	4511872	4511872	C	T	NMRAL1	nonsynonymous SNV	SNP	NMRAL1:NM_001305141:exon6:c.G809A:p.R270H,NMRAL1:NM_001305142:exon6:c.G809A:p.R270H,NMRAL1:NM_001351995:exon6:c.G620A:p.R207H,NMRAL1:NM_020677:exon6:c.G809A:p.R270H,NMRAL1:NM_001351994:exon7:c.G809A:p.R270H	0	238	0.212	51|238	het	0.175	Uncertain significance	.	0.1	T	D	0.861	P	rs781112929	.	CONTQ=93;DP=245;ECNT=2;GERMQ=93;MBQ=30,30;MFRL=160,140;MMQ=60,60;MPOS=28;POPAF=7.30;SEQQ=93;STRANDQ=93;TLOD=120.56	GT:AD:AF:DP:F1R2:F2R1:SB	0/1:187,51:0.212:238:90,23:89,26:90,97,23,28
786O	chr16	4519548	4519548	A	G	NMRAL1	nonsynonymous SNV	SNP	NMRAL1:NM_001351995:exon3:c.T47C:p.V16A	.	45	0.605	27|45	het	.	.	.	.	.	.	.	.	rs62039231	ID=COSV52059987;OCCURENCE=1(haematopoietic_and_lymphoid_tissue)	CONTQ=93;DP=47;ECNT=1;GERMQ=39;MBQ=34,33;MFRL=196,195;MMQ=60,60;MPOS=20;POPAF=7.30;SEQQ=93;STRANDQ=88;TLOD=88.85	GT:AD:AF:DP:F1R2:F2R1:SB	0/1:18,27:0.605:45:6,17:12,10:2,16,2,25
786O	chr16	20432694	20432694	C	G	ACSM5	nonsynonymous SNV	SNP	ACSM5:NM_001324371:exon5:c.C738G:p.S246R,ACSM5:NM_001324372:exon5:c.C738G:p.S246R,ACSM5:NM_017888:exon5:c.C738G:p.S246R	.	14	0.5	7|14	het	0.327	Uncertain significance	.	0.002	D	D	1.0	D	.	.	CONTQ=93;DP=14;ECNT=1;GERMQ=36;MBQ=40,35;MFRL=197,201;MMQ=60,60;MPOS=22;POPAF=7.30;SEQQ=93;STRANDQ=64;TLOD=22.57	GT:AD:AF:DP:F1R2:F2R1:SB	0/1:7,7:0.500:14:3,3:4,4:1,6,1,6
786O	chr16	29830938	29830938	A	T	PAGR1	stopgain	SNP	PAGR1:NM_024516:exon3:c.A628T:p.R210X	.	134	0.344	43|134	het	.	Uncertain significance	.	.	.	.	.	.	.	ID=COSV56188435;OCCURENCE=1(kidney)	CONTQ=93;DP=138;ECNT=1;GERMQ=63;MBQ=28,34;MFRL=155,166;MMQ=60,60;MPOS=27;POPAF=7.30;SEQQ=93;STRANDQ=93;TLOD=117.10	GT:AD:AF:DP:F1R2:F2R1:SB	0/1:91,43:0.344:134:42,22:47,19:48,43,23,20
786O	chr16	30671620	30671620	C	T	FBRS	nonsynonymous SNV	SNP	FBRS:NM_001105079:exon2:c.C496T:p.H166Y	.	123	0.238	27|123	het	0.057	Uncertain significance	.	0.062	T	T	.	.	.	.	CONTQ=93;DP=127;ECNT=1;GERMQ=93;MBQ=32,34;MFRL=156,169;MMQ=60,60;MPOS=28;POPAF=7.30;SEQQ=93;STRANDQ=93;TLOD=71.26	GT:AD:AF:DP:F1R2:F2R1:SB	0/1:96,27:0.238:123:41,14:53,13:60,36,17,10
786O	chr16	46705729	46705729	T	G	VPS35	nonsynonymous SNV	SNP	VPS35:NM_018206:exon12:c.A1412C:p.Q471P	.	36	0.222	8|36	het	0.469	Uncertain significance	.	0.031	D	T	0.997	D	.	.	CONTQ=93;DP=37;ECNT=1;GERMQ=50;MBQ=37,32;MFRL=183,222;MMQ=55,60;MPOS=17;POPAF=7.30;SEQQ=93;STRANDQ=93;TLOD=19.61	GT:AD:AF:DP:F1R2:F2R1:SB	0/1:28,8:0.222:36:12,4:16,4:12,16,4,4
786O	chr16	60392816	60392816	G	-	NPAP1L	frameshift deletion	DEL	NPAP1L:NM_001282301:exon1:c.791delC:p.P264Qfs*14	.	44	0.576	26|44	het	.	.	.	.	.	.	.	.	rs199853113	.	CONTQ=93;DP=46;ECNT=1;GERMQ=22;MBQ=37,35;MFRL=200,179;MMQ=24,45;MPOS=20;POPAF=7.30;RPA=4,3;RU=G;SEQQ=93;STR;STRANDQ=93;STRQ=93;TLOD=61.44	GT:AD:AF:DP:F1R2:F2R1:SB	0/1:18,26:0.576:44:8,12:10,13:7,11,11,15
786O	chr16	60393236	60393236	C	T	NPAP1L	nonsynonymous SNV	SNP	NPAP1L:NM_001282301:exon1:c.G371A:p.R124H	.	276	0.486	131|276	het	.	Benign	.	.	.	T	.	.	rs62048716	.	CONTQ=93;DP=285;ECNT=1;GERMQ=32;MBQ=20,32;MFRL=153,156;MMQ=60,60;MPOS=27;POPAF=7.30;SEQQ=93;STRANDQ=93;TLOD=360.01	GT:AD:AF:DP:F1R2:F2R1:SB	0/1:145,131:0.486:276:72,61:72,68:71,74,72,59
786O	chr16	60393404	60393404	T	A	NPAP1L	nonsynonymous SNV	SNP	NPAP1L:NM_001282301:exon1:c.A203T:p.D68V	.	142	0.992	142|142	hom	.	Benign	.	.	.	.	.	.	rs2407146	.	CONTQ=93;DP=146;ECNT=1;GERMQ=93;MBQ=0,33;MFRL=0,178;MMQ=60,60;MPOS=24;POPAF=7.30;SEQQ=93;STRANDQ=93;TLOD=477.33	GT:AD:AF:DP:F1R2:F2R1:SB	0/1:0,142:0.992:142:0,59:0,81:0,0,61,81
786O	chr16	70896038	70896038	C	A	HYDIN	nonsynonymous SNV	SNP	HYDIN:NM_001270974:exon69:c.G11690T:p.G3897V	.	78	0.483	40|78	het	0.386	Uncertain significance	.	0.0	D	.	.	.	.	.	CONTQ=93;DP=81;ECNT=1;GERMQ=32;MBQ=31,20;MFRL=154,146;MMQ=60,60;MPOS=24;POPAF=7.30;SEQQ=93;STRANDQ=93;TLOD=102.08	GT:AD:AF:DP:F1R2:F2R1:SB	0/1:38,40:0.483:78:16,18:22,22:16,22,18,22
786O	chr16	71674737	71674737	C	A	MARVELD3	nonsynonymous SNV	SNP	MARVELD3:NM_001017967:exon3:c.C1040A:p.T347N	.	256	0.579	150|256	het	0.469	Uncertain significance	.	0.087	T	T	1.0	D	.	.	CONTQ=93;DP=270;ECNT=1;GERMQ=45;MBQ=34,35;MFRL=177,176;MMQ=60,60;MPOS=26;POPAF=7.30;SEQQ=93;STRANDQ=93;TLOD=466.41	GT:AD:AF:DP:F1R2:F2R1:SB	0/1:106,150:0.579:256:47,69:55,80:61,45,83,67
786O	chr16	72821594	72821602	GCCGCCGCC	-	ZFHX3	nonframeshift deletion	DEL	ZFHX3:NM_001164766:exon9:c.7831_7839del:p.G2611_G2613del,ZFHX3:NM_006885:exon10:c.10573_10581del:p.G3525_G3527del	.	128	0.476	58|128	het	.	.	.	.	.	.	.	.	rs780140830	.	CONTQ=93;DP=170;ECNT=1;GERMQ=4;MBQ=32,36;MFRL=173,193;MMQ=60,60;MPOS=24;POPAF=7.30;RPA=8,5;RU=GCC;SEQQ=93;STR;STRANDQ=93;STRQ=93;TLOD=213.53	GT:AD:AF:DP:F1R2:F2R1:SB	0/1:70,58:0.476:128:32,25:26,33:30,40,28,30
786O	chr16	74425569	74425569	C	T	NPIPB15	nonsynonymous SNV	SNP	NPIPB15:NM_001306094:exon7:c.C923T:p.P308L	.	397	0.738	295|397	het	0.043	Benign	.	0.012	D	D	.	.	rs11641596	ID=COSV70437287;OCCURENCE=2(thyroid),1(prostate),1(large_intestine)	CONTQ=93;DP=413;ECNT=2;GERMQ=93;MBQ=35,32;MFRL=158,164;MMQ=60,60;MPOS=24;POPAF=7.30;SEQQ=93;STRANDQ=93;TLOD=895.19	GT:AD:AF:DP:F1R2:F2R1:PGT:PID:PS:SB	0|1:102,295:0.738:397:43,136:57,142:0|1:74425548_A_G:74425548:43,59,121,174
786O	chr16	75728261	75728261	G	T	DUXB	nonsynonymous SNV	SNP	DUXB:NM_001351308:exon3:c.C343A:p.H115N,DUXB:NM_001351309:exon4:c.C163A:p.H55N,DUXB:NM_001351307:exon5:c.C604A:p.H202N	.	84	0.493	41|84	het	.	.	.	.	.	.	.	.	rs7198138	.	CONTQ=93;DP=89;ECNT=1;GERMQ=32;MBQ=35,34;MFRL=159,169;MMQ=60,60;MPOS=27;POPAF=7.30;SEQQ=93;STRANDQ=93;TLOD=114.85	GT:AD:AF:DP:F1R2:F2R1:SB	0/1:43,41:0.493:84:17,10:25,30:30,13,29,12
786O	chr16	89334980	89334980	G	T	ANKRD11	nonsynonymous SNV	SNP	ANKRD11:NM_001256183:exon13:c.C7898A:p.P2633H,ANKRD11:NM_013275:exon13:c.C7898A:p.P2633H,ANKRD11:NM_001256182:exon14:c.C7898A:p.P2633H	.	18	0.399	7|18	het	0.200	Uncertain significance	.	0.001	D	D	0.901	P	.	.	CONTQ=93;DP=20;ECNT=1;GERMQ=36;MBQ=40,35;MFRL=208,213;MMQ=40,40;MPOS=25;POPAF=7.30;SEQQ=93;STRANDQ=39;TLOD=21.57	GT:AD:AF:DP:F1R2:F2R1:SB	0/1:11,7:0.399:18:6,3:5,4:11,0,7,0
786O	chr17	2627802	2627802	G	A	CCDC92B	nonsynonymous SNV	SNP	CCDC92B:NM_001355573:exon4:c.C671T:p.A224V	.	6	0.5	3|6	het	.	.	.	.	.	.	.	.	rs111355210	.	CONTQ=93;DP=6;ECNT=1;GERMQ=37;MBQ=20,20;MFRL=136,155;MMQ=60,60;MPOS=19;POPAF=7.30;SEQQ=39;STRANDQ=63;TLOD=6.86	GT:AD:AF:DP:F1R2:F2R1:SB	0/1:3,3:0.500:6:2,2:1,1:1,2,1,2
786O	chr17	5356941	5356941	G	T	DHX33	nonsynonymous SNV	SNP	DHX33:NM_001199699:exon7:c.C836A:p.P279Q,DHX33:NM_020162:exon8:c.C1355A:p.P452Q	.	46	0.443	21|46	het	0.346	Uncertain significance	.	0.047	D	T	0.038	B	.	.	CONTQ=93;DP=49;ECNT=1;GERMQ=34;MBQ=31,20;MFRL=141,166;MMQ=60,60;MPOS=21;POPAF=7.30;SEQQ=93;STRANDQ=93;TLOD=50.92	GT:AD:AF:DP:F1R2:F2R1:SB	0/1:25,21:0.443:46:18,11:7,10:15,10,9,12
786O	chr17	7577539	7577539	G	A	TP53	nonsynonymous SNV	SNP	TP53:NM_001126115:exon3:c.C346T:p.R116W,TP53:NM_001126116:exon3:c.C346T:p.R116W,TP53:NM_001126117:exon3:c.C346T:p.R116W,TP53:NM_001276697:exon3:c.C265T:p.R89W,TP53:NM_001276698:exon3:c.C265T:p.R89W,TP53:NM_001276699:exon3:c.C265T:p.R89W,TP53:NM_001126118:exon6:c.C625T:p.R209W,TP53:NM_000546:exon7:c.C742T:p.R248W,TP53:NM_001126112:exon7:c.C742T:p.R248W,TP53:NM_001126113:exon7:c.C742T:p.R248W,TP53:…	8.791e-06	67	0.298	21|67	het	0.927	Pathogenic	Pathogenic	0.003	D	D	1.0	D	rs121912651	ID=COSV52662035;OCCURENCE=10(biliary_tract),38(upper_aerodigestive_tract),1(penis),42(lung),27(urinary_tract),8(soft_tissue),2(genital_tract),4(vulva),9(NS),64(oesophagus),98(breast),47(skin),6(thyroid),14(kidney),1(thymus),9(prostate),5(liver),44(ovary),28(endometrium),52(central_nervous_system),1(cervix),216(large_intestine),2(pleura),49(haematopoietic_and_lymphoid_tissue),36(pancreas),1(saliva…	CONTQ=93;DP=67;ECNT=1;GERMQ=48;MBQ=30,34;MFRL=160,168;MMQ=60,60;MPOS=15;POPAF=7.30;SEQQ=93;STRANDQ=93;TLOD=54.29	GT:AD:AF:DP:F1R2:F2R1:SB	0/1:46,21:0.298:67:24,6:22,15:28,18,11,10
786O	chr17	7750177	7750177	-	ACCACC	KDM6B	nonframeshift insertion	INS	KDM6B:NM_001080424:exon9:c.752_753insACCACC:p.P264_L265insPP,KDM6B:NM_001348716:exon9:c.752_753insACCACC:p.P264_L265insPP	.	12	0.943	12|12	hom	.	.	Uncertain_significance	.	.	.	.	.	rs61462443	.	CONTQ=93;DP=33;ECNT=1;GERMQ=51;MBQ=0,20;MFRL=0,168;MMQ=60,60;MPOS=34;POPAF=7.30;RPA=13,15;RU=ACC;SEQQ=93;STR;STRANDQ=93;STRQ=93;TLOD=48.67	GT:AD:AF:DP:F1R2:F2R1:SB	0/1:0,12:0.943:12:0,2:0,6:0,0,1,11
786O	chr17	7982766	7982766	-	G	ALOX12B	frameshift insertion	INS	ALOX12B:NM_001139:exon8:c.1018dupC:p.L340Pfs*34	.	33	0.371	13|33	het	.	.	.	.	.	.	.	.	.	.	CONTQ=93;DP=38;ECNT=1;GERMQ=20;MBQ=36,33;MFRL=164,155;MMQ=60,60;MPOS=22;POPAF=7.30;RPA=6,7;RU=G;SEQQ=93;STR;STRANDQ=93;STRQ=93;TLOD=20.16	GT:AD:AF:DP:F1R2:F2R1:SB	0/1:20,13:0.371:33:13,9:7,3:11,9,9,4
786O	chr17	8135534	8135534	T	G	CTC1	nonsynonymous SNV	SNP	CTC1:NM_025099:exon13:c.A2072C:p.Q691P	.	90	0.373	34|90	het	0.724	Uncertain significance	.	0.006	D	D	0.997	D	.	.	CONTQ=93;DP=94;ECNT=1;GERMQ=42;MBQ=37,30;MFRL=172,166;MMQ=60,60;MPOS=25;POPAF=7.30;SEQQ=93;STRANDQ=93;TLOD=84.62	GT:AD:AF:DP:F1R2:F2R1:SB	0/1:56,34:0.373:90:24,18:32,14:28,28,18,16
786O	chr17	18575675	18575675	T	G	FOXO3B	nonsynonymous SNV	SNP	FOXO3B:NM_001368134:exon4:c.A820C:p.S274R,FOXO3B:NM_001368135:exon4:c.A820C:p.S274R	.	174	0.349	62|174	het	.	.	.	.	.	.	.	.	rs55797270	ID=COSV53380996;OCCURENCE=1(haematopoietic_and_lymphoid_tissue),3(lung),1(breast)	CONTQ=93;DP=182;ECNT=1;GERMQ=59;MBQ=37,30;MFRL=179,172;MMQ=60,49;MPOS=33;POPAF=7.30;SEQQ=93;STRANDQ=93;TLOD=152.52	GT:AD:AF:DP:F1R2:F2R1:SB	0/1:112,62:0.349:174:61,32:50,30:82,30,42,20
786O	chr17	26708550	26708551	TC	CG	SARM1	nonframeshift substitution	MNP	SARM1:NM_015077:exon6:c.796_797delinsCG:p.S266R	.	174	0.993	174|174	hom	.	.	.	.	.	.	.	.	rs70956802	.	CONTQ=93;DP=177;ECNT=1;GERMQ=93;MBQ=0,29;MFRL=0,157;MMQ=60,60;MPOS=25;POPAF=7.30;SEQQ=93;STRANDQ=93;TLOD=673.68	GT:AD:AF:DP:F1R2:F2R1:SB	0/1:0,174:0.993:174:0,84:0,84:0,0,102,72
786O	chr17	26919585	26919585	T	A	SPAG5	nonsynonymous SNV	SNP	SPAG5:NM_006461:exon3:c.A677T:p.E226V	.	57	0.301	18|57	het	0.076	Uncertain significance	.	0.004	D	D	0.999	D	.	.	CONTQ=93;DP=60;ECNT=1;GERMQ=45;MBQ=35,31;MFRL=197,177;MMQ=60,60;MPOS=30;POPAF=7.30;SEQQ=93;STRANDQ=93;TLOD=45.61	GT:AD:AF:DP:F1R2:F2R1:SB	0/1:39,18:0.301:57:12,11:26,7:14,25,8,10
786O	chr17	39346595	39346595	-	GCTGTGGGTCCAGCTGCTGCCAGCCTA	KRTAP9-1	nonframeshift insertion	INS	KRTAP9-1:NM_001190460:exon1:c.457_458insGCTGTGGGTCCAGCTGCTGCCAGCCTA:p.P161_C162insSCGSSCCQP	.	113	0.992	113|113	hom	.	.	.	.	.	.	.	.	rs71155128	.	CONTQ=93;DP=164;ECNT=2;GERMQ=76;MBQ=0,37;MFRL=0,163;MMQ=60,60;MPOS=16;POPAF=7.30;SEQQ=93;STRANDQ=93;TLOD=485.10	GT:AD:AF:DP:F1R2:F2R1:SB	0/1:0,113:0.992:113:0,41:0,37:0,0,72,41
786O	chr17	39411670	39411670	-	ACCTGCTGCAGGACC	KRTAP9-9	nonframeshift insertion	INS	KRTAP9-9:NM_030975:exon1:c.33_34insACCTGCTGCAGGACC:p.C18_W19insCRTTC	.	11	0.933	11|11	hom	.	.	.	.	.	.	.	.	rs540633489	.	CONTQ=93;DP=20;ECNT=1;GERMQ=31;MBQ=0,35;MFRL=0,222;MMQ=60,40;MPOS=16;POPAF=7.30;RPA=1,2;RU=ACCTGCTGCAGGACC;SEQQ=93;STR;STRANDQ=93;STRQ=48;TLOD=47.25	GT:AD:AF:DP:F1R2:F2R1:SB	0/1:0,11:0.933:11:0,3:0,0:0,0,10,1
786O	chr17	41960633	41960634	CG	GC	MPP2	nonframeshift substitution	MNP	MPP2:NM_001278371:exon3:c.207_208delinsGC:p.H69_V70delinsQL,MPP2:NM_001278373:exon3:c.207_208delinsGC:p.H69_V70delinsQL,MPP2:NM_001278375:exon3:c.207_208delinsGC:p.H69_V70delinsQL,MPP2:NM_001278376:exon3:c.291_292delinsGC:p.H97_V98delinsQL,MPP2:NM_001278370:exon4:c.375_376delinsGC:p.H125_V126delinsQL,MPP2:NM_005374:exon4:c.240_241delinsGC:p.H80_V81delinsQL,MPP2:NM_001278372:exon5:c.312_313delinsG…	.	88	0.986	88|88	hom	.	.	.	.	.	.	.	.	rs70964679	.	CONTQ=93;DP=89;ECNT=1;GERMQ=93;MBQ=0,35;MFRL=0,151;MMQ=60,60;MPOS=26;POPAF=7.30;SEQQ=93;STRANDQ=93;TLOD=362.76	GT:AD:AF:DP:F1R2:F2R1:SB	0/1:0,88:0.986:88:0,43:0,42:0,0,58,30
786O	chr17	42987523	42987524	GT	AC	GFAP	nonframeshift substitution	MNP	GFAP:NM_001131019:exon8:c.1276_1277delinsGT:p.T426V,GFAP:NM_001363846:exon8:c.1276_1277delinsGT:p.T426V	.	45	0.262	12|45	het	.	.	Benign	.	.	.	.	.	rs386797323	.	CONTQ=93;DP=48;ECNT=1;GERMQ=48;MBQ=31,36;MFRL=170,231;MMQ=60,60;MPOS=11;POPAF=7.30;SEQQ=93;STRANDQ=93;TLOD=41.19	GT:AD:AF:DP:F1R2:F2R1:SB	0/1:33,12:0.262:45:7,6:25,5:28,5,8,4
786O	chr17	43246505	43246505	G	-	HEXIM2	frameshift deletion	DEL	HEXIM2:NM_001303436:exon3:c.256delG:p.G86Afs*45,HEXIM2:NM_001303438:exon3:c.190delG:p.G64Afs*45,HEXIM2:NM_001303439:exon3:c.190delG:p.G64Afs*45,HEXIM2:NM_001303440:exon3:c.190delG:p.G64Afs*45,HEXIM2:NM_001303442:exon3:c.190delG:p.G64Afs*45,HEXIM2:NM_001303444:exon3:c.190delG:p.G64Afs*45,HEXIM2:NM_001303437:exon4:c.190delG:p.G64Afs*45,HEXIM2:NM_001303441:exon4:c.190delG:p.G64Afs*45,HEXIM2:NM_00130…	.	134	0.63	85|134	het	.	.	.	.	.	.	.	.	.	.	CONTQ=93;DP=143;ECNT=1;GERMQ=40;MBQ=31,32;MFRL=169,166;MMQ=60,60;MPOS=23;POPAF=7.30;RPA=2,1;RU=G;SEQQ=93;STR;STRANDQ=93;STRQ=93;TLOD=214.51	GT:AD:AF:DP:F1R2:F2R1:SB	0/1:49,85:0.630:134:16,40:33,43:22,27,42,43
786O	chr17	43318778	43318779	GC	CG	FMNL1	nonframeshift substitution	MNP	FMNL1:NM_005892:exon14:c.1362_1363delinsCG:p.P455A	.	42	0.974	42|42	hom	.	.	.	.	.	.	.	.	rs796625018	ID=COSV58957219;OCCURENCE=1(lung)	CONTQ=93;DP=44;ECNT=1;GERMQ=93;MBQ=0,32;MFRL=0,192;MMQ=60,60;MPOS=26;POPAF=7.30;SEQQ=93;STRANDQ=93;TLOD=167.46	GT:AD:AF:DP:F1R2:F2R1:SB	0/1:0,42:0.974:42:0,17:0,25:0,0,28,14
786O	chr17	46608184	46608184	-	GGGCGCTGT	HOXB1	nonframeshift insertion	INS	HOXB1:NM_002144:exon1:c.82_83insACAGCGCCC:p.A27_P28insHSA	.	139	0.425	61|139	het	.	.	Benign	.	.	.	.	.	rs145570960	.	CONTQ=93;DP=204;ECNT=1;GERMQ=4;MBQ=34,35;MFRL=166,161;MMQ=60,60;MPOS=22;POPAF=7.30;RPA=2,3;RU=GGGCGCTGT;SEQQ=93;STR;STRANDQ=93;STRQ=93;TLOD=221.59	GT:AD:AF:DP:F1R2:F2R1:SB	0/1:78,61:0.425:139:29,36:48,22:29,49,16,45
786O	chr17	46802008	46802008	C	G	PRAC2	nonsynonymous SNV	SNP	PRAC2:NM_001282275:exon2:c.C236G:p.T79R,PRAC2:NM_001282276:exon2:c.C386G:p.T129R	.	116	0.99	115|116	hom	.	Benign	Benign	.	.	.	.	.	rs2271891	.	CONTQ=93;DP=121;ECNT=1;GERMQ=93;MBQ=1,33;MFRL=100,155;MMQ=60,60;MPOS=23;POPAF=7.30;SEQQ=93;STRANDQ=93;TLOD=385.85	GT:AD:AF:DP:F1R2:F2R1:SB	0/1:1,115:0.990:116:0,61:0,53:0,1,63,52
786O	chr17	65955758	65955758	-	CCTCCAGCC	BPTF	nonframeshift insertion	INS	BPTF:NM_182641:exon24:c.8028_8029insCCTCCAGCC:p.P2684_P2685insAPP,BPTF:NM_004459:exon26:c.7977_7978insCCTCCAGCC:p.P2667_P2668insAPP	.	31	0.513	15|31	het	.	.	.	.	.	.	.	.	rs139709271	.	CONTQ=93;DP=55;ECNT=1;GERMQ=4;MBQ=20,31;MFRL=151,181;MMQ=60,60;MPOS=26;POPAF=7.30;RPA=2,3;RU=CCTCCAGCC;SEQQ=93;STR;STRANDQ=93;STRQ=4;TLOD=57.64	GT:AD:AF:DP:F1R2:F2R1:SB	0/1:16,15:0.513:31:6,3:9,9:6,10,2,13
786O	chr17	68128414	68128416	CAC	-	KCNJ16	nonframeshift deletion	DEL	KCNJ16:NM_001291623:exon3:c.291_293del:p.T99del,KCNJ16:NM_001291624:exon4:c.186_188del:p.T64del,KCNJ16:NM_170741:exon4:c.291_293del:p.T99del,KCNJ16:NM_170742:exon4:c.291_293del:p.T99del,KCNJ16:NM_001291625:exon5:c.186_188del:p.T64del,KCNJ16:NM_018658:exon5:c.291_293del:p.T99del,KCNJ16:NM_001270422:exon6:c.186_188del:p.T64del,KCNJ16:NM_001291622:exon6:c.291_293del:p.T99del	.	82	0.501	43|82	het	.	.	.	.	.	.	.	.	.	.	CONTQ=93;DP=89;ECNT=1;GERMQ=11;MBQ=34,33;MFRL=172,173;MMQ=60,60;MPOS=25;POPAF=7.30;RPA=2,1;RU=CAC;SEQQ=93;STR;STRANDQ=93;STRQ=93;TLOD=152.03	GT:AD:AF:DP:F1R2:F2R1:SB	0/1:39,43:0.501:82:15,18:23,25:14,25,22,21
786O	chr17	71746796	71746796	A	G	LOC100134391	nonsynonymous SNV	SNP	LOC100134391:NM_001278587:exon3:c.A143G:p.Y48C	.	52	0.414	23|52	het	.	Benign	.	.	.	.	.	.	rs2620035	.	CONTQ=93;DP=53;ECNT=1;GERMQ=34;MBQ=34,29;MFRL=187,187;MMQ=60,60;MPOS=16;POPAF=7.30;SEQQ=93;STRANDQ=93;TLOD=60.18	GT:AD:AF:DP:F1R2:F2R1:SB	0/1:29,23:0.414:52:14,9:15,13:15,14,11,12
786O	chr17	71752500	71752500	-	T	LOC100134391	frameshift insertion	INS	LOC100134391:NM_001278587:exon6:c.848_849insT:p.V284Gfs*6	.	109	0.989	109|109	hom	.	.	.	.	.	.	.	.	rs58614631	.	CONTQ=93;DP=114;ECNT=1;GERMQ=93;MBQ=0,29;MFRL=0,155;MMQ=60,60;MPOS=23;POPAF=7.30;SEQQ=93;STRANDQ=93;TLOD=327.60	GT:AD:AF:DP:F1R2:F2R1:SB	0/1:0,109:0.989:109:0,44:0,58:0,0,53,56
786O	chr17	72923779	72923779	C	A	OTOP2	nonsynonymous SNV	SNP	OTOP2:NM_178160:exon5:c.C529A:p.L177I	.	129	0.494	66|129	het	0.109	Uncertain significance	.	0.084	T	T	0.561	P	.	.	CONTQ=93;DP=132;ECNT=1;GERMQ=32;MBQ=34,26;MFRL=161,167;MMQ=60,60;MPOS=18;POPAF=7.30;SEQQ=93;STRANDQ=93;TLOD=184.56	GT:AD:AF:DP:F1R2:F2R1:SB	0/1:63,66:0.494:129:27,34:35,31:35,28,33,33
786O	chr17	74018595	74018595	C	T	EVPL	nonsynonymous SNV	SNP	EVPL:NM_001320747:exon5:c.G505A:p.G169R,EVPL:NM_001988:exon5:c.G505A:p.G169R	0	222	0.243	51|222	het	0.421	Uncertain significance	.	0.0	D	D	0.999	D	rs139895076	.	CONTQ=93;DP=231;ECNT=2;GERMQ=93;MBQ=28,34;MFRL=156,165;MMQ=60,60;MPOS=31;POPAF=7.30;SEQQ=93;STRANDQ=93;TLOD=132.55	GT:AD:AF:DP:F1R2:F2R1:SB	0/1:171,51:0.243:222:77,32:92,18:51,120,16,35
786O	chr17	79354342	79354342	T	C	LOC100130370	nonsynonymous SNV	SNP	LOC100130370:NM_001272086:exon2:c.A46G:p.N16D,LOC100130370:NM_001347841:exon2:c.A25G:p.N9D	.	148	0.414	60|148	het	.	Benign	.	.	.	.	.	.	rs61745998	.	CONTQ=93;DP=152;ECNT=1;GERMQ=42;MBQ=20,23;MFRL=141,147;MMQ=60,60;MPOS=36;POPAF=7.30;SEQQ=93;STRANDQ=93;TLOD=160.19	GT:AD:AF:DP:F1R2:F2R1:SB	0/1:88,60:0.414:148:42,32:46,27:42,46,30,30
786O	chr17	79634844	79634844	C	A	CCDC137	nonsynonymous SNV	SNP	CCDC137:NM_199287:exon2:c.C220A:p.R74S	0	25	0.115	2|25	het	0.474	Uncertain significance	.	0.004	D	D	1.0	D	rs768503843	.	CONTQ=93;DP=27;ECNT=1;GERMQ=62;MBQ=30,40;MFRL=176,271;MMQ=60,60;MPOS=7;POPAF=7.30;SEQQ=4;STRANDQ=32;TLOD=4.50	GT:AD:AF:DP:F1R2:F2R1:SB	0/1:23,2:0.115:25:10,1:12,1:3,20,0,2
786O	chr17	79860160	79860160	C	T	NPB	nonsynonymous SNV	SNP	NPB:NM_148896:exon1:c.C7T:p.R3W	.	15	0.667	9|15	het	0.085	Uncertain significance	.	0.003	D	D	0.01	B	.	.	CONTQ=93;DP=15;ECNT=1;GERMQ=37;MBQ=20,32;MFRL=131,181;MMQ=60,60;MPOS=33;POPAF=7.30;SEQQ=93;STRANDQ=93;TLOD=27.06	GT:AD:AF:DP:F1R2:F2R1:SB	0/1:6,9:0.667:15:4,2:2,7:3,3,5,4
786O	chr18	9263861	9263861	T	C	ANKRD12	nonsynonymous SNV	SNP	ANKRD12:NM_001083625:exon9:c.T5669C:p.L1890P,ANKRD12:NM_001204056:exon9:c.T5669C:p.L1890P,ANKRD12:NM_015208:exon10:c.T5738C:p.L1913P	.	41	0.366	13|41	het	0.869	Uncertain significance	.	0.0	D	D	1.0	D	.	ID=COSV50819158;OCCURENCE=1(kidney)	CONTQ=93;DP=44;ECNT=1;GERMQ=41;MBQ=20,29;MFRL=141,152;MMQ=60,60;MPOS=38;POPAF=7.30;SEQQ=93;STRANDQ=93;TLOD=35.46	GT:AD:AF:DP:F1R2:F2R1:SB	0/1:28,13:0.366:41:5,5:23,8:12,16,6,7
786O	chr18	9887546	9887546	G	A	TXNDC2	nonsynonymous SNV	SNP	TXNDC2:NM_001098529:exon2:c.G1070A:p.G357D,TXNDC2:NM_032243:exon2:c.G869A:p.G290D	.	325	0.322	101|325	het	0.015	Benign	.	0.31	T	T	0.023	B	rs2240906	ID=COSV60153112;OCCURENCE=1(skin),1(haematopoietic_and_lymphoid_tissue)	CONTQ=93;DP=338;ECNT=2;GERMQ=93;MBQ=34,33;MFRL=169,169;MMQ=60,60;MPOS=23;POPAF=7.30;SEQQ=93;STRANDQ=93;TLOD=264.34	GT:AD:AF:DP:F1R2:F2R1:PGT:PID:PS:SB	0|1:224,101:0.322:325:104,36:118,62:0|1:9887497_G_A:9887497:121,103,50,51
786O	chr18	11609903	11609904	CA	GG	SLC35G4	nonframeshift substitution	MNP	SLC35G4:NM_001282300:exon1:c.309_310delinsGG:p.T104A	.	276	0.996	276|276	hom	.	.	.	.	.	.	.	.	rs386801281	.	CONTQ=93;DP=290;ECNT=1;GERMQ=93;MBQ=0,36;MFRL=0,162;MMQ=60,50;MPOS=25;POPAF=7.30;SEQQ=93;STRANDQ=93;TLOD=950.07	GT:AD:AF:DP:F1R2:F2R1:SB	0/1:0,276:0.996:276:0,112:0,155:0,0,161,115
786O	chr18	74208573	74208573	G	A	C18orf65	nonsynonymous SNV	SNP	C18orf65:NM_001272093:exon3:c.G416A:p.R139K	.	29	0.969	29|29	hom	.	Benign	.	.	.	.	.	.	rs4891164	.	CONTQ=93;DP=32;ECNT=2;GERMQ=93;MBQ=0,38;MFRL=0,200;MMQ=60,60;MPOS=23;POPAF=7.30;SEQQ=93;STRANDQ=65;TLOD=117.50	GT:AD:AF:DP:F1R2:F2R1:SB	0/1:0,29:0.969:29:0,13:0,16:0,0,29,0
786O	chr19	501743	501743	-	CTCCCGACACCACCTCCCAGGAGCCTCCCGACACCACCTCCCAGGAGC	MADCAM1	nonframeshift insertion	INS	MADCAM1:NM_130760:exon4:c.742_743insCTCCCGACACCACCTCCCAGGAGCCTCCCGACACCACCTCCCAGGAGC:p.S261_P262insQEPPDTTSQEPPDTTS	.	35	0.966	30|35	hom	.	.	.	.	.	.	.	.	.	.	CONTQ=93;DP=35;ECNT=1;GERMQ=22;MBQ=19,34;MFRL=162,139;MMQ=60,60;MPOS=11;POPAF=7.30;RPA=1,3;RU=CTCCCGACACCACCTCCCAGGAGC;SEQQ=39;STR;STRANDQ=93;STRQ=93;TLOD=12.21	GT:AD:AF:DP:F1R2:F2R1:SB	0/1:5,30:0.966:35:0,4:1,6:4,1,20,10
786O	chr19	1255633	1255633	G	T	MIDN	nonsynonymous SNV	SNP	MIDN:NM_177401:exon7:c.G1069T:p.A357S	.	158	0.565	90|158	het	0.083	Uncertain significance	.	0.433	T	T	0.02	B	.	.	CONTQ=93;DP=160;ECNT=1;GERMQ=36;MBQ=33,33;MFRL=165,165;MMQ=60,60;MPOS=27;POPAF=7.30;SEQQ=93;STRANDQ=93;TLOD=257.85	GT:AD:AF:DP:F1R2:F2R1:SB	0/1:68,90:0.565:158:29,49:38,40:29,39,47,43
786O	chr19	2253676	2253676	A	C	JSRP1	nonsynonymous SNV	SNP	JSRP1:NM_144616:exon5:c.T379G:p.C127G	.	72	0.213	14|72	het	0.647	Uncertain significance	.	0.0	D	D	0.999	D	.	.	CONTQ=93;DP=78;ECNT=1;GERMQ=83;MBQ=34,37;MFRL=157,144;MMQ=60,60;MPOS=37;POPAF=7.30;SEQQ=93;STRANDQ=85;TLOD=37.97	GT:AD:AF:DP:F1R2:F2R1:SB	0/1:58,14:0.213:72:31,9:27,5:28,30,4,10
786O	chr19	3179608	3179608	C	A	S1PR4	nonsynonymous SNV	SNP	S1PR4:NM_003775:exon1:c.C818A:p.A273D	.	153	0.455	71|153	het	0.333	Uncertain significance	.	0.001	D	D	0.998	D	.	ID=COSV55739539;OCCURENCE=1(kidney)	CONTQ=93;DP=163;ECNT=1;GERMQ=33;MBQ=35,34;MFRL=184,180;MMQ=60,60;MPOS=24;POPAF=7.30;SEQQ=93;STRANDQ=93;TLOD=198.28	GT:AD:AF:DP:F1R2:F2R1:SB	0/1:82,71:0.455:153:40,31:42,37:42,40,38,33
786O	chr19	4511525	4511525	A	G	PLIN4	nonsynonymous SNV	SNP	PLIN4:NM_001367868:exon5:c.T2447C:p.M816T	.	582	0.998	582|582	hom	0.029	Benign	.	1.0	T	T	0.0	B	rs7256712	ID=COSV56686363;OCCURENCE=23(upper_aerodigestive_tract)	CONTQ=93;DP=605;ECNT=2;GERMQ=93;MBQ=0,30;MFRL=0,173;MMQ=60,60;MPOS=28;POPAF=7.30;SEQQ=93;STRANDQ=93;TLOD=1867.05	GT:AD:AF:DP:F1R2:F2R1:SB	0/1:0,582:0.998:582:0,249:0,308:0,0,295,287
786O	chr19	9087280	9087280	G	A	MUC16	nonsynonymous SNV	SNP	MUC16:NM_024690:exon1:c.C4535T:p.T1512I	.	58	0.236	13|58	het	0.065	Uncertain significance	.	0.0	D	D	.	.	.	.	CONTQ=93;DP=60;ECNT=1;GERMQ=63;MBQ=35,34;MFRL=183,215;MMQ=60,60;MPOS=17;POPAF=7.30;SEQQ=93;STRANDQ=62;TLOD=34.13	GT:AD:AF:DP:F1R2:F2R1:SB	0/1:45,13:0.236:58:19,8:26,5:17,28,10,3
786O	chr19	11257030	11257030	G	A	SPC24	nonsynonymous SNV	SNP	SPC24:NM_001317031:exon5:c.C512T:p.T171M	0	46	0.375	15|46	het	.	Uncertain significance	.	.	.	.	.	.	rs78655751	.	CONTQ=93;DP=47;ECNT=2;GERMQ=41;MBQ=24,35;MFRL=160,174;MMQ=60,60;MPOS=12;POPAF=7.30;SEQQ=93;STRANDQ=93;TLOD=44.03	GT:AD:AF:DP:F1R2:F2R1:SB	0/1:31,15:0.375:46:13,5:18,10:15,16,9,6
786O	chr19	12186921	12186922	TG	CT	ZNF844	nonframeshift substitution	MNP	ZNF844:NM_001136501:exon4:c.986_987delinsCT:p.V329A	.	61	0.396	25|61	het	.	.	.	.	.	.	.	.	rs386806886	.	CONTQ=93;DP=63;ECNT=2;GERMQ=36;MBQ=35,34;MFRL=183,154;MMQ=60,60;MPOS=31;POPAF=7.30;SEQQ=93;STRANDQ=93;TLOD=89.83	GT:AD:AF:DP:F1R2:F2R1:SB	0/1:36,25:0.396:61:12,20:22,5:19,17,15,10
786O	chr19	12774199	12774199	C	G	MAN2B1	nonsynonymous SNV	SNP	MAN2B1:NM_000528:exon6:c.G841C:p.D281H,MAN2B1:NM_001173498:exon6:c.G841C:p.D281H	.	179	0.169	36|179	het	0.498	Uncertain significance	.	0.012	D	D	0.999	D	.	.	CONTQ=93;DP=186;ECNT=2;GERMQ=93;MBQ=32,20;MFRL=163,142;MMQ=60,60;MPOS=26;POPAF=7.30;SEQQ=93;STRANDQ=93;TLOD=73.61	GT:AD:AF:DP:F1R2:F2R1:PGT:PID:PS:SB	0|1:143,36:0.169:179:68,15:72,20:0|1:12774199_C_G:12774199:80,63,19,17
786O	chr19	14016833	14016833	A	G	C19orf57	nonsynonymous SNV	SNP	C19orf57:NM_001345843:exon1:c.T91C:p.C31R,C19orf57:NM_001345844:exon1:c.T91C:p.C31R,C19orf57:NM_001345848:exon1:c.T91C:p.C31R	.	89	0.468	40|89	het	.	.	.	.	.	.	.	.	rs3745456	ID=COSV58782038;OCCURENCE=1(liver)	CONTQ=93;DP=91;ECNT=2;GERMQ=34;MBQ=20,31;MFRL=162,173;MMQ=60,60;MPOS=26;POPAF=7.30;SEQQ=93;STRANDQ=93;TLOD=108.44	GT:AD:AF:DP:F1R2:F2R1:SB	0/1:49,40:0.468:89:22,26:25,14:32,17,29,11
786O	chr19	14172779	14172779	C	T	PALM3	nonsynonymous SNV	SNP	PALM3:NM_001145028:exon1:c.G14A:p.S5N	.	13	0.428	6|13	het	.	.	.	.	.	.	.	.	rs35385804	.	CONTQ=93;DP=15;ECNT=2;GERMQ=36;MBQ=37,34;MFRL=219,170;MMQ=60,60;MPOS=20;POPAF=7.30;SEQQ=93;STRANDQ=52;TLOD=16.50	GT:AD:AF:DP:F1R2:F2R1:SB	0/1:7,6:0.428:13:4,4:3,2:2,5,5,1
786O	chr19	15298069	15298069	T	A	NOTCH3	nonsynonymous SNV	SNP	NOTCH3:NM_000435:exon11:c.A1687T:p.I563F	.	139	0.625	91|139	het	0.345	Uncertain significance	.	0.024	D	D	0.056	B	.	.	CONTQ=93;DP=147;ECNT=1;GERMQ=63;MBQ=35,34;MFRL=186,164;MMQ=60,60;MPOS=25;POPAF=7.30;SEQQ=93;STRANDQ=93;TLOD=277.36	GT:AD:AF:DP:F1R2:F2R1:SB	0/1:48,91:0.625:139:26,43:21,46:23,25,43,48
786O	chr19	15465754	15465754	T	C	AKAP8	nonsynonymous SNV	SNP	AKAP8:NM_005858:exon14:c.A2051G:p.E684G	.	110	0.534	55|110	het	0.137	Uncertain significance	.	0.004	D	T	0.58	P	.	ID=COSV54100894;OCCURENCE=1(kidney)	CONTQ=93;DP=114;ECNT=1;GERMQ=32;MBQ=35,35;MFRL=159,169;MMQ=60,60;MPOS=28;POPAF=7.30;SEQQ=93;STRANDQ=93;TLOD=162.82	GT:AD:AF:DP:F1R2:F2R1:SB	0/1:55,55:0.534:110:25,18:30,37:37,18,33,22
786O	chr19	16638979	16638979	C	G	CHERP	nonsynonymous SNV	SNP	CHERP:NM_006387:exon9:c.G1217C:p.R406P	.	47	0.167	9|47	het	0.169	Uncertain significance	.	0.039	D	T	0.996	D	.	.	CONTQ=93;DP=48;ECNT=1;GERMQ=63;MBQ=21,20;MFRL=167,122;MMQ=60,60;MPOS=29;POPAF=7.30;SEQQ=93;STRANDQ=87;TLOD=14.34	GT:AD:AF:DP:F1R2:F2R1:SB	0/1:38,9:0.167:47:13,1:24,8:25,13,4,5
786O	chr19	17799004	17799004	G	A	UNC13A	nonsynonymous SNV	SNP	UNC13A:NM_001080421:exon1:c.C5T:p.S2F	.	40	0.25	10|40	het	0.541	Uncertain significance	.	0.005	D	T	0.936	P	.	.	CONTQ=93;DP=42;ECNT=1;GERMQ=48;MBQ=37,30;MFRL=167,164;MMQ=60,60;MPOS=23;POPAF=7.30;SEQQ=93;STRANDQ=87;TLOD=24.56	GT:AD:AF:DP:F1R2:F2R1:SB	0/1:30,10:0.250:40:19,5:11,5:20,10,7,3
786O	chr19	19297764	19297764	C	T	BORCS8	nonsynonymous SNV	SNP	BORCS8:NM_001145783:exon2:c.G88A:p.V30M,BORCS8:NM_001145784:exon2:c.G88A:p.V30M	0	146	0.633	91|146	het	0.212	Uncertain significance	.	0.018	D	D	0.965	D	rs1000362990	.	CONTQ=93;DP=158;ECNT=1;GERMQ=53;MBQ=28,31;MFRL=151,165;MMQ=60,60;MPOS=19;POPAF=7.30;SEQQ=93;STRANDQ=93;TLOD=267.14	GT:AD:AF:DP:F1R2:F2R1:SB	0/1:55,91:0.633:146:23,39:32,52:34,21,56,35
786O	chr19	19307834	19307834	G	C	RFXANK	nonsynonymous SNV	SNP	RFXANK:NM_001278728:exon3:c.G247C:p.A83P,RFXANK:NM_001370233:exon3:c.G250C:p.A84P,RFXANK:NM_001370234:exon3:c.G250C:p.A84P,RFXANK:NM_001370236:exon3:c.G247C:p.A83P,RFXANK:NM_001370237:exon3:c.G247C:p.A83P,RFXANK:NM_001370238:exon3:c.G250C:p.A84P,RFXANK:NM_001278727:exon4:c.G250C:p.A84P,RFXANK:NM_001370235:exon4:c.G247C:p.A83P,RFXANK:NM_003721:exon4:c.G250C:p.A84P,RFXANK:NM_134440:exon4:c.G247C:p.…	.	90	0.194	20|90	het	0.182	Uncertain significance	.	0.056	T	T	0.995	D	.	.	CONTQ=93;DP=96;ECNT=1;GERMQ=85;MBQ=33,20;MFRL=153,123;MMQ=60,60;MPOS=20;POPAF=7.30;SEQQ=93;STRANDQ=93;TLOD=43.86	GT:AD:AF:DP:F1R2:F2R1:SB	0/1:70,20:0.194:90:30,7:40,13:30,40,9,11
786O	chr19	22154149	22154152	TTCT	-	ZNF208	frameshift deletion	DEL	ZNF208:NM_007153:exon4:c.3684_3687del:p.E1228Dfs*17	.	118	0.631	52|118	het	.	.	.	.	.	.	.	.	.	.	CONTQ=93;DP=121;ECNT=1;GERMQ=14;MBQ=35,35;MFRL=173,193;MMQ=60,60;MPOS=26;POPAF=7.30;SEQQ=93;STRANDQ=93;TLOD=203.29	GT:AD:AF:DP:F1R2:F2R1:SB	0/1:66,52:0.631:118:30,32:32,19:34,32,24,28
786O	chr19	38202515	38202516	GA	AC	ZNF607	nonframeshift substitution	MNP	ZNF607:NM_001172677:exon2:c.4_5delinsGT:p.S2V,ZNF607:NM_032689:exon2:c.4_5delinsGT:p.S2V	.	49	0.589	29|49	het	.	.	.	.	.	.	.	.	rs386809063	.	CONTQ=93;DP=50;ECNT=2;GERMQ=38;MBQ=35,34;MFRL=174,170;MMQ=60,60;MPOS=18;POPAF=7.30;SEQQ=93;STRANDQ=93;TLOD=87.67	GT:AD:AF:DP:F1R2:F2R1:PGT:PID:PS:SB	0|1:20,29:0.589:49:3,9:16,19:0|1:38202515_GA_AC:38202515:13,7,19,10
786O	chr19	40376880	40376881	TG	CC	FCGBP	nonframeshift substitution	MNP	FCGBP:NM_003890:exon24:c.11541_11542delinsGG:p.D3847_K3848delinsEE	.	5	0.896	5|5	hom	.	.	.	.	.	.	.	.	rs796302977	.	CONTQ=93;DP=9;ECNT=2;GERMQ=57;MBQ=0,39;MFRL=0,233;MMQ=60,45;MPOS=11;POPAF=7.30;SEQQ=93;STRANDQ=78;TLOD=21.39	GT:AD:AF:DP:F1R2:F2R1:SB	0/1:0,5:0.896:5:0,2:0,2:0,0,1,4
786O	chr19	41089543	41089543	A	G	SHKBP1	nonsynonymous SNV	SNP	SHKBP1:NM_138392:exon12:c.A1085G:p.D362G	.	153	0.65	100|153	het	0.460	Uncertain significance	.	.	.	D	0.935	P	.	ID=COSV52537608;OCCURENCE=1(kidney)	CONTQ=93;DP=157;ECNT=1;GERMQ=66;MBQ=26,29;MFRL=163,157;MMQ=60,60;MPOS=24;POPAF=7.30;SEQQ=93;STRANDQ=93;TLOD=289.67	GT:AD:AF:DP:F1R2:F2R1:SB	0/1:53,100:0.650:153:17,49:31,46:26,27,45,55
786O	chr19	42791197	42791197	C	T	CIC	nonsynonymous SNV	SNP	CIC:NM_015125:exon3:c.C257T:p.P86L,CIC:NM_001304815:exon4:c.C2984T:p.P995L	.	52	0.411	23|52	het	0.040	Uncertain significance	.	0.002	D	T	0.0	B	.	.	CONTQ=93;DP=53;ECNT=1;GERMQ=34;MBQ=36,20;MFRL=218,147;MMQ=60,60;MPOS=18;POPAF=7.30;SEQQ=93;STRANDQ=93;TLOD=59.19	GT:AD:AF:DP:F1R2:F2R1:SB	0/1:29,23:0.411:52:17,13:10,9:18,11,13,10
786O	chr19	44352665	44352666	TG	CA	ZNF283	nonframeshift substitution	MNP	ZNF283:NM_001297752:exon6:c.1495_1496delinsCA:p.C499H,ZNF283:NM_181845:exon7:c.1912_1913delinsCA:p.C638H	.	30	0.285	8|30	het	.	.	.	.	.	.	.	.	rs386809609	.	CONTQ=93;DP=32;ECNT=2;GERMQ=42;MBQ=35,33;MFRL=196,243;MMQ=60,60;MPOS=31;POPAF=7.30;SEQQ=93;STRANDQ=84;TLOD=28.74	GT:AD:AF:DP:F1R2:F2R1:SB	0/1:22,8:0.285:30:9,4:13,4:10,12,5,3
786O	chr19	47778598	47778598	C	T	INAFM1	nonsynonymous SNV	SNP	INAFM1:NM_178511:exon1:c.C422T:p.P141L	0	90	0.607	54|90	het	0.082	Uncertain significance	.	0.0	D	D	0.998	D	.	.	CONTQ=93;DP=95;ECNT=1;GERMQ=41;MBQ=32,36;MFRL=154,168;MMQ=60,60;MPOS=29;POPAF=7.30;SEQQ=93;STRANDQ=93;TLOD=170.08	GT:AD:AF:DP:F1R2:F2R1:SB	0/1:36,54:0.607:90:14,24:21,29:23,13,28,26
786O	chr19	48342592	48342592	C	T	CRX	nonsynonymous SNV	SNP	CRX:NM_000554:exon4:c.C268T:p.R90W	.	43	0.674	28|43	het	0.950	Likely pathogenic	Conflicting_interpretations_of_pathogenicity	0.0	D	D	1.0	D	rs104894673	ID=COSV55757025;OCCURENCE=1(large_intestine),1(kidney)	CONTQ=93;DP=43;ECNT=1;GERMQ=43;MBQ=33,39;MFRL=162,220;MMQ=60,60;MPOS=23;POPAF=7.30;SEQQ=93;STRANDQ=80;TLOD=108.26	GT:AD:AF:DP:F1R2:F2R1:SB	0/1:15,28:0.674:43:2,12:13,16:11,4,26,2
786O	chr19	49244219	49244220	CG	AA	IZUMO1	nonframeshift substitution	MNP	IZUMO1:NM_001321864:exon9:c.659_660delinsTT:p.A220V,IZUMO1:NM_001321865:exon9:c.476_477delinsTT:p.A159V,IZUMO1:NM_182575:exon10:c.998_999delinsTT:p.A333V	.	49	0.293	13|49	het	.	.	.	.	.	.	.	.	rs386810061	.	CONTQ=93;DP=49;ECNT=1;GERMQ=50;MBQ=30,34;MFRL=149,170;MMQ=60,60;MPOS=22;POPAF=7.30;SEQQ=93;STRANDQ=93;TLOD=47.67	GT:AD:AF:DP:F1R2:F2R1:SB	0/1:36,13:0.293:49:15,7:21,5:17,19,4,9
786O	chr19	50926264	50926265	TG	CC	SPIB	nonframeshift substitution	MNP	SPIB:NM_001243999:exon4:c.309_310delinsCC:p.A104P,SPIB:NM_001244000:exon4:c.251_252delinsCC:p.L84P,SPIB:NM_003121:exon4:c.309_310delinsCC:p.A104P	.	33	0.969	33|33	hom	.	.	.	.	.	.	.	.	rs113934432	.	CONTQ=93;DP=36;ECNT=1;GERMQ=93;MBQ=0,37;MFRL=0,175;MMQ=60,60;MPOS=26;POPAF=7.30;SEQQ=93;STRANDQ=93;TLOD=141.80	GT:AD:AF:DP:F1R2:F2R1:SB	0/1:0,33:0.969:33:0,14:0,18:0,0,8,25
786O	chr19	53209553	53209554	GG	AT	ZNF611	nonframeshift substitution	MNP	ZNF611:NM_001161500:exon5:c.754_755delinsAT:p.P252I,ZNF611:NM_001161501:exon5:c.547_548delinsAT:p.P183I,ZNF611:NM_001161499:exon6:c.754_755delinsAT:p.P252I,ZNF611:NM_030972:exon7:c.754_755delinsAT:p.P252I	.	41	0.375	14|41	het	.	.	.	.	.	.	.	.	rs34846371	.	CONTQ=93;DP=44;ECNT=1;GERMQ=39;MBQ=35,36;MFRL=187,229;MMQ=50,49;MPOS=22;POPAF=7.30;SEQQ=93;STRANDQ=93;TLOD=50.99	GT:AD:AF:DP:F1R2:F2R1:SB	0/1:27,14:0.375:41:12,5:13,8:9,18,6,8
786O	chr19	53410373	53410373	A	G	ZNF888	nonsynonymous SNV	SNP	ZNF888:NM_001310127:exon3:c.T1202C:p.I401T	.	55	0.981	55|55	hom	.	Benign	.	.	.	.	.	.	rs2870128	.	CONTQ=93;DP=57;ECNT=1;GERMQ=93;MBQ=0,34;MFRL=0,169;MMQ=60,60;MPOS=23;POPAF=7.30;SEQQ=93;STRANDQ=93;TLOD=197.28	GT:AD:AF:DP:F1R2:F2R1:SB	0/1:0,55:0.981:55:0,35:0,18:0,0,26,29
786O	chr19	53411166	53411166	A	C	ZNF888	nonsynonymous SNV	SNP	ZNF888:NM_001310127:exon3:c.T409G:p.Y137D	.	86	0.987	86|86	hom	.	Benign	.	.	.	.	.	.	rs7255668	.	CONTQ=93;DP=89;ECNT=1;GERMQ=93;MBQ=0,34;MFRL=0,169;MMQ=60,60;MPOS=23;POPAF=7.30;SEQQ=93;STRANDQ=93;TLOD=303.66	GT:AD:AF:DP:F1R2:F2R1:SB	0/1:0,86:0.987:86:0,45:0,39:0,0,49,37
786O	chr19	55143156	55143157	TG	CA	LILRB1	nonframeshift substitution	MNP	LILRB1:NM_001081637:exon4:c.276_277delinsCA:p.A93T,LILRB1:NM_001081638:exon4:c.276_277delinsCA:p.A93T,LILRB1:NM_001081639:exon4:c.276_277delinsCA:p.A93T,LILRB1:NM_001278398:exon4:c.276_277delinsCA:p.A93T,LILRB1:NM_001278399:exon4:c.276_277delinsCA:p.A93T,LILRB1:NM_006669:exon5:c.276_277delinsCA:p.A93T	.	229	0.661	148|229	het	.	.	.	.	.	.	.	.	rs34880987	.	CONTQ=93;DP=240;ECNT=2;GERMQ=77;MBQ=32,35;MFRL=165,168;MMQ=60,60;MPOS=27;POPAF=7.30;SEQQ=93;STRANDQ=93;TLOD=601.93	GT:AD:AF:DP:F1R2:F2R1:SB	0/1:81,148:0.661:229:48,73:33,71:37,44,68,80
786O	chr19	55143948	55143948	C	G	LILRB1	nonsynonymous SNV	SNP	LILRB1:NM_001081637:exon6:c.C695G:p.P232R,LILRB1:NM_001081638:exon6:c.C695G:p.P232R,LILRB1:NM_001081639:exon6:c.C695G:p.P232R,LILRB1:NM_001278398:exon6:c.C695G:p.P232R,LILRB1:NM_001278399:exon6:c.C695G:p.P232R,LILRB1:NM_006669:exon7:c.C695G:p.P232R	.	119	0.253	33|119	het	0.039	Uncertain significance	.	0.048	D	D	0.857	P	.	.	CONTQ=93;DP=124;ECNT=1;GERMQ=76;MBQ=34,20;MFRL=170,147;MMQ=60,60;MPOS=24;POPAF=7.30;SEQQ=93;STRANDQ=93;TLOD=68.61	GT:AD:AF:DP:F1R2:F2R1:SB	0/1:86,33:0.253:119:40,11:45,20:57,29,24,9
786O	chr19	56410205	56410205	T	C	NLRP13	nonsynonymous SNV	SNP	NLRP13:NM_001321057:exon10:c.A2888G:p.D963G,NLRP13:NM_176810:exon10:c.A2888G:p.D963G	8.814e-06	35	0.528	18|35	het	0.033	Uncertain significance	.	0.489	T	T	0.005	B	rs763461963	.	CONTQ=93;DP=37;ECNT=1;GERMQ=34;MBQ=36,40;MFRL=155,212;MMQ=60,60;MPOS=29;POPAF=7.30;SEQQ=93;STRANDQ=93;TLOD=63.85	GT:AD:AF:DP:F1R2:F2R1:SB	0/1:17,18:0.528:35:8,7:9,11:7,10,6,12
786O	chr19	56466673	56466673	A	G	NLRP8	nonsynonymous SNV	SNP	NLRP8:NM_001317000:exon3:c.A1249G:p.T417A,NLRP8:NM_176811:exon3:c.A1249G:p.T417A	0	61	0.431	25|61	het	0.165	Uncertain significance	.	0.268	T	T	0.007	B	.	.	CONTQ=93;DP=65;ECNT=1;GERMQ=36;MBQ=32,30;MFRL=161,178;MMQ=60,60;MPOS=23;POPAF=7.30;SEQQ=93;STRANDQ=93;TLOD=65.27	GT:AD:AF:DP:F1R2:F2R1:SB	0/1:36,25:0.431:61:16,8:20,16:16,20,16,9
786O	chr19	56739632	56739632	C	G	ZSCAN5A	nonsynonymous SNV	SNP	ZSCAN5A:NM_001322062:exon2:c.G146C:p.S49T,ZSCAN5A:NM_001322061:exon3:c.G146C:p.S49T	.	60	0.355	21|60	het	.	.	.	.	.	.	.	.	rs552683630	.	CONTQ=93;DP=64;ECNT=1;GERMQ=41;MBQ=22,20;MFRL=143,160;MMQ=60,60;MPOS=9;POPAF=7.30;SEQQ=93;STRANDQ=93;TLOD=50.65	GT:AD:AF:DP:F1R2:F2R1:SB	0/1:39,21:0.355:60:17,9:21,10:14,25,12,9
786O	chr19	56739747	56739747	C	G	ZSCAN5A	nonsynonymous SNV	SNP	ZSCAN5A:NM_001322062:exon2:c.G31C:p.G11R,ZSCAN5A:NM_001322061:exon3:c.G31C:p.G11R	.	19	0.5	10|19	het	.	.	Benign	.	.	.	.	.	rs28369316	.	CONTQ=93;DP=21;ECNT=1;GERMQ=36;MBQ=36,32;MFRL=214,245;MMQ=60,60;MPOS=29;POPAF=7.30;SEQQ=93;STRANDQ=93;TLOD=27.81	GT:AD:AF:DP:F1R2:F2R1:SB	0/1:9,10:0.500:19:3,5:6,4:6,3,5,5
786O	chr19	57175866	57175866	C	T	ZNF835	nonsynonymous SNV	SNP	ZNF835:NM_001005850:exon2:c.G701A:p.R234H	.	162	0.303	47|162	het	0.055	Uncertain significance	.	0.371	T	T	.	.	.	ID=COSV73379598;OCCURENCE=2(large_intestine)	CONTQ=93;DP=164;ECNT=1;GERMQ=87;MBQ=31,34;MFRL=178,188;MMQ=60,60;MPOS=27;POPAF=7.30;SEQQ=93;STRANDQ=93;TLOD=128.90	GT:AD:AF:DP:F1R2:F2R1:SB	0/1:115,47:0.303:162:56,21:57,25:48,67,20,27
786O	chr19	58017753	58017754	CA	AG	ZNF773	nonframeshift substitution	MNP	ZNF773:NM_001304334:exon4:c.287_288delinsAG:p.A96E,ZNF773:NM_001304336:exon4:c.283_284delinsAG:p.Q95R,ZNF773:NM_198542:exon4:c.290_291delinsAG:p.A97E	.	85	0.687	59|85	het	.	.	.	.	.	.	.	.	rs386811330	ID=COSV56588879;OCCURENCE=1(lung)	CONTQ=93;DP=86;ECNT=2;GERMQ=61;MBQ=31,31;MFRL=161,155;MMQ=60,60;MPOS=28;POPAF=7.30;SEQQ=93;STRANDQ=93;TLOD=244.09	GT:AD:AF:DP:F1R2:F2R1:PGT:PID:PS:SB	0|1:26,59:0.687:85:8,19:17,38:0|1:58017753_CA_AG:58017753:15,11,35,24
786O	chr20	590542	590543	CG	GC	TCF15	nonframeshift substitution	MNP	TCF15:NM_004609:exon1:c.339_340delinsGC:p.V114L	.	111	0.989	111|111	hom	.	.	.	.	.	.	.	.	rs71212728	ID=COSV55720665;OCCURENCE=1(skin)	CONTQ=93;DP=117;ECNT=2;GERMQ=93;MBQ=0,31;MFRL=0,157;MMQ=60,60;MPOS=25;POPAF=7.30;SEQQ=93;STRANDQ=93;TLOD=444.87	GT:AD:AF:DP:F1R2:F2R1:SB	0/1:0,111:0.989:111:0,59:0,50:0,0,42,69
786O	chr20	1471990	1471990	A	C	SIRPB2	nonsynonymous SNV	SNP	SIRPB2:NM_001122962:exon1:c.T16G:p.S6A,SIRPB2:NM_001134836:exon1:c.T16G:p.S6A	.	59	0.173	9|59	het	0.033	Uncertain significance	.	0.325	T	T	0.0	B	.	.	CONTQ=93;DP=61;ECNT=1;GERMQ=87;MBQ=32,35;MFRL=165,164;MMQ=60,60;MPOS=15;POPAF=7.30;SEQQ=93;STRANDQ=86;TLOD=23.57	GT:AD:AF:DP:F1R2:F2R1:SB	0/1:50,9:0.173:59:17,4:30,5:21,29,5,4
786O	chr20	3520891	3520891	C	A	ATRN	nonsynonymous SNV	SNP	ATRN:NM_001207047:exon3:c.C169A:p.R57S,ATRN:NM_001323332:exon3:c.C517A:p.R173S,ATRN:NM_139321:exon3:c.C517A:p.R173S,ATRN:NM_139322:exon3:c.C517A:p.R173S	.	29	0.119	3|29	het	0.287	Uncertain significance	.	0.004	D	D	0.945	P	.	.	CONTQ=93;DP=30;ECNT=1;GERMQ=64;MBQ=33,20;MFRL=161,110;MMQ=60,60;MPOS=24;POPAF=7.30;SEQQ=9;STRANDQ=50;TLOD=5.13	GT:AD:AF:DP:F1R2:F2R1:SB	0/1:26,3:0.119:29:10,0:15,3:21,5,2,1
786O	chr20	20610071	20610071	-	T	RALGAPA2	frameshift insertion	INS	RALGAPA2:NM_020343:exon10:c.1168dupA:p.M390Nfs*18	.	66	0.372	23|66	het	.	.	.	.	.	.	.	.	.	.	CONTQ=93;DP=67;ECNT=1;GERMQ=27;MBQ=20,29;MFRL=149,153;MMQ=60,60;MPOS=26;POPAF=7.30;RPA=3,4;RU=T;SEQQ=93;STR;STRANDQ=93;STRQ=93;TLOD=41.76	GT:AD:AF:DP:F1R2:F2R1:SB	0/1:43,23:0.372:66:16,8:26,15:28,15,13,10
786O	chr20	31531544	31531544	C	T	EFCAB8	stopgain	SNP	EFCAB8:NM_001143967:exon23:c.C2893T:p.Q965X	.	154	0.546	90|154	het	.	.	.	.	.	.	.	.	rs13045180	.	CONTQ=93;DP=159;ECNT=1;GERMQ=41;MBQ=39,31;MFRL=169,166;MMQ=60,60;MPOS=22;POPAF=7.30;SEQQ=93;STRANDQ=93;TLOD=256.56	GT:AD:AF:DP:F1R2:F2R1:SB	0/1:64,90:0.546:154:32,35:31,55:20,44,37,53
786O	chr21	32638549	32638550	CC	AT	TIAM1	nonframeshift substitution	MNP	TIAM1:NM_001353686:exon4:c.739_740delinsAT:p.G247M,TIAM1:NM_001353687:exon4:c.739_740delinsAT:p.G247M,TIAM1:NM_001353690:exon4:c.739_740delinsAT:p.G247M,TIAM1:NM_001353692:exon4:c.739_740delinsAT:p.G247M,TIAM1:NM_001353694:exon4:c.739_740delinsAT:p.G247M,TIAM1:NM_001353689:exon5:c.739_740delinsAT:p.G247M,TIAM1:NM_001353693:exon5:c.739_740delinsAT:p.G247M,TIAM1:NM_003253:exon5:c.739_740delinsAT:p.…	.	201	0.558	117|201	het	.	.	.	.	.	.	.	.	rs386817934	.	CONTQ=93;DP=202;ECNT=1;GERMQ=41;MBQ=33,24;MFRL=161,156;MMQ=60,60;MPOS=19;POPAF=7.30;SEQQ=93;STRANDQ=93;TLOD=468.63	GT:AD:AF:DP:F1R2:F2R1:SB	0/1:84,117:0.558:201:34,45:48,70:47,37,59,58
786O	chr21	33058040	33058040	G	C	SCAF4	nonsynonymous SNV	SNP	SCAF4:NM_001145444:exon16:c.C2005G:p.P669A,SCAF4:NM_001145445:exon17:c.C2050G:p.P684A,SCAF4:NM_020706:exon17:c.C2050G:p.P684A	0	38	0.486	18|38	het	0.149	Uncertain significance	.	0.034	D	T	0.068	B	rs181372986	.	CONTQ=93;DP=41;ECNT=1;GERMQ=34;MBQ=33,38;MFRL=170,184;MMQ=60,60;MPOS=23;POPAF=7.30;SEQQ=93;STRANDQ=93;TLOD=58.95	GT:AD:AF:DP:F1R2:F2R1:SB	0/1:20,18:0.486:38:6,6:14,12:6,14,5,13
786O	chr21	43259878	43259878	T	C	PRDM15	nonsynonymous SNV	SNP	PRDM15:NM_001040424:exon7:c.A836G:p.D279G,PRDM15:NM_001282934:exon7:c.A836G:p.D279G,PRDM15:NM_022115:exon14:c.A1823G:p.D608G	.	297	0.242	76|297	het	0.012	Uncertain significance	.	0.085	T	T	0.001	B	.	.	CONTQ=93;DP=304;ECNT=1;GERMQ=93;MBQ=34,35;MFRL=175,169;MMQ=60,60;MPOS=25;POPAF=7.30;SEQQ=93;STRANDQ=93;TLOD=205.47	GT:AD:AF:DP:F1R2:F2R1:SB	0/1:221,76:0.242:297:85,26:133,49:92,129,33,43
786O	chr21	44985202	44985202	G	A	H2BFS	nonsynonymous SNV	SNP	H2BFS:NM_017445:exon1:c.G83A:p.R28K	.	225	0.336	67|225	het	.	.	.	.	.	T	.	.	rs9637217	ID=COSV52355225;OCCURENCE=1(stomach),1(large_intestine),1(liver)	CONTQ=93;DP=233;ECNT=2;GERMQ=93;MBQ=35,39;MFRL=165,218;MMQ=50,40;MPOS=19;POPAF=7.30;SEQQ=93;STRANDQ=93;TLOD=196.19	GT:AD:AF:DP:F1R2:F2R1:SB	0/1:158,67:0.336:225:78,35:78,32:71,87,14,53
786O	chr21	45959733	45959733	C	T	KRTAP10-1	nonsynonymous SNV	SNP	KRTAP10-1:NM_198691:exon1:c.G301A:p.V101M	.	275	0.996	275|275	hom	0.105	Benign	.	0.114	T	T	0.998	D	rs233319	ID=COSV59952350;OCCURENCE=2(haematopoietic_and_lymphoid_tissue),19(upper_aerodigestive_tract)	CONTQ=93;DP=289;ECNT=1;GERMQ=93;MBQ=0,34;MFRL=0,177;MMQ=60,40;MPOS=28;POPAF=7.30;SEQQ=93;STRANDQ=93;TLOD=938.73	GT:AD:AF:DP:F1R2:F2R1:SB	0/1:0,275:0.996:275:0,149:0,120:0,0,106,169
786O	chr22	24579157	24579158	GA	TC	SUSD2	nonframeshift substitution	MNP	SUSD2:NM_019601:exon2:c.209_210delinsTC:p.G70V	.	197	0.244	45|197	het	.	.	.	.	.	.	.	.	.	ID=COSV54080492;OCCURENCE=3(skin)	CONTQ=93;DP=210;ECNT=2;GERMQ=93;MBQ=29,34;MFRL=164,158;MMQ=60,40;MPOS=17;POPAF=7.30;SEQQ=93;STRANDQ=93;TLOD=162.01	GT:AD:AF:DP:F1R2:F2R1:SB	0/1:152,45:0.244:197:69,17:82,28:52,100,9,36
786O	chr22	28194933	28194933	-	TGC	MN1	nonframeshift insertion	INS	MN1:NM_002430:exon1:c.1598_1599insGCA:p.Q550_R551insQ	.	42	0.569	23|42	het	.	.	.	.	.	.	.	.	rs34890218	.	CONTQ=93;DP=77;ECNT=1;GERMQ=12;MBQ=35,35;MFRL=179,183;MMQ=60,60;MPOS=28;POPAF=7.30;RPA=9,10;RU=TGC;SEQQ=93;STR;STRANDQ=93;STRQ=62;TLOD=73.65	GT:AD:AF:DP:F1R2:F2R1:SB	0/1:19,23:0.569:42:13,11:6,10:10,9,5,18
786O	chr22	30951590	30951590	C	T	GAL3ST1	nonsynonymous SNV	SNP	GAL3ST1:NM_001318103:exon3:c.G622A:p.G208S,GAL3ST1:NM_001318105:exon3:c.G622A:p.G208S,GAL3ST1:NM_001318109:exon3:c.G697A:p.G233S,GAL3ST1:NM_001318111:exon3:c.G622A:p.G208S,GAL3ST1:NM_001318112:exon3:c.G622A:p.G208S,GAL3ST1:NM_001318114:exon3:c.G625A:p.G209S,GAL3ST1:NM_001318104:exon4:c.G622A:p.G208S,GAL3ST1:NM_001318106:exon4:c.G622A:p.G208S,GAL3ST1:NM_001318107:exon4:c.G625A:p.G209S,GAL3ST1:NM_0…	8.871e-06	199	0.2	41|199	het	0.117	Uncertain significance	.	0.461	T	T	0.507	P	rs377326984	ID=COSV58892494;OCCURENCE=1(skin)	CONTQ=93;DP=203;ECNT=1;GERMQ=93;MBQ=32,29;MFRL=169,170;MMQ=60,60;MPOS=26;POPAF=7.30;SEQQ=93;STRANDQ=93;TLOD=97.32	GT:AD:AF:DP:F1R2:F2R1:SB	0/1:158,41:0.200:199:67,16:86,24:81,77,15,26
786O	chr22	31289952	31289952	T	C	OSBP2	nonsynonymous SNV	SNP	OSBP2:NM_001282742:exon10:c.T971C:p.L324P,OSBP2:NM_001282740:exon11:c.T1238C:p.L413P,OSBP2:NM_001282741:exon11:c.T1565C:p.L522P,OSBP2:NM_001282739:exon12:c.T2336C:p.L779P,OSBP2:NM_030758:exon12:c.T2339C:p.L780P,OSBP2:NM_001282738:exon13:c.T1841C:p.L614P	9.866e-06	98	0.473	44|98	het	0.259	Uncertain significance	.	0.252	T	T	0.999	D	.	.	CONTQ=93;DP=107;ECNT=1;GERMQ=34;MBQ=37,31;MFRL=173,191;MMQ=60,60;MPOS=19;POPAF=7.30;SEQQ=93;STRANDQ=93;TLOD=125.17	GT:AD:AF:DP:F1R2:F2R1:SB	0/1:54,44:0.473:98:22,18:31,26:21,33,14,30
786O	chrX	3242660	3242660	C	G	MXRA5	nonsynonymous SNV	SNP	MXRA5:NM_015419:exon5:c.G1066C:p.D356H	.	55	0.462	27|55	het	0.173	Uncertain significance	.	0.078	T	D	0.977	D	.	.	CONTQ=93;DP=56;ECNT=1;GERMQ=33;MBQ=35,34;MFRL=195,174;MMQ=60,60;MPOS=16;POPAF=7.30;SEQQ=93;STRANDQ=93;TLOD=81.53	GT:AD:AF:DP:F1R2:F2R1:SB	0/1:28,27:0.462:55:15,8:13,19:23,5,15,12
786O	chrX	12739264	12739264	G	T	FRMPD4	nonsynonymous SNV	SNP	FRMPD4:NM_001368396:exon17:c.G4582T:p.V1528F,FRMPD4:NM_001368397:exon17:c.G4576T:p.V1526F,FRMPD4:NM_001368395:exon19:c.G4687T:p.V1563F	.	73	0.985	73|73	hom	.	.	.	.	.	.	.	.	rs61739515	ID=COSV66225798;OCCURENCE=1(lung)	CONTQ=93;DP=76;ECNT=2;GERMQ=93;MBQ=0,37;MFRL=0,180;MMQ=60,60;MPOS=19;POPAF=7.30;SEQQ=93;STRANDQ=93;TLOD=268.89	GT:AD:AF:DP:F1R2:F2R1:SB	0/1:0,73:0.985:73:0,24:0,48:0,0,43,30
786O	chrX	12739294	12739294	A	G	FRMPD4	nonsynonymous SNV	SNP	FRMPD4:NM_001368396:exon17:c.A4612G:p.M1538V,FRMPD4:NM_001368397:exon17:c.A4606G:p.M1536V,FRMPD4:NM_001368395:exon19:c.A4717G:p.M1573V	.	83	0.974	82|83	hom	.	.	.	.	.	.	.	.	rs3827468	.	CONTQ=93;DP=90;ECNT=2;GERMQ=93;MBQ=33,35;MFRL=175,180;MMQ=60,60;MPOS=27;POPAF=7.30;SEQQ=93;STRANDQ=93;TLOD=295.95	GT:AD:AF:DP:F1R2:F2R1:SB	0/1:1,82:0.974:83:0,32:1,47:1,0,46,36
786O	chrX	24382373	24382373	-	TGCTGCTGCTGC	SUPT20HL1	nonframeshift insertion	INS	SUPT20HL1:NM_001136234:exon1:c.1574_1575insTGCTGCTGCTGC:p.A543_P544insAAAA	.	22	0.964	22|22	hom	.	.	.	.	.	.	.	.	.	.	CONTQ=93;DP=78;ECNT=1;GERMQ=64;MBQ=0,27;MFRL=0,152;MMQ=60,60;MPOS=18;POPAF=7.30;RPA=18,22;RU=TGC;SEQQ=93;STR;STRANDQ=93;STRQ=93;TLOD=42.18	GT:AD:AF:DP:F1R2:F2R1:SB	0/1:0,22:0.964:22:0,7:0,10:0,0,8,14
786O	chrX	34148891	34148891	G	C	FAM47A	nonsynonymous SNV	SNP	FAM47A:NM_203408:exon1:c.C1505G:p.S502C	.	65	0.196	11|65	het	0.014	Uncertain significance	.	0.001	D	D	0.996	D	.	.	CONTQ=93;DP=69;ECNT=1;GERMQ=86;MBQ=35,35;MFRL=152,207;MMQ=60,60;MPOS=26;POPAF=7.30;SEQQ=93;STRANDQ=93;TLOD=29.58	GT:AD:AF:DP:F1R2:F2R1:SB	0/1:54,11:0.196:65:26,6:28,5:29,25,5,6
786O	chrX	41084088	41084088	G	T	USP9X	nonsynonymous SNV	SNP	USP9X:NM_001039590:exon40:c.G6845T:p.R2282I,USP9X:NM_001039591:exon40:c.G6845T:p.R2282I	.	21	0.955	21|21	hom	0.251	Uncertain significance	.	0.001	D	T	0.005	B	.	.	CONTQ=93;DP=22;ECNT=1;GERMQ=93;MBQ=0,34;MFRL=0,175;MMQ=60,60;MPOS=31;POPAF=7.30;SEQQ=93;STRANDQ=93;TLOD=76.57	GT:AD:AF:DP:F1R2:F2R1:SB	0/1:0,21:0.955:21:0,6:0,15:0,0,17,4
786O	chrX	49063227	49063227	A	C	CACNA1F	nonsynonymous SNV	SNP	CACNA1F:NM_001256789:exon45:c.T5321G:p.L1774R,CACNA1F:NM_001256790:exon45:c.T5159G:p.L1720R,CACNA1F:NM_005183:exon45:c.T5354G:p.L1785R	.	34	0.967	34|34	hom	0.069	Uncertain significance	.	0.571	T	T	0.0	B	.	.	CONTQ=93;DP=35;ECNT=1;GERMQ=93;MBQ=0,32;MFRL=0,178;MMQ=60,60;MPOS=22;POPAF=7.30;SEQQ=93;STRANDQ=93;TLOD=111.08	GT:AD:AF:DP:F1R2:F2R1:SB	0/1:0,34:0.967:34:0,13:0,21:0,0,18,16
786O	chrX	66766357	66766365	GGCGGCGGC	-	AR	nonframeshift deletion	DEL	AR:NM_000044:exon1:c.1369_1377del:p.G471_G473del,AR:NM_001348061:exon1:c.1369_1377del:p.G471_G473del,AR:NM_001348063:exon1:c.1369_1377del:p.G471_G473del,AR:NM_001348064:exon1:c.1369_1377del:p.G471_G473del	.	14	0.945	14|14	hom	.	.	Benign/Likely_benign	.	.	.	.	.	.	.	CONTQ=93;DP=20;ECNT=1;GERMQ=51;MBQ=0,33;MFRL=0,196;MMQ=60,60;MPOS=35;POPAF=7.30;RPA=17,14;RU=GGC;SEQQ=93;STR;STRANDQ=93;STRQ=93;TLOD=62.09	GT:AD:AF:DP:F1R2:F2R1:SB	0/1:0,14:0.945:14:0,3:0,10:0,0,11,3
786O	chrX	102885305	102885305	G	T	TCEAL1	nonsynonymous SNV	SNP	TCEAL1:NM_001006639:exon3:c.G461T:p.S154I,TCEAL1:NM_001006640:exon3:c.G461T:p.S154I,TCEAL1:NM_004780:exon3:c.G461T:p.S154I	.	101	0.472	46|101	het	0.071	Uncertain significance	.	0.002	D	D	0.693	P	.	.	CONTQ=93;DP=108;ECNT=1;GERMQ=34;MBQ=35,35;MFRL=181,170;MMQ=60,60;MPOS=23;POPAF=7.30;SEQQ=93;STRANDQ=93;TLOD=134.19	GT:AD:AF:DP:F1R2:F2R1:SB	0/1:55,46:0.472:101:27,15:27,28:36,19,26,20
786O	chrX	107426982	107426982	-	CTT	COL4A6	nonframeshift insertion	INS	COL4A6:NM_001287758:exon24:c.1971_1972insAAG:p.E657_V658insK	.	41	0.97	41|41	hom	.	.	.	.	.	.	.	.	rs146680910	.	CONTQ=93;DP=44;ECNT=1;GERMQ=93;MBQ=0,20;MFRL=0,148;MMQ=60,60;MPOS=24;POPAF=7.30;SEQQ=93;STRANDQ=93;TLOD=160.07	GT:AD:AF:DP:F1R2:F2R1:SB	0/1:0,41:0.970:41:0,12:0,29:0,0,19,22
786O	chrX	114425181	114425181	-	GAGGCCGCTCGCCCAACGCCCACAGCG	RBMXL3	nonframeshift insertion	INS	RBMXL3:NM_001145346:exon1:c.1177_1178insGAGGCCGCTCGCCCAACGCCCACAGCG:p.P397_D398insNAHSGGRSP	.	138	0.992	138|138	hom	.	.	.	.	.	.	.	.	rs55659078	.	CONTQ=93;DP=155;ECNT=1;GERMQ=76;MBQ=0,37;MFRL=0,159;MMQ=60,60;MPOS=15;POPAF=7.30;SEQQ=93;STRANDQ=93;TLOD=590.61	GT:AD:AF:DP:F1R2:F2R1:SB	0/1:0,138:0.992:138:0,57:0,51:0,0,66,72
786O	chrX	135572537	135572537	T	G	BRS3	nonsynonymous SNV	SNP	BRS3:NM_001727:exon2:c.T680G:p.I227S	.	27	0.348	9|27	het	0.676	Uncertain significance	.	0.005	D	T	0.845	P	.	.	CONTQ=93;DP=27;ECNT=1;GERMQ=38;MBQ=35,34;MFRL=179,205;MMQ=60,60;MPOS=31;POPAF=7.30;SEQQ=93;STRANDQ=93;TLOD=25.55	GT:AD:AF:DP:F1R2:F2R1:SB	0/1:18,9:0.348:27:6,3:11,6:12,6,4,5
786O	chrX	151092704	151092704	C	A	MAGEA4	nonsynonymous SNV	SNP	MAGEA4:NM_001011548:exon3:c.C568A:p.L190M,MAGEA4:NM_001011549:exon3:c.C568A:p.L190M,MAGEA4:NM_001011550:exon3:c.C568A:p.L190M,MAGEA4:NM_002362:exon3:c.C568A:p.L190M	.	83	0.697	58|83	het	0.056	Uncertain significance	.	1.0	T	T	0.932	P	.	.	CONTQ=93;DP=89;ECNT=2;GERMQ=61;MBQ=37,36;MFRL=160,178;MMQ=60,60;MPOS=22;POPAF=7.30;SEQQ=93;STRANDQ=93;TLOD=190.28	GT:AD:AF:DP:F1R2:F2R1:SB	0/1:25,58:0.697:83:11,29:13,28:10,15,26,32
786O	chr19_gl000209_random	115133	115133	A	G	KIR2DS1	nonsynonymous SNV	SNP	KIR2DS1:NM_014512:exon1:c.A22G:p.M8V	.	193	0.207	42|193	het	.	.	.	.	.	.	.	.	.	.	CONTQ=93;DP=198;ECNT=1;GERMQ=93;MBQ=28,20;MFRL=160,135;MMQ=47,41;MPOS=30;POPAF=7.30;SEQQ=93;STRANDQ=93;TLOD=86.63	GT:AD:AF:DP:F1R2:F2R1:SB	0/1:151,42:0.207:193:58,20:89,21:81,70,13,29
786O	chr19_gl000209_random	118633	118633	G	C	KIR2DS1	nonsynonymous SNV	SNP	KIR2DS1:NM_014512:exon3:c.G110C:p.R37P	.	87	0.272	21|87	het	.	.	.	.	.	.	.	.	.	.	CONTQ=93;DP=89;ECNT=1;GERMQ=75;MBQ=31,34;MFRL=177,157;MMQ=40,33;MPOS=22;POPAF=7.30;SEQQ=93;STRANDQ=65;TLOD=49.16	GT:AD:AF:DP:F1R2:F2R1:SB	0/1:66,21:0.272:87:28,13:36,7:53,13,19,2

## Sheet: CAKI2
Cell_Line	Chromosome	Start_Position	End_Position	Reference_Allele	Alternate_Allele	Hugo_Symbol	Variant_Classification	Variant_Type	Protein_cDNA_Change	AF_nfe	DP	Variant_Allele_Frequency	Variant_Reads	Zygosity	REVEL_score	InterVar_automated	CLNSIG	SIFT_score	SIFT_pred	SIFT4G_pred	Polyphen2_HDIV_score	Polyphen2_HDIV_pred	avsnp150	cosmic_coding	Otherinfo11	Otherinfo12	Otherinfo13
CAKI2	chr1	1875858	1875859	CA	GG	CFAP74	nonframeshift substitution	MNP	CFAP74:NM_001304360:exon21:c.2397_2398delinsCC:p.V800L	.	110	0.99	110|110	hom	.	.	.	.	.	.	.	.	rs35066915	.	CONTQ=93;DP=111;ECNT=1;GERMQ=93;MBQ=0,36;MFRL=0,179;MMQ=60,60;MPOS=28;POPAF=7.30;SEQQ=93;STRANDQ=93;TLOD=486.44	GT:AD:AF:DP:F1R2:F2R1:SB	0/1:0,110:0.990:110:0,46:0,59:0,0,75,35
CAKI2	chr1	16242735	16242735	T	A	SPEN	nonsynonymous SNV	SNP	SPEN:NM_015001:exon6:c.T1356A:p.H452Q	.	47	0.975	47|47	hom	0.192	Uncertain significance	.	0.232	T	T	0.476	P	.	.	CONTQ=93;DP=48;ECNT=1;GERMQ=93;MBQ=0,37;MFRL=0,171;MMQ=60,60;MPOS=25;POPAF=7.30;SEQQ=93;STRANDQ=93;TLOD=163.75	GT:AD:AF:DP:F1R2:F2R1:SB	0/1:0,47:0.975:47:0,26:0,20:0,0,20,27
CAKI2	chr1	16375063	16375064	CA	GC	CLCNKB	nonframeshift substitution	MNP	CLCNKB:NM_000085:exon7:c.641_642delinsGC:p.A214G	.	198	0.994	198|198	hom	.	.	Benign	.	.	.	.	.	rs71493533	.	CONTQ=93;DP=199;ECNT=2;GERMQ=93;MBQ=0,32;MFRL=0,175;MMQ=60,60;MPOS=27;POPAF=7.30;SEQQ=93;STRANDQ=93;TLOD=808.55	GT:AD:AF:DP:F1R2:F2R1:SB	0/1:0,198:0.994:198:0,85:0,103:0,0,76,122
CAKI2	chr1	20020993	20020994	AC	GT	TMCO4	nonframeshift substitution	MNP	TMCO4:NM_001349112:exon14:c.1433_1434delinsAC:p.R478H,TMCO4:NM_001349113:exon15:c.1433_1434delinsAC:p.R478H,TMCO4:NM_181719:exon15:c.1433_1434delinsAC:p.R478H,TMCO4:NM_001349114:exon16:c.1433_1434delinsAC:p.R478H	.	98	0.989	98|98	hom	.	.	.	.	.	.	.	.	rs386629247	.	CONTQ=93;DP=104;ECNT=1;GERMQ=93;MBQ=0,30;MFRL=0,171;MMQ=60,60;MPOS=23;POPAF=7.30;SEQQ=93;STRANDQ=93;TLOD=332.44	GT:AD:AF:DP:F1R2:F2R1:SB	0/1:0,98:0.989:98:0,55:0,38:0,0,49,49
CAKI2	chr1	24201919	24201920	TT	CC	CNR2	nonframeshift substitution	MNP	CNR2:NM_001841:exon2:c.188_189delinsGG:p.Q63R	.	136	0.992	136|136	hom	.	.	.	.	.	.	.	.	rs35761398	.	CONTQ=93;DP=143;ECNT=1;GERMQ=93;MBQ=0,34;MFRL=0,178;MMQ=60,60;MPOS=16;POPAF=7.30;SEQQ=93;STRANDQ=93;TLOD=600.16	GT:AD:AF:DP:F1R2:F2R1:SB	0/1:0,136:0.992:136:0,70:0,64:0,0,66,70
CAKI2	chr1	25256245	25256245	G	C	RUNX3	nonsynonymous SNV	SNP	RUNX3:NM_004350:exon1:c.C115G:p.Q39E,RUNX3:NM_001031680:exon2:c.C157G:p.Q53E,RUNX3:NM_001320672:exon3:c.C157G:p.Q53E	.	84	0.988	84|84	hom	0.254	Uncertain significance	.	1.0	T	T	0.047	B	.	.	CONTQ=93;DP=88;ECNT=2;GERMQ=93;MBQ=0,35;MFRL=0,189;MMQ=60,60;MPOS=23;POPAF=7.30;SEQQ=93;STRANDQ=93;TLOD=320.00	GT:AD:AF:DP:F1R2:F2R1:SB	0/1:0,84:0.988:84:0,41:0,43:0,0,50,34
CAKI2	chr1	28136782	28136782	A	C	STX12	nonsynonymous SNV	SNP	STX12:NM_177424:exon5:c.A452C:p.Q151P	8.812e-06	66	0.98	66|66	hom	0.197	Uncertain significance	.	0.123	T	T	0.0	B	rs745482883	.	CONTQ=93;DP=67;ECNT=1;GERMQ=93;MBQ=0,20;MFRL=0,136;MMQ=60,60;MPOS=25;POPAF=7.30;SEQQ=93;STRANDQ=93;TLOD=185.76	GT:AD:AF:DP:F1R2:F2R1:SB	0/1:0,66:0.980:66:0,27:0,37:0,0,23,43
CAKI2	chr1	33430102	33430102	T	G	RNF19B	nonsynonymous SNV	SNP	RNF19B:NM_001127361:exon1:c.A185C:p.Q62P,RNF19B:NM_001300826:exon1:c.A185C:p.Q62P,RNF19B:NM_153341:exon1:c.A185C:p.Q62P	.	4	0.841	4|4	hom	0.026	Uncertain significance	.	0.726	T	T	0.0	B	rs113840389	ID=COSV52386707;OCCURENCE=6(thyroid)	CONTQ=93;DP=5;ECNT=1;GERMQ=54;MBQ=0,31;MFRL=0,219;MMQ=60,60;MPOS=7;POPAF=7.30;SEQQ=93;STRANDQ=49;TLOD=13.37	GT:AD:AF:DP:F1R2:F2R1:SB	0/1:0,4:0.841:4:0,3:0,1:0,0,4,0
CAKI2	chr1	43892189	43892189	G	A	SZT2	nonsynonymous SNV	SNP	SZT2:NM_001365999:exon22:c.G3194A:p.R1065Q	.	343	0.996	343|343	hom	.	.	.	.	.	T	.	.	rs2782646	ID=COSV65168250;OCCURENCE=1(lung)	CONTQ=93;DP=364;ECNT=1;GERMQ=93;MBQ=0,35;MFRL=0,156;MMQ=60,60;MPOS=27;POPAF=7.30;SEQQ=93;STRANDQ=93;TLOD=1169.94	GT:AD:AF:DP:F1R2:F2R1:SB	0/1:0,343:0.996:343:0,178:0,163:0,0,137,206
CAKI2	chr1	54065778	54065778	C	T	GLIS1	nonsynonymous SNV	SNP	GLIS1:NM_001367484:exon3:c.G433A:p.D145N	.	25	0.96	25|25	hom	.	.	.	.	.	T	.	.	rs12723437	ID=COSV56558390;OCCURENCE=1(lung)	CONTQ=93;DP=27;ECNT=2;GERMQ=93;MBQ=0,32;MFRL=0,197;MMQ=60,60;MPOS=32;POPAF=7.30;SEQQ=93;STRANDQ=93;TLOD=80.51	GT:AD:AF:DP:F1R2:F2R1:SB	0/1:0,25:0.960:25:0,14:0,10:0,0,13,12
CAKI2	chr1	54065831	54065831	G	T	GLIS1	nonsynonymous SNV	SNP	GLIS1:NM_001367484:exon3:c.C380A:p.P127Q	.	31	0.964	31|31	hom	.	.	.	.	.	T	.	.	rs12723875	ID=COSV56558397;OCCURENCE=1(lung)	CONTQ=93;DP=31;ECNT=2;GERMQ=93;MBQ=0,36;MFRL=0,181;MMQ=60,60;MPOS=24;POPAF=7.30;SEQQ=93;STRANDQ=93;TLOD=110.37	GT:AD:AF:DP:F1R2:F2R1:SB	0/1:0,31:0.964:31:0,17:0,14:0,0,15,16
CAKI2	chr1	78444620	78444620	-	CCACCGCCG	FUBP1	nonframeshift insertion	INS	FUBP1:NM_001303433:exon1:c.68_69insCGGCGGTGG:p.G26_V27insGGG,FUBP1:NM_003902:exon1:c.68_69insCGGCGGTGG:p.G26_V27insGGG	8.908e-06	47	0.976	47|47	hom	.	.	.	.	.	.	.	.	.	.	CONTQ=93;DP=54;ECNT=2;GERMQ=87;MBQ=0,33;MFRL=0,142;MMQ=60,60;MPOS=25;POPAF=7.30;RPA=1,2;RU=CCACCGCCG;SEQQ=93;STR;STRANDQ=93;STRQ=93;TLOD=200.53	GT:AD:AF:DP:F1R2:F2R1:SB	0/1:0,47:0.976:47:0,19:0,19:0,0,29,18
CAKI2	chr1	79107153	79107153	A	G	IFI44L	nonsynonymous SNV	SNP	IFI44L:NM_006820:exon8:c.A1183G:p.I395V	8.854e-06	20	0.952	20|20	hom	0.022	Uncertain significance	.	0.316	T	T	0.093	B	rs955407884	.	CONTQ=93;DP=20;ECNT=1;GERMQ=93;MBQ=0,41;MFRL=0,186;MMQ=60,60;MPOS=27;POPAF=7.30;SEQQ=93;STRANDQ=93;TLOD=81.16	GT:AD:AF:DP:F1R2:F2R1:SB	0/1:0,20:0.952:20:0,13:0,7:0,0,17,3
CAKI2	chr1	89448717	89448717	C	T	RBMXL1	nonsynonymous SNV	SNP	RBMXL1:NM_019610:exon2:c.G793A:p.G265R,RBMXL1:NM_001162536:exon3:c.G793A:p.G265R	0	20	0.2	4|20	het	0.375	Uncertain significance	.	0.023	D	D	0.859	P	rs202218737	ID=COSV53098800;OCCURENCE=2(haematopoietic_and_lymphoid_tissue),1(thyroid)	CONTQ=93;DP=20;ECNT=1;GERMQ=43;MBQ=36,26;MFRL=215,109;MMQ=60,38;MPOS=15;POPAF=7.30;SEQQ=61;STRANDQ=65;TLOD=9.73	GT:AD:AF:DP:F1R2:F2R1:SB	0/1:16,4:0.200:20:10,1:6,3:8,8,2,2
CAKI2	chr1	100178032	100178032	T	C	FRRS1	nonsynonymous SNV	SNP	FRRS1:NM_001013660:exon13:c.A1363G:p.T455A,FRRS1:NM_001361041:exon13:c.A1363G:p.T455A	8.818e-06	55	0.977	55|55	hom	0.046	Uncertain significance	.	0.207	T	T	0.0	B	rs759762635	.	CONTQ=93;DP=55;ECNT=1;GERMQ=93;MBQ=0,30;MFRL=0,146;MMQ=60,60;MPOS=30;POPAF=7.30;SEQQ=93;STRANDQ=93;TLOD=179.52	GT:AD:AF:DP:F1R2:F2R1:SB	0/1:0,55:0.977:55:0,25:0,30:0,0,28,27
CAKI2	chr1	100598866	100598867	GC	AT	TRMT13	nonframeshift substitution	MNP	TRMT13:NM_019083:exon1:c.142_143delinsAT:p.A48M	.	79	0.986	79|79	hom	.	.	.	.	.	.	.	.	rs35216047	.	CONTQ=93;DP=81;ECNT=1;GERMQ=93;MBQ=0,33;MFRL=0,166;MMQ=60,60;MPOS=24;POPAF=7.30;SEQQ=93;STRANDQ=93;TLOD=348.17	GT:AD:AF:DP:F1R2:F2R1:SB	0/1:0,79:0.986:79:0,46:0,31:0,0,16,63
CAKI2	chr1	110257835	110257836	CT	TC	GSTM5	nonframeshift substitution	MNP	GSTM5:NM_000851:exon7:c.540_541delinsTC:p.N180N	.	32	0.968	32|32	hom	.	.	.	.	.	.	.	.	rs386634508	.	CONTQ=93;DP=32;ECNT=2;GERMQ=93;MBQ=0,34;MFRL=0,193;MMQ=60,60;MPOS=22;POPAF=7.30;SEQQ=93;STRANDQ=93;TLOD=140.50	GT:AD:AF:DP:F1R2:F2R1:PGT:PID:PS:SB	0|1:0,32:0.968:32:0,12:0,17:0|1:110257831_T_C:110257831:0,0,15,17
CAKI2	chr1	110709719	110709720	TG	CA	SLC6A17	nonframeshift substitution	MNP	SLC6A17:NM_001010898:exon2:c.168_169delinsCA:p.A57T	.	51	0.98	51|51	hom	.	.	.	.	.	.	.	.	rs35600013	.	CONTQ=93;DP=52;ECNT=1;GERMQ=93;MBQ=0,33;MFRL=0,181;MMQ=60,60;MPOS=25;POPAF=7.30;SEQQ=93;STRANDQ=93;TLOD=223.41	GT:AD:AF:DP:F1R2:F2R1:SB	0/1:0,51:0.980:51:0,19:0,30:0,0,29,22
CAKI2	chr1	115418711	115418711	G	T	SYCP1	stopgain	SNP	SYCP1:NM_001282541:exon10:c.G679T:p.E227X,SYCP1:NM_001282542:exon10:c.G679T:p.E227X,SYCP1:NM_003176:exon10:c.G679T:p.E227X	.	25	0.238	7|25	het	.	Pathogenic	.	.	.	.	.	.	.	.	CONTQ=93;DP=26;ECNT=1;GERMQ=40;MBQ=34,20;MFRL=173,117;MMQ=60,60;MPOS=10;POPAF=7.30;SEQQ=93;STRANDQ=89;TLOD=12.98	GT:AD:AF:DP:F1R2:F2R1:SB	0/1:18,7:0.238:25:9,4:9,3:10,8,4,3
CAKI2	chr1	117487710	117487711	AT	GA	PTGFRN	nonframeshift substitution	MNP	PTGFRN:NM_020440:exon3:c.828_829delinsGA:p.S277T	.	92	0.988	92|92	hom	.	.	.	.	.	.	.	.	rs71483896	.	CONTQ=93;DP=97;ECNT=1;GERMQ=93;MBQ=0,31;MFRL=0,173;MMQ=60,60;MPOS=21;POPAF=7.30;SEQQ=93;STRANDQ=93;TLOD=396.33	GT:AD:AF:DP:F1R2:F2R1:SB	0/1:0,92:0.988:92:0,46:0,45:0,0,30,62
CAKI2	chr1	145360649	145360650	TG	AC	NBPF19	nonframeshift substitution	MNP	NBPF19:NM_001351365:exon69:c.8455_8456delinsAC:p.C2819_P3842delinsTDSCQPYRSAFYILEQQRVGLAVDMDEIEKYQEVEEDQDPSCPRLSRELLAEKEPEVLQDSLDRWYSTPSGYLELPDLGQPYRSAVYSLEEQYLGLALDVDRIKKDQEEEEDQGPPCPRLSRELLEVVEPEVLQDSLDRCYSTPSSCLEQPDSCQPYRSSFYALEEKHVGFSLDVGEIEKKGKGKKRRGRRSKKKRRRGRKEGEEDQNPPCPRLSRELLAEKEPEVLQDSLDRWYSTPSVYLGLTDPCQPYRSAFYVLEQQRVGLAVDMDEIEKYQEVEEDQDPSCPRLSRELLAEKEPEVLQDSLDRCYSTPSGYLELPDLGQPYRSAVYSL…	.	5	0.864	5|5	hom	.	.	.	.	.	.	.	.	.	.	CONTQ=93;DP=6;ECNT=2;GERMQ=57;MBQ=0,32;MFRL=0,267;MMQ=60,40;MPOS=32;POPAF=7.30;SEQQ=93;STRANDQ=51;TLOD=21.69	GT:AD:AF:DP:F1R2:F2R1:SB	0/1:0,5:0.864:5:0,4:0,1:0,0,0,5
CAKI2	chr1	149858026	149858026	G	C	HIST2H2BE	nonsynonymous SNV	SNP	HIST2H2BE:NM_003528:exon1:c.C165G:p.I55M	.	253	0.17	44|253	het	0.608	Uncertain significance	.	0.0	D	D	0.952	P	.	.	CONTQ=93;DP=261;ECNT=1;GERMQ=93;MBQ=34,33;MFRL=177,165;MMQ=50,47;MPOS=22;POPAF=7.30;SEQQ=93;STRANDQ=93;TLOD=104.18	GT:AD:AF:DP:F1R2:F2R1:SB	0/1:209,44:0.170:253:95,21:112,23:115,94,25,19
CAKI2	chr1	152084175	152084175	-	TGCTGCTCGCGCCTCTCC	TCHH	nonframeshift insertion	INS	TCHH:NM_007113:exon3:c.1517_1518insGGAGAGGCGCGAGCAGCA:p.Q506_L507insERREQQ	.	132	0.786	106|132	hom	.	.	Benign	.	.	.	.	.	rs752560318	.	CONTQ=93;DP=219;ECNT=1;GERMQ=84;MBQ=32,33;MFRL=167,144;MMQ=60,60;MPOS=26;POPAF=7.30;RPA=2,3;RU=TGCTGCTCGCGCCTCTCC;SEQQ=93;STR;STRANDQ=93;STRQ=93;TLOD=436.11	GT:AD:AF:DP:F1R2:F2R1:SB	0/1:26,106:0.786:132:14,29:12,44:15,11,47,59
CAKI2	chr1	152749008	152749008	-	CAGCTCTGGGGGCTGCTG	LCE1F	nonframeshift insertion	INS	LCE1F:NM_178354:exon1:c.161_162insCAGCTCTGGGGGCTGCTG:p.G64_G65insCCSSGG	.	146	0.778	117|146	hom	.	.	.	.	.	.	.	.	rs766160595	.	CONTQ=93;DP=267;ECNT=1;GERMQ=93;MBQ=33,35;MFRL=170,170;MMQ=60,60;MPOS=23;POPAF=7.30;RPA=1,2;RU=CAGCTCTGGGGGCTGCTG;SEQQ=93;STR;STRANDQ=93;STRQ=93;TLOD=477.62	GT:AD:AF:DP:F1R2:F2R1:SB	0/1:29,117:0.778:146:13,52:16,46:8,21,22,95
CAKI2	chr1	153907279	153907287	CTGCTGCTG	-	DENND4B	nonframeshift deletion	DEL	DENND4B:NM_001367466:exon18:c.2755_2763del:p.Q919_Q921del,DENND4B:NM_014856:exon18:c.2722_2730del:p.Q908_Q910del	.	107	0.182	19|107	het	.	.	.	.	.	.	.	.	rs3835302	.	CONTQ=93;DP=117;ECNT=1;GERMQ=92;MBQ=34,34;MFRL=175,169;MMQ=60,60;MPOS=15;POPAF=7.30;RPA=9,6;RU=CTG;SEQQ=93;STR;STRANDQ=93;STRQ=93;TLOD=59.59	GT:AD:AF:DP:F1R2:F2R1:SB	0/1:88,19:0.182:107:30,12:41,6:72,16,14,5
CAKI2	chr1	156617402	156617402	A	G	BCAN	nonsynonymous SNV	SNP	BCAN:NM_021948:exon4:c.A569G:p.E190G,BCAN:NM_198427:exon4:c.A569G:p.E190G	.	98	0.72	73|98	het	0.296	Uncertain significance	.	0.001	D	D	0.996	D	.	.	CONTQ=93;DP=100;ECNT=1;GERMQ=82;MBQ=33,20;MFRL=166,140;MMQ=60,60;MPOS=20;POPAF=7.30;SEQQ=93;STRANDQ=93;TLOD=210.61	GT:AD:AF:DP:F1R2:F2R1:SB	0/1:25,73:0.720:98:14,35:10,37:11,14,40,33
CAKI2	chr1	158990294	158990294	T	C	IFI16	nonsynonymous SNV	SNP	IFI16:NM_001206567:exon5:c.T968C:p.I323T,IFI16:NM_005531:exon6:c.T1136C:p.I379T,IFI16:NM_001364867:exon7:c.T1136C:p.I379T	.	6	0.5	3|6	het	0.013	Uncertain significance	.	0.309	T	T	0.005	B	.	.	CONTQ=93;DP=7;ECNT=1;GERMQ=36;MBQ=35,37;MFRL=231,222;MMQ=60,60;MPOS=23;POPAF=7.30;SEQQ=75;STRANDQ=39;TLOD=10.56	GT:AD:AF:DP:F1R2:F2R1:SB	0/1:3,3:0.500:6:2,1:1,2:0,3,0,3
CAKI2	chr1	179086526	179086526	T	C	ABL2	nonsynonymous SNV	SNP	ABL2:NM_001136001:exon7:c.A1286G:p.K429R,ABL2:NM_001168236:exon7:c.A1286G:p.K429R,ABL2:NM_001168238:exon7:c.A1286G:p.K429R,ABL2:NM_001168239:exon7:c.A1241G:p.K414R,ABL2:NM_001136000:exon8:c.A1304G:p.K435R,ABL2:NM_001168237:exon8:c.A1349G:p.K450R,ABL2:NM_005158:exon8:c.A1304G:p.K435R,ABL2:NM_007314:exon8:c.A1349G:p.K450R	.	55	0.595	33|55	het	0.781	Uncertain significance	.	0.001	D	D	1.0	D	.	.	CONTQ=93;DP=58;ECNT=1;GERMQ=38;MBQ=20,20;MFRL=169,156;MMQ=60,60;MPOS=24;POPAF=7.30;SEQQ=93;STRANDQ=93;TLOD=86.33	GT:AD:AF:DP:F1R2:F2R1:SB	0/1:22,33:0.595:55:7,14:15,19:13,9,23,10
CAKI2	chr1	202863838	202863838	C	T	KLHL12	nonsynonymous SNV	SNP	KLHL12:NM_001303109:exon7:c.G872A:p.R291H,KLHL12:NM_001303051:exon9:c.G1289A:p.R430H,KLHL12:NM_021633:exon9:c.G1175A:p.R392H	.	74	0.106	8|74	het	0.619	Uncertain significance	.	0.529	T	T	1.0	D	.	ID=COSV66127198;OCCURENCE=1(large_intestine)	CONTQ=93;DP=76;ECNT=1;GERMQ=93;MBQ=30,20;MFRL=164,170;MMQ=60,60;MPOS=22;POPAF=7.30;SEQQ=88;STRANDQ=73;TLOD=13.33	GT:AD:AF:DP:F1R2:F2R1:SB	0/1:66,8:0.106:74:25,1:41,6:48,18,4,4
CAKI2	chr1	203186950	203186950	-	AGACCATGGCCCCGCCCAGTCCCT	CHIT1	stopgain	INS	CHIT1:NM_001256125:exon9:c.1015_1016insAGGGACTGGGCGGGGCCATGGTCT:p.W339_N447del,CHIT1:NM_003465:exon10:c.1072_1073insAGGGACTGGGCGGGGCCATGGTCT:p.W358_N466del	.	76	0.97	75|76	hom	.	.	Benign/Likely_benign	.	.	.	.	.	rs150192398	.	CONTQ=93;DP=134;ECNT=1;GERMQ=76;MBQ=42,41;MFRL=223,156;MMQ=60,60;MPOS=19;POPAF=7.30;RPA=1,2;RU=AGACCATGGCCCCGCCCAGTCCCT;SEQQ=93;STR;STRANDQ=93;STRQ=93;TLOD=323.65	GT:AD:AF:DP:F1R2:F2R1:SB	0/1:1,75:0.970:76:0,24:1,37:0,1,16,59
CAKI2	chr1	205764134	205764134	C	T	SLC41A1	nonsynonymous SNV	SNP	SLC41A1:NM_173854:exon10:c.G1220A:p.R407H	0	74	0.258	20|74	het	0.159	Uncertain significance	.	0.027	D	T	0.894	P	rs1055919390	ID=COSV65650441;OCCURENCE=1(stomach)	CONTQ=93;DP=82;ECNT=1;GERMQ=61;MBQ=30,20;MFRL=161,152;MMQ=60,60;MPOS=27;POPAF=7.30;SEQQ=93;STRANDQ=93;TLOD=46.98	GT:AD:AF:DP:F1R2:F2R1:SB	0/1:54,20:0.258:74:27,7:25,13:27,27,7,13
CAKI2	chr1	207760772	207760773	AC	GT	CR1	nonframeshift substitution	MNP	CR1:NM_000573:exon26:c.4222_4223delinsGT:p.T1408V,CR1:NM_000651:exon34:c.5572_5573delinsGT:p.T1858V	.	82	0.157	14|82	het	.	.	.	.	.	.	.	.	.	.	CONTQ=93;DP=83;ECNT=2;GERMQ=93;MBQ=31,20;MFRL=180,149;MMQ=60,60;MPOS=28;POPAF=7.30;SEQQ=93;STRANDQ=93;TLOD=49.69	GT:AD:AF:DP:F1R2:F2R1:SB	0/1:68,14:0.157:82:29,10:33,4:46,22,9,5
CAKI2	chr1	219783279	219783279	T	A	ZC3H11B	nonsynonymous SNV	SNP	ZC3H11B:NM_001355457:exon2:c.A2126T:p.D709V	.	149	0.986	148|149	hom	.	.	.	.	.	.	.	.	rs2653989	.	CONTQ=93;DP=163;ECNT=1;GERMQ=93;MBQ=35,33;MFRL=274,170;MMQ=27,33;MPOS=19;POPAF=7.30;SEQQ=93;STRANDQ=93;TLOD=466.87	GT:AD:AF:DP:F1R2:F2R1:SB	0/1:1,148:0.986:149:1,60:0,87:0,1,35,113
CAKI2	chr1	223165403	223165403	A	-	DISP1	frameshift deletion	DEL	DISP1:NM_001369594:exon6:c.840delA:p.E281Kfs*45,DISP1:NM_001350630:exon7:c.111delA:p.E38Kfs*45,DISP1:NM_032890:exon8:c.840delA:p.E281Kfs*45	.	109	0.194	23|109	het	.	.	.	.	.	.	.	.	.	.	CONTQ=93;DP=109;ECNT=1;GERMQ=91;MBQ=35,36;MFRL=185,134;MMQ=60,60;MPOS=25;POPAF=7.30;SEQQ=93;STRANDQ=93;TLOD=51.84	GT:AD:AF:DP:F1R2:F2R1:SB	0/1:86,23:0.194:109:40,5:42,17:56,30,11,12
CAKI2	chr1	228412227	228412228	TG	CA	OBSCN	nonframeshift substitution	MNP	OBSCN:NM_001098623:exon9:c.2721_2722delinsCA:p.A908T,OBSCN:NM_052843:exon9:c.2721_2722delinsCA:p.A908T,OBSCN:NM_001271223:exon10:c.2997_2998delinsCA:p.A1000T	.	160	0.743	122|160	het	.	.	.	.	.	.	.	.	rs386640006	ID=COSV52749052;OCCURENCE=1(skin)	CONTQ=93;DP=164;ECNT=2;GERMQ=93;MBQ=33,34;MFRL=156,164;MMQ=60,60;MPOS=23;POPAF=7.30;SEQQ=93;STRANDQ=93;TLOD=508.82	GT:AD:AF:DP:F1R2:F2R1:SB	0/1:38,122:0.743:160:24,57:14,63:19,19,57,65
CAKI2	chr1	242121540	242121540	G	A	BECN2	nonsynonymous SNV	SNP	BECN2:NM_001290693:exon1:c.G472A:p.E158K	.	160	0.732	116|160	het	.	Benign	Benign	.	.	T	.	.	rs56335758	.	CONTQ=93;DP=164;ECNT=1;GERMQ=93;MBQ=31,35;MFRL=173,186;MMQ=60,60;MPOS=17;POPAF=7.30;SEQQ=93;STRANDQ=93;TLOD=376.79	GT:AD:AF:DP:F1R2:F2R1:SB	0/1:44,116:0.732:160:14,62:28,51:13,31,31,85
CAKI2	chr1	242121796	242121796	G	T	BECN2	nonsynonymous SNV	SNP	BECN2:NM_001290693:exon1:c.G728T:p.R243M	.	145	0.764	109|145	hom	.	Benign	Benign	.	.	T	.	.	rs3851304	.	CONTQ=93;DP=151;ECNT=1;GERMQ=93;MBQ=31,33;MFRL=152,171;MMQ=60,60;MPOS=23;POPAF=7.30;SEQQ=93;STRANDQ=93;TLOD=337.70	GT:AD:AF:DP:F1R2:F2R1:SB	0/1:36,109:0.764:145:19,65:16,42:19,17,70,39
CAKI2	chr1	247150739	247150740	CT	TC	ZNF695	nonframeshift substitution	MNP	ZNF695:NM_020394:exon4:c.1077_1078delinsGA:p.A360T	.	54	0.189	10|54	het	.	.	.	.	.	.	.	.	.	.	CONTQ=93;DP=56;ECNT=2;GERMQ=73;MBQ=35,33;MFRL=200,218;MMQ=60,60;MPOS=22;POPAF=7.30;SEQQ=93;STRANDQ=90;TLOD=21.27	GT:AD:AF:DP:F1R2:F2R1:PGT:PID:PS:SB	0|1:44,10:0.189:54:25,8:19,1:0|1:247150739_CT_TC:247150739:22,22,4,6
CAKI2	chr1	247587846	247587846	T	A	NLRP3	nonsynonymous SNV	SNP	NLRP3:NM_001127462:exon3:c.T1101A:p.H367Q,NLRP3:NM_001243133:exon3:c.T1095A:p.H365Q,NLRP3:NM_004895:exon3:c.T1101A:p.H367Q,NLRP3:NM_183395:exon3:c.T1101A:p.H367Q,NLRP3:NM_001127461:exon4:c.T1101A:p.H367Q,NLRP3:NM_001079821:exon5:c.T1101A:p.H367Q	.	70	0.78	55|70	hom	0.511	Uncertain significance	.	0.003	D	D	0.746	P	.	.	CONTQ=93;DP=77;ECNT=1;GERMQ=78;MBQ=34,37;MFRL=263,217;MMQ=60,60;MPOS=22;POPAF=7.30;SEQQ=93;STRANDQ=93;TLOD=198.41	GT:AD:AF:DP:F1R2:F2R1:SB	0/1:15,55:0.780:70:7,29:8,26:9,6,35,20
CAKI2	chr1	248185763	248185763	G	A	OR2L5	nonsynonymous SNV	SNP	OR2L5:NM_001258284:exon1:c.G514A:p.A172T	.	243	0.176	40|243	het	0.014	Uncertain significance	.	0.31	T	T	.	.	.	.	CONTQ=93;DP=246;ECNT=1;GERMQ=93;MBQ=35,35;MFRL=186,184;MMQ=60,60;MPOS=29;POPAF=7.30;SEQQ=93;STRANDQ=93;TLOD=106.70	GT:AD:AF:DP:F1R2:F2R1:SB	0/1:203,40:0.176:243:100,18:101,22:118,85,20,20
CAKI2	chr2	10220113	10220113	C	G	CYS1	nonsynonymous SNV	SNP	CYS1:NM_001037160:exon1:c.G238C:p.E80Q	.	21	0.647	14|21	het	0.083	Uncertain significance	.	0.0	D	D	0.995	D	.	.	CONTQ=93;DP=22;ECNT=1;GERMQ=40;MBQ=20,20;MFRL=157,122;MMQ=60,60;MPOS=28;POPAF=7.30;SEQQ=93;STRANDQ=93;TLOD=36.98	GT:AD:AF:DP:F1R2:F2R1:SB	0/1:7,14:0.647:21:1,6:6,8:4,3,6,8
CAKI2	chr2	20137670	20137670	G	T	WDR35	nonsynonymous SNV	SNP	WDR35:NM_020779:exon19:c.C2101A:p.L701I,WDR35:NM_001006657:exon20:c.C2134A:p.L712I	.	55	0.37	20|55	het	0.568	Uncertain significance	.	0.009	D	D	0.999	D	.	.	CONTQ=93;DP=61;ECNT=1;GERMQ=39;MBQ=33,33;MFRL=193,173;MMQ=60,60;MPOS=25;POPAF=7.30;SEQQ=93;STRANDQ=93;TLOD=56.50	GT:AD:AF:DP:F1R2:F2R1:SB	0/1:35,20:0.370:55:19,10:16,10:5,30,3,17
CAKI2	chr2	27804432	27804432	T	C	C2orf16	nonsynonymous SNV	SNP	C2orf16:NM_032266:exon1:c.T4993C:p.S1665P	.	258	0.611	156|258	het	0.058	Benign	.	1.0	T	T	0.0	B	rs28381983	ID=COSV62675895;OCCURENCE=1(haematopoietic_and_lymphoid_tissue)	CONTQ=93;DP=265;ECNT=1;GERMQ=51;MBQ=31,34;MFRL=168,171;MMQ=60,60;MPOS=23;POPAF=7.30;SEQQ=93;STRANDQ=93;TLOD=466.07	GT:AD:AF:DP:F1R2:F2R1:SB	0/1:102,156:0.611:258:33,79:62,72:47,55,78,78
CAKI2	chr2	37543553	37543553	G	-	PRKD3	frameshift deletion	DEL	PRKD3:NM_005813:exon1:c.115delC:p.R39Dfs*54	.	187	0.25	43|187	het	.	.	.	.	.	.	.	.	.	.	CONTQ=93;DP=203;ECNT=1;GERMQ=93;MBQ=28,31;MFRL=170,182;MMQ=60,60;MPOS=25;POPAF=7.30;RPA=3,2;RU=G;SEQQ=93;STR;STRANDQ=93;STRQ=93;TLOD=93.56	GT:AD:AF:DP:F1R2:F2R1:SB	0/1:144,43:0.250:187:87,18:56,24:68,76,20,23
CAKI2	chr2	48026201	48026201	G	T	MSH6	nonsynonymous SNV	SNP	MSH6:NM_001281492:exon2:c.G689T:p.S230I,MSH6:NM_001281493:exon3:c.G173T:p.S58I,MSH6:NM_000179:exon4:c.G1079T:p.S360I,MSH6:NM_001281494:exon4:c.G173T:p.S58I	.	103	0.451	45|103	het	0.176	Uncertain significance	Uncertain_significance	0.095	T	T	0.012	B	rs267608060	.	CONTQ=93;DP=108;ECNT=1;GERMQ=32;MBQ=34,34;MFRL=179,193;MMQ=60,60;MPOS=25;POPAF=7.30;SEQQ=93;STRANDQ=93;TLOD=135.26	GT:AD:AF:DP:F1R2:F2R1:SB	0/1:58,45:0.451:103:35,20:23,25:32,26,22,23
CAKI2	chr2	55889113	55889113	C	A	PNPT1	nonsynonymous SNV	SNP	PNPT1:NM_033109:exon14:c.G1225T:p.D409Y	.	25	0.148	3|25	het	0.594	Uncertain significance	.	0.001	D	D	1.0	D	.	.	CONTQ=93;DP=26;ECNT=2;GERMQ=56;MBQ=20,20;MFRL=154,104;MMQ=60,60;MPOS=10;POPAF=7.30;SEQQ=19;STRANDQ=47;TLOD=5.96	GT:AD:AF:DP:F1R2:F2R1:SB	0/1:22,3:0.148:25:7,2:14,1:12,10,2,1
CAKI2	chr2	63220757	63220757	A	C	EHBP1	nonsynonymous SNV	SNP	EHBP1:NM_001142615:exon17:c.A2826C:p.R942S,EHBP1:NM_001142616:exon17:c.A2826C:p.R942S,EHBP1:NM_001354217:exon17:c.A2931C:p.R977S,EHBP1:NM_001354218:exon17:c.A2826C:p.R942S,EHBP1:NM_001354219:exon17:c.A2823C:p.R941S,EHBP1:NM_001354220:exon17:c.A2823C:p.R941S,EHBP1:NM_001354222:exon17:c.A1980C:p.R660S,EHBP1:NM_001142614:exon18:c.A2934C:p.R978S,EHBP1:NM_001354212:exon19:c.A3039C:p.R1013S,EHBP1:NM_00…	.	75	0.333	26|75	het	0.481	Uncertain significance	.	0.09	T	T	1.0	D	.	.	CONTQ=93;DP=77;ECNT=1;GERMQ=45;MBQ=34,34;MFRL=190,145;MMQ=60,60;MPOS=36;POPAF=7.30;SEQQ=93;STRANDQ=93;TLOD=71.87	GT:AD:AF:DP:F1R2:F2R1:SB	0/1:49,26:0.333:75:18,5:29,21:11,38,9,17
CAKI2	chr2	85981841	85981841	T	C	ATOH8	nonsynonymous SNV	SNP	ATOH8:NM_032827:exon1:c.T529C:p.S177P	0	231	0.463	104|231	het	0.164	Uncertain significance	.	0.124	T	T	0.0	B	.	.	CONTQ=93;DP=235;ECNT=2;GERMQ=29;MBQ=32,32;MFRL=168,177;MMQ=60,60;MPOS=26;POPAF=7.30;SEQQ=93;STRANDQ=93;TLOD=287.65	GT:AD:AF:DP:F1R2:F2R1:SB	0/1:127,104:0.463:231:63,46:59,56:87,40,78,26
CAKI2	chr2	86677065	86677065	-	T	KDM3A	frameshift insertion	INS	KDM3A:NM_001146688:exon3:c.323dupT:p.V109Cfs*36,KDM3A:NM_018433:exon3:c.323dupT:p.V109Cfs*36	.	57	0.587	34|57	het	.	.	.	.	.	.	.	.	.	.	CONTQ=93;DP=62;ECNT=1;GERMQ=23;MBQ=31,26;MFRL=164,163;MMQ=60,60;MPOS=28;POPAF=7.30;RPA=2,3;RU=T;SEQQ=93;STR;STRANDQ=93;STRQ=93;TLOD=74.99	GT:AD:AF:DP:F1R2:F2R1:SB	0/1:23,34:0.587:57:9,12:14,21:10,13,14,20
CAKI2	chr2	96780986	96780986	-	TCCTCCTCT	ADRA2B	nonframeshift insertion	INS	ADRA2B:NM_000682:exon1:c.902_903insAGAGGAGGA:p.E306_C307insEEE	.	320	0.997	320|320	hom	.	.	.	.	.	.	.	.	rs28365031	.	CONTQ=93;DP=369;ECNT=1;GERMQ=87;MBQ=0,34;MFRL=0,161;MMQ=60,60;MPOS=23;POPAF=7.30;RPA=1,2;RU=TCCTCCTCT;SEQQ=93;STR;STRANDQ=93;STRQ=93;TLOD=1346.14	GT:AD:AF:DP:F1R2:F2R1:SB	0/1:0,320:0.997:320:0,124:0,133:0,0,186,134
CAKI2	chr2	97427850	97427850	A	C	CNNM4	nonsynonymous SNV	SNP	CNNM4:NM_020184:exon1:c.A1114C:p.T372P	.	178	0.445	81|178	het	0.718	Uncertain significance	.	0.002	D	D	1.0	D	.	.	CONTQ=93;DP=184;ECNT=1;GERMQ=28;MBQ=33,36;MFRL=189,183;MMQ=60,60;MPOS=21;POPAF=7.30;SEQQ=93;STRANDQ=93;TLOD=247.29	GT:AD:AF:DP:F1R2:F2R1:SB	0/1:97,81:0.445:178:50,40:45,41:39,58,26,55
CAKI2	chr2	98317685	98317685	G	A	C2orf92	nonsynonymous SNV	SNP	C2orf92:NM_001351368:exon7:c.G583A:p.A195T	.	186	0.426	77|186	het	.	.	.	.	.	.	.	.	rs11680855	.	CONTQ=93;DP=188;ECNT=1;GERMQ=40;MBQ=23,31;MFRL=174,169;MMQ=60,60;MPOS=24;POPAF=7.30;SEQQ=93;STRANDQ=93;TLOD=209.78	GT:AD:AF:DP:F1R2:F2R1:SB	0/1:109,77:0.426:186:59,46:48,31:46,63,38,39
CAKI2	chr2	103068423	103068423	A	-	IL18RAP	frameshift deletion	DEL	IL18RAP:NM_003853:exon12:c.1582delA:p.A530Lfs*13	.	123	0.513	64|123	het	.	.	.	.	.	.	.	.	.	.	CONTQ=93;DP=135;ECNT=1;GERMQ=14;MBQ=37,35;MFRL=188,192;MMQ=60,60;MPOS=28;POPAF=7.30;RPA=6,5;RU=A;SEQQ=93;STR;STRANDQ=93;STRQ=93;TLOD=135.66	GT:AD:AF:DP:F1R2:F2R1:SB	0/1:59,64:0.513:123:30,24:26,38:39,20,34,30
CAKI2	chr2	107107567	107107567	G	C	CD8B2	nonsynonymous SNV	SNP	CD8B2:NM_001349727:exon2:c.G281C:p.R94P,CD8B2:NM_001368307:exon2:c.G281C:p.R94P	.	276	0.525	148|276	het	.	.	.	.	.	.	.	.	rs2228021	.	CONTQ=93;DP=292;ECNT=1;GERMQ=32;MBQ=32,28;MFRL=156,150;MMQ=50,49;MPOS=26;POPAF=7.30;SEQQ=93;STRANDQ=93;TLOD=367.99	GT:AD:AF:DP:F1R2:F2R1:SB	0/1:128,148:0.525:276:58,69:68,76:44,84,52,96
CAKI2	chr2	108998874	108998874	G	A	SULT1C4	nonsynonymous SNV	SNP	SULT1C4:NM_006588:exon3:c.G329A:p.R110Q	0	147	0.571	85|147	het	0.746	Uncertain significance	.	0.037	D	D	1.0	D	rs142885329	.	CONTQ=93;DP=149;ECNT=1;GERMQ=37;MBQ=24,20;MFRL=162,161;MMQ=60,60;MPOS=26;POPAF=7.30;SEQQ=93;STRANDQ=93;TLOD=232.42	GT:AD:AF:DP:F1R2:F2R1:SB	0/1:62,85:0.571:147:25,41:33,39:35,27,46,39
CAKI2	chr2	128364957	128364957	G	C	MYO7B	nonsynonymous SNV	SNP	MYO7B:NM_001080527:exon21:c.G2601C:p.R867S	.	97	0.338	35|97	het	0.682	Uncertain significance	.	0.001	D	D	1.0	D	.	.	CONTQ=93;DP=101;ECNT=1;GERMQ=46;MBQ=32,20;MFRL=151,140;MMQ=60,60;MPOS=22;POPAF=7.30;SEQQ=93;STRANDQ=93;TLOD=79.63	GT:AD:AF:DP:F1R2:F2R1:SB	0/1:62,35:0.338:97:32,18:30,17:25,37,13,22
CAKI2	chr2	130833088	130833088	C	T	POTEF	nonsynonymous SNV	SNP	POTEF:NM_001099771:exon17:c.G1957A:p.E653K	.	55	0.361	20|55	het	0.021	Uncertain significance	.	0.0	D	D	0.01	B	.	.	CONTQ=93;DP=56;ECNT=2;GERMQ=39;MBQ=35,32;MFRL=171,158;MMQ=36,39;MPOS=22;POPAF=7.30;SEQQ=93;STRANDQ=93;TLOD=46.73	GT:AD:AF:DP:F1R2:F2R1:SB	0/1:35,20:0.361:55:22,14:13,6:12,23,4,16
CAKI2	chr2	131672271	131672271	T	C	ARHGEF4	nonsynonymous SNV	SNP	ARHGEF4:NM_001367493:exon2:c.T752C:p.L251P	.	50	0.976	50|50	hom	.	.	.	.	.	.	.	.	rs6752724	.	CONTQ=93;DP=51;ECNT=1;GERMQ=93;MBQ=0,30;MFRL=0,162;MMQ=60,60;MPOS=26;POPAF=7.30;SEQQ=93;STRANDQ=93;TLOD=157.50	GT:AD:AF:DP:F1R2:F2R1:SB	0/1:0,50:0.976:50:0,29:0,21:0,0,25,25
CAKI2	chr2	133074876	133074876	A	G	ZNF806	nonsynonymous SNV	SNP	ZNF806:NM_001304449:exon4:c.A337G:p.M113V	.	94	0.577	53|94	het	.	Uncertain significance	.	.	.	.	.	.	rs7355689	.	CONTQ=93;DP=95;ECNT=2;GERMQ=34;MBQ=32,30;MFRL=176,183;MMQ=60,49;MPOS=25;POPAF=7.30;SEQQ=93;STRANDQ=93;TLOD=140.21	GT:AD:AF:DP:F1R2:F2R1:SB	0/1:41,53:0.577:94:18,22:23,28:23,18,32,21
CAKI2	chr2	133075207	133075207	C	T	ZNF806	nonsynonymous SNV	SNP	ZNF806:NM_001304449:exon4:c.C668T:p.A223V	.	123	0.623	77|123	het	.	Uncertain significance	.	.	.	.	.	.	rs7349365	.	CONTQ=93;DP=133;ECNT=1;GERMQ=49;MBQ=30,33;MFRL=187,171;MMQ=60,60;MPOS=22;POPAF=7.30;SEQQ=93;STRANDQ=93;TLOD=233.27	GT:AD:AF:DP:F1R2:F2R1:SB	0/1:46,77:0.623:123:19,42:25,35:22,24,40,37
CAKI2	chr2	133075904	133075904	-	A	ZNF806	frameshift insertion	INS	ZNF806:NM_001304449:exon4:c.1366dupA:p.N456Kfs*85	.	97	0.518	51|97	het	.	.	.	.	.	.	.	.	rs113311843	.	CONTQ=93;DP=103;ECNT=1;GERMQ=15;MBQ=33,33;MFRL=181,168;MMQ=60,54;MPOS=26;POPAF=7.30;RPA=2,3;RU=A;SEQQ=93;STR;STRANDQ=93;STRQ=93;TLOD=118.09	GT:AD:AF:DP:F1R2:F2R1:SB	0/1:46,51:0.518:97:19,25:27,24:21,25,22,29
CAKI2	chr2	153476066	153476066	-	CCA	FMNL2	nonframeshift insertion	INS	FMNL2:NM_052905:exon15:c.1671_1672insCCA:p.P573_L574insP	.	17	0.938	17|17	hom	.	.	.	.	.	.	.	.	rs3080632	.	CONTQ=93;DP=21;ECNT=1;GERMQ=70;MBQ=0,20;MFRL=0,109;MMQ=60,60;MPOS=13;POPAF=7.30;SEQQ=93;STRANDQ=93;TLOD=62.38	GT:AD:AF:DP:F1R2:F2R1:SB	0/1:0,17:0.938:17:0,7:0,9:0,0,4,13
CAKI2	chr2	160086653	160086654	CA	TG	TANC1	nonframeshift substitution	MNP	TANC1:NM_001350062:exon24:c.4113_4114delinsTG:p.T1372A,TANC1:NM_001350063:exon25:c.4347_4348delinsTG:p.T1450A,TANC1:NM_001350064:exon27:c.4695_4696delinsTG:p.T1566A,TANC1:NM_033394:exon27:c.4716_4717delinsTG:p.T1573A,TANC1:NM_001350065:exon28:c.4695_4696delinsTG:p.T1566A	.	171	0.994	171|171	hom	.	.	.	.	.	.	.	.	rs796997278	.	CONTQ=93;DP=179;ECNT=2;GERMQ=93;MBQ=0,35;MFRL=0,178;MMQ=60,60;MPOS=25;POPAF=7.30;SEQQ=93;STRANDQ=93;TLOD=754.23	GT:AD:AF:DP:F1R2:F2R1:SB	0/1:0,171:0.994:171:0,92:0,72:0,0,97,74
CAKI2	chr2	168726074	168726074	A	T	B3GALT1	nonsynonymous SNV	SNP	B3GALT1:NM_020981:exon2:c.A525T:p.K175N	.	49	0.383	16|49	het	0.762	Uncertain significance	.	0.0	D	D	1.0	D	.	.	CONTQ=93;DP=52;ECNT=1;GERMQ=42;MBQ=20,33;MFRL=151,208;MMQ=60,60;MPOS=30;POPAF=7.30;SEQQ=93;STRANDQ=93;TLOD=40.14	GT:AD:AF:DP:F1R2:F2R1:SB	0/1:33,16:0.383:49:18,7:15,7:16,17,9,7
CAKI2	chr2	171627676	171627676	T	G	ERICH2	nonsynonymous SNV	SNP	ERICH2:NM_001290030:exon1:c.T485G:p.L162R,ERICH2:NM_001290031:exon1:c.T485G:p.L162R	.	194	0.993	194|194	hom	.	Benign	.	.	.	.	.	.	rs1861462	.	CONTQ=93;DP=203;ECNT=1;GERMQ=93;MBQ=0,20;MFRL=0,141;MMQ=60,60;MPOS=28;POPAF=7.30;SEQQ=93;STRANDQ=93;TLOD=575.36	GT:AD:AF:DP:F1R2:F2R1:SB	0/1:0,194:0.993:194:0,110:0,79:0,0,97,97
CAKI2	chr2	179474570	179474570	A	G	TTN	nonsynonymous SNV	SNP	TTN:NM_003319:exon100:c.T24385C:p.W8129R,TTN:NM_133432:exon101:c.T24760C:p.W8254R,TTN:NM_133437:exon101:c.T24961C:p.W8321R,TTN:NM_133378:exon221:c.T43876C:p.W14626R,TTN:NM_001256850:exon222:c.T46657C:p.W15553R,TTN:NM_001267550:exon272:c.T51580C:p.W17194R	.	188	0.399	69|188	het	0.644	Uncertain significance	.	0.005	D	.	0.999	D	.	.	CONTQ=93;DP=196;ECNT=1;GERMQ=58;MBQ=32,31;MFRL=164,190;MMQ=60,60;MPOS=17;POPAF=7.30;SEQQ=93;STRANDQ=93;TLOD=174.60	GT:AD:AF:DP:F1R2:F2R1:SB	0/1:119,69:0.399:188:47,37:70,26:54,65,34,35
CAKI2	chr2	179528398	179528398	G	A	TTN	nonsynonymous SNV	SNP	TTN:NM_001267550:exon171:c.C36488T:p.A12163V	0	63	0.456	30|63	het	0.111	Uncertain significance	.	.	.	.	.	.	rs777792441	.	CONTQ=93;DP=65;ECNT=1;GERMQ=30;MBQ=31,33;MFRL=194,177;MMQ=60,60;MPOS=13;POPAF=7.30;SEQQ=93;STRANDQ=93;TLOD=83.47	GT:AD:AF:DP:F1R2:F2R1:SB	0/1:33,30:0.456:63:12,16:20,14:13,20,13,17
CAKI2	chr2	179638623	179638623	A	T	TTN	nonsynonymous SNV	SNP	TTN:NM_003319:exon30:c.T7134A:p.N2378K,TTN:NM_133432:exon30:c.T7134A:p.N2378K,TTN:NM_133437:exon30:c.T7134A:p.N2378K,TTN:NM_001256850:exon31:c.T7272A:p.N2424K,TTN:NM_001267550:exon31:c.T7272A:p.N2424K,TTN:NM_133378:exon31:c.T7272A:p.N2424K,TTN:NM_133379:exon31:c.T7272A:p.N2424K	.	70	0.42	28|70	het	0.111	Uncertain significance	.	0.886	T	T	0.0	B	.	.	CONTQ=93;DP=72;ECNT=1;GERMQ=36;MBQ=23,32;MFRL=156,182;MMQ=60,60;MPOS=22;POPAF=7.30;SEQQ=93;STRANDQ=93;TLOD=75.06	GT:AD:AF:DP:F1R2:F2R1:SB	0/1:42,28:0.420:70:16,11:24,16:28,14,13,15
CAKI2	chr2	187559029	187559029	-	CAG	FAM171B	nonframeshift insertion	INS	FAM171B:NM_177454:exon1:c.129_130insCAG:p.Q56_K57insQ	.	124	0.426	55|124	het	.	.	.	.	.	.	.	.	rs549897920	.	CONTQ=93;DP=207;ECNT=2;GERMQ=9;MBQ=32,30;MFRL=162,151;MMQ=60,60;MPOS=26;POPAF=7.30;RPA=6,7;RU=CAG;SEQQ=93;STR;STRANDQ=93;STRQ=93;TLOD=137.70	GT:AD:AF:DP:F1R2:F2R1:SB	0/1:69,55:0.426:124:29,30:32,21:26,43,21,34
CAKI2	chr2	196729310	196729310	T	A	DNAH7	nonsynonymous SNV	SNP	DNAH7:NM_018897:exon41:c.A7069T:p.M2357L	.	112	0.221	22|112	het	0.175	Uncertain significance	.	0.016	D	.	0.024	B	.	.	CONTQ=93;DP=115;ECNT=1;GERMQ=93;MBQ=32,37;MFRL=155,184;MMQ=60,60;MPOS=26;POPAF=7.30;SEQQ=93;STRANDQ=93;TLOD=61.38	GT:AD:AF:DP:F1R2:F2R1:SB	0/1:90,22:0.221:112:44,17:45,5:49,41,13,9
CAKI2	chr2	198646544	198646544	T	A	BOLL	nonsynonymous SNV	SNP	BOLL:NM_001284361:exon2:c.A49T:p.N17Y,BOLL:NM_001284362:exon2:c.A49T:p.N17Y,BOLL:NM_033030:exon2:c.A31T:p.N11Y,BOLL:NM_197970:exon2:c.A67T:p.N23Y	.	89	0.444	40|89	het	0.168	Uncertain significance	.	0.001	D	T	0.978	D	.	.	CONTQ=93;DP=91;ECNT=1;GERMQ=30;MBQ=30,32;MFRL=164,171;MMQ=60,60;MPOS=23;POPAF=7.30;SEQQ=93;STRANDQ=93;TLOD=104.77	GT:AD:AF:DP:F1R2:F2R1:SB	0/1:49,40:0.444:89:22,17:26,21:17,32,13,27
CAKI2	chr2	211452832	211452832	C	G	CPS1	nonsynonymous SNV	SNP	CPS1:NM_001875:exon7:c.C672G:p.D224E,CPS1:NM_001122633:exon8:c.C672G:p.D224E,CPS1:NM_001369256:exon8:c.C705G:p.D235E,CPS1:NM_001369257:exon9:c.C672G:p.D224E	.	115	0.426	51|115	het	0.934	Uncertain significance	.	0.0	D	D	1.0	D	.	.	CONTQ=93;DP=124;ECNT=1;GERMQ=31;MBQ=34,25;MFRL=156,146;MMQ=60,60;MPOS=25;POPAF=7.30;SEQQ=93;STRANDQ=93;TLOD=135.23	GT:AD:AF:DP:F1R2:F2R1:SB	0/1:64,51:0.426:115:31,25:32,26:23,41,23,28
CAKI2	chr2	228194480	228194481	AG	TT	MFF	nonframeshift substitution	MNP	MFF:NM_001277061:exon3:c.19_20delinsTT:p.S7F,MFF:NM_020194:exon3:c.19_20delinsTT:p.S7F	.	54	0.983	54|54	hom	.	.	Benign	.	.	.	.	.	rs386655869	.	CONTQ=93;DP=57;ECNT=1;GERMQ=93;MBQ=0,37;MFRL=0,179;MMQ=60,60;MPOS=25;POPAF=7.30;SEQQ=93;STRANDQ=93;TLOD=237.15	GT:AD:AF:DP:F1R2:F2R1:SB	0/1:0,54:0.983:54:0,28:0,25:0,0,23,31
CAKI2	chr2	230632319	230632319	T	G	TRIP12	nonsynonymous SNV	SNP	TRIP12:NM_001284216:exon39:c.A5120C:p.K1707T,TRIP12:NM_001284215:exon41:c.A6029C:p.K2010T,TRIP12:NM_001348316:exon41:c.A6029C:p.K2010T,TRIP12:NM_001348317:exon41:c.A6014C:p.K2005T,TRIP12:NM_001348318:exon41:c.A6014C:p.K2005T,TRIP12:NM_001348331:exon41:c.A5933C:p.K1978T,TRIP12:NM_004238:exon41:c.A5930C:p.K1977T,TRIP12:NM_001284214:exon42:c.A6074C:p.K2025T,TRIP12:NM_001348315:exon42:c.A6074C:p.K202…	.	98	0.116	10|98	het	0.823	Uncertain significance	.	0.002	D	D	0.991	D	.	.	CONTQ=93;DP=103;ECNT=1;GERMQ=93;MBQ=34,32;MFRL=169,172;MMQ=60,60;MPOS=25;POPAF=7.30;SEQQ=93;STRANDQ=88;TLOD=20.67	GT:AD:AF:DP:F1R2:F2R1:SB	0/1:88,10:0.116:98:41,2:47,7:42,46,5,5
CAKI2	chr2	232087474	232087475	AT	GA	ARMC9	nonframeshift substitution	MNP	ARMC9:NM_001291656:exon6:c.538_539delinsGA:p.I180E,ARMC9:NM_001352755:exon6:c.538_539delinsGA:p.I180E,ARMC9:NM_001352756:exon6:c.538_539delinsGA:p.I180E,ARMC9:NM_001352757:exon6:c.538_539delinsGA:p.I180E,ARMC9:NM_001352758:exon6:c.538_539delinsGA:p.I180E,ARMC9:NM_001352759:exon6:c.538_539delinsGA:p.I180E,ARMC9:NM_025139:exon6:c.538_539delinsGA:p.I180E	.	22	0.951	22|22	hom	.	.	.	.	.	.	.	.	rs386656198	.	CONTQ=93;DP=23;ECNT=1;GERMQ=93;MBQ=0,35;MFRL=0,179;MMQ=60,60;MPOS=23;POPAF=7.30;SEQQ=93;STRANDQ=93;TLOD=90.01	GT:AD:AF:DP:F1R2:F2R1:SB	0/1:0,22:0.951:22:0,10:0,11:0,0,15,7
CAKI2	chr2	234590974	234590975	CG	AA	UGT1A7	nonframeshift substitution	MNP	UGT1A7:NM_019077:exon1:c.391_392delinsAA:p.R131K	.	23	0.96	23|23	hom	.	.	Benign	.	.	.	.	.	rs386656364	.	CONTQ=93;DP=23;ECNT=2;GERMQ=93;MBQ=0,35;MFRL=0,242;MMQ=60,60;MPOS=25;POPAF=7.30;SEQQ=93;STRANDQ=93;TLOD=101.60	GT:AD:AF:DP:F1R2:F2R1:PGT:PID:PS:SB	0|1:0,23:0.960:23:0,10:0,11:0|1:234590970_T_G:234590970:0,0,8,15
CAKI2	chr3	10191536	10191536	A	T	VHL	stopgain	SNP	VHL:NM_198156:exon2:c.A406T:p.R136X,VHL:NM_000551:exon3:c.A529T:p.R177X	.	67	0.984	67|67	hom	.	Uncertain significance	Pathogenic	.	.	.	.	.	.	ID=COSV56552627;OCCURENCE=8(kidney)	CONTQ=93;DP=68;ECNT=1;GERMQ=93;MBQ=0,33;MFRL=0,181;MMQ=60,60;MPOS=26;POPAF=7.30;SEQQ=93;STRANDQ=93;TLOD=231.29	GT:AD:AF:DP:F1R2:F2R1:SB	0/1:0,67:0.984:67:0,32:0,33:0,0,50,17
CAKI2	chr3	51184025	51184025	C	-	DOCK3	frameshift deletion	DEL	DOCK3:NM_004947:exon10:c.792delC:p.P265Qfs*4	.	54	0.979	54|54	hom	.	.	.	.	.	.	.	.	.	.	CONTQ=93;DP=58;ECNT=1;GERMQ=93;MBQ=0,31;MFRL=0,148;MMQ=60,60;MPOS=27;POPAF=7.30;RPA=3,2;RU=C;SEQQ=93;STR;STRANDQ=93;STRQ=93;TLOD=145.03	GT:AD:AF:DP:F1R2:F2R1:SB	0/1:0,54:0.979:54:0,30:0,24:0,0,27,27
CAKI2	chr3	51993305	51993305	T	C	PCBP4	nonsynonymous SNV	SNP	PCBP4:NM_020418:exon10:c.A511G:p.T171A,PCBP4:NM_033008:exon10:c.A640G:p.T214A,PCBP4:NM_033010:exon10:c.A640G:p.T214A,PCBP4:NM_001174100:exon11:c.A640G:p.T214A,PCBP4:NM_001363885:exon11:c.A640G:p.T214A	.	28	0.103	2|28	het	0.074	Uncertain significance	.	0.459	T	T	0.0	B	.	.	CONTQ=93;DP=28;ECNT=1;GERMQ=69;MBQ=34,32;MFRL=202,237;MMQ=60,60;MPOS=34;POPAF=7.30;SEQQ=6;STRANDQ=24;TLOD=5.01	GT:AD:AF:DP:F1R2:F2R1:SB	0/1:26,2:0.103:28:12,0:13,2:12,14,2,0
CAKI2	chr3	52637730	52637733	ATAT	-	PBRM1	frameshift deletion	DEL	PBRM1:NM_001350075:exon18:c.2583_2586del:p.I861Mfs*5,PBRM1:NM_018313:exon18:c.2583_2586del:p.I861Mfs*5,PBRM1:NM_001366071:exon19:c.2646_2649del:p.I882Mfs*5,PBRM1:NM_001366072:exon19:c.2646_2649del:p.I882Mfs*5,PBRM1:NM_001366073:exon19:c.2637_2640del:p.I879Mfs*5,PBRM1:NM_001366076:exon19:c.2586_2589del:p.I862Mfs*5,PBRM1:NM_181042:exon19:c.2583_2586del:p.I861Mfs*5,PBRM1:NM_001350079:exon20:c.2646_2…	.	12	0.934	12|12	hom	.	.	.	.	.	.	.	.	.	.	CONTQ=93;DP=16;ECNT=1;GERMQ=57;MBQ=0,40;MFRL=0,165;MMQ=60,60;MPOS=16;POPAF=7.30;RPA=3,1;RU=AT;SEQQ=93;STR;STRANDQ=93;STRQ=93;TLOD=50.92	GT:AD:AF:DP:F1R2:F2R1:SB	0/1:0,12:0.934:12:0,3:0,9:0,0,2,10
CAKI2	chr3	56591278	56591278	-	GGGGTAAGCA	CCDC66	stopgain	INS	CCDC66:NM_001141947:exon1:c.8_9insGGGGTAAGCA:p.D5*,CCDC66:NM_001353147:exon1:c.8_9insGGGGTAAGCA:p.D5*,CCDC66:NM_001353148:exon1:c.8_9insGGGGTAAGCA:p.D5*,CCDC66:NM_001353149:exon1:c.8_9insGGGGTAAGCA:p.D5*,CCDC66:NM_001353150:exon1:c.8_9insGGGGTAAGCA:p.D5*,CCDC66:NM_001353154:exon1:c.8_9insGGGGTAAGCA:p.D5*,CCDC66:NM_001353155:exon1:c.8_9insGGGGTAAGCA:p.D5*	.	95	0.989	95|95	hom	.	.	Benign	.	.	.	.	.	rs150150392	.	CONTQ=93;DP=122;ECNT=1;GERMQ=89;MBQ=0,34;MFRL=0,148;MMQ=60,60;MPOS=27;POPAF=7.30;RPA=1,2;RU=GGGGTAAGCA;SEQQ=93;STR;STRANDQ=93;STRQ=93;TLOD=398.47	GT:AD:AF:DP:F1R2:F2R1:SB	0/1:0,95:0.989:95:0,35:0,51:0,0,38,57
CAKI2	chr3	87313539	87313539	C	T	POU1F1	nonsynonymous SNV	SNP	POU1F1:NM_000306:exon3:c.G338A:p.R113Q,POU1F1:NM_001122757:exon3:c.G416A:p.R139Q	8.805e-06	51	0.977	51|51	hom	0.346	Uncertain significance	.	0.115	T	T	0.76	P	rs748457352	ID=COSV60157458;OCCURENCE=1(large_intestine)	CONTQ=93;DP=53;ECNT=1;GERMQ=93;MBQ=0,36;MFRL=0,166;MMQ=60,60;MPOS=26;POPAF=7.30;SEQQ=93;STRANDQ=93;TLOD=180.11	GT:AD:AF:DP:F1R2:F2R1:SB	0/1:0,51:0.977:51:0,21:0,29:0,0,33,18
CAKI2	chr3	113146130	113146131	TG	CA	CFAP44	nonframeshift substitution	MNP	CFAP44:NM_001164496:exon3:c.156_157delinsTG:p.K53E,CFAP44:NM_018338:exon3:c.156_157delinsTG:p.K53E	.	29	0.964	29|29	hom	.	.	.	.	.	.	.	.	rs386664769	.	CONTQ=93;DP=29;ECNT=1;GERMQ=93;MBQ=0,38;MFRL=0,183;MMQ=60,60;MPOS=26;POPAF=7.30;SEQQ=93;STRANDQ=93;TLOD=128.22	GT:AD:AF:DP:F1R2:F2R1:SB	0/1:0,29:0.964:29:0,12:0,17:0,0,7,22
CAKI2	chr3	121134716	121134716	G	C	STXBP5L	nonsynonymous SNV	SNP	STXBP5L:NM_001308330:exon25:c.G3127C:p.D1043H,STXBP5L:NM_001348344:exon25:c.G3127C:p.D1043H,STXBP5L:NM_001348345:exon25:c.G3127C:p.D1043H,STXBP5L:NM_001348343:exon26:c.G3199C:p.D1067H,STXBP5L:NM_014980:exon26:c.G3199C:p.D1067H	.	31	0.258	7|31	het	0.232	Uncertain significance	.	0.001	D	T	0.949	P	.	.	CONTQ=93;DP=31;ECNT=1;GERMQ=48;MBQ=37,33;MFRL=157,153;MMQ=60,60;MPOS=33;POPAF=7.30;SEQQ=93;STRANDQ=30;TLOD=18.67	GT:AD:AF:DP:F1R2:F2R1:SB	0/1:24,7:0.258:31:9,6:14,1:20,4,7,0
CAKI2	chr3	121591630	121591630	C	A	EAF2	nonsynonymous SNV	SNP	EAF2:NM_001320041:exon4:c.C341A:p.T114N,EAF2:NM_018456:exon5:c.C731A:p.T244N	.	16	0.166	2|16	het	0.209	Uncertain significance	.	0.001	D	T	1.0	D	.	.	CONTQ=93;DP=17;ECNT=1;GERMQ=46;MBQ=40,36;MFRL=267,174;MMQ=60,60;MPOS=10;POPAF=7.30;SEQQ=8;STRANDQ=31;TLOD=4.65	GT:AD:AF:DP:F1R2:F2R1:SB	0/1:14,2:0.166:16:8,0:6,2:3,11,0,2
CAKI2	chr3	139171988	139171988	C	A	RBP2	nonsynonymous SNV	SNP	RBP2:NM_004164:exon4:c.G375T:p.Q125H	.	167	0.168	29|167	het	0.201	Uncertain significance	.	0.006	D	D	0.998	D	.	.	CONTQ=93;DP=175;ECNT=1;GERMQ=93;MBQ=32,20;MFRL=157,156;MMQ=60,60;MPOS=23;POPAF=7.30;SEQQ=93;STRANDQ=93;TLOD=65.46	GT:AD:AF:DP:F1R2:F2R1:SB	0/1:138,29:0.168:167:58,20:76,9:83,55,19,10
CAKI2	chr3	142985611	142985611	C	T	SLC9A9	nonsynonymous SNV	SNP	SLC9A9:NM_173653:exon16:c.G1871A:p.G624E	.	74	0.677	50|74	het	0.229	Uncertain significance	.	0.231	T	T	1.0	D	.	ID=COSV57218654;OCCURENCE=2(skin)	CONTQ=93;DP=76;ECNT=1;GERMQ=54;MBQ=35,33;MFRL=204,174;MMQ=60,60;MPOS=15;POPAF=7.30;SEQQ=93;STRANDQ=93;TLOD=154.90	GT:AD:AF:DP:F1R2:F2R1:SB	0/1:24,50:0.677:74:9,28:15,22:10,14,18,32
CAKI2	chr3	153839959	153839960	CT	TC	ARHGEF26	nonframeshift substitution	MNP	ARHGEF26:NM_001251962:exon2:c.178_179delinsTC:p.L60S,ARHGEF26:NM_001251963:exon2:c.178_179delinsTC:p.L60S,ARHGEF26:NM_015595:exon2:c.178_179delinsTC:p.L60S	.	198	0.299	59|198	het	.	.	.	.	.	.	.	.	rs386667246	.	CONTQ=93;DP=210;ECNT=2;GERMQ=93;MBQ=35,34;MFRL=166,159;MMQ=60,60;MPOS=19;POPAF=7.30;SEQQ=93;STRANDQ=93;TLOD=151.36	GT:AD:AF:DP:F1R2:F2R1:PGT:PID:PS:SB	0|1:139,59:0.299:198:60,28:76,28:0|1:153839959_CT_TC:153839959:65,74,26,33
CAKI2	chr3	193363388	193363388	G	C	OPA1	nonsynonymous SNV	SNP	OPA1:NM_130831:exon14:c.G1382C:p.G461A,OPA1:NM_015560:exon15:c.G1490C:p.G497A,OPA1:NM_130832:exon15:c.G1436C:p.G479A,OPA1:NM_130833:exon15:c.G1493C:p.G498A,OPA1:NM_001354663:exon16:c.G1121C:p.G374A,OPA1:NM_001354664:exon16:c.G1118C:p.G373A,OPA1:NM_130834:exon16:c.G1544C:p.G515A,OPA1:NM_130835:exon16:c.G1547C:p.G516A,OPA1:NM_130836:exon16:c.G1601C:p.G534A,OPA1:NM_130837:exon17:c.G1655C:p.G552A	.	27	0.6	16|27	het	0.928	Uncertain significance	.	0.072	T	T	0.999	D	.	.	CONTQ=93;DP=29;ECNT=1;GERMQ=36;MBQ=37,34;MFRL=163,191;MMQ=60,60;MPOS=28;POPAF=7.30;SEQQ=93;STRANDQ=93;TLOD=51.24	GT:AD:AF:DP:F1R2:F2R1:SB	0/1:11,16:0.600:27:3,11:8,5:8,3,8,8
CAKI2	chr3	195513779	195513779	C	T	MUC4	nonsynonymous SNV	SNP	MUC4:NM_018406:exon2:c.G4672A:p.A1558T	.	654	0.372	229|654	het	0.037	Benign	.	0.674	T	D	.	.	rs3103959	ID=COSV62127858;OCCURENCE=13(upper_aerodigestive_tract)	CONTQ=93;DP=688;ECNT=2;GERMQ=93;MBQ=20,33;MFRL=163,187;MMQ=60,46;MPOS=29;POPAF=7.30;SEQQ=93;STRANDQ=93;TLOD=767.41	GT:AD:AF:DP:F1R2:F2R1:PGT:PID:PS:SB	0|1:425,229:0.372:654:174,91:185,115:0|1:195513779_C_T:195513779:164,261,82,147
CAKI2	chr4	1050653	1050653	G	A	RNF212	nonsynonymous SNV	SNP	RNF212:NM_001366919:exon11:c.C787T:p.P263S	.	26	0.963	26|26	hom	.	.	.	.	.	.	.	.	rs3816474	.	CONTQ=93;DP=27;ECNT=1;GERMQ=93;MBQ=0,34;MFRL=0,202;MMQ=60,60;MPOS=23;POPAF=7.30;SEQQ=93;STRANDQ=93;TLOD=90.74	GT:AD:AF:DP:F1R2:F2R1:SB	0/1:0,26:0.963:26:0,13:0,12:0,0,25,1
CAKI2	chr4	1400172	1400172	T	C	NKX1-1	nonsynonymous SNV	SNP	NKX1-1:NM_001290079:exon1:c.A59G:p.Q20R	.	16	0.937	16|16	hom	.	Benign	Benign	.	.	.	.	.	rs72613115	.	CONTQ=93;DP=16;ECNT=1;GERMQ=90;MBQ=0,27;MFRL=0,201;MMQ=60,60;MPOS=19;POPAF=7.30;SEQQ=93;STRANDQ=93;TLOD=44.33	GT:AD:AF:DP:F1R2:F2R1:SB	0/1:0,16:0.937:16:0,9:0,5:0,0,2,14
CAKI2	chr4	5889117	5889117	T	A	CRMP1	nonsynonymous SNV	SNP	CRMP1:NM_001288662:exon1:c.A20T:p.H7L	.	82	0.986	82|82	hom	.	Benign	.	.	.	.	.	.	rs28550375	.	CONTQ=93;DP=84;ECNT=1;GERMQ=93;MBQ=0,35;MFRL=0,152;MMQ=60,60;MPOS=24;POPAF=7.30;SEQQ=93;STRANDQ=93;TLOD=279.46	GT:AD:AF:DP:F1R2:F2R1:SB	0/1:0,82:0.986:82:0,55:0,26:0,0,30,52
CAKI2	chr4	7002894	7002895	GA	AT	TBC1D14	nonframeshift substitution	MNP	TBC1D14:NM_001113363:exon5:c.346_347delinsAT:p.D116I,TBC1D14:NM_001286805:exon5:c.166_167delinsAT:p.D56I,TBC1D14:NM_001330638:exon6:c.502_503delinsAT:p.D168I,TBC1D14:NM_001113361:exon7:c.1186_1187delinsAT:p.D396I,TBC1D14:NM_020773:exon7:c.1186_1187delinsAT:p.D396I	.	74	0.241	17|74	het	.	.	.	.	.	.	.	.	.	.	CONTQ=93;DP=76;ECNT=1;GERMQ=73;MBQ=25,27;MFRL=154,170;MMQ=60,60;MPOS=23;POPAF=7.30;SEQQ=93;STRANDQ=93;TLOD=52.62	GT:AD:AF:DP:F1R2:F2R1:SB	0/1:57,17:0.241:74:25,8:30,8:33,24,11,6
CAKI2	chr4	36069811	36069811	C	A	ARAP2	nonsynonymous SNV	SNP	ARAP2:NM_015230:exon33:c.G4833T:p.M1611I	.	46	0.175	6|46	het	0.053	Uncertain significance	.	0.907	T	T	0.0	B	.	.	CONTQ=93;DP=48;ECNT=2;GERMQ=80;MBQ=32,36;MFRL=153,172;MMQ=60,60;MPOS=24;POPAF=7.30;SEQQ=93;STRANDQ=72;TLOD=16.22	GT:AD:AF:DP:F1R2:F2R1:PGT:PID:PS:SB	0|1:40,6:0.175:46:18,4:22,2:0|1:36069805_G_A:36069805:16,24,3,3
CAKI2	chr4	57372077	57372077	G	A	ARL9	nonsynonymous SNV	SNP	ARL9:NM_001363794:exon1:c.G49A:p.E17K	.	5	0.857	5|5	hom	.	.	.	.	.	.	.	.	rs6841856	.	CONTQ=93;DP=5;ECNT=2;GERMQ=57;MBQ=0,32;MFRL=0,177;MMQ=60,60;MPOS=40;POPAF=7.30;SEQQ=93;STRANDQ=93;TLOD=26.00	GT:AD:AF:DP:F1R2:F2R1:PGT:PID:PS:SB	0|1:0,5:0.857:5:0,2:0,3:0|1:57372077_G_A:57372077:0,0,2,3
CAKI2	chr4	57372098	57372098	G	A	ARL9	nonsynonymous SNV	SNP	ARL9:NM_001363794:exon1:c.G70A:p.G24S	.	6	0.857	6|6	hom	.	.	.	.	.	.	.	.	rs113886246	.	CONTQ=93;DP=6;ECNT=2;GERMQ=60;MBQ=0,35;MFRL=0,194;MMQ=60,60;MPOS=25;POPAF=7.30;SEQQ=93;STRANDQ=93;TLOD=26.00	GT:AD:AF:DP:F1R2:F2R1:PGT:PID:PS:SB	0|1:0,6:0.857:6:0,2:0,4:0|1:57372077_G_A:57372077:0,0,2,4
CAKI2	chr4	70160342	70160343	TG	CC	UGT2B28	nonframeshift substitution	MNP	UGT2B28:NM_053039:exon6:c.1405_1406delinsCC:p.C469P	.	36	0.975	36|36	hom	.	.	.	.	.	.	.	.	rs796618077	.	CONTQ=93;DP=39;ECNT=2;GERMQ=93;MBQ=0,35;MFRL=0,225;MMQ=60,40;MPOS=24;POPAF=7.30;SEQQ=93;STRANDQ=93;TLOD=157.88	GT:AD:AF:DP:F1R2:F2R1:PGT:PID:PS:SB	0|1:0,36:0.975:36:0,14:0,16:0|1:70160338_G_C:70160338:0,0,27,9
CAKI2	chr4	70346564	70346565	GA	TT	UGT2B4	nonframeshift substitution	MNP	UGT2B4:NM_021139:exon6:c.1374_1375delinsAA:p.D458E,UGT2B4:NM_001297616:exon7:c.966_967delinsAA:p.D322E	.	55	0.98	55|55	hom	.	.	.	.	.	.	.	.	rs67904882	.	CONTQ=93;DP=56;ECNT=1;GERMQ=93;MBQ=0,35;MFRL=0,197;MMQ=60,60;MPOS=23;POPAF=7.30;SEQQ=93;STRANDQ=93;TLOD=243.10	GT:AD:AF:DP:F1R2:F2R1:SB	0/1:0,55:0.980:55:0,29:0,25:0,0,20,35
CAKI2	chr4	83784493	83784493	C	G	SEC31A	nonsynonymous SNV	SNP	SEC31A:NM_001191049:exon11:c.G1472C:p.R491T,SEC31A:NM_001077206:exon12:c.G1487C:p.R496T,SEC31A:NM_001077207:exon12:c.G1487C:p.R496T,SEC31A:NM_001077208:exon12:c.G1487C:p.R496T,SEC31A:NM_001300744:exon12:c.G1487C:p.R496T,SEC31A:NM_001300745:exon12:c.G1487C:p.R496T,SEC31A:NM_001318119:exon12:c.G1487C:p.R496T,SEC31A:NM_016211:exon12:c.G1487C:p.R496T,SEC31A:NM_001318120:exon14:c.G1487C:p.R496T	.	26	0.136	3|26	het	0.029	Uncertain significance	.	0.188	T	T	0.001	B	.	.	CONTQ=93;DP=27;ECNT=1;GERMQ=58;MBQ=30,20;MFRL=158,116;MMQ=60,60;MPOS=34;POPAF=7.30;SEQQ=10;STRANDQ=47;TLOD=5.08	GT:AD:AF:DP:F1R2:F2R1:SB	0/1:23,3:0.136:26:7,2:16,1:10,13,1,2
CAKI2	chr4	89039395	89039395	C	A	ABCG2	nonsynonymous SNV	SNP	ABCG2:NM_001257386:exon7:c.G707T:p.R236L,ABCG2:NM_001348986:exon7:c.G707T:p.R236L,ABCG2:NM_001348987:exon7:c.G707T:p.R236L,ABCG2:NM_001348989:exon7:c.G707T:p.R236L,ABCG2:NM_004827:exon7:c.G707T:p.R236L,ABCG2:NM_001348985:exon8:c.G707T:p.R236L,ABCG2:NM_001348988:exon8:c.G707T:p.R236L	.	31	0.104	3|31	het	0.283	Uncertain significance	.	0.002	D	D	0.998	D	.	.	CONTQ=93;DP=33;ECNT=1;GERMQ=68;MBQ=31,20;MFRL=193,137;MMQ=60,60;MPOS=11;POPAF=7.30;SEQQ=5;STRANDQ=46;TLOD=4.74	GT:AD:AF:DP:F1R2:F2R1:SB	0/1:28,3:0.104:31:13,0:14,3:11,17,1,2
CAKI2	chr4	104579541	104579541	G	T	TACR3	nonsynonymous SNV	SNP	TACR3:NM_001059:exon2:c.C568A:p.P190T	.	19	0.221	3|19	het	0.842	Uncertain significance	.	0.0	D	D	1.0	D	.	.	CONTQ=93;DP=21;ECNT=1;GERMQ=46;MBQ=33,34;MFRL=162,220;MMQ=60,60;MPOS=35;POPAF=7.30;SEQQ=34;STRANDQ=31;TLOD=7.23	GT:AD:AF:DP:F1R2:F2R1:SB	0/1:16,3:0.221:19:11,3:5,0:3,13,0,3
CAKI2	chr4	122604598	122604598	C	A	ANXA5	nonsynonymous SNV	SNP	ANXA5:NM_001154:exon5:c.G224T:p.G75V	.	26	0.115	2|26	het	0.509	Uncertain significance	.	0.0	D	D	1.0	D	.	.	CONTQ=93;DP=26;ECNT=1;GERMQ=65;MBQ=36,34;MFRL=181,155;MMQ=60,60;MPOS=38;POPAF=7.30;SEQQ=4;STRANDQ=29;TLOD=4.54	GT:AD:AF:DP:F1R2:F2R1:SB	0/1:24,2:0.115:26:9,0:15,2:7,17,0,2
CAKI2	chr4	141313463	141313463	G	C	CLGN	nonsynonymous SNV	SNP	CLGN:NM_004362:exon13:c.C1561G:p.Q521E,CLGN:NM_001130675:exon14:c.C1561G:p.Q521E	.	29	0.121	2|29	het	0.156	Uncertain significance	.	0.234	T	T	0.961	D	.	.	CONTQ=93;DP=29;ECNT=1;GERMQ=71;MBQ=20,35;MFRL=164,221;MMQ=60,60;MPOS=18;POPAF=7.30;SEQQ=5;STRANDQ=41;TLOD=4.90	GT:AD:AF:DP:F1R2:F2R1:SB	0/1:27,2:0.121:29:12,1:14,1:9,18,1,1
CAKI2	chr4	169799445	169799445	C	A	PALLD	nonsynonymous SNV	SNP	PALLD:NM_001166110:exon2:c.C403A:p.H135N	.	36	0.103	3|36	het	0.103	Uncertain significance	.	0.969	T	T	.	.	.	.	CONTQ=93;DP=38;ECNT=2;GERMQ=79;MBQ=27,20;MFRL=156,124;MMQ=60,60;MPOS=16;POPAF=7.30;SEQQ=5;STRANDQ=44;TLOD=4.86	GT:AD:AF:DP:F1R2:F2R1:PGT:PID:PS:SB	0|1:33,3:0.103:36:9,0:24,3:0|1:169799445_C_A:169799445:16,17,1,2
CAKI2	chr5	36248752	36248752	T	G	RANBP3L	nonsynonymous SNV	SNP	RANBP3L:NM_001323273:exon14:c.A1476C:p.L492F	.	119	0.991	119|119	hom	.	.	.	.	.	.	.	.	rs7722251	.	CONTQ=93;DP=123;ECNT=1;GERMQ=93;MBQ=0,34;MFRL=0,174;MMQ=60,60;MPOS=25;POPAF=7.30;SEQQ=93;STRANDQ=93;TLOD=422.91	GT:AD:AF:DP:F1R2:F2R1:SB	0/1:0,119:0.991:119:0,42:0,76:0,0,53,66
CAKI2	chr5	37006495	37006495	G	A	NIPBL	nonsynonymous SNV	SNP	NIPBL:NM_015384:exon17:c.G3892A:p.D1298N,NIPBL:NM_133433:exon17:c.G3892A:p.D1298N	.	60	0.589	33|60	het	0.207	Uncertain significance	.	0.023	D	D	0.99	D	.	.	CONTQ=93;DP=66;ECNT=1;GERMQ=33;MBQ=20,36;MFRL=161,169;MMQ=60,60;MPOS=23;POPAF=7.30;SEQQ=93;STRANDQ=93;TLOD=107.76	GT:AD:AF:DP:F1R2:F2R1:SB	0/1:27,33:0.589:60:18,20:9,13:16,11,26,7
CAKI2	chr5	38950787	38950787	T	C	RICTOR	nonsynonymous SNV	SNP	RICTOR:NM_001285439:exon31:c.A3163G:p.S1055G,RICTOR:NM_001285440:exon31:c.A2308G:p.S770G,RICTOR:NM_152756:exon31:c.A3163G:p.S1055G	9.184e-06	38	0.772	30|38	hom	0.066	Uncertain significance	.	0.345	T	T	0.03	B	rs773969060	.	CONTQ=93;DP=39;ECNT=2;GERMQ=58;MBQ=35,30;MFRL=184,176;MMQ=60,60;MPOS=20;POPAF=7.30;SEQQ=93;STRANDQ=93;TLOD=88.10	GT:AD:AF:DP:F1R2:F2R1:SB	0/1:8,30:0.772:38:3,14:5,16:2,6,5,25
CAKI2	chr5	41061715	41061716	CA	TG	MROH2B	nonframeshift substitution	MNP	MROH2B:NM_173489:exon6:c.571_572delinsCA:p.W191Q	.	86	0.987	86|86	hom	.	.	.	.	.	.	.	.	rs386687544	.	CONTQ=93;DP=95;ECNT=1;GERMQ=93;MBQ=0,37;MFRL=0,166;MMQ=60,60;MPOS=22;POPAF=7.30;SEQQ=93;STRANDQ=93;TLOD=383.21	GT:AD:AF:DP:F1R2:F2R1:SB	0/1:0,86:0.987:86:0,43:0,42:0,0,60,26
CAKI2	chr5	79363830	79363830	A	T	THBS4	nonsynonymous SNV	SNP	THBS4:NM_001306214:exon10:c.A956T:p.Y319F,THBS4:NM_003248:exon10:c.A1229T:p.Y410F,THBS4:NM_001306212:exon11:c.A956T:p.Y319F,THBS4:NM_001306213:exon11:c.A956T:p.Y319F	.	65	0.772	50|65	hom	0.351	Uncertain significance	.	1.0	T	T	0.003	B	.	.	CONTQ=93;DP=66;ECNT=2;GERMQ=71;MBQ=25,34;MFRL=137,167;MMQ=60,60;MPOS=23;POPAF=7.30;SEQQ=93;STRANDQ=93;TLOD=162.91	GT:AD:AF:DP:F1R2:F2R1:SB	0/1:15,50:0.772:65:7,29:7,21:11,4,39,11
CAKI2	chr5	112884243	112884243	T	A	YTHDC2	nonsynonymous SNV	SNP	YTHDC2:NM_001345976:exon9:c.T601A:p.Y201N,YTHDC2:NM_001345975:exon10:c.T1015A:p.Y339N,YTHDC2:NM_022828:exon11:c.T1501A:p.Y501N	.	38	0.182	6|38	het	0.488	Uncertain significance	.	0.004	D	D	0.988	D	.	.	CONTQ=93;DP=40;ECNT=2;GERMQ=64;MBQ=32,32;MFRL=150,132;MMQ=60,60;MPOS=16;POPAF=7.30;SEQQ=90;STRANDQ=50;TLOD=12.95	GT:AD:AF:DP:F1R2:F2R1:SB	0/1:32,6:0.182:38:10,1:21,5:25,7,5,1
CAKI2	chr5	123980084	123980084	G	A	ZNF608	nonsynonymous SNV	SNP	ZNF608:NM_020747:exon5:c.C3976T:p.R1326W	8.79e-06	65	0.326	19|65	het	0.193	Uncertain significance	.	0.003	D	D	0.116	B	rs374342163	ID=COSV60435911;OCCURENCE=1(prostate)	CONTQ=93;DP=67;ECNT=1;GERMQ=52;MBQ=30,35;MFRL=167,169;MMQ=60,60;MPOS=23;POPAF=7.30;SEQQ=93;STRANDQ=93;TLOD=53.14	GT:AD:AF:DP:F1R2:F2R1:SB	0/1:46,19:0.326:65:26,10:18,8:18,28,9,10
CAKI2	chr5	131308969	131308969	A	C	ACSL6	nonsynonymous SNV	SNP	ACSL6:NM_001205251:exon11:c.T893G:p.M298R,ACSL6:NM_001009185:exon12:c.T1193G:p.M398R,ACSL6:NM_001205247:exon12:c.T1088G:p.M363R,ACSL6:NM_001205248:exon12:c.T1118G:p.M373R,ACSL6:NM_001205250:exon12:c.T1151G:p.M384R,ACSL6:NM_015256:exon12:c.T1193G:p.M398R	.	77	0.435	35|77	het	0.693	Uncertain significance	.	0.001	D	D	0.698	P	.	.	CONTQ=93;DP=78;ECNT=2;GERMQ=30;MBQ=35,35;MFRL=190,159;MMQ=60,60;MPOS=26;POPAF=7.30;SEQQ=93;STRANDQ=93;TLOD=134.08	GT:AD:AF:DP:F1R2:F2R1:PGT:PID:PS:SB	0|1:42,35:0.435:77:23,16:16,18:0|1:131308969_A_C:131308969:29,13,25,10
CAKI2	chr5	133914681	133914681	-	AGGC	JADE2	frameshift insertion	INS	JADE2:NM_001289984:exon11:c.2050_2051insAGGC:p.A686Gfs*7,JADE2:NM_015288:exon11:c.2047_2048insAGGC:p.A685Gfs*7,JADE2:NM_001289985:exon12:c.2227_2228insAGGC:p.A745Gfs*7,JADE2:NM_001308143:exon12:c.2179_2180insAGGC:p.A729Gfs*7	.	132	0.268	33|132	het	.	.	.	.	.	.	.	.	.	.	CONTQ=93;DP=162;ECNT=1;GERMQ=77;MBQ=28,30;MFRL=157,168;MMQ=60,60;MPOS=23;POPAF=7.30;RPA=1,2;RU=AGGC;SEQQ=93;STR;STRANDQ=93;STRQ=93;TLOD=109.40	GT:AD:AF:DP:F1R2:F2R1:SB	0/1:99,33:0.268:132:52,17:44,13:45,54,9,24
CAKI2	chr5	135160374	135160374	C	T	LOC107986453	nonsynonymous SNV	SNP	LOC107986453:NM_001365196:exon2:c.C349T:p.R117C	.	4	0.75	4|4	het	.	.	.	.	.	.	.	.	rs2304071	.	CONTQ=93;DP=4;ECNT=2;GERMQ=54;MBQ=0,20;MFRL=0,102;MMQ=60,60;MPOS=47;POPAF=7.30;SEQQ=73;STRANDQ=93;TLOD=9.37	GT:AD:AF:DP:F1R2:F2R1:SB	0/1:0,4:0.750:4:0,4:0,0:0,0,2,2
CAKI2	chr5	140230370	140230371	AA	CC	PCDHA9	nonframeshift substitution	MNP	PCDHA9:NM_014005:exon1:c.2290_2291delinsCC:p.K764P,PCDHA9:NM_031857:exon1:c.2290_2291delinsCC:p.K764P	.	205	0.494	99|205	het	.	.	.	.	.	.	.	.	rs35021536	.	CONTQ=93;DP=212;ECNT=1;GERMQ=26;MBQ=30,34;MFRL=156,172;MMQ=60,60;MPOS=28;POPAF=7.30;SEQQ=93;STRANDQ=93;TLOD=392.07	GT:AD:AF:DP:F1R2:F2R1:SB	0/1:106,99:0.494:205:45,45:56,54:48,58,41,58
CAKI2	chr5	143853618	143853618	C	T	KCTD16	nonsynonymous SNV	SNP	KCTD16:NM_001370486:exon3:c.C1228T:p.R410W,KCTD16:NM_001370487:exon3:c.C1228T:p.R410W,KCTD16:NM_020768:exon4:c.C1228T:p.R410W	8.822e-06	25	0.126	3|25	het	0.137	Uncertain significance	.	0.142	T	T	0.999	D	rs773702035	ID=COSV72576868;OCCURENCE=2(skin)	CONTQ=93;DP=26;ECNT=1;GERMQ=56;MBQ=30,20;MFRL=227,112;MMQ=60,60;MPOS=42;POPAF=7.30;SEQQ=12;STRANDQ=44;TLOD=5.28	GT:AD:AF:DP:F1R2:F2R1:SB	0/1:22,3:0.126:25:6,3:13,0:8,14,2,1
CAKI2	chr5	156514304	156514304	G	C	HAVCR2	nonsynonymous SNV	SNP	HAVCR2:NM_032782:exon7:c.C715G:p.L239V	.	79	0.182	14|79	het	0.049	Uncertain significance	.	0.159	T	D	0.995	D	.	.	CONTQ=93;DP=84;ECNT=1;GERMQ=93;MBQ=32,24;MFRL=151,177;MMQ=60,60;MPOS=16;POPAF=7.30;SEQQ=93;STRANDQ=93;TLOD=27.96	GT:AD:AF:DP:F1R2:F2R1:SB	0/1:65,14:0.182:79:32,9:32,4:20,45,4,10
CAKI2	chr5	160973332	160973332	A	C	GABRB2	nonsynonymous SNV	SNP	GABRB2:NM_000813:exon3:c.T165G:p.F55L,GABRB2:NM_021911:exon3:c.T165G:p.F55L	.	112	0.384	41|112	het	0.511	Uncertain significance	.	0.009	D	D	0.975	D	.	.	CONTQ=93;DP=114;ECNT=1;GERMQ=47;MBQ=20,33;MFRL=151,160;MMQ=60,60;MPOS=22;POPAF=7.30;SEQQ=93;STRANDQ=93;TLOD=108.33	GT:AD:AF:DP:F1R2:F2R1:SB	0/1:71,41:0.384:112:34,17:37,23:43,28,26,15
CAKI2	chr5	167956570	167956570	G	A	FBLL1	nonsynonymous SNV	SNP	FBLL1:NM_001355274:exon1:c.G61A:p.G21S	0	5	0.857	5|5	hom	.	.	.	.	.	D	.	.	rs199911358	.	CONTQ=93;DP=5;ECNT=1;GERMQ=57;MBQ=0,38;MFRL=0,165;MMQ=60,60;MPOS=8;POPAF=7.30;SEQQ=93;STRANDQ=51;TLOD=19.77	GT:AD:AF:DP:F1R2:F2R1:SB	0/1:0,5:0.857:5:0,4:0,1:0,0,0,5
CAKI2	chr6	26463574	26463575	GG	TT	BTN2A1	nonframeshift substitution	MNP	BTN2A1:NM_001197233:exon3:c.350_351delinsTT:p.W117F,BTN2A1:NM_001197234:exon4:c.533_534delinsTT:p.W178F,BTN2A1:NM_007049:exon4:c.533_534delinsTT:p.W178F,BTN2A1:NM_078476:exon4:c.533_534delinsTT:p.W178F	.	111	0.564	64|111	het	.	.	.	.	.	.	.	.	rs34505465	.	CONTQ=93;DP=118;ECNT=2;GERMQ=36;MBQ=39,36;MFRL=205,217;MMQ=60,60;MPOS=24;POPAF=7.30;SEQQ=93;STRANDQ=93;TLOD=250.85	GT:AD:AF:DP:F1R2:F2R1:SB	0/1:47,64:0.564:111:17,31:28,31:32,15,37,27
CAKI2	chr6	28331127	28331128	AA	GC	ZKSCAN3	nonframeshift substitution	MNP	ZKSCAN3:NM_001242895:exon3:c.154_155delinsGC:p.K52A,ZKSCAN3:NM_024493:exon4:c.598_599delinsGC:p.K200A,ZKSCAN3:NM_001242894:exon5:c.598_599delinsGC:p.K200A	.	141	0.992	141|141	hom	.	.	.	.	.	.	.	.	rs371085669	.	CONTQ=93;DP=146;ECNT=1;GERMQ=93;MBQ=0,32;MFRL=0,165;MMQ=60,60;MPOS=25;POPAF=7.30;SEQQ=93;STRANDQ=93;TLOD=628.15	GT:AD:AF:DP:F1R2:F2R1:SB	0/1:0,141:0.992:141:0,76:0,63:0,0,78,63
CAKI2	chr6	43014298	43014299	TT	CC	CUL7	nonframeshift substitution	MNP	CUL7:NM_001168370:exon11:c.2690_2691delinsGG:p.Q897R,CUL7:NM_014780:exon11:c.2438_2439delinsGG:p.Q813R	.	59	0.983	59|59	hom	.	.	Benign	.	.	.	.	.	rs61748654	.	CONTQ=93;DP=64;ECNT=1;GERMQ=93;MBQ=0,34;MFRL=0,189;MMQ=60,60;MPOS=18;POPAF=7.30;SEQQ=93;STRANDQ=93;TLOD=257.03	GT:AD:AF:DP:F1R2:F2R1:SB	0/1:0,59:0.983:59:0,25:0,32:0,0,37,22
CAKI2	chr6	47649573	47649574	CA	TG	ADGRF2	nonframeshift substitution	MNP	ADGRF2:NM_001368115:exon6:c.1278_1279delinsTG:p.K427E,ADGRF2:NM_153839:exon7:c.1074_1075delinsTG:p.K359E	.	46	0.55	24|46	het	.	.	.	.	.	.	.	.	rs71538333	.	CONTQ=93;DP=48;ECNT=1;GERMQ=32;MBQ=22,33;MFRL=143,198;MMQ=60,60;MPOS=19;POPAF=7.30;SEQQ=93;STRANDQ=93;TLOD=92.99	GT:AD:AF:DP:F1R2:F2R1:SB	0/1:22,24:0.550:46:7,14:13,10:13,9,15,9
CAKI2	chr6	50712829	50712829	T	C	TFAP2D	nonsynonymous SNV	SNP	TFAP2D:NM_172238:exon6:c.T893C:p.L298S	8.816e-06	71	0.373	26|71	het	0.845	Uncertain significance	.	0.02	D	D	0.135	B	.	.	CONTQ=93;DP=78;ECNT=2;GERMQ=41;MBQ=35,34;MFRL=194,203;MMQ=60,60;MPOS=21;POPAF=7.30;SEQQ=93;STRANDQ=72;TLOD=72.64	GT:AD:AF:DP:F1R2:F2R1:SB	0/1:45,26:0.373:71:21,8:23,18:38,7,24,2
CAKI2	chr6	55406600	55406600	A	C	HMGCLL1	nonsynonymous SNV	SNP	HMGCLL1:NM_001042406:exon3:c.T224G:p.I75S,HMGCLL1:NM_001287741:exon3:c.T224G:p.I75S,HMGCLL1:NM_001287753:exon3:c.T224G:p.I75S,HMGCLL1:NM_019036:exon4:c.T314G:p.I105S	.	39	0.607	22|39	het	0.935	Uncertain significance	.	0.0	D	D	1.0	D	.	.	CONTQ=93;DP=42;ECNT=2;GERMQ=34;MBQ=20,38;MFRL=143,162;MMQ=60,60;MPOS=29;POPAF=7.30;SEQQ=93;STRANDQ=93;TLOD=74.14	GT:AD:AF:DP:F1R2:F2R1:SB	0/1:17,22:0.607:39:2,7:15,15:9,8,6,16
CAKI2	chr6	64395472	64395472	G	A	PHF3	nonsynonymous SNV	SNP	PHF3:NM_001370349:exon3:c.G1585A:p.G529R,PHF3:NM_015153:exon3:c.G1849A:p.G617R,PHF3:NM_001290260:exon4:c.G1849A:p.G617R,PHF3:NM_001370348:exon4:c.G1849A:p.G617R,PHF3:NM_001290259:exon5:c.G1585A:p.G529R	.	99	0.315	33|99	het	0.043	Uncertain significance	.	0.069	T	D	0.246	B	.	.	CONTQ=93;DP=104;ECNT=1;GERMQ=53;MBQ=35,20;MFRL=177,147;MMQ=60,60;MPOS=27;POPAF=7.30;SEQQ=93;STRANDQ=93;TLOD=80.38	GT:AD:AF:DP:F1R2:F2R1:SB	0/1:66,33:0.315:99:26,11:39,21:37,29,20,13
CAKI2	chr6	80626429	80626429	T	A	ELOVL4	nonsynonymous SNV	SNP	ELOVL4:NM_022726:exon6:c.A841T:p.T281S	.	53	0.777	40|53	hom	0.029	Uncertain significance	.	0.808	T	T	0.0	B	.	.	CONTQ=93;DP=55;ECNT=1;GERMQ=62;MBQ=20,32;MFRL=141,178;MMQ=60,60;MPOS=28;POPAF=7.30;SEQQ=93;STRANDQ=93;TLOD=117.16	GT:AD:AF:DP:F1R2:F2R1:SB	0/1:13,40:0.777:53:3,18:10,20:7,6,24,16
CAKI2	chr6	88326033	88326033	T	A	ORC3	nonsynonymous SNV	SNP	ORC3:NM_001197259:exon8:c.T446A:p.L149Q,ORC3:NM_012381:exon9:c.T875A:p.L292Q,ORC3:NM_181837:exon9:c.T875A:p.L292Q	.	8	0.443	4|8	het	0.541	Uncertain significance	.	0.002	D	D	0.997	D	.	.	CONTQ=93;DP=10;ECNT=1;GERMQ=35;MBQ=38,27;MFRL=249,166;MMQ=60,60;MPOS=27;POPAF=7.30;SEQQ=73;STRANDQ=65;TLOD=10.38	GT:AD:AF:DP:F1R2:F2R1:SB	0/1:4,4:0.443:8:4,3:0,1:4,0,3,1
CAKI2	chr6	109767930	109767931	GC	TT	MICAL1	nonframeshift substitution	MNP	MICAL1:NM_001159291:exon17:c.2014_2015delinsAA:p.A672K,MICAL1:NM_001286613:exon18:c.2329_2330delinsAA:p.A777K,MICAL1:NM_022765:exon18:c.2272_2273delinsAA:p.A758K	.	50	0.976	50|50	hom	.	.	.	.	.	.	.	.	rs35260632	.	CONTQ=93;DP=52;ECNT=1;GERMQ=93;MBQ=0,34;MFRL=0,160;MMQ=60,60;MPOS=21;POPAF=7.30;SEQQ=93;STRANDQ=93;TLOD=223.39	GT:AD:AF:DP:F1R2:F2R1:SB	0/1:0,50:0.976:50:0,19:0,30:0,0,21,29
CAKI2	chr6	112508769	112508770	TG	GT	LAMA4	nonframeshift substitution	MNP	LAMA4:NM_001105206:exon8:c.848_849delinsAC:p.A283D,LAMA4:NM_001105207:exon8:c.827_828delinsAC:p.A276D,LAMA4:NM_002290:exon8:c.827_828delinsAC:p.A276D	.	44	0.977	44|44	hom	.	.	Benign	.	.	.	.	.	rs71543223	.	CONTQ=93;DP=44;ECNT=1;GERMQ=93;MBQ=0,33;MFRL=0,189;MMQ=60,60;MPOS=24;POPAF=7.30;SEQQ=93;STRANDQ=93;TLOD=188.01	GT:AD:AF:DP:F1R2:F2R1:SB	0/1:0,44:0.977:44:0,22:0,21:0,0,15,29
CAKI2	chr6	116600465	116600465	-	CAC	TSPYL1	nonframeshift insertion	INS	TSPYL1:NM_003309:exon1:c.528_529insGTG:p.V176_K177insV	.	114	0.951	110|114	hom	.	.	.	.	.	.	.	.	rs397735194	.	CONTQ=93;DP=116;ECNT=2;GERMQ=93;MBQ=35,34;MFRL=178,180;MMQ=60,60;MPOS=21;POPAF=7.30;RPA=2,3;RU=CAC;SEQQ=93;STR;STRANDQ=93;STRQ=93;TLOD=479.17	GT:AD:AF:DP:F1R2:F2R1:PGT:PID:PS:SB	0|1:4,110:0.951:114:1,52:3,47:0|1:116600453_C_T:116600453:1,3,61,49
CAKI2	chr6	168376967	168376968	TT	GG	HGC6.3	nonframeshift substitution	MNP	HGC6.3:NM_001129895:exon1:c.365_366delinsCC:p.Q122P	.	6	0.875	6|6	hom	.	.	.	.	.	.	.	.	.	.	CONTQ=93;DP=6;ECNT=2;GERMQ=60;MBQ=0,36;MFRL=0,143;MMQ=60,31;MPOS=8;POPAF=7.30;SEQQ=93;STRANDQ=93;TLOD=23.36	GT:AD:AF:DP:F1R2:F2R1:PGT:PID:PS:SB	0|1:0,6:0.875:6:0,2:0,4:0|1:168376953_A_C:168376953:0,0,2,4
CAKI2	chr7	1276329	1276329	G	T	UNCX	nonsynonymous SNV	SNP	UNCX:NM_001080461:exon3:c.G1312T:p.A438S	.	4	0.4	2|4	het	0.186	Uncertain significance	.	0.0	D	T	0.608	P	.	.	CONTQ=93;DP=4;ECNT=1;GERMQ=36;MBQ=38,20;MFRL=134,141;MMQ=60,60;MPOS=27;POPAF=7.30;SEQQ=8;STRANDQ=58;TLOD=3.84	GT:AD:AF:DP:F1R2:F2R1:SB	0/1:2,2:0.400:4:2,2:0,0:2,0,1,1
CAKI2	chr7	3341390	3341390	T	C	SDK1	nonsynonymous SNV	SNP	SDK1:NM_152744:exon1:c.T172C:p.S58P	.	5	0.833	5|5	hom	0.044	Benign	.	0.832	T	.	0.0	B	rs10228086	ID=COSV67369492;OCCURENCE=2(thyroid)	CONTQ=93;DP=5;ECNT=1;GERMQ=57;MBQ=0,32;MFRL=0,120;MMQ=60,60;MPOS=20;POPAF=7.30;SEQQ=93;STRANDQ=79;TLOD=15.49	GT:AD:AF:DP:F1R2:F2R1:SB	0/1:0,5:0.833:5:0,0:0,5:0,0,4,1
CAKI2	chr7	6683454	6683454	A	G	ZNF316	nonsynonymous SNV	SNP	ZNF316:NM_001278559:exon7:c.A467G:p.E156G	.	121	0.991	121|121	hom	.	Benign	.	.	.	T	.	.	rs2253869	.	CONTQ=93;DP=128;ECNT=1;GERMQ=93;MBQ=0,37;MFRL=0,179;MMQ=60,60;MPOS=28;POPAF=7.30;SEQQ=93;STRANDQ=93;TLOD=457.38	GT:AD:AF:DP:F1R2:F2R1:SB	0/1:0,121:0.991:121:0,62:0,57:0,0,100,21
CAKI2	chr7	6692605	6692605	T	C	ZNF316	nonsynonymous SNV	SNP	ZNF316:NM_001278559:exon9:c.T1378C:p.S460P	.	370	0.997	370|370	hom	.	Benign	.	.	.	T	.	.	rs1474419	.	CONTQ=93;DP=393;ECNT=1;GERMQ=93;MBQ=0,37;MFRL=0,180;MMQ=60,60;MPOS=26;POPAF=7.30;SEQQ=93;STRANDQ=93;TLOD=1406.17	GT:AD:AF:DP:F1R2:F2R1:SB	0/1:0,370:0.997:370:0,194:0,175:0,0,96,274
CAKI2	chr7	6694210	6694210	C	A	ZNF316	nonsynonymous SNV	SNP	ZNF316:NM_001278559:exon9:c.C2983A:p.P995T	.	26	0.696	20|26	het	.	Benign	.	.	.	D	.	.	rs2464876	.	CONTQ=93;DP=28;ECNT=2;GERMQ=49;MBQ=35,27;MFRL=214,179;MMQ=60,60;MPOS=25;POPAF=7.30;SEQQ=93;STRANDQ=93;TLOD=57.14	GT:AD:AF:DP:F1R2:F2R1:SB	0/1:6,20:0.696:26:3,9:3,10:4,2,6,14
CAKI2	chr7	16607148	16607148	C	A	LRRC72	nonsynonymous SNV	SNP	LRRC72:NM_001195280:exon7:c.C650A:p.P217Q	.	39	0.284	11|39	het	0.024	Uncertain significance	.	0.329	T	T	.	.	.	.	CONTQ=93;DP=40;ECNT=1;GERMQ=45;MBQ=38,32;MFRL=168,149;MMQ=60,60;MPOS=25;POPAF=7.30;SEQQ=93;STRANDQ=91;TLOD=27.11	GT:AD:AF:DP:F1R2:F2R1:SB	0/1:28,11:0.284:39:12,3:13,8:7,21,3,8
CAKI2	chr7	19739740	19739740	T	C	TWISTNB	nonsynonymous SNV	SNP	TWISTNB:NM_001002926:exon3:c.A560G:p.D187G	0	26	0.63	17|26	het	0.903	Uncertain significance	.	0.017	D	D	1.0	D	rs138171133	.	CONTQ=93;DP=31;ECNT=1;GERMQ=40;MBQ=34,33;MFRL=174,153;MMQ=60,60;MPOS=26;POPAF=7.30;SEQQ=93;STRANDQ=93;TLOD=53.58	GT:AD:AF:DP:F1R2:F2R1:SB	0/1:9,17:0.630:26:5,12:4,5:8,1,15,2
CAKI2	chr7	20431110	20431110	C	A	ITGB8	nonsynonymous SNV	SNP	ITGB8:NM_002214:exon7:c.C1045A:p.H349N	.	53	0.222	10|53	het	0.348	Uncertain significance	.	0.76	T	T	0.0	B	.	.	CONTQ=93;DP=58;ECNT=1;GERMQ=71;MBQ=35,35;MFRL=155,170;MMQ=60,60;MPOS=20;POPAF=7.30;SEQQ=93;STRANDQ=65;TLOD=26.23	GT:AD:AF:DP:F1R2:F2R1:SB	0/1:43,10:0.222:53:17,4:26,6:12,31,2,8
CAKI2	chr7	21582963	21582964	GA	TT	DNAH11	nonframeshift substitution	MNP	DNAH11:NM_001277115:exon1:c.100_101delinsTT:p.E34L	.	74	0.466	35|74	het	.	.	Benign	.	.	.	.	.	rs398123604	.	CONTQ=93;DP=79;ECNT=2;GERMQ=30;MBQ=39,33;MFRL=198,200;MMQ=60,60;MPOS=25;POPAF=7.30;SEQQ=93;STRANDQ=93;TLOD=135.35	GT:AD:AF:DP:F1R2:F2R1:SB	0/1:39,35:0.466:74:19,13:20,20:35,4,31,4
CAKI2	chr7	23810729	23810729	A	T	STK31	stopgain	SNP	STK31:NM_001260504:exon14:c.A1750T:p.K584X,STK31:NM_001260505:exon14:c.A1819T:p.K607X,STK31:NM_031414:exon14:c.A1819T:p.K607X,STK31:NM_032944:exon14:c.A1750T:p.K584X	.	53	0.273	17|53	het	.	Uncertain significance	.	.	.	.	.	.	.	.	CONTQ=93;DP=54;ECNT=1;GERMQ=44;MBQ=34,20;MFRL=167,127;MMQ=60,60;MPOS=30;POPAF=7.30;SEQQ=93;STRANDQ=93;TLOD=37.24	GT:AD:AF:DP:F1R2:F2R1:SB	0/1:36,17:0.273:53:15,8:21,9:17,19,7,10
CAKI2	chr7	23811798	23811798	G	C	STK31	nonsynonymous SNV	SNP	STK31:NM_001260504:exon15:c.G1797C:p.K599N,STK31:NM_001260505:exon15:c.G1866C:p.K622N,STK31:NM_031414:exon15:c.G1866C:p.K622N,STK31:NM_032944:exon15:c.G1797C:p.K599N	0	19	0.158	3|19	het	0.086	Uncertain significance	.	0.235	T	T	0.651	P	.	.	CONTQ=93;DP=20;ECNT=1;GERMQ=46;MBQ=38,20;MFRL=211,106;MMQ=60,60;MPOS=28;POPAF=7.30;SEQQ=15;STRANDQ=53;TLOD=5.33	GT:AD:AF:DP:F1R2:F2R1:SB	0/1:16,3:0.158:19:5,1:10,2:14,2,2,1
CAKI2	chr7	30915262	30915263	CA	TG	MINDY4	nonframeshift substitution	MNP	MINDY4:NM_032222:exon15:c.1962_1963delinsTG:p.M655V	.	79	0.507	40|79	het	.	.	.	.	.	.	.	.	rs386711774	.	CONTQ=93;DP=80;ECNT=1;GERMQ=30;MBQ=34,34;MFRL=183,179;MMQ=60,60;MPOS=25;POPAF=7.30;SEQQ=93;STRANDQ=93;TLOD=154.07	GT:AD:AF:DP:F1R2:F2R1:SB	0/1:39,40:0.507:79:17,17:21,22:9,30,10,30
CAKI2	chr7	36895167	36895167	C	G	ELMO1	nonsynonymous SNV	SNP	ELMO1:NM_001039459:exon7:c.G733C:p.D245H,ELMO1:NM_130442:exon7:c.G733C:p.D245H,ELMO1:NM_001206480:exon22:c.G2173C:p.D725H,ELMO1:NM_001206482:exon22:c.G2173C:p.D725H,ELMO1:NM_014800:exon22:c.G2173C:p.D725H	.	82	0.114	9|82	het	0.315	Uncertain significance	.	0.002	D	D	0.974	D	.	ID=COSV60318839;OCCURENCE=1(urinary_tract)	CONTQ=93;DP=84;ECNT=1;GERMQ=93;MBQ=34,20;MFRL=180,178;MMQ=60,60;MPOS=15;POPAF=7.30;SEQQ=93;STRANDQ=69;TLOD=16.75	GT:AD:AF:DP:F1R2:F2R1:SB	0/1:73,9:0.114:82:38,6:34,2:32,41,3,6
CAKI2	chr7	37934146	37934147	TA	CT	NME8	nonframeshift substitution	MNP	NME8:NM_016616:exon16:c.1478_1479delinsCT:p.I493T	.	47	0.541	26|47	het	.	.	Benign	.	.	.	.	.	rs386712272	.	CONTQ=93;DP=49;ECNT=2;GERMQ=33;MBQ=33,33;MFRL=145,167;MMQ=60,60;MPOS=29;POPAF=7.30;SEQQ=93;STRANDQ=93;TLOD=98.81	GT:AD:AF:DP:F1R2:F2R1:SB	0/1:21,26:0.541:47:5,6:15,20:6,15,8,18
CAKI2	chr7	39017608	39017608	T	G	POU6F2	nonsynonymous SNV	SNP	POU6F2:NM_001370959:exon1:c.T55G:p.Y19D	.	51	0.977	51|51	hom	.	.	.	.	.	.	.	.	rs859537	.	CONTQ=93;DP=52;ECNT=1;GERMQ=93;MBQ=0,29;MFRL=0,161;MMQ=60,60;MPOS=17;POPAF=7.30;SEQQ=93;STRANDQ=93;TLOD=156.70	GT:AD:AF:DP:F1R2:F2R1:SB	0/1:0,51:0.977:51:0,31:0,19:0,0,22,29
CAKI2	chr7	64280627	64280627	C	G	ZNF138	nonsynonymous SNV	SNP	ZNF138:NM_001367576:exon2:c.C8G:p.A3G	.	59	0.978	59|59	hom	.	.	.	.	.	.	.	.	rs12155450	.	CONTQ=93;DP=59;ECNT=2;GERMQ=93;MBQ=0,33;MFRL=0,151;MMQ=60,60;MPOS=24;POPAF=7.30;SEQQ=93;STRANDQ=93;TLOD=236.04	GT:AD:AF:DP:F1R2:F2R1:PGT:PID:PS:SB	0|1:0,59:0.978:59:0,25:0,30:0|1:64280625_G_A:64280625:0,0,23,36
CAKI2	chr7	66479496	66479496	G	A	TYW1	nonsynonymous SNV	SNP	TYW1:NM_018264:exon5:c.G518A:p.R173K	.	192	0.488	95|192	het	0.342	Uncertain significance	.	0.338	T	T	0.707	P	.	.	CONTQ=93;DP=195;ECNT=1;GERMQ=27;MBQ=33,34;MFRL=152,162;MMQ=50,49;MPOS=24;POPAF=7.30;SEQQ=93;STRANDQ=93;TLOD=274.10	GT:AD:AF:DP:F1R2:F2R1:SB	0/1:97,95:0.488:192:43,53:53,42:37,60,41,54
CAKI2	chr7	72738762	72738763	CA	TG	TRIM50	nonframeshift substitution	MNP	TRIM50:NM_001281450:exon2:c.23_24delinsCA:p.L8P,TRIM50:NM_001281451:exon2:c.23_24delinsCA:p.L8P,TRIM50:NM_178125:exon2:c.23_24delinsCA:p.L8P	.	147	0.993	147|147	hom	.	.	.	.	.	.	.	.	rs71517080	.	CONTQ=93;DP=147;ECNT=2;GERMQ=93;MBQ=0,35;MFRL=0,172;MMQ=60,60;MPOS=24;POPAF=7.30;SEQQ=93;STRANDQ=93;TLOD=676.02	GT:AD:AF:DP:F1R2:F2R1:PGT:PID:PS:SB	0|1:0,147:0.993:147:0,74:0,66:0|1:72738749_A_G:72738749:0,0,33,114
CAKI2	chr7	75123467	75123467	C	T	SPDYE5	nonsynonymous SNV	SNP	SPDYE5:NM_001306141:exon1:c.C100T:p.R34W	.	17	0.589	11|17	het	.	Benign	.	.	.	T	.	.	rs71560466	.	CONTQ=93;DP=19;ECNT=1;GERMQ=38;MBQ=32,33;MFRL=186,143;MMQ=55,60;MPOS=22;POPAF=7.30;SEQQ=93;STRANDQ=93;TLOD=30.25	GT:AD:AF:DP:F1R2:F2R1:SB	0/1:6,11:0.589:17:3,6:3,5:0,6,4,7
CAKI2	chr7	87797538	87797538	T	A	ADAM22	nonsynonymous SNV	SNP	ADAM22:NM_001324417:exon25:c.T2275A:p.Y759N,ADAM22:NM_001324418:exon25:c.T2278A:p.Y760N,ADAM22:NM_001324419:exon25:c.T2275A:p.Y759N,ADAM22:NM_001324420:exon25:c.T2278A:p.Y760N,ADAM22:NM_001324421:exon25:c.T2278A:p.Y760N,ADAM22:NM_004194:exon25:c.T2278A:p.Y760N,ADAM22:NM_016351:exon25:c.T2278A:p.Y760N,ADAM22:NM_021721:exon25:c.T2278A:p.Y760N,ADAM22:NM_021722:exon25:c.T2278A:p.Y760N,ADAM22:NM_02172…	.	85	0.521	43|85	het	0.421	Uncertain significance	.	0.0	D	D	1.0	D	.	.	CONTQ=93;DP=88;ECNT=1;GERMQ=29;MBQ=31,33;MFRL=166,181;MMQ=60,60;MPOS=25;POPAF=7.30;SEQQ=93;STRANDQ=93;TLOD=125.76	GT:AD:AF:DP:F1R2:F2R1:SB	0/1:42,43:0.521:85:22,21:20,22:13,29,16,27
CAKI2	chr7	98507952	98507952	C	T	TRRAP	stopgain	SNP	TRRAP:NM_001244580:exon15:c.C1624T:p.Q542X,TRRAP:NM_003496:exon15:c.C1624T:p.Q542X	.	110	0.315	31|110	het	.	Pathogenic	.	.	.	.	.	.	.	.	CONTQ=93;DP=110;ECNT=1;GERMQ=72;MBQ=20,36;MFRL=141,169;MMQ=60,60;MPOS=36;POPAF=7.30;SEQQ=93;STRANDQ=93;TLOD=87.79	GT:AD:AF:DP:F1R2:F2R1:SB	0/1:79,31:0.315:110:43,9:35,21:55,24,25,6
CAKI2	chr7	100549787	100549788	CA	TG	MUC3A	nonframeshift substitution	MNP	MUC3A:NM_005960:exon2:c.368_369delinsTG:p.S123L	.	621	0.48	305|621	het	.	.	.	.	.	.	.	.	rs386716149	.	CONTQ=93;DP=646;ECNT=1;GERMQ=21;MBQ=35,34;MFRL=171,164;MMQ=60,60;MPOS=25;POPAF=7.30;SEQQ=93;STRANDQ=93;TLOD=1200.56	GT:AD:AF:DP:F1R2:F2R1:SB	0/1:316,305:0.480:621:148,152:162,148:134,182,143,162
CAKI2	chr7	100551565	100551566	AT	GC	MUC3A	nonframeshift substitution	MNP	MUC3A:NM_005960:exon4:c.2146_2147delinsGC:p.M716A	.	275	0.343	101|275	het	.	.	.	.	.	.	.	.	rs796765103	.	CONTQ=93;DP=285;ECNT=2;GERMQ=71;MBQ=34,32;MFRL=183,152;MMQ=60,60;MPOS=27;POPAF=7.30;SEQQ=93;STRANDQ=93;TLOD=382.22	GT:AD:AF:DP:F1R2:F2R1:SB	0/1:174,101:0.343:275:83,42:89,56:84,90,52,49
CAKI2	chr7	100552535	100552536	GT	AC	MUC3A	nonframeshift substitution	MNP	MUC3A:NM_005960:exon4:c.3116_3117delinsAC:p.S1039N	.	292	0.451	131|292	het	.	.	.	.	.	.	.	.	rs796586599	.	CONTQ=93;DP=298;ECNT=2;GERMQ=30;MBQ=33,34;MFRL=163,171;MMQ=60,60;MPOS=29;POPAF=7.30;SEQQ=93;STRANDQ=93;TLOD=527.21	GT:AD:AF:DP:F1R2:F2R1:PGT:PID:PS:SB	0|1:161,131:0.451:292:73,74:79,46:0|1:100552535_GT_AC:100552535:84,77,79,52
CAKI2	chr7	100552549	100552550	CT	AC	MUC3A	nonframeshift substitution	MNP	MUC3A:NM_005960:exon4:c.3130_3131delinsAC:p.L1044T	.	316	0.45	138|316	het	.	.	.	.	.	.	.	.	rs796868344	.	CONTQ=93;DP=321;ECNT=2;GERMQ=35;MBQ=34,34;MFRL=163,167;MMQ=60,60;MPOS=22;POPAF=7.30;SEQQ=93;STRANDQ=93;TLOD=561.75	GT:AD:AF:DP:F1R2:F2R1:PGT:PID:PS:SB	0|1:178,138:0.450:316:78,78:93,58:0|1:100552535_GT_AC:100552535:92,86,82,56
CAKI2	chr7	100608778	100608779	TC	CT	MUC3A	nonframeshift substitution	MNP	MUC3A:NM_005960:exon10:c.3987_3988delinsCT:p.P1329P	.	291	0.482	140|291	het	.	.	.	.	.	.	.	.	rs796213668	ID=COSV60216683;OCCURENCE=1(lung)	CONTQ=93;DP=305;ECNT=1;GERMQ=24;MBQ=31,33;MFRL=160,154;MMQ=60,60;MPOS=24;POPAF=7.30;SEQQ=93;STRANDQ=93;TLOD=429.63	GT:AD:AF:DP:F1R2:F2R1:SB	0/1:151,140:0.482:291:65,67:78,69:66,85,66,74
CAKI2	chr7	117235055	117235056	TG	GA	CFTR	nonframeshift substitution	MNP	CFTR:NM_000492:exon15:c.2562_2563delinsGA:p.V855I	.	45	0.405	17|45	het	.	.	Uncertain_significance	.	.	.	.	.	.	.	CONTQ=93;DP=45;ECNT=1;GERMQ=36;MBQ=28,32;MFRL=128,169;MMQ=60,60;MPOS=16;POPAF=7.30;SEQQ=93;STRANDQ=93;TLOD=62.57	GT:AD:AF:DP:F1R2:F2R1:SB	0/1:28,17:0.405:45:16,11:12,6:12,16,6,11
CAKI2	chr7	142562051	142562051	-	CCTCCT	EPHB6	nonframeshift insertion	INS	EPHB6:NM_004445:exon7:c.493_494insCCTCCT:p.S176_A177insSS	.	127	0.517	67|127	het	.	.	.	.	.	.	.	.	rs143667567	.	CONTQ=93;DP=171;ECNT=1;GERMQ=6;MBQ=33,33;MFRL=180,171;MMQ=60,60;MPOS=29;POPAF=7.30;RPA=8,10;RU=CCT;SEQQ=93;STR;STRANDQ=93;STRQ=93;TLOD=255.25	GT:AD:AF:DP:F1R2:F2R1:SB	0/1:60,67:0.517:127:33,29:25,29:35,25,37,30
CAKI2	chr7	142583330	142583330	A	C	TRPV6	nonsynonymous SNV	SNP	TRPV6:NM_018646:exon1:c.T52G:p.S18A	.	138	0.992	137|138	hom	.	Benign	Benign	.	.	.	.	.	rs17881456	.	CONTQ=93;DP=142;ECNT=1;GERMQ=93;MBQ=9,35;MFRL=138,179;MMQ=60,60;MPOS=24;POPAF=7.30;SEQQ=93;STRANDQ=93;TLOD=497.81	GT:AD:AF:DP:F1R2:F2R1:SB	0/1:1,137:0.992:138:0,79:0,56:1,0,63,74
CAKI2	chr7	143175648	143175648	C	T	TAS2R41	nonsynonymous SNV	SNP	TAS2R41:NM_176883:exon1:c.C683T:p.A228V	.	63	0.288	17|63	het	0.261	Uncertain significance	.	0.11	T	T	0.986	D	.	.	CONTQ=93;DP=66;ECNT=1;GERMQ=56;MBQ=35,36;MFRL=197,225;MMQ=60,60;MPOS=19;POPAF=7.30;SEQQ=93;STRANDQ=93;TLOD=48.30	GT:AD:AF:DP:F1R2:F2R1:SB	0/1:46,17:0.288:63:15,10:31,6:23,23,9,8
CAKI2	chr7	149983565	149983566	TG	CA	ACTR3C	nonframeshift substitution	MNP	ACTR3C:NM_001164458:exon5:c.361_362delinsTG:p.Q121W,ACTR3C:NM_001164459:exon5:c.361_362delinsTG:p.Q121W	.	38	0.977	38|38	hom	.	.	.	.	.	.	.	.	.	ID=COSV52739035;OCCURENCE=1(NS)	CONTQ=93;DP=41;ECNT=1;GERMQ=93;MBQ=0,40;MFRL=0,190;MMQ=60,40;MPOS=28;POPAF=7.30;SEQQ=93;STRANDQ=93;TLOD=166.78	GT:AD:AF:DP:F1R2:F2R1:SB	0/1:0,38:0.977:38:0,22:0,15:0,0,4,34
CAKI2	chr7	150556055	150556056	CG	GC	AOC1	nonframeshift substitution	MNP	AOC1:NM_001091:exon3:c.1775_1776delinsGC:p.T592S,AOC1:NM_001272072:exon3:c.1775_1776delinsGC:p.T592S	.	195	0.993	195|195	hom	.	.	.	.	.	.	.	.	rs71516432	.	CONTQ=93;DP=201;ECNT=1;GERMQ=93;MBQ=0,24;MFRL=0,152;MMQ=60,60;MPOS=27;POPAF=7.30;SEQQ=93;STRANDQ=93;TLOD=791.05	GT:AD:AF:DP:F1R2:F2R1:SB	0/1:0,195:0.993:195:0,95:0,95:0,0,94,101
CAKI2	chr7	154587793	154587793	A	G	DPP6	nonsynonymous SNV	SNP	DPP6:NM_001364501:exon12:c.A1307G:p.Q436R	.	7	0.556	4|7	het	.	.	.	.	.	.	.	.	rs10236495	.	CONTQ=93;DP=7;ECNT=2;GERMQ=36;MBQ=35,33;MFRL=282,311;MMQ=60,60;MPOS=28;POPAF=7.30;SEQQ=93;STRANDQ=38;TLOD=12.76	GT:AD:AF:DP:F1R2:F2R1:SB	0/1:3,4:0.556:7:0,1:3,3:1,2,0,4
CAKI2	chr8	2949181	2949181	G	A	CSMD1	nonsynonymous SNV	SNP	CSMD1:NM_033225:exon48:c.C7142T:p.S2381F	.	51	0.977	51|51	hom	0.264	Uncertain significance	.	0.001	D	D	0.979	D	.	.	CONTQ=93;DP=54;ECNT=1;GERMQ=93;MBQ=0,34;MFRL=0,151;MMQ=60,60;MPOS=28;POPAF=7.30;SEQQ=93;STRANDQ=93;TLOD=171.25	GT:AD:AF:DP:F1R2:F2R1:SB	0/1:0,51:0.977:51:0,25:0,26:0,0,20,31
CAKI2	chr8	10465771	10465771	G	T	RP1L1	nonsynonymous SNV	SNP	RP1L1:NM_178857:exon4:c.C5837A:p.A1946E	.	311	0.996	310|311	hom	0.016	Benign	Benign	1.0	T	T	.	.	rs11785822	.	CONTQ=93;DP=318;ECNT=2;GERMQ=93;MBQ=4,34;MFRL=131,170;MMQ=60,60;MPOS=23;POPAF=7.30;SEQQ=93;STRANDQ=93;TLOD=1343.60	GT:AD:AF:DP:F1R2:F2R1:PGT:PID:PS:SB	0|1:1,310:0.996:311:0,168:0,127:0|1:10465748_T_C:10465748:0,1,160,150
CAKI2	chr8	10467589	10467589	T	C	RP1L1	nonsynonymous SNV	SNP	RP1L1:NM_178857:exon4:c.A4019G:p.E1340G	.	179	0.994	179|179	hom	0.105	Benign	Benign	0.219	T	T	.	.	rs9657518	ID=COSV66751443;OCCURENCE=1(thyroid),1(skin),14(upper_aerodigestive_tract),1(large_intestine)	CONTQ=93;DP=182;ECNT=2;GERMQ=93;MBQ=0,35;MFRL=0,178;MMQ=60,60;MPOS=22;POPAF=7.30;SEQQ=93;STRANDQ=93;TLOD=772.78	GT:AD:AF:DP:F1R2:F2R1:PGT:PID:PS:SB	0|1:0,179:0.994:179:0,76:0,93:0|1:10467589_T_C:10467589:0,0,84,95
CAKI2	chr8	10467604	10467604	C	A	RP1L1	nonsynonymous SNV	SNP	RP1L1:NM_178857:exon4:c.G4004T:p.G1335V	.	176	0.994	175|176	hom	0.057	Benign	Benign	0.004	D	D	.	.	rs74366179	ID=COSV66751468;OCCURENCE=1(liver),1(ovary),2(lung),3(haematopoietic_and_lymphoid_tissue)	CONTQ=93;DP=182;ECNT=2;GERMQ=93;MBQ=12,33;MFRL=339,181;MMQ=60,60;MPOS=21;POPAF=7.30;SEQQ=93;STRANDQ=93;TLOD=759.46	GT:AD:AF:DP:F1R2:F2R1:PGT:PID:PS:SB	0|1:1,175:0.994:176:0,66:0,87:0|1:10467589_T_C:10467589:0,1,87,88
CAKI2	chr8	11666219	11666224	TCCCAC	-	FDFT1	nonframeshift deletion	DEL	FDFT1:NM_001287750:exon1:c.193_198del:p.H76_S77del	.	108	0.99	108|108	hom	.	.	.	.	.	.	.	.	rs71711801	.	CONTQ=93;DP=139;ECNT=1;GERMQ=93;MBQ=0,33;MFRL=0,168;MMQ=60,60;MPOS=32;POPAF=7.30;RPA=6,5;RU=TCCCAC;SEQQ=93;STR;STRANDQ=93;STRQ=93;TLOD=472.86	GT:AD:AF:DP:F1R2:F2R1:SB	0/1:0,108:0.990:108:0,51:0,51:0,0,60,48
CAKI2	chr8	13356818	13356819	TT	CG	DLC1	nonframeshift substitution	MNP	DLC1:NM_001348081:exon2:c.762_763delinsCG:p.Q254_N255delinsHD,DLC1:NM_024767:exon2:c.762_763delinsCG:p.Q254_N255delinsHD,DLC1:NM_182643:exon2:c.762_763delinsCG:p.Q254_N255delinsHD	.	42	0.974	42|42	hom	.	.	.	.	.	.	.	.	rs372924164	.	CONTQ=93;DP=42;ECNT=2;GERMQ=93;MBQ=0,31;MFRL=0,178;MMQ=60,60;MPOS=28;POPAF=7.30;SEQQ=93;STRANDQ=93;TLOD=186.39	GT:AD:AF:DP:F1R2:F2R1:SB	0/1:0,42:0.974:42:0,22:0,17:0,0,16,26
CAKI2	chr8	16001102	16001102	C	A	MSR1	nonsynonymous SNV	SNP	MSR1:NM_001363744:exon8:c.G1052T:p.G351V,MSR1:NM_002445:exon8:c.G998T:p.G333V,MSR1:NM_138715:exon8:c.G998T:p.G333V,MSR1:NM_138716:exon8:c.G998T:p.G333V	.	25	0.956	25|25	hom	0.773	Uncertain significance	.	0.008	D	D	1.0	D	.	.	CONTQ=93;DP=27;ECNT=1;GERMQ=93;MBQ=0,28;MFRL=0,166;MMQ=60,60;MPOS=27;POPAF=7.30;SEQQ=93;STRANDQ=93;TLOD=75.28	GT:AD:AF:DP:F1R2:F2R1:SB	0/1:0,25:0.956:25:0,11:0,13:0,0,9,16
CAKI2	chr8	17796382	17796383	AC	GT	PCM1	nonframeshift substitution	MNP	PCM1:NM_001352647:exon4:c.476_477delinsGT:p.N159S,PCM1:NM_001352651:exon4:c.476_477delinsGT:p.N159S,PCM1:NM_001352652:exon4:c.476_477delinsGT:p.N159S,PCM1:NM_001315507:exon5:c.476_477delinsGT:p.N159S,PCM1:NM_001315508:exon5:c.476_477delinsGT:p.N159S,PCM1:NM_001352632:exon5:c.476_477delinsGT:p.N159S,PCM1:NM_001352634:exon5:c.476_477delinsGT:p.N159S,PCM1:NM_001352636:exon5:c.476_477delinsGT:p.N159S…	.	55	0.981	55|55	hom	.	.	.	.	.	.	.	.	rs754721723	.	CONTQ=93;DP=58;ECNT=1;GERMQ=93;MBQ=0,34;MFRL=0,184;MMQ=60,60;MPOS=25;POPAF=7.30;SEQQ=93;STRANDQ=93;TLOD=243.22	GT:AD:AF:DP:F1R2:F2R1:SB	0/1:0,55:0.981:55:0,21:0,33:0,0,33,22
CAKI2	chr8	18729817	18729818	GT	AG	PSD3	nonframeshift substitution	MNP	PSD3:NM_001362819:exon2:c.457_458delinsCT:p.T153L,PSD3:NM_015310:exon3:c.556_557delinsCT:p.T186L	.	50	0.979	50|50	hom	.	.	.	.	.	.	.	.	rs71519934	.	CONTQ=93;DP=53;ECNT=1;GERMQ=93;MBQ=0,37;MFRL=0,186;MMQ=60,60;MPOS=27;POPAF=7.30;SEQQ=93;STRANDQ=93;TLOD=208.37	GT:AD:AF:DP:F1R2:F2R1:SB	0/1:0,50:0.979:50:0,25:0,23:0,0,19,31
CAKI2	chr8	37620076	37620076	A	G	PLPBP	nonsynonymous SNV	SNP	PLPBP:NM_001349349:exon1:c.A4G:p.M2V	.	16	0.937	16|16	hom	.	.	.	.	.	.	.	.	rs6468438	.	CONTQ=93;DP=18;ECNT=1;GERMQ=90;MBQ=0,31;MFRL=0,151;MMQ=60,60;MPOS=32;POPAF=7.30;SEQQ=93;STRANDQ=93;TLOD=53.17	GT:AD:AF:DP:F1R2:F2R1:SB	0/1:0,16:0.937:16:0,5:0,11:0,0,8,8
CAKI2	chr8	41552141	41552141	G	A	ANK1	nonsynonymous SNV	SNP	ANK1:NM_000037:exon28:c.C3296T:p.A1099V,ANK1:NM_020475:exon28:c.C3296T:p.A1099V,ANK1:NM_020476:exon28:c.C3296T:p.A1099V,ANK1:NM_020477:exon28:c.C3296T:p.A1099V,ANK1:NM_001142446:exon29:c.C3419T:p.A1140V	.	29	0.128	3|29	het	0.637	Uncertain significance	.	0.002	D	D	1.0	D	.	.	CONTQ=93;DP=32;ECNT=1;GERMQ=64;MBQ=38,35;MFRL=187,203;MMQ=60,60;MPOS=34;POPAF=7.30;SEQQ=18;STRANDQ=32;TLOD=6.07	GT:AD:AF:DP:F1R2:F2R1:SB	0/1:26,3:0.128:29:13,2:13,1:25,1,3,0
CAKI2	chr8	51314812	51314812	C	G	SNTG1	nonsynonymous SNV	SNP	SNTG1:NM_001287814:exon3:c.C70G:p.P24A,SNTG1:NM_001321773:exon3:c.C70G:p.P24A,SNTG1:NM_001321777:exon3:c.C70G:p.P24A,SNTG1:NM_001321776:exon4:c.C70G:p.P24A,SNTG1:NM_001321778:exon4:c.C70G:p.P24A,SNTG1:NM_018967:exon4:c.C70G:p.P24A,SNTG1:NM_001287813:exon5:c.C70G:p.P24A,SNTG1:NM_001321775:exon5:c.C70G:p.P24A	.	45	0.405	19|45	het	0.265	Uncertain significance	.	0.437	T	T	0.993	D	.	.	CONTQ=93;DP=48;ECNT=1;GERMQ=33;MBQ=31,20;MFRL=150,163;MMQ=60,60;MPOS=19;POPAF=7.30;SEQQ=93;STRANDQ=93;TLOD=49.63	GT:AD:AF:DP:F1R2:F2R1:SB	0/1:26,19:0.405:45:16,9:10,10:20,6,12,7
CAKI2	chr8	88885721	88885721	G	-	DCAF4L2	frameshift deletion	DEL	DCAF4L2:NM_152418:exon1:c.479delC:p.P160Qfs*6	.	257	0.283	73|257	het	.	.	.	.	.	.	.	.	.	.	CONTQ=93;DP=271;ECNT=1;GERMQ=93;MBQ=36,36;MFRL=178,186;MMQ=60,60;MPOS=27;POPAF=7.30;RPA=3,2;RU=G;SEQQ=93;STR;STRANDQ=93;STRQ=93;TLOD=164.04	GT:AD:AF:DP:F1R2:F2R1:SB	0/1:184,73:0.283:257:87,46:85,24:107,77,45,28
CAKI2	chr8	95523732	95523732	C	G	VIRMA	nonsynonymous SNV	SNP	VIRMA:NM_015496:exon13:c.G3071C:p.G1024A,VIRMA:NM_183009:exon13:c.G3071C:p.G1024A	.	98	0.988	98|98	hom	0.321	Uncertain significance	.	0.087	T	D	0.999	D	.	.	CONTQ=93;DP=102;ECNT=1;GERMQ=93;MBQ=0,35;MFRL=0,167;MMQ=60,60;MPOS=21;POPAF=7.30;SEQQ=93;STRANDQ=93;TLOD=350.15	GT:AD:AF:DP:F1R2:F2R1:SB	0/1:0,98:0.988:98:0,58:0,39:0,0,57,41
CAKI2	chr8	124664873	124664874	AT	GC	KLHL38	nonframeshift substitution	MNP	KLHL38:NM_001081675:exon2:c.293_294delinsGC:p.H98R	.	96	0.989	96|96	hom	.	.	.	.	.	.	.	.	rs71505429	.	CONTQ=93;DP=98;ECNT=2;GERMQ=93;MBQ=0,34;MFRL=0,195;MMQ=60,60;MPOS=26;POPAF=7.30;SEQQ=93;STRANDQ=93;TLOD=421.11	GT:AD:AF:DP:F1R2:F2R1:SB	0/1:0,96:0.989:96:0,45:0,48:0,0,41,55
CAKI2	chr8	144699601	144699601	G	A	TSTA3	nonsynonymous SNV	SNP	TSTA3:NM_001317783:exon1:c.C4T:p.L2F	.	72	0.983	72|72	hom	.	.	.	.	.	.	.	.	rs67210953	.	CONTQ=93;DP=74;ECNT=1;GERMQ=93;MBQ=0,30;MFRL=0,153;MMQ=60,60;MPOS=24;POPAF=7.30;SEQQ=93;STRANDQ=93;TLOD=227.91	GT:AD:AF:DP:F1R2:F2R1:SB	0/1:0,72:0.983:72:0,41:0,31:0,0,29,43
CAKI2	chr8	144990431	144990431	A	C	PLEC	nonsynonymous SNV	SNP	PLEC:NM_201378:exon32:c.T13516G:p.S4506A,PLEC:NM_201379:exon32:c.T13492G:p.S4498A,PLEC:NM_201380:exon32:c.T13969G:p.S4657A,PLEC:NM_201381:exon32:c.T13462G:p.S4488A,PLEC:NM_201382:exon32:c.T13558G:p.S4520A,PLEC:NM_201383:exon32:c.T13570G:p.S4524A,PLEC:NM_201384:exon32:c.T13558G:p.S4520A,PLEC:NM_000445:exon33:c.T13639G:p.S4547A	.	94	0.541	52|94	het	0.294	Uncertain significance	.	0.0	D	D	0.047	B	.	.	CONTQ=93;DP=98;ECNT=1;GERMQ=33;MBQ=32,31;MFRL=162,151;MMQ=60,60;MPOS=27;POPAF=7.30;SEQQ=93;STRANDQ=93;TLOD=150.81	GT:AD:AF:DP:F1R2:F2R1:SB	0/1:42,52:0.541:94:19,24:21,28:21,21,27,25
CAKI2	chr9	12775861	12775861	-	GGCGGC	LURAP1L	nonframeshift insertion	INS	LURAP1L:NM_203403:exon1:c.147_148insGGCGGC:p.G55_C56insGG	.	88	0.988	88|88	hom	.	.	.	.	.	.	.	.	rs139315731	.	CONTQ=93;DP=111;ECNT=1;GERMQ=93;MBQ=0,33;MFRL=0,169;MMQ=60,60;MPOS=23;POPAF=7.30;RPA=6,8;RU=GGC;SEQQ=93;STR;STRANDQ=93;STRQ=93;TLOD=305.42	GT:AD:AF:DP:F1R2:F2R1:SB	0/1:0,88:0.988:88:0,40:0,44:0,0,50,38
CAKI2	chr9	17462968	17462968	G	T	CNTLN	stopgain	SNP	CNTLN:NM_001365029:exon20:c.G3358T:p.E1120X,CNTLN:NM_017738:exon20:c.G3361T:p.E1121X	.	18	0.278	4|18	het	.	Uncertain significance	.	.	.	.	.	.	.	.	CONTQ=93;DP=18;ECNT=1;GERMQ=41;MBQ=38,36;MFRL=177,256;MMQ=60,60;MPOS=38;POPAF=7.30;SEQQ=80;STRANDQ=54;TLOD=11.62	GT:AD:AF:DP:F1R2:F2R1:SB	0/1:14,4:0.278:18:11,3:3,1:11,3,3,1
CAKI2	chr9	33573212	33573212	G	A	ANKRD18B	nonsynonymous SNV	SNP	ANKRD18B:NM_001353432:exon18:c.G3104A:p.R1035K	.	38	0.971	38|38	hom	.	.	.	.	.	.	.	.	rs12378940	.	CONTQ=93;DP=39;ECNT=2;GERMQ=93;MBQ=0,34;MFRL=0,154;MMQ=60,60;MPOS=23;POPAF=7.30;SEQQ=93;STRANDQ=93;TLOD=125.69	GT:AD:AF:DP:F1R2:F2R1:SB	0/1:0,38:0.971:38:0,21:0,16:0,0,27,11
CAKI2	chr9	34893046	34893046	C	-	FAM205C	frameshift deletion	DEL	FAM205C:NM_001309426:exon4:c.355delG:p.A119Qfs*9,FAM205C:NM_001309427:exon4:c.355delG:p.A119Qfs*11	.	35	0.969	35|35	hom	.	.	.	.	.	.	.	.	rs151257262	.	CONTQ=93;DP=35;ECNT=2;GERMQ=93;MBQ=0,36;MFRL=0,196;MMQ=60,60;MPOS=24;POPAF=7.30;RPA=2,1;RU=C;SEQQ=93;STR;STRANDQ=93;STRQ=93;TLOD=152.66	GT:AD:AF:DP:F1R2:F2R1:PGT:PID:PS:SB	0|1:0,35:0.969:35:0,19:0,15:0|1:34893045_GC_G:34893045:0,0,21,14
CAKI2	chr9	77376713	77376713	A	C	TRPM6	nonsynonymous SNV	SNP	TRPM6:NM_001177310:exon27:c.T4669G:p.S1557A,TRPM6:NM_001177311:exon27:c.T4669G:p.S1557A,TRPM6:NM_017662:exon27:c.T4684G:p.S1562A	.	48	0.384	18|48	het	0.039	Uncertain significance	.	0.185	T	T	0.003	B	.	.	CONTQ=93;DP=52;ECNT=1;GERMQ=37;MBQ=28,26;MFRL=172,143;MMQ=60,60;MPOS=19;POPAF=7.30;SEQQ=93;STRANDQ=93;TLOD=43.14	GT:AD:AF:DP:F1R2:F2R1:SB	0/1:30,18:0.384:48:15,6:15,11:18,12,11,7
CAKI2	chr9	79324135	79324135	-	TGACTGTTGCAG	PRUNE2	nonframeshift insertion	INS	PRUNE2:NM_001308047:exon8:c.3054_3055insCTGCAACAGTCA:p.S1018_S1019insLQQS,PRUNE2:NM_001308048:exon8:c.3054_3055insCTGCAACAGTCA:p.S1018_S1019insLQQS,PRUNE2:NM_015225:exon8:c.3054_3055insCTGCAACAGTCA:p.S1018_S1019insLQQS	.	56	0.96	54|56	hom	.	.	.	.	.	.	.	.	rs11267622	.	CONTQ=93;DP=70;ECNT=2;GERMQ=76;MBQ=20,34;MFRL=114,159;MMQ=60,60;MPOS=21;POPAF=7.30;RPA=1,2;RU=TGACTGTTGCAG;SEQQ=93;STR;STRANDQ=93;STRQ=93;TLOD=238.34	GT:AD:AF:DP:F1R2:F2R1:SB	0/1:2,54:0.960:56:2,23:0,24:1,1,27,27
CAKI2	chr9	94949028	94949028	C	G	PRSS47	nonsynonymous SNV	SNP	PRSS47:NM_001350291:exon4:c.G618C:p.K206N	.	99	0.988	98|99	hom	.	.	.	.	.	.	.	.	rs117210051	.	CONTQ=93;DP=100;ECNT=2;GERMQ=93;MBQ=15,35;MFRL=220,170;MMQ=60,60;MPOS=21;POPAF=7.30;SEQQ=93;STRANDQ=93;TLOD=351.04	GT:AD:AF:DP:F1R2:F2R1:SB	0/1:1,98:0.988:99:0,43:0,53:1,0,75,23
CAKI2	chr9	94949057	94949057	C	G	PRSS47	nonsynonymous SNV	SNP	PRSS47:NM_001350291:exon4:c.G589C:p.G197R	.	146	0.992	146|146	hom	.	.	.	.	.	.	.	.	rs75298708	.	CONTQ=93;DP=152;ECNT=2;GERMQ=93;MBQ=0,30;MFRL=0,168;MMQ=60,60;MPOS=22;POPAF=7.30;SEQQ=93;STRANDQ=93;TLOD=452.21	GT:AD:AF:DP:F1R2:F2R1:SB	0/1:0,146:0.992:146:0,71:0,68:0,0,103,43
CAKI2	chr9	95237025	95237030	TCATCA	-	ASPN	nonframeshift deletion	DEL	ASPN:NM_001193335:exon2:c.150_152del:p.D50del,ASPN:NM_017680:exon2:c.150_152del:p.D50del	.	31	0.977	31|31	hom	.	.	.	.	.	.	.	.	rs878983183	.	CONTQ=93;DP=65;ECNT=1;GERMQ=93;MBQ=0,35;MFRL=0,196;MMQ=60,60;MPOS=31;POPAF=7.30;RPA=14,12;RU=TCA;SEQQ=93;STR;STRANDQ=93;STRQ=93;TLOD=129.85	GT:AD:AF:DP:F1R2:F2R1:SB	0/1:0,31:0.977:31:0,11:0,18:0,0,17,14
CAKI2	chr9	96439004	96439004	-	CCTGCCTCCACCACA	PHF2	nonframeshift insertion	INS	PHF2:NM_005392:exon21:c.2961_2962insCCTGCCTCCACCACA:p.T996_S997insTPAST	.	35	0.973	35|35	hom	.	.	.	.	.	.	.	.	rs149736720	.	CONTQ=93;DP=39;ECNT=1;GERMQ=76;MBQ=0,35;MFRL=0,194;MMQ=60,60;MPOS=15;POPAF=7.30;SEQQ=93;STRANDQ=93;TLOD=147.63	GT:AD:AF:DP:F1R2:F2R1:SB	0/1:0,35:0.973:35:0,15:0,14:0,0,13,22
CAKI2	chr9	111929420	111929421	CG	GC	FRRS1L	nonframeshift substitution	MNP	FRRS1L:NM_014334:exon1:c.151_152delinsGC:p.R51A	.	13	0.923	13|13	hom	.	.	Benign	.	.	.	.	.	.	.	CONTQ=93;DP=13;ECNT=1;GERMQ=81;MBQ=0,32;MFRL=0,144;MMQ=60,60;MPOS=33;POPAF=7.30;SEQQ=93;STRANDQ=93;TLOD=52.57	GT:AD:AF:DP:F1R2:F2R1:SB	0/1:0,13:0.923:13:0,5:0,8:0,0,2,11
CAKI2	chr9	115216223	115216226	ATTA	-	C9orf147	frameshift deletion	DEL	C9orf147:NM_001350649:exon5:c.510_513del:p.N171Sfs*12	.	33	0.971	33|33	hom	.	.	.	.	.	.	.	.	rs10538330	.	CONTQ=93;DP=36;ECNT=1;GERMQ=93;MBQ=0,41;MFRL=0,205;MMQ=60,60;MPOS=28;POPAF=7.30;RPA=2,1;RU=ATTA;SEQQ=93;STR;STRANDQ=93;STRQ=93;TLOD=142.66	GT:AD:AF:DP:F1R2:F2R1:SB	0/1:0,33:0.971:33:0,19:0,14:0,0,28,5
CAKI2	chr9	134385435	134385436	CA	TG	POMT1	nonframeshift substitution	MNP	POMT1:NM_001353199:exon6:c.400_401delinsTG:p.Q134W,POMT1:NM_001353197:exon7:c.589_590delinsTG:p.Q197W,POMT1:NM_001353193:exon8:c.751_752delinsTG:p.Q251W,POMT1:NM_001353198:exon8:c.589_590delinsTG:p.Q197W,POMT1:NM_007171:exon8:c.751_752delinsTG:p.Q251W	.	122	0.991	122|122	hom	.	.	.	.	.	.	.	.	rs386738991	.	CONTQ=93;DP=128;ECNT=1;GERMQ=93;MBQ=0,34;MFRL=0,184;MMQ=60,60;MPOS=24;POPAF=7.30;SEQQ=93;STRANDQ=93;TLOD=543.60	GT:AD:AF:DP:F1R2:F2R1:SB	0/1:0,122:0.991:122:0,68:0,52:0,0,51,71
CAKI2	chr9	139925580	139925580	C	T	FUT7	nonsynonymous SNV	SNP	FUT7:NM_004479:exon2:c.G611A:p.R204H	9.017e-06	103	0.989	103|103	hom	0.102	Uncertain significance	.	0.004	D	D	0.984	D	rs750262169	.	CONTQ=93;DP=111;ECNT=1;GERMQ=93;MBQ=0,34;MFRL=0,176;MMQ=60,60;MPOS=17;POPAF=7.30;SEQQ=93;STRANDQ=93;TLOD=355.66	GT:AD:AF:DP:F1R2:F2R1:SB	0/1:0,103:0.989:103:0,57:0,44:0,0,64,39
CAKI2	chr10	8006572	8006572	G	C	TAF3	nonsynonymous SNV	SNP	TAF3:NM_031923:exon3:c.G1099C:p.D367H	.	80	0.302	26|80	het	0.162	Uncertain significance	.	0.004	D	D	0.917	P	.	.	CONTQ=93;DP=88;ECNT=1;GERMQ=50;MBQ=34,33;MFRL=174,157;MMQ=60,60;MPOS=31;POPAF=7.30;SEQQ=93;STRANDQ=93;TLOD=69.76	GT:AD:AF:DP:F1R2:F2R1:SB	0/1:54,26:0.302:80:39,12:14,14:18,36,16,10
CAKI2	chr10	8007559	8007560	GT	CC	TAF3	nonframeshift substitution	MNP	TAF3:NM_031923:exon3:c.2086_2087delinsCC:p.V696P	.	65	0.59	38|65	het	.	.	.	.	.	.	.	.	rs386740632	.	CONTQ=93;DP=68;ECNT=1;GERMQ=36;MBQ=32,32;MFRL=198,182;MMQ=60,60;MPOS=25;POPAF=7.30;SEQQ=93;STRANDQ=93;TLOD=141.36	GT:AD:AF:DP:F1R2:F2R1:SB	0/1:27,38:0.590:65:12,13:12,22:14,13,19,19
CAKI2	chr10	13043250	13043250	G	C	CCDC3	nonsynonymous SNV	SNP	CCDC3:NM_031455:exon1:c.C321G:p.F107L	.	102	0.538	57|102	het	0.415	Uncertain significance	.	0.328	T	T	0.99	D	rs918676799	.	CONTQ=93;DP=106;ECNT=1;GERMQ=33;MBQ=40,32;MFRL=179,177;MMQ=60,60;MPOS=25;POPAF=7.30;SEQQ=93;STRANDQ=93;TLOD=163.54	GT:AD:AF:DP:F1R2:F2R1:SB	0/1:45,57:0.538:102:24,36:21,20:34,11,43,14
CAKI2	chr10	18795408	18795408	G	A	CACNB2	nonsynonymous SNV	SNP	CACNB2:NM_000724:exon5:c.G437A:p.G146E,CACNB2:NM_001330060:exon5:c.G437A:p.G146E,CACNB2:NM_201570:exon5:c.G458A:p.G153E,CACNB2:NM_201590:exon5:c.G440A:p.G147E,CACNB2:NM_001167945:exon6:c.G518A:p.G173E,CACNB2:NM_201571:exon6:c.G518A:p.G173E,CACNB2:NM_201572:exon6:c.G518A:p.G173E,CACNB2:NM_201593:exon6:c.G602A:p.G201E,CACNB2:NM_201596:exon6:c.G602A:p.G201E,CACNB2:NM_201597:exon6:c.G602A:p.G201E	0	45	0.186	8|45	het	0.696	Uncertain significance	.	0.009	D	T	0.999	D	.	.	CONTQ=93;DP=48;ECNT=1;GERMQ=66;MBQ=37,34;MFRL=185,188;MMQ=60,60;MPOS=16;POPAF=7.30;SEQQ=93;STRANDQ=70;TLOD=19.45	GT:AD:AF:DP:F1R2:F2R1:SB	0/1:37,8:0.186:45:18,6:19,2:31,6,6,2
CAKI2	chr10	19492702	19492702	C	T	MALRD1	nonsynonymous SNV	SNP	MALRD1:NM_001142308:exon15:c.C1997T:p.A666V	.	47	0.585	26|47	het	.	Benign	Benign	.	.	T	.	.	rs16918344	.	CONTQ=93;DP=49;ECNT=1;GERMQ=33;MBQ=25,33;MFRL=144,189;MMQ=60,60;MPOS=27;POPAF=7.30;SEQQ=93;STRANDQ=93;TLOD=78.39	GT:AD:AF:DP:F1R2:F2R1:SB	0/1:21,26:0.585:47:7,12:14,14:9,12,18,8
CAKI2	chr10	21805466	21805466	-	CCTCCT	SKIDA1	nonframeshift insertion	INS	SKIDA1:NM_207371:exon4:c.1285_1286insAGGAGG:p.E428_G429insEE	.	61	0.985	61|61	hom	.	.	.	.	.	.	.	.	rs112207161	.	CONTQ=93;DP=80;ECNT=1;GERMQ=93;MBQ=0,35;MFRL=0,183;MMQ=60,60;MPOS=21;POPAF=7.30;RPA=4,6;RU=CCT;SEQQ=93;STR;STRANDQ=93;STRQ=93;TLOD=262.14	GT:AD:AF:DP:F1R2:F2R1:SB	0/1:0,61:0.985:61:0,28:0,21:0,0,36,25
CAKI2	chr10	26357747	26357748	CG	TA	MYO3A	nonframeshift substitution	MNP	MYO3A:NM_017433:exon12:c.1104_1105delinsTA:p.V369I	.	102	0.988	102|102	hom	.	.	Benign	.	.	.	.	.	rs386742102	.	CONTQ=93;DP=106;ECNT=2;GERMQ=93;MBQ=0,32;MFRL=0,155;MMQ=60,60;MPOS=28;POPAF=7.30;SEQQ=93;STRANDQ=93;TLOD=444.11	GT:AD:AF:DP:F1R2:F2R1:SB	0/1:0,102:0.988:102:0,40:0,57:0,0,63,39
CAKI2	chr10	38345371	38345371	-	T	ZNF33A	stopgain	INS	ZNF33A:NM_001278170:exon4:c.2337_2338insT:p.E780*,ZNF33A:NM_001324178:exon4:c.2340_2341insT:p.E781*,ZNF33A:NM_001278177:exon5:c.2382_2383insT:p.E795*,ZNF33A:NM_001278178:exon5:c.1983_1984insT:p.E662*,ZNF33A:NM_001324176:exon5:c.1983_1984insT:p.E662*,ZNF33A:NM_006954:exon5:c.2319_2320insT:p.E774*,ZNF33A:NM_006974:exon5:c.2316_2317insT:p.E773*,ZNF33A:NM_001278171:exon6:c.1983_1984insT:p.E662*,ZNF33…	.	72	0.454	34|72	het	.	.	.	.	.	.	.	.	.	.	CONTQ=93;DP=76;ECNT=1;GERMQ=15;MBQ=35,33;MFRL=180,183;MMQ=60,60;MPOS=22;POPAF=7.30;SEQQ=93;STRANDQ=93;TLOD=96.81	GT:AD:AF:DP:F1R2:F2R1:SB	0/1:38,34:0.454:72:20,15:18,17:21,17,17,17
CAKI2	chr10	46999591	46999591	-	ATGAGGGAG	GPRIN2	nonframeshift insertion	INS	GPRIN2:NM_014696:exon3:c.711_712insATGAGGGAG:p.E240_V241insMRE	.	217	0.722	157|217	het	.	.	.	.	.	.	.	.	rs112620425	.	CONTQ=93;DP=245;ECNT=2;GERMQ=93;MBQ=33,34;MFRL=171,162;MMQ=60,60;MPOS=20;POPAF=7.30;RPA=1,2;RU=ATGAGGGAG;SEQQ=93;STR;STRANDQ=93;STRQ=93;TLOD=641.70	GT:AD:AF:DP:F1R2:F2R1:SB	0/1:60,157:0.722:217:31,65:29,69:34,26,98,59
CAKI2	chr10	55587219	55587219	G	T	PCDH15	nonsynonymous SNV	SNP	PCDH15:NM_001142765:exon30:c.C4088A:p.A1363E,PCDH15:NM_001142767:exon30:c.C4181A:p.A1394E,PCDH15:NM_001142773:exon30:c.C4226A:p.A1409E,PCDH15:NM_001142766:exon31:c.C4292A:p.A1431E,PCDH15:NM_001142768:exon31:c.C4235A:p.A1412E,PCDH15:NM_001142764:exon32:c.C4301A:p.A1434E,PCDH15:NM_001354420:exon32:c.C4301A:p.A1434E,PCDH15:NM_001354429:exon32:c.C4301A:p.A1434E,PCDH15:NM_033056:exon32:c.C4301A:p.A143…	9.04e-06	119	0.516	63|119	het	0.023	Likely benign	.	0.066	T	T	0.007	B	.	.	CONTQ=93;DP=125;ECNT=1;GERMQ=31;MBQ=29,24;MFRL=152,153;MMQ=60,60;MPOS=24;POPAF=7.30;SEQQ=93;STRANDQ=93;TLOD=171.54	GT:AD:AF:DP:F1R2:F2R1:SB	0/1:56,63:0.516:119:29,35:27,28:30,26,25,38
CAKI2	chr10	62038570	62038570	A	C	ANK3	nonsynonymous SNV	SNP	ANK3:NM_001204404:exon4:c.T325G:p.L109V,ANK3:NM_001320874:exon4:c.T376G:p.L126V,ANK3:NM_020987:exon4:c.T376G:p.L126V,ANK3:NM_001204403:exon5:c.T358G:p.L120V	8.815e-06	64	0.425	29|64	het	0.737	Uncertain significance	.	0.001	D	D	0.996	D	.	.	CONTQ=93;DP=64;ECNT=1;GERMQ=31;MBQ=20,20;MFRL=171,148;MMQ=60,60;MPOS=27;POPAF=7.30;SEQQ=93;STRANDQ=93;TLOD=63.72	GT:AD:AF:DP:F1R2:F2R1:SB	0/1:35,29:0.425:64:17,11:18,16:16,19,16,13
CAKI2	chr10	63422754	63422754	-	GGGCCGACCCCGGCA	CABCOCO1	nonframeshift insertion	INS	CABCOCO1:NM_001366906:exon1:c.24_25insGGGCCGACCCCGGCA:p.G14_T15insPTPAG,CABCOCO1:NM_001366907:exon1:c.24_25insGGGCCGACCCCGGCA:p.G14_T15insPTPAG	.	154	0.993	154|154	hom	.	.	.	.	.	.	.	.	rs11269470	.	CONTQ=93;DP=173;ECNT=1;GERMQ=76;MBQ=0,36;MFRL=0,159;MMQ=60,60;MPOS=24;POPAF=7.30;SEQQ=93;STRANDQ=93;TLOD=674.93	GT:AD:AF:DP:F1R2:F2R1:SB	0/1:0,154:0.993:154:0,60:0,63:0,0,101,53
CAKI2	chr10	70174862	70174862	G	C	DNA2	nonsynonymous SNV	SNP	DNA2:NM_001080449:exon21:c.C3117G:p.I1039M	.	11	0.539	6|11	het	0.678	Uncertain significance	.	0.004	D	D	0.905	P	.	.	CONTQ=93;DP=15;ECNT=2;GERMQ=35;MBQ=33,41;MFRL=272,242;MMQ=60,60;MPOS=26;POPAF=7.30;SEQQ=93;STRANDQ=41;TLOD=22.71	GT:AD:AF:DP:F1R2:F2R1:SB	0/1:5,6:0.539:11:2,2:3,4:0,5,0,6
CAKI2	chr10	73115941	73115942	TG	CA	SLC29A3	nonframeshift substitution	MNP	SLC29A3:NM_001174098:exon5:c.714_715delinsCA:p.V239I,SLC29A3:NM_001363518:exon5:c.480_481delinsCA:p.V161I,SLC29A3:NM_018344:exon5:c.714_715delinsCA:p.V239I	.	119	0.99	119|119	hom	.	.	Conflicting_interpretations_of_pathogenicity	.	.	.	.	.	rs34040486	.	CONTQ=93;DP=121;ECNT=1;GERMQ=93;MBQ=0,34;MFRL=0,161;MMQ=60,60;MPOS=25;POPAF=7.30;SEQQ=93;STRANDQ=93;TLOD=527.46	GT:AD:AF:DP:F1R2:F2R1:SB	0/1:0,119:0.990:119:0,53:0,64:0,0,71,48
CAKI2	chr10	73574944	73574944	G	A	CDH23	nonsynonymous SNV	SNP	CDH23:NM_001171936:exon4:c.G560A:p.R187H,CDH23:NM_001171935:exon5:c.G665A:p.R222H,CDH23:NM_001171934:exon22:c.G3149A:p.R1050H,CDH23:NM_001171933:exon23:c.G3254A:p.R1085H,CDH23:NM_022124:exon68:c.G9974A:p.R3325H	9.091e-06	333	0.678	227|333	het	0.304	Uncertain significance	.	0.04	D	T	0.036	B	rs577561690	.	CONTQ=93;DP=342;ECNT=1;GERMQ=93;MBQ=30,32;MFRL=164,154;MMQ=60,60;MPOS=25;POPAF=7.30;SEQQ=93;STRANDQ=93;TLOD=674.01	GT:AD:AF:DP:F1R2:F2R1:SB	0/1:106,227:0.678:333:53,114:53,113:69,37,140,87
CAKI2	chr10	76797709	76797709	A	G	DUPD1	nonsynonymous SNV	SNP	DUPD1:NM_001003892:exon3:c.T548C:p.V183A	.	132	0.372	48|132	het	0.590	Uncertain significance	.	0.0	D	D	0.982	D	.	.	CONTQ=93;DP=135;ECNT=1;GERMQ=51;MBQ=20,24;MFRL=155,157;MMQ=60,60;MPOS=24;POPAF=7.30;SEQQ=93;STRANDQ=93;TLOD=127.50	GT:AD:AF:DP:F1R2:F2R1:SB	0/1:84,48:0.372:132:42,24:41,24:51,33,29,19
CAKI2	chr10	78734251	78734251	C	T	KCNMA1	nonsynonymous SNV	SNP	KCNMA1:NM_001322838:exon20:c.G1633A:p.E545K	0	32	0.202	5|32	het	0.160	.	.	.	.	T	0.0	B	.	.	CONTQ=93;DP=33;ECNT=1;GERMQ=58;MBQ=29,35;MFRL=175,140;MMQ=60,60;MPOS=18;POPAF=7.30;SEQQ=93;STRANDQ=65;TLOD=13.35	GT:AD:AF:DP:F1R2:F2R1:SB	0/1:27,5:0.202:32:14,3:11,2:11,16,2,3
CAKI2	chr10	89623901	89623901	G	C	PTEN	nonsynonymous SNV	SNP	PTEN:NM_001304717:exon2:c.G194C:p.C65S	.	8	0.9	8|8	hom	.	Benign	Benign	.	.	.	.	.	rs2943772	.	CONTQ=93;DP=8;ECNT=2;GERMQ=66;MBQ=0,37;MFRL=0,236;MMQ=60,60;MPOS=38;POPAF=7.30;SEQQ=93;STRANDQ=93;TLOD=32.56	GT:AD:AF:DP:F1R2:F2R1:SB	0/1:0,8:0.900:8:0,5:0,3:0,0,4,4
CAKI2	chr10	97709780	97709780	T	C	CC2D2B	nonsynonymous SNV	SNP	CC2D2B:NM_001349008:exon10:c.T929C:p.V310A	.	6	0.627	4|6	het	.	.	.	.	.	.	.	.	rs10159949	.	CONTQ=93;DP=7;ECNT=1;GERMQ=37;MBQ=35,41;MFRL=218,206;MMQ=60,60;MPOS=22;POPAF=7.30;SEQQ=93;STRANDQ=36;TLOD=15.93	GT:AD:AF:DP:F1R2:F2R1:SB	0/1:2,4:0.627:6:1,3:1,1:2,0,0,4
CAKI2	chr10	99126224	99126224	T	G	RRP12	nonsynonymous SNV	SNP	RRP12:NM_001284337:exon25:c.A3070C:p.K1024Q,RRP12:NM_001145114:exon26:c.A3187C:p.K1063Q,RRP12:NM_015179:exon28:c.A3370C:p.K1124Q	.	109	0.264	27|109	het	0.051	Uncertain significance	.	0.24	T	T	0.083	B	.	.	CONTQ=93;DP=116;ECNT=1;GERMQ=87;MBQ=32,35;MFRL=168,182;MMQ=60,60;MPOS=14;POPAF=7.30;SEQQ=93;STRANDQ=93;TLOD=72.10	GT:AD:AF:DP:F1R2:F2R1:SB	0/1:82,27:0.264:109:37,13:45,14:53,29,15,12
CAKI2	chr10	112266822	112266823	GC	AT	DUSP5	nonframeshift substitution	MNP	DUSP5:NM_004419:exon3:c.658_659delinsAT:p.A220M	.	103	0.989	103|103	hom	.	.	.	.	.	.	.	.	rs35834951	.	CONTQ=93;DP=109;ECNT=2;GERMQ=93;MBQ=0,33;MFRL=0,163;MMQ=60,60;MPOS=26;POPAF=7.30;SEQQ=93;STRANDQ=93;TLOD=450.38	GT:AD:AF:DP:F1R2:F2R1:SB	0/1:0,103:0.989:103:0,53:0,50:0,0,37,66
CAKI2	chr10	116093015	116093015	A	G	AFAP1L2	nonsynonymous SNV	SNP	AFAP1L2:NM_001001936:exon3:c.T185C:p.I62T,AFAP1L2:NM_001287824:exon3:c.T185C:p.I62T,AFAP1L2:NM_001351065:exon3:c.T185C:p.I62T,AFAP1L2:NM_001351066:exon3:c.T185C:p.I62T,AFAP1L2:NM_001351069:exon3:c.T185C:p.I62T,AFAP1L2:NM_001351074:exon3:c.T185C:p.I62T,AFAP1L2:NM_001351075:exon3:c.T185C:p.I62T,AFAP1L2:NM_001351076:exon3:c.T185C:p.I62T,AFAP1L2:NM_001351077:exon3:c.T185C:p.I62T,AFAP1L2:NM_001351078:…	.	33	0.133	4|33	het	0.052	Uncertain significance	.	0.159	T	T	0.002	B	.	.	CONTQ=93;DP=34;ECNT=1;GERMQ=66;MBQ=32,26;MFRL=168,154;MMQ=60,60;MPOS=38;POPAF=7.30;SEQQ=35;STRANDQ=57;TLOD=7.70	GT:AD:AF:DP:F1R2:F2R1:SB	0/1:29,4:0.133:33:16,3:13,1:21,8,2,2
CAKI2	chr10	116207662	116207662	C	T	ABLIM1	nonsynonymous SNV	SNP	ABLIM1:NM_001322896:exon8:c.G581A:p.G194D,ABLIM1:NM_001322890:exon9:c.G665A:p.G222D,ABLIM1:NM_001322891:exon9:c.G665A:p.G222D,ABLIM1:NM_001322892:exon9:c.G659A:p.G220D,ABLIM1:NM_001322893:exon9:c.G659A:p.G220D,ABLIM1:NM_001352443:exon10:c.G770A:p.G257D,ABLIM1:NM_006720:exon10:c.G743A:p.G248D,ABLIM1:NM_001322883:exon14:c.G1427A:p.G476D,ABLIM1:NM_001322884:exon14:c.G1382A:p.G461D,ABLIM1:NM_00132288…	.	93	0.274	25|93	het	0.128	Uncertain significance	.	0.043	D	T	0.984	D	.	.	CONTQ=93;DP=95;ECNT=1;GERMQ=70;MBQ=34,33;MFRL=177,178;MMQ=60,60;MPOS=31;POPAF=7.30;SEQQ=93;STRANDQ=93;TLOD=61.23	GT:AD:AF:DP:F1R2:F2R1:SB	0/1:68,25:0.274:93:28,9:39,15:34,34,17,8
CAKI2	chr10	122114550	122114550	T	A	RPL21	nonsynonymous SNV	SNP	RPL21:NM_000982:exon1:c.A146T:p.Q49L	.	4	0.833	4|4	hom	.	.	.	.	.	.	.	.	rs12781587	.	CONTQ=93;DP=4;ECNT=1;GERMQ=54;MBQ=0,34;MFRL=0,322;MMQ=60,40;MPOS=33;POPAF=7.30;SEQQ=93;STRANDQ=49;TLOD=14.01	GT:AD:AF:DP:F1R2:F2R1:SB	0/1:0,4:0.833:4:0,3:0,1:0,0,4,0
CAKI2	chr10	131934715	131934715	G	A	GLRX3	nonsynonymous SNV	SNP	GLRX3:NM_001199868:exon1:c.G31A:p.A11T,GLRX3:NM_006541:exon1:c.G31A:p.A11T	0	6	0.333	2|6	het	0.046	Uncertain significance	.	0.229	T	T	0.005	B	rs928082150	.	CONTQ=93;DP=6;ECNT=2;GERMQ=35;MBQ=24,20;MFRL=130,143;MMQ=60,60;MPOS=26;POPAF=7.30;SEQQ=5;STRANDQ=54;TLOD=3.62	GT:AD:AF:DP:F1R2:F2R1:SB	0/1:4,2:0.333:6:3,2:1,0:2,2,1,1
CAKI2	chr10	135020273	135020273	A	T	KNDC1	nonsynonymous SNV	SNP	KNDC1:NM_152643:exon18:c.A3472T:p.R1158W	.	95	0.332	33|95	het	0.175	Uncertain significance	.	0.0	D	D	0.999	D	.	.	CONTQ=93;DP=102;ECNT=2;GERMQ=48;MBQ=33,20;MFRL=162,143;MMQ=60,60;MPOS=23;POPAF=7.30;SEQQ=93;STRANDQ=93;TLOD=81.12	GT:AD:AF:DP:F1R2:F2R1:SB	0/1:62,33:0.332:95:26,18:35,14:30,32,18,15
CAKI2	chr11	280816	280817	AT	TC	NLRP6	nonframeshift substitution	MNP	NLRP6:NM_001276700:exon4:c.1082_1083delinsTC:p.Y361F,NLRP6:NM_138329:exon4:c.1082_1083delinsTC:p.Y361F	.	203	0.989	201|203	hom	.	.	.	.	.	.	.	.	rs113686637	.	CONTQ=93;DP=214;ECNT=1;GERMQ=93;MBQ=25,32;MFRL=111,168;MMQ=60,60;MPOS=27;POPAF=7.30;SEQQ=93;STRANDQ=93;TLOD=661.50	GT:AD:AF:DP:F1R2:F2R1:SB	0/1:2,201:0.989:203:1,112:0,87:0,2,128,73
CAKI2	chr11	621118	621118	C	T	CDHR5	nonsynonymous SNV	SNP	CDHR5:NM_001171968:exon7:c.G751A:p.A251T,CDHR5:NM_021924:exon7:c.G751A:p.A251T,CDHR5:NM_031264:exon7:c.G751A:p.A251T	9.959e-06	131	0.638	81|131	het	0.345	Uncertain significance	.	0.057	T	D	1.0	D	rs140132614	.	CONTQ=93;DP=135;ECNT=1;GERMQ=47;MBQ=20,27;MFRL=151,158;MMQ=60,60;MPOS=29;POPAF=7.30;SEQQ=93;STRANDQ=93;TLOD=230.07	GT:AD:AF:DP:F1R2:F2R1:SB	0/1:50,81:0.638:131:31,33:18,46:30,20,44,37
CAKI2	chr11	1578119	1578119	C	T	DUSP8	nonsynonymous SNV	SNP	DUSP8:NM_004420:exon7:c.G1507A:p.A503T	.	5	0.329	2|5	het	0.044	Uncertain significance	.	0.255	T	T	0.0	B	.	.	CONTQ=93;DP=6;ECNT=1;GERMQ=35;MBQ=34,20;MFRL=166,115;MMQ=60,60;MPOS=40;POPAF=7.30;SEQQ=5;STRANDQ=56;TLOD=3.59	GT:AD:AF:DP:F1R2:F2R1:SB	0/1:3,2:0.329:5:1,0:2,2:2,1,1,1
CAKI2	chr11	5199208	5199208	T	C	OR52Z1	nonsynonymous SNV	SNP	OR52Z1:NM_001348257:exon1:c.A633G:p.I211M	.	19	0.944	19|19	hom	.	.	.	.	.	.	.	.	rs7927539	.	CONTQ=93;DP=19;ECNT=2;GERMQ=93;MBQ=0,31;MFRL=0,157;MMQ=60,60;MPOS=34;POPAF=7.30;SEQQ=93;STRANDQ=93;TLOD=60.30	GT:AD:AF:DP:F1R2:F2R1:SB	0/1:0,19:0.944:19:0,13:0,5:0,0,15,4
CAKI2	chr11	5199222	5199222	A	C	OR52Z1	nonsynonymous SNV	SNP	OR52Z1:NM_001348257:exon1:c.T619G:p.S207A	.	28	0.961	28|28	hom	.	.	.	.	.	.	.	.	rs7924390	.	CONTQ=93;DP=29;ECNT=2;GERMQ=93;MBQ=0,28;MFRL=0,160;MMQ=60,60;MPOS=24;POPAF=7.30;SEQQ=93;STRANDQ=93;TLOD=84.57	GT:AD:AF:DP:F1R2:F2R1:SB	0/1:0,28:0.961:28:0,14:0,12:0,0,22,6
CAKI2	chr11	5411579	5411580	GT	AC	OR51M1	nonframeshift substitution	MNP	OR51M1:NM_001004756:exon1:c.951_952delinsAC:p.F318L	.	105	0.99	105|105	hom	.	.	.	.	.	.	.	.	rs369353765	.	CONTQ=93;DP=115;ECNT=1;GERMQ=93;MBQ=0,33;MFRL=0,171;MMQ=60,60;MPOS=22;POPAF=7.30;SEQQ=93;STRANDQ=93;TLOD=467.37	GT:AD:AF:DP:F1R2:F2R1:SB	0/1:0,105:0.990:105:0,50:0,49:0,0,33,72
CAKI2	chr11	5922707	5922707	C	T	OR52E5	nonsynonymous SNV	SNP	OR52E5:NM_001005166:exon1:c.C713T:p.P238L	.	146	0.991	145|146	hom	.	.	.	.	.	T	.	.	rs7106300	.	CONTQ=93;DP=148;ECNT=1;GERMQ=93;MBQ=10,35;MFRL=308,162;MMQ=60,60;MPOS=27;POPAF=7.30;SEQQ=93;STRANDQ=93;TLOD=497.42	GT:AD:AF:DP:F1R2:F2R1:SB	0/1:1,145:0.991:146:0,75:0,69:0,1,71,74
CAKI2	chr11	6567895	6567895	-	TGCCCTACTGCA	DNHD1	nonframeshift insertion	INS	DNHD1:NM_144666:exon21:c.5726_5727insTGCCCTACTGCA:p.L1912_R1913insHALL	.	107	0.99	107|107	hom	.	.	.	.	.	.	.	.	.	.	CONTQ=93;DP=131;ECNT=1;GERMQ=76;MBQ=0,33;MFRL=0,162;MMQ=60,60;MPOS=21;POPAF=7.30;SEQQ=93;STRANDQ=93;TLOD=472.41	GT:AD:AF:DP:F1R2:F2R1:SB	0/1:0,107:0.990:107:0,42:0,49:0,0,58,49
CAKI2	chr11	7818383	7818383	-	ATATGGTTACCAGGTAGATGC	OR5P2	nonframeshift insertion	INS	OR5P2:NM_153444:exon1:c.106_107insGCATCTACCTGGTAACCATAT:p.L35_S36insCIYLVTI	.	88	0.988	88|88	hom	.	.	.	.	.	.	.	.	rs138967151	.	CONTQ=93;DP=91;ECNT=2;GERMQ=76;MBQ=0,38;MFRL=0,165;MMQ=60,60;MPOS=14;POPAF=7.30;SEQQ=93;STRANDQ=93;TLOD=388.91	GT:AD:AF:DP:F1R2:F2R1:SB	0/1:0,88:0.988:88:0,28:0,35:0,0,63,25
CAKI2	chr11	12316344	12316344	-	CTCCTC	MICALCL	nonframeshift insertion	INS	MICALCL:NM_032867:exon3:c.1366_1367insCTCCTC:p.P470_T471insPP	.	14	0.952	14|14	hom	.	.	.	.	.	.	.	.	rs767104379	.	CONTQ=93;DP=42;ECNT=1;GERMQ=58;MBQ=0,27;MFRL=0,208;MMQ=60,60;MPOS=42;POPAF=7.30;RPA=14,16;RU=CTC;SEQQ=93;STR;STRANDQ=93;STRQ=93;TLOD=60.93	GT:AD:AF:DP:F1R2:F2R1:SB	0/1:0,14:0.952:14:0,1:0,8:0,0,3,11
CAKI2	chr11	44959805	44959805	G	C	TP53I11	nonsynonymous SNV	SNP	TP53I11:NM_001258324:exon2:c.C82G:p.L28V,TP53I11:NM_001318387:exon2:c.C82G:p.L28V,TP53I11:NM_006034:exon2:c.C82G:p.L28V,TP53I11:NM_001258321:exon3:c.C82G:p.L28V,TP53I11:NM_001258322:exon3:c.C82G:p.L28V,TP53I11:NM_001258323:exon3:c.C82G:p.L28V,TP53I11:NM_001318384:exon3:c.C82G:p.L28V,TP53I11:NM_001318385:exon3:c.C82G:p.L28V,TP53I11:NM_001318386:exon3:c.C82G:p.L28V,TP53I11:NM_001258320:exon5:c.C82G…	.	135	0.98	134|135	hom	0.373	Uncertain significance	.	0.0	D	D	0.996	D	.	.	CONTQ=93;DP=142;ECNT=1;GERMQ=93;MBQ=38,20;MFRL=122,136;MMQ=60,60;MPOS=27;POPAF=7.30;SEQQ=93;STRANDQ=93;TLOD=388.61	GT:AD:AF:DP:F1R2:F2R1:SB	0/1:1,134:0.980:135:0,76:1,57:1,0,75,59
CAKI2	chr11	57798917	57798917	T	A	OR6Q1	nonsynonymous SNV	SNP	OR6Q1:NM_001005186:exon1:c.T493A:p.Y165N	.	195	0.212	42|195	het	0.156	Uncertain significance	.	0.113	T	.	0.9	P	.	.	CONTQ=93;DP=201;ECNT=1;GERMQ=93;MBQ=32,33;MFRL=167,156;MMQ=60,60;MPOS=26;POPAF=7.30;SEQQ=93;STRANDQ=93;TLOD=102.48	GT:AD:AF:DP:F1R2:F2R1:SB	0/1:153,42:0.212:195:76,17:77,25:81,72,21,21
CAKI2	chr11	62554614	62554614	G	C	TAF6L	nonsynonymous SNV	SNP	TAF6L:NM_006473:exon11:c.G1715C:p.R572P	.	156	0.516	83|156	het	0.196	Uncertain significance	.	0.029	D	T	0.991	D	.	.	CONTQ=93;DP=162;ECNT=1;GERMQ=31;MBQ=28,25;MFRL=170,154;MMQ=60,60;MPOS=23;POPAF=7.30;SEQQ=93;STRANDQ=93;TLOD=224.57	GT:AD:AF:DP:F1R2:F2R1:SB	0/1:73,83:0.516:156:33,44:39,39:47,26,48,35
CAKI2	chr11	67167118	67167118	A	G	PPP1CA	nonsynonymous SNV	SNP	PPP1CA:NM_206873:exon3:c.T305C:p.I102T,PPP1CA:NM_001008709:exon4:c.T470C:p.I157T,PPP1CA:NM_002708:exon4:c.T437C:p.I146T	.	177	0.993	177|177	hom	0.444	Uncertain significance	.	0.024	D	T	0.023	B	.	.	CONTQ=93;DP=184;ECNT=1;GERMQ=93;MBQ=0,31;MFRL=0,158;MMQ=60,60;MPOS=25;POPAF=7.30;SEQQ=93;STRANDQ=93;TLOD=586.15	GT:AD:AF:DP:F1R2:F2R1:SB	0/1:0,177:0.993:177:0,84:0,92:0,0,83,94
CAKI2	chr11	77932769	77932769	A	C	GAB2	nonsynonymous SNV	SNP	GAB2:NM_012296:exon8:c.T1601G:p.I534S,GAB2:NM_080491:exon8:c.T1715G:p.I572S	.	37	0.969	37|37	hom	0.172	Uncertain significance	.	0.013	D	T	0.993	D	.	.	CONTQ=93;DP=38;ECNT=1;GERMQ=93;MBQ=0,34;MFRL=0,155;MMQ=60,60;MPOS=23;POPAF=7.30;SEQQ=93;STRANDQ=93;TLOD=128.18	GT:AD:AF:DP:F1R2:F2R1:SB	0/1:0,37:0.969:37:0,13:0,23:0,0,14,23
CAKI2	chr11	85968578	85968578	G	C	EED	nonsynonymous SNV	SNP	EED:NM_001308007:exon6:c.G574C:p.A192P,EED:NM_001330334:exon6:c.G574C:p.A192P,EED:NM_003797:exon6:c.G574C:p.A192P	.	34	0.518	18|34	het	0.526	Uncertain significance	.	0.003	D	D	0.995	D	.	.	CONTQ=93;DP=34;ECNT=2;GERMQ=33;MBQ=27,20;MFRL=167,156;MMQ=60,60;MPOS=17;POPAF=7.30;SEQQ=93;STRANDQ=93;TLOD=46.47	GT:AD:AF:DP:F1R2:F2R1:SB	0/1:16,18:0.518:34:7,2:9,16:11,5,8,10
CAKI2	chr11	103270434	103270434	G	T	DYNC2H1	nonsynonymous SNV	SNP	DYNC2H1:NM_001377:exon84:c.G12200T:p.R4067L,DYNC2H1:NM_001080463:exon85:c.G12221T:p.R4074L	.	54	0.458	24|54	het	0.133	Uncertain significance	.	0.176	T	T	0.0	B	.	.	CONTQ=93;DP=55;ECNT=2;GERMQ=31;MBQ=30,37;MFRL=176,206;MMQ=60,60;MPOS=23;POPAF=7.30;SEQQ=93;STRANDQ=93;TLOD=92.86	GT:AD:AF:DP:F1R2:F2R1:PGT:PID:PS:SB	0|1:30,24:0.458:54:19,7:9,17:0|1:103270430_G_A:103270430:21,9,20,4
CAKI2	chr11	123777497	123777498	GC	AT	OR8D4	nonframeshift substitution	MNP	OR8D4:NM_001005197:exon1:c.359_360delinsAT:p.C120Y	.	57	0.979	57|57	hom	.	.	.	.	.	.	.	.	rs386758372	.	CONTQ=93;DP=58;ECNT=2;GERMQ=93;MBQ=0,31;MFRL=0,167;MMQ=60,60;MPOS=21;POPAF=7.30;SEQQ=93;STRANDQ=93;TLOD=252.29	GT:AD:AF:DP:F1R2:F2R1:SB	0/1:0,57:0.979:57:0,25:0,30:0,0,31,26
CAKI2	chr11	123886307	123886308	CA	TG	OR10G4	nonframeshift substitution	MNP	OR10G4:NM_001004462:exon1:c.26_27delinsTG:p.A9V	.	372	0.993	370|372	hom	.	.	.	.	.	.	.	.	rs386758378	.	CONTQ=93;DP=383;ECNT=1;GERMQ=93;MBQ=20,31;MFRL=140,155;MMQ=50,60;MPOS=26;POPAF=7.30;SEQQ=93;STRANDQ=93;TLOD=1597.38	GT:AD:AF:DP:F1R2:F2R1:SB	0/1:2,370:0.993:372:0,189:2,175:1,1,180,190
CAKI2	chr12	6472752	6472753	GC	AA	SCNN1A	nonframeshift substitution	MNP	SCNN1A:NM_001159576:exon2:c.717_718delinsTT:p.R240W,SCNN1A:NM_001038:exon3:c.540_541delinsTT:p.R181W,SCNN1A:NM_001159575:exon3:c.609_610delinsTT:p.R204W	.	88	0.715	65|88	het	.	.	Benign	.	.	.	.	.	rs876657425	.	CONTQ=93;DP=93;ECNT=1;GERMQ=75;MBQ=31,34;MFRL=185,178;MMQ=60,60;MPOS=26;POPAF=7.30;SEQQ=93;STRANDQ=93;TLOD=266.50	GT:AD:AF:DP:F1R2:F2R1:SB	0/1:23,65:0.715:88:10,37:13,24:13,10,34,31
CAKI2	chr12	18891539	18891539	G	A	CAPZA3	nonsynonymous SNV	SNP	CAPZA3:NM_033328:exon1:c.G337A:p.E113K	.	63	0.217	12|63	het	0.376	Uncertain significance	.	0.574	T	T	0.997	D	.	.	CONTQ=93;DP=63;ECNT=1;GERMQ=79;MBQ=34,35;MFRL=188,211;MMQ=60,60;MPOS=11;POPAF=7.30;SEQQ=93;STRANDQ=93;TLOD=31.20	GT:AD:AF:DP:F1R2:F2R1:SB	0/1:51,12:0.217:63:24,3:25,9:19,32,6,6
CAKI2	chr12	48440767	48440767	T	A	SENP1	nonsynonymous SNV	SNP	SENP1:NM_001267594:exon16:c.A1770T:p.K590N,SENP1:NM_001267595:exon16:c.A1770T:p.K590N	.	32	0.686	23|32	het	0.076	Uncertain significance	.	0.041	D	T	0.892	P	.	.	CONTQ=93;DP=35;ECNT=1;GERMQ=47;MBQ=35,33;MFRL=230,173;MMQ=60,60;MPOS=14;POPAF=7.30;SEQQ=93;STRANDQ=93;TLOD=69.35	GT:AD:AF:DP:F1R2:F2R1:SB	0/1:9,23:0.686:32:4,15:5,7:9,0,21,2
CAKI2	chr12	48919659	48919660	TG	CA	OR8S1	nonframeshift substitution	MNP	OR8S1:NM_001005203:exon1:c.245_246delinsCA:p.L82P	.	86	0.301	23|86	het	.	.	.	.	.	.	.	.	rs71439450	.	CONTQ=93;DP=92;ECNT=1;GERMQ=67;MBQ=34,35;MFRL=153,201;MMQ=60,60;MPOS=17;POPAF=7.30;SEQQ=93;STRANDQ=93;TLOD=83.87	GT:AD:AF:DP:F1R2:F2R1:SB	0/1:63,23:0.301:86:36,14:25,9:29,34,12,11
CAKI2	chr12	49255896	49255896	G	C	RND1	nonsynonymous SNV	SNP	RND1:NM_014470:exon3:c.C214G:p.P72A	.	38	0.343	12|38	het	0.548	Uncertain significance	.	0.171	T	T	0.998	D	.	.	CONTQ=93;DP=39;ECNT=1;GERMQ=41;MBQ=34,40;MFRL=199,176;MMQ=60,60;MPOS=28;POPAF=7.30;SEQQ=93;STRANDQ=68;TLOD=37.90	GT:AD:AF:DP:F1R2:F2R1:SB	0/1:26,12:0.343:38:11,6:15,6:9,17,2,10
CAKI2	chr12	50745703	50745703	T	G	FAM186A	nonsynonymous SNV	SNP	FAM186A:NM_001145475:exon4:c.A4912C:p.T1638P	.	455	0.238	122|455	het	0.015	Uncertain significance	.	0.353	T	T	0.0	B	rs201307392	ID=COSV59245713;OCCURENCE=1(prostate),2(liver),1(thyroid),2(skin),1(lung),17(upper_aerodigestive_tract),5(central_nervous_system)	CONTQ=93;DP=472;ECNT=1;GERMQ=93;MBQ=31,30;MFRL=147,129;MMQ=60,60;MPOS=19;POPAF=7.30;SEQQ=93;STRANDQ=93;TLOD=224.62	GT:AD:AF:DP:F1R2:F2R1:SB	0/1:333,122:0.238:455:163,47:130,54:172,161,59,63
CAKI2	chr12	51112544	51112595	AGCACAAGCTGCTGGAAGGGATCTGGGACAAATAGAAGAGAATGATTTGGTG	-	DIP2B	frameshift deletion	DEL	DIP2B:NM_173602:exon24:c.2904_2955del:p.A969Gfs*26	.	86	0.366	25|86	het	.	.	.	.	.	.	.	.	.	.	CONTQ=93;DP=86;ECNT=1;GERMQ=17;MBQ=32,34;MFRL=163,201;MMQ=60,60;MPOS=26;POPAF=7.30;SEQQ=93;STRANDQ=93;TLOD=94.85	GT:AD:AF:DP:F1R2:F2R1:SB	0/1:61,25:0.366:86:17,15:23,10:32,29,18,7
CAKI2	chr12	51593616	51593616	T	G	POU6F1	nonsynonymous SNV	SNP	POU6F1:NM_001330422:exon4:c.A280C:p.T94P	.	67	0.982	67|67	hom	.	.	.	.	.	.	.	.	rs4077093	.	CONTQ=93;DP=70;ECNT=1;GERMQ=93;MBQ=0,32;MFRL=0,139;MMQ=60,60;MPOS=26;POPAF=7.30;SEQQ=93;STRANDQ=93;TLOD=221.87	GT:AD:AF:DP:F1R2:F2R1:SB	0/1:0,67:0.982:67:0,31:0,35:0,0,34,33
CAKI2	chr12	53207583	53207583	-	CACCAAAGCCACCAGTGCCGAAACCAGCTCCGAAGCCGCCGG	KRT4	nonframeshift insertion	INS	KRT4:NM_002272:exon1:c.259_260insCCGGCGGCTTCGGAGCTGGTTTCGGCACTGGTGGCTTTGGTG:p.G86_G87insAGGFGAGFGTGGFG	.	208	0.994	166|208	hom	.	.	Benign	.	.	.	.	.	rs11267392	.	CONTQ=93;DP=208;ECNT=1;GERMQ=76;MBQ=37,33;MFRL=154,150;MMQ=60,60;MPOS=7;POPAF=7.30;SEQQ=93;STRANDQ=93;TLOD=710.42	GT:AD:AF:DP:F1R2:F2R1:SB	0/1:42,166:0.994:208:13,57:19,66:16,26,104,62
CAKI2	chr12	53693532	53693533	AA	GC	C12orf10	nonframeshift substitution	MNP	C12orf10:NM_021640:exon1:c.11_12delinsGC:p.Q4R	.	179	0.994	179|179	hom	.	.	.	.	.	.	.	.	rs71453838	.	CONTQ=93;DP=188;ECNT=1;GERMQ=93;MBQ=0,31;MFRL=0,186;MMQ=60,60;MPOS=24;POPAF=7.30;SEQQ=93;STRANDQ=93;TLOD=795.83	GT:AD:AF:DP:F1R2:F2R1:SB	0/1:0,179:0.994:179:0,82:0,91:0,0,130,49
CAKI2	chr12	53854880	53854880	C	A	PCBP2	nonsynonymous SNV	SNP	PCBP2:NM_001098620:exon7:c.C457A:p.Q153K,PCBP2:NM_001128911:exon7:c.C457A:p.Q153K,PCBP2:NM_001128912:exon7:c.C457A:p.Q153K,PCBP2:NM_001128913:exon7:c.C457A:p.Q153K,PCBP2:NM_001128914:exon7:c.C457A:p.Q153K,PCBP2:NM_005016:exon7:c.C457A:p.Q153K,PCBP2:NM_031989:exon7:c.C457A:p.Q153K	.	80	0.108	8|80	het	0.047	Uncertain significance	.	0.075	T	D	0.001	B	.	.	CONTQ=93;DP=87;ECNT=1;GERMQ=93;MBQ=36,32;MFRL=194,185;MMQ=60,60;MPOS=14;POPAF=7.30;SEQQ=93;STRANDQ=38;TLOD=15.44	GT:AD:AF:DP:F1R2:F2R1:SB	0/1:72,8:0.108:80:30,5:40,3:27,45,1,7
CAKI2	chr12	57080665	57080666	AT	-	PTGES3	startloss	DEL	PTGES3:NM_001282604:exon2:c.1_2del:p.M1?	.	56	0.979	56|56	hom	.	.	Benign	.	.	.	.	.	rs10579382	.	CONTQ=93;DP=58;ECNT=1;GERMQ=93;MBQ=0,31;MFRL=0,170;MMQ=60,60;MPOS=28;POPAF=7.30;SEQQ=93;STRANDQ=93;TLOD=203.89	GT:AD:AF:DP:F1R2:F2R1:SB	0/1:0,56:0.979:56:0,20:0,33:0,0,20,36
CAKI2	chr12	57883285	57883285	G	A	MARS	nonsynonymous SNV	SNP	MARS:NM_004990:exon4:c.G358A:p.A120T	.	146	0.26	36|146	het	0.210	Uncertain significance	.	0.39	T	T	0.017	B	.	.	CONTQ=93;DP=151;ECNT=1;GERMQ=93;MBQ=32,32;MFRL=155,163;MMQ=60,60;MPOS=25;POPAF=7.30;SEQQ=93;STRANDQ=93;TLOD=90.36	GT:AD:AF:DP:F1R2:F2R1:SB	0/1:110,36:0.260:146:54,19:56,17:49,61,11,25
CAKI2	chr12	58006874	58006874	C	T	ARHGEF25	nonsynonymous SNV	SNP	ARHGEF25:NM_001347933:exon2:c.C259T:p.H87Y,ARHGEF25:NM_182947:exon2:c.C259T:p.H87Y,ARHGEF25:NM_001111270:exon3:c.C376T:p.H126Y	8.811e-06	150	0.448	66|150	het	0.079	Uncertain significance	.	0.005	D	D	0.92	P	.	.	CONTQ=93;DP=152;ECNT=1;GERMQ=31;MBQ=33,33;MFRL=179,194;MMQ=60,60;MPOS=24;POPAF=7.30;SEQQ=93;STRANDQ=93;TLOD=189.38	GT:AD:AF:DP:F1R2:F2R1:SB	0/1:84,66:0.448:150:36,31:47,35:48,36,40,26
CAKI2	chr12	59268017	59268017	C	G	LRIG3	nonsynonymous SNV	SNP	LRIG3:NM_001136051:exon18:c.G2755C:p.E919Q,LRIG3:NM_153377:exon18:c.G2935C:p.E979Q	8.8e-06	125	0.182	21|125	het	0.108	Uncertain significance	.	0.034	D	T	0.045	B	rs753447814	.	CONTQ=93;DP=126;ECNT=1;GERMQ=93;MBQ=31,32;MFRL=151,166;MMQ=60,60;MPOS=30;POPAF=7.30;SEQQ=93;STRANDQ=93;TLOD=49.66	GT:AD:AF:DP:F1R2:F2R1:SB	0/1:104,21:0.182:125:42,9:61,12:45,59,7,14
CAKI2	chr12	71029577	71029577	G	C	PTPRB	nonsynonymous SNV	SNP	PTPRB:NM_001109754:exon2:c.C325G:p.L109V,PTPRB:NM_001330204:exon2:c.C325G:p.L109V	8.895e-06	107	0.41	45|107	het	0.042	Uncertain significance	.	0.024	D	D	0.29	B	rs768793926	.	CONTQ=93;DP=116;ECNT=1;GERMQ=34;MBQ=34,30;MFRL=166,168;MMQ=60,60;MPOS=25;POPAF=7.30;SEQQ=93;STRANDQ=93;TLOD=119.70	GT:AD:AF:DP:F1R2:F2R1:SB	0/1:62,45:0.410:107:27,29:34,15:31,31,23,22
CAKI2	chr12	80191076	80191076	C	G	PPP1R12A	nonsynonymous SNV	SNP	PPP1R12A:NM_001244992:exon15:c.G2023C:p.E675Q,PPP1R12A:NM_001143886:exon16:c.G1930C:p.E644Q,PPP1R12A:NM_002480:exon16:c.G2191C:p.E731Q,PPP1R12A:NM_001143885:exon17:c.G2191C:p.E731Q,PPP1R12A:NM_001244990:exon17:c.G2191C:p.E731Q	.	57	0.664	38|57	het	0.175	Uncertain significance	.	0.22	T	T	0.982	D	.	.	CONTQ=93;DP=64;ECNT=1;GERMQ=48;MBQ=33,36;MFRL=166,177;MMQ=60,60;MPOS=15;POPAF=7.30;SEQQ=93;STRANDQ=93;TLOD=124.22	GT:AD:AF:DP:F1R2:F2R1:SB	0/1:19,38:0.664:57:7,11:12,24:16,3,33,5
CAKI2	chr12	88586445	88586445	G	C	TMTC3	nonsynonymous SNV	SNP	TMTC3:NM_001366583:exon11:c.G1078C:p.E360Q,TMTC3:NM_001366579:exon12:c.G1552C:p.E518Q,TMTC3:NM_001366580:exon12:c.G1504C:p.E502Q,TMTC3:NM_001366574:exon13:c.G1591C:p.E531Q,TMTC3:NM_181783:exon13:c.G1771C:p.E591Q	8.825e-06	28	0.584	17|28	het	0.264	Uncertain significance	.	0.294	T	T	0.006	B	.	.	CONTQ=93;DP=28;ECNT=1;GERMQ=37;MBQ=33,30;MFRL=161,147;MMQ=60,60;MPOS=17;POPAF=7.30;SEQQ=93;STRANDQ=93;TLOD=47.93	GT:AD:AF:DP:F1R2:F2R1:SB	0/1:11,17:0.584:28:5,5:6,12:4,7,10,7
CAKI2	chr12	110348995	110348995	T	C	TCHP	nonsynonymous SNV	SNP	TCHP:NM_001143852:exon9:c.T1007C:p.L336P,TCHP:NM_032300:exon9:c.T1007C:p.L336P	.	16	0.944	16|16	hom	0.364	Uncertain significance	.	0.001	D	T	1.0	D	.	.	CONTQ=93;DP=16;ECNT=1;GERMQ=90;MBQ=0,31;MFRL=0,209;MMQ=60,60;MPOS=16;POPAF=7.30;SEQQ=93;STRANDQ=92;TLOD=54.69	GT:AD:AF:DP:F1R2:F2R1:SB	0/1:0,16:0.944:16:0,7:0,9:0,0,1,15
CAKI2	chr12	112036754	112036756	GCT	-	ATXN2	nonframeshift deletion	DEL	ATXN2:NM_002973:exon1:c.83_85del:p.Q28del	.	29	0.967	29|29	hom	.	.	Likely_benign	.	.	.	.	.	rs10560189	.	CONTQ=93;DP=35;ECNT=2;GERMQ=93;MBQ=0,27;MFRL=0,149;MMQ=60,60;MPOS=35;POPAF=7.30;RPA=9,8;RU=GCT;SEQQ=93;STR;STRANDQ=93;STRQ=93;TLOD=148.37	GT:AD:AF:DP:F1R2:F2R1:PGT:PID:PS:SB	0|1:0,29:0.967:29:0,11:0,15:0|1:112036753_GGCT_G:112036753:0,0,17,12
CAKI2	chr12	122359397	122359397	-	GAGGAGGAGGAGAAA	WDR66	nonframeshift insertion	INS	WDR66:NM_001178003:exon2:c.186_187insGAGGAGGAGGAGAAA:p.E65_G66insEKEEE,WDR66:NM_144668:exon2:c.186_187insGAGGAGGAGGAGAAA:p.E65_G66insEKEEE	.	47	0.979	47|47	hom	.	.	.	.	.	.	.	.	rs1030446606	.	CONTQ=93;DP=58;ECNT=1;GERMQ=76;MBQ=0,36;MFRL=0,175;MMQ=60,60;MPOS=19;POPAF=7.30;SEQQ=93;STRANDQ=93;TLOD=203.37	GT:AD:AF:DP:F1R2:F2R1:SB	0/1:0,47:0.979:47:0,18:0,22:0,0,25,22
CAKI2	chr12	122750686	122750686	C	G	VPS33A	nonsynonymous SNV	SNP	VPS33A:NM_001351018:exon1:c.G7C:p.G3R	.	10	0.271	2|10	het	.	.	.	.	.	.	.	.	rs2277333	.	CONTQ=93;DP=11;ECNT=2;GERMQ=38;MBQ=35,29;MFRL=189,268;MMQ=60,60;MPOS=20;POPAF=7.30;SEQQ=7;STRANDQ=31;TLOD=4.18	GT:AD:AF:DP:F1R2:F2R1:SB	0/1:8,2:0.271:10:5,1:3,1:5,3,2,0
CAKI2	chr12	124356013	124356013	T	C	DNAH10	nonsynonymous SNV	SNP	DNAH10:NM_207437:exon44:c.T7295C:p.V2432A	.	85	0.626	54|85	het	0.105	Uncertain significance	.	.	.	.	0.74	P	.	.	CONTQ=93;DP=86;ECNT=2;GERMQ=47;MBQ=34,31;MFRL=154,175;MMQ=60,60;MPOS=29;POPAF=7.30;SEQQ=93;STRANDQ=93;TLOD=154.80	GT:AD:AF:DP:F1R2:F2R1:SB	0/1:31,54:0.626:85:10,26:21,27:20,11,35,19
CAKI2	chr12	124428849	124428849	T	C	CCDC92	nonsynonymous SNV	SNP	CCDC92:NM_001304957:exon2:c.A4G:p.T2A,CCDC92:NM_001304959:exon2:c.A4G:p.T2A,CCDC92:NM_025140:exon2:c.A4G:p.T2A,CCDC92:NM_001304958:exon3:c.A4G:p.T2A,CCDC92:NM_001304960:exon4:c.A4G:p.T2A	.	120	0.645	78|120	het	0.022	Uncertain significance	.	0.082	T	T	0.0	B	.	.	CONTQ=93;DP=121;ECNT=1;GERMQ=57;MBQ=25,23;MFRL=152,150;MMQ=60,60;MPOS=31;POPAF=7.30;SEQQ=93;STRANDQ=93;TLOD=226.60	GT:AD:AF:DP:F1R2:F2R1:SB	0/1:42,78:0.645:120:21,32:21,44:22,20,40,38
CAKI2	chr12	124780111	124780111	G	C	RFLNA	nonsynonymous SNV	SNP	RFLNA:NM_001365156:exon1:c.G136C:p.G46R	.	34	0.782	27|34	hom	0.397	.	.	.	.	D	.	.	.	.	CONTQ=93;DP=36;ECNT=1;GERMQ=56;MBQ=32,31;MFRL=188,171;MMQ=60,60;MPOS=20;POPAF=7.30;SEQQ=93;STRANDQ=93;TLOD=79.62	GT:AD:AF:DP:F1R2:F2R1:SB	0/1:7,27:0.782:34:6,9:1,18:3,4,11,16
CAKI2	chr12	124824721	124824721	-	GCCGCTGCT	NCOR2	nonframeshift insertion	INS	NCOR2:NM_001077261:exon38:c.5487_5488insAGCAGCGGC:p.G1829_G1830insSSG,NCOR2:NM_001206654:exon38:c.5487_5488insAGCAGCGGC:p.G1829_G1830insSSG,NCOR2:NM_006312:exon39:c.5517_5518insAGCAGCGGC:p.G1839_G1840insSSG	.	81	0.988	81|81	hom	.	.	.	.	.	.	.	.	rs143952466	.	CONTQ=93;DP=105;ECNT=1;GERMQ=87;MBQ=0,31;MFRL=0,176;MMQ=60,60;MPOS=23;POPAF=7.30;RPA=2,3;RU=GCCGCTGCT;SEQQ=93;STR;STRANDQ=93;STRQ=93;TLOD=351.98	GT:AD:AF:DP:F1R2:F2R1:SB	0/1:0,81:0.988:81:0,42:0,24:0,0,38,43
CAKI2	chr12	124887058	124887058	-	GCT	NCOR2	nonframeshift insertion	INS	NCOR2:NM_001077261:exon16:c.1528_1529insAGC:p.Q509_P510insQ,NCOR2:NM_001206654:exon16:c.1528_1529insAGC:p.Q509_P510insQ,NCOR2:NM_006312:exon16:c.1531_1532insAGC:p.Q510_P511insQ	.	80	0.946	77|80	hom	.	.	.	.	.	.	.	.	rs372331070	.	CONTQ=93;DP=139;ECNT=1;GERMQ=93;MBQ=20,25;MFRL=125,156;MMQ=60,60;MPOS=35;POPAF=7.30;RPA=12,13;RU=GCT;SEQQ=93;STR;STRANDQ=93;STRQ=93;TLOD=245.58	GT:AD:AF:DP:F1R2:F2R1:SB	0/1:3,77:0.946:80:3,41:0,29:1,2,24,53
CAKI2	chr12	130941112	130941112	-	G	RIMBP2	frameshift insertion	INS	RIMBP2:NM_015347:exon5:c.235dupC:p.L79Pfs*38,RIMBP2:NM_001351227:exon6:c.286dupC:p.L96Pfs*38,RIMBP2:NM_001351226:exon7:c.286dupC:p.L96Pfs*38,RIMBP2:NM_001351228:exon7:c.286dupC:p.L96Pfs*38,RIMBP2:NM_001351229:exon7:c.286dupC:p.L96Pfs*38,RIMBP2:NM_001351230:exon7:c.286dupC:p.L96Pfs*38,RIMBP2:NM_001351231:exon7:c.286dupC:p.L96Pfs*38,RIMBP2:NM_001351232:exon7:c.286dupC:p.L96Pfs*38	.	199	0.257	53|199	het	.	.	.	.	.	.	.	.	.	.	CONTQ=93;DP=217;ECNT=2;GERMQ=93;MBQ=36,35;MFRL=169,179;MMQ=60,60;MPOS=26;POPAF=7.30;RPA=6,7;RU=G;SEQQ=93;STR;STRANDQ=93;STRQ=93;TLOD=75.16	GT:AD:AF:DP:F1R2:F2R1:SB	0/1:146,53:0.257:199:84,28:62,22:81,65,29,24
CAKI2	chr12	133697130	133697131	CA	GG	ZNF891	nonframeshift substitution	MNP	ZNF891:NM_001277291:exon2:c.1374_1375delinsCC:p.V459L	.	76	0.277	21|76	het	.	.	.	.	.	.	.	.	rs35211086	.	CONTQ=93;DP=79;ECNT=1;GERMQ=60;MBQ=33,32;MFRL=177,156;MMQ=60,60;MPOS=21;POPAF=7.30;SEQQ=93;STRANDQ=93;TLOD=77.68	GT:AD:AF:DP:F1R2:F2R1:SB	0/1:55,21:0.277:76:30,13:24,8:25,30,9,12
CAKI2	chr13	21867727	21867727	A	G	LOC101928764	nonsynonymous SNV	SNP	LOC101928764:NM_001365454:exon2:c.T40C:p.S14P	.	37	0.967	37|37	hom	.	.	.	.	.	.	.	.	rs3814798	.	CONTQ=93;DP=40;ECNT=1;GERMQ=93;MBQ=0,28;MFRL=0,153;MMQ=60,60;MPOS=24;POPAF=7.30;SEQQ=93;STRANDQ=93;TLOD=118.00	GT:AD:AF:DP:F1R2:F2R1:SB	0/1:0,37:0.967:37:0,19:0,18:0,0,16,21
CAKI2	chr13	25671607	25671608	GA	AG	PABPC3	nonframeshift substitution	MNP	PABPC3:NM_030979:exon1:c.1271_1272delinsAG:p.R424Q	.	94	0.255	24|94	het	.	.	.	.	.	.	.	.	rs386769143	.	CONTQ=93;DP=102;ECNT=2;GERMQ=75;MBQ=32,36;MFRL=195,177;MMQ=60,39;MPOS=7;POPAF=7.30;SEQQ=93;STRANDQ=82;TLOD=80.24	GT:AD:AF:DP:F1R2:F2R1:SB	0/1:70,24:0.255:94:31,13:37,10:24,46,18,6
CAKI2	chr13	41507908	41507908	G	A	ELF1	stopgain	SNP	ELF1:NM_001145353:exon8:c.C1441T:p.Q481X,ELF1:NM_001370330:exon9:c.C1513T:p.Q505X,ELF1:NM_001370331:exon9:c.C1513T:p.Q505X,ELF1:NM_172373:exon9:c.C1513T:p.Q505X,ELF1:NM_001370329:exon10:c.C1336T:p.Q446X,ELF1:NM_001370332:exon11:c.C1513T:p.Q505X	.	50	0.27	13|50	het	.	Uncertain significance	.	.	.	.	.	.	.	.	CONTQ=93;DP=54;ECNT=1;GERMQ=53;MBQ=34,34;MFRL=185,179;MMQ=60,60;MPOS=32;POPAF=7.30;SEQQ=93;STRANDQ=81;TLOD=33.05	GT:AD:AF:DP:F1R2:F2R1:SB	0/1:37,13:0.270:50:21,4:16,8:14,23,3,10
CAKI2	chr13	46108853	46108854	TG	CA	COG3	nonframeshift substitution	MNP	COG3:NM_031431:exon23:c.2474_2475delinsCA:p.L825S	.	54	0.979	54|54	hom	.	.	.	.	.	.	.	.	rs386770600	.	CONTQ=93;DP=59;ECNT=1;GERMQ=93;MBQ=0,34;MFRL=0,174;MMQ=60,60;MPOS=20;POPAF=7.30;SEQQ=93;STRANDQ=93;TLOD=238.69	GT:AD:AF:DP:F1R2:F2R1:SB	0/1:0,54:0.979:54:0,29:0,23:0,0,24,30
CAKI2	chr13	49710644	49710644	A	G	FNDC3A	nonsynonymous SNV	SNP	FNDC3A:NM_014923:exon4:c.A499G:p.K167E,FNDC3A:NM_001079673:exon6:c.A667G:p.K223E,FNDC3A:NM_001278438:exon6:c.A667G:p.K223E	.	78	0.986	78|78	hom	0.163	Uncertain significance	.	0.164	T	T	0.397	B	.	.	CONTQ=93;DP=82;ECNT=1;GERMQ=93;MBQ=0,35;MFRL=0,185;MMQ=60,60;MPOS=21;POPAF=7.30;SEQQ=93;STRANDQ=93;TLOD=288.99	GT:AD:AF:DP:F1R2:F2R1:SB	0/1:0,78:0.986:78:0,35:0,43:0,0,35,43
CAKI2	chr13	52707946	52707946	C	G	NEK3	nonsynonymous SNV	SNP	NEK3:NM_001146099:exon14:c.G1264C:p.E422Q,NEK3:NM_002498:exon15:c.G1315C:p.E439Q,NEK3:NM_152720:exon15:c.G1315C:p.E439Q	0	52	0.52	23|52	het	0.048	Uncertain significance	.	.	.	T	0.192	B	.	.	CONTQ=93;DP=53;ECNT=1;GERMQ=32;MBQ=20,32;MFRL=144,197;MMQ=60,60;MPOS=17;POPAF=7.30;SEQQ=93;STRANDQ=93;TLOD=67.92	GT:AD:AF:DP:F1R2:F2R1:SB	0/1:29,23:0.520:52:21,10:7,11:10,19,6,17
CAKI2	chr13	78236316	78236316	G	A	LOC100129307	nonsynonymous SNV	SNP	LOC100129307:NM_001310140:exon1:c.C446T:p.T149M	.	85	0.951	80|85	hom	.	Benign	.	.	.	.	.	.	rs4052453	.	CONTQ=93;DP=88;ECNT=1;GERMQ=93;MBQ=20,35;MFRL=132,190;MMQ=24,40;MPOS=24;POPAF=7.30;SEQQ=93;STRANDQ=93;TLOD=286.13	GT:AD:AF:DP:F1R2:F2R1:SB	0/1:5,80:0.951:85:2,37:3,41:3,2,65,15
CAKI2	chr13	99515758	99515758	G	A	DOCK9	nonsynonymous SNV	SNP	DOCK9:NM_001130049:exon31:c.C3334T:p.H1112Y,DOCK9:NM_001130050:exon31:c.C3331T:p.H1111Y,DOCK9:NM_001366677:exon31:c.C3367T:p.H1123Y,DOCK9:NM_001366679:exon31:c.C3331T:p.H1111Y,DOCK9:NM_001366680:exon31:c.C3331T:p.H1111Y,DOCK9:NM_001366681:exon31:c.C3331T:p.H1111Y,DOCK9:NM_001366682:exon31:c.C3331T:p.H1111Y,DOCK9:NM_001366683:exon31:c.C3331T:p.H1111Y,DOCK9:NM_001366684:exon31:c.C3331T:p.H1111Y	.	74	0.97	73|74	hom	0.956	Uncertain significance	.	0.0	D	D	1.0	D	.	.	CONTQ=93;DP=77;ECNT=1;GERMQ=93;MBQ=32,34;MFRL=238,178;MMQ=27,60;MPOS=14;POPAF=7.30;SEQQ=93;STRANDQ=93;TLOD=250.40	GT:AD:AF:DP:F1R2:F2R1:SB	0/1:1,73:0.970:74:0,39:1,32:0,1,25,48
CAKI2	chr14	20903349	20903349	T	C	KLHL33	nonsynonymous SNV	SNP	KLHL33:NM_001365790:exon2:c.A622G:p.R208G	.	159	0.992	159|159	hom	.	.	.	.	.	.	.	.	rs1713408	.	CONTQ=93;DP=164;ECNT=1;GERMQ=93;MBQ=0,27;MFRL=0,157;MMQ=60,60;MPOS=28;POPAF=7.30;SEQQ=93;STRANDQ=93;TLOD=474.92	GT:AD:AF:DP:F1R2:F2R1:SB	0/1:0,159:0.992:159:0,86:0,64:0,0,76,83
CAKI2	chr14	20903906	20903906	C	T	KLHL33	nonsynonymous SNV	SNP	KLHL33:NM_001365790:exon2:c.G65A:p.R22K	.	45	0.976	45|45	hom	.	.	.	.	.	.	.	.	rs8017603	.	CONTQ=93;DP=46;ECNT=1;GERMQ=93;MBQ=0,36;MFRL=0,185;MMQ=60,60;MPOS=25;POPAF=7.30;SEQQ=93;STRANDQ=93;TLOD=159.36	GT:AD:AF:DP:F1R2:F2R1:SB	0/1:0,45:0.976:45:0,20:0,23:0,0,9,36
CAKI2	chr14	24769849	24769849	-	GAG	NOP9	nonframeshift insertion	INS	NOP9:NM_001286367:exon2:c.483_484insGAG:p.E169_D170insE,NOP9:NM_174913:exon2:c.483_484insGAG:p.E169_D170insE	.	41	0.954	40|41	hom	.	.	.	.	.	.	.	.	rs113258190	.	CONTQ=93;DP=66;ECNT=1;GERMQ=93;MBQ=38,36;MFRL=397,172;MMQ=60,60;MPOS=24;POPAF=7.30;RPA=8,9;RU=GAG;SEQQ=93;STR;STRANDQ=93;STRQ=93;TLOD=154.23	GT:AD:AF:DP:F1R2:F2R1:SB	0/1:1,40:0.954:41:1,19:0,18:0,1,19,21
CAKI2	chr14	24910973	24910974	TT	GA	SDR39U1	nonframeshift substitution	MNP	SDR39U1:NM_020195:exon4:c.234_235delinsTC:p.I79L	.	31	0.964	31|31	hom	.	.	.	.	.	.	.	.	rs71419887	.	CONTQ=93;DP=32;ECNT=1;GERMQ=93;MBQ=0,34;MFRL=0,153;MMQ=60,60;MPOS=32;POPAF=7.30;SEQQ=93;STRANDQ=93;TLOD=136.79	GT:AD:AF:DP:F1R2:F2R1:SB	0/1:0,31:0.964:31:0,22:0,9:0,0,20,11
CAKI2	chr14	31344406	31344406	T	G	COCH	nonsynonymous SNV	SNP	COCH:NM_001347720:exon2:c.T179G:p.L60R	.	14	0.937	14|14	hom	.	.	.	.	.	.	.	.	rs1569792	.	CONTQ=93;DP=14;ECNT=1;GERMQ=84;MBQ=0,34;MFRL=0,237;MMQ=60,60;MPOS=28;POPAF=7.30;SEQQ=93;STRANDQ=62;TLOD=51.67	GT:AD:AF:DP:F1R2:F2R1:SB	0/1:0,14:0.937:14:0,7:0,7:0,0,0,14
CAKI2	chr14	33292931	33292931	A	-	AKAP6	frameshift deletion	DEL	AKAP6:NM_004274:exon13:c.5912delA:p.N1972Ifs*18	.	32	0.969	32|32	hom	.	.	.	.	.	.	.	.	.	.	CONTQ=93;DP=33;ECNT=1;GERMQ=93;MBQ=0,35;MFRL=0,184;MMQ=60,60;MPOS=24;POPAF=7.30;RPA=4,3;RU=A;SEQQ=93;STR;STRANDQ=93;STRQ=93;TLOD=94.90	GT:AD:AF:DP:F1R2:F2R1:SB	0/1:0,32:0.969:32:0,19:0,12:0,0,17,15
CAKI2	chr14	50100940	50100940	C	T	DNAAF2	nonsynonymous SNV	SNP	DNAAF2:NM_001083908:exon1:c.G928A:p.D310N,DNAAF2:NM_018139:exon1:c.G928A:p.D310N	.	146	0.992	146|146	hom	0.167	Uncertain significance	.	0.012	D	D	0.994	D	.	.	CONTQ=93;DP=150;ECNT=1;GERMQ=93;MBQ=0,32;MFRL=0,168;MMQ=60,60;MPOS=24;POPAF=7.30;SEQQ=93;STRANDQ=93;TLOD=472.39	GT:AD:AF:DP:F1R2:F2R1:SB	0/1:0,146:0.992:146:0,62:0,82:0,0,80,66
CAKI2	chr14	70039804	70039806	GCG	-	CCDC177	nonframeshift deletion	DEL	CCDC177:NM_001271507:exon2:c.534_536del:p.A180del	0	14	0.939	14|14	hom	.	.	.	.	.	.	.	.	rs375620132	.	CONTQ=93;DP=26;ECNT=1;GERMQ=62;MBQ=0,33;MFRL=0,133;MMQ=60,60;MPOS=16;POPAF=7.30;RPA=8,7;RU=GCG;SEQQ=93;STR;STRANDQ=93;STRQ=93;TLOD=40.41	GT:AD:AF:DP:F1R2:F2R1:SB	0/1:0,14:0.939:14:0,8:0,6:0,0,11,3
CAKI2	chr14	75283757	75283757	A	T	YLPM1	stopgain	SNP	YLPM1:NM_019589:exon14:c.A5809T:p.R1937X	.	46	0.972	46|46	hom	.	Pathogenic	.	.	.	.	.	.	.	.	CONTQ=93;DP=47;ECNT=1;GERMQ=93;MBQ=0,20;MFRL=0,168;MMQ=60,60;MPOS=27;POPAF=7.30;SEQQ=93;STRANDQ=93;TLOD=139.65	GT:AD:AF:DP:F1R2:F2R1:SB	0/1:0,46:0.972:46:0,21:0,24:0,0,20,26
CAKI2	chr14	93652810	93652811	CT	-	TMEM251	frameshift deletion	DEL	TMEM251:NM_001098621:exon2:c.286_287del:p.S97Lfs*28,TMEM251:NM_015676:exon2:c.190_191del:p.S65Lfs*28	.	57	0.366	20|57	het	.	.	.	.	.	.	.	.	.	.	CONTQ=93;DP=62;ECNT=1;GERMQ=21;MBQ=32,32;MFRL=185,163;MMQ=60,60;MPOS=26;POPAF=7.30;RPA=2,1;RU=CT;SEQQ=93;STR;STRANDQ=93;STRQ=93;TLOD=62.52	GT:AD:AF:DP:F1R2:F2R1:SB	0/1:37,20:0.366:57:18,9:19,9:14,23,12,8
CAKI2	chr14	94844817	94844817	-	TGTTT	SERPINA1	frameshift insertion	INS	SERPINA1:NM_000295:exon5:c.1225_1226insAAACA:p.M409Kfs*7,SERPINA1:NM_001002235:exon5:c.1225_1226insAAACA:p.M409Kfs*7,SERPINA1:NM_001127700:exon5:c.1225_1226insAAACA:p.M409Kfs*7,SERPINA1:NM_001127702:exon6:c.1225_1226insAAACA:p.M409Kfs*7,SERPINA1:NM_001127706:exon6:c.1225_1226insAAACA:p.M409Kfs*7,SERPINA1:NM_001127707:exon6:c.1225_1226insAAACA:p.M409Kfs*7,SERPINA1:NM_001002236:exon7:c.1225_1226ins…	.	47	0.604	29|47	het	.	.	.	.	.	.	.	.	.	.	CONTQ=93;DP=49;ECNT=2;GERMQ=12;MBQ=34,34;MFRL=197,154;MMQ=60,60;MPOS=28;POPAF=7.30;SEQQ=93;STRANDQ=93;TLOD=116.77	GT:AD:AF:DP:F1R2:F2R1:SB	0/1:18,29:0.604:47:8,14:9,14:11,7,20,9
CAKI2	chr14	105060632	105060632	T	C	TMEM179	nonsynonymous SNV	SNP	TMEM179:NM_001286390:exon4:c.A623G:p.H208R	.	166	0.992	166|166	hom	.	Benign	.	.	.	.	.	.	rs3803315	.	CONTQ=93;DP=169;ECNT=1;GERMQ=93;MBQ=0,22;MFRL=0,148;MMQ=60,60;MPOS=30;POPAF=7.30;SEQQ=93;STRANDQ=93;TLOD=502.89	GT:AD:AF:DP:F1R2:F2R1:SB	0/1:0,166:0.992:166:0,88:0,76:0,0,80,86
CAKI2	chr14	105417102	105417103	TG	CA	AHNAK2	nonframeshift substitution	MNP	AHNAK2:NM_001350929:exon7:c.4385_4386delinsTG:p.P1462L,AHNAK2:NM_138420:exon7:c.4685_4686delinsTG:p.P1562L	.	318	0.993	316|318	hom	.	.	.	.	.	.	.	.	.	ID=COSV60916801;OCCURENCE=1(lung)	CONTQ=93;DP=324;ECNT=2;GERMQ=93;MBQ=30,35;MFRL=197,163;MMQ=60,60;MPOS=27;POPAF=7.30;SEQQ=93;STRANDQ=93;TLOD=1088.30	GT:AD:AF:DP:F1R2:F2R1:SB	0/1:2,316:0.993:318:2,171:0,134:1,1,169,147
CAKI2	chr15	28596089	28596089	C	A	LOC100132202;LOC645202	stopgain	SNP	LOC100132202:NM_001365373:exon9:c.G1795T:p.E599X,LOC645202:NM_001365372:exon10:c.G1489T:p.E497X	.	6	0.286	2|6	het	.	.	.	.	.	.	.	.	.	.	CONTQ=93;DP=6;ECNT=2;GERMQ=35;MBQ=35,20;MFRL=189,114;MMQ=26,49;MPOS=12;POPAF=7.30;SEQQ=4;STRANDQ=54;TLOD=3.41	GT:AD:AF:DP:F1R2:F2R1:PGT:PID:PS:SB	1|0:4,2:0.286:6:2,0:2,2:1|0:28596057_C_T:28596057:3,1,1,1
CAKI2	chr15	29088225	29088225	C	T	GOLGA6L7	nonsynonymous SNV	SNP	GOLGA6L7:NM_001365371:exon9:c.G1025A:p.R342Q	.	11	0.271	3|11	het	.	.	.	.	.	.	.	.	rs151207485	.	CONTQ=93;DP=12;ECNT=1;GERMQ=36;MBQ=34,37;MFRL=193,198;MMQ=56,57;MPOS=31;POPAF=7.30;SEQQ=19;STRANDQ=57;TLOD=5.28	GT:AD:AF:DP:F1R2:F2R1:SB	0/1:8,3:0.271:11:3,3:5,0:7,1,2,1
CAKI2	chr15	29088506	29088523	CTCCTGATCCCGTAGCTC	-	GOLGA6L7	nonframeshift deletion	DEL	GOLGA6L7:NM_001365371:exon9:c.727_744del:p.E243_E248del	.	11	0.937	11|11	hom	.	.	.	.	.	.	.	.	rs201531449	.	CONTQ=93;DP=19;ECNT=1;GERMQ=32;MBQ=0,33;MFRL=0,202;MMQ=60,40;MPOS=18;POPAF=7.30;RPA=2,1;RU=CTCCTGATCCCGTAGCTC;SEQQ=93;STR;STRANDQ=93;STRQ=48;TLOD=45.21	GT:AD:AF:DP:F1R2:F2R1:SB	0/1:0,11:0.937:11:0,5:0,6:0,0,4,7
CAKI2	chr15	29418573	29418574	AT	GC	FAM189A1	nonframeshift substitution	MNP	FAM189A1:NM_015307:exon9:c.1124_1125delinsGC:p.H375R	.	38	0.973	38|38	hom	.	.	Benign	.	.	.	.	.	rs34232112	.	CONTQ=93;DP=41;ECNT=2;GERMQ=93;MBQ=0,31;MFRL=0,178;MMQ=60,60;MPOS=19;POPAF=7.30;SEQQ=93;STRANDQ=93;TLOD=167.91	GT:AD:AF:DP:F1R2:F2R1:SB	0/1:0,38:0.973:38:0,17:0,19:0,0,16,22
CAKI2	chr15	35377265	35377265	T	G	NANOGP8	nonsynonymous SNV	SNP	NANOGP8:NM_001355281:exon1:c.A47C:p.E16A	.	10	0.836	9|10	hom	.	.	.	.	.	T	.	.	rs2004079	.	CONTQ=93;DP=11;ECNT=1;GERMQ=52;MBQ=36,34;MFRL=208,259;MMQ=27,40;MPOS=29;POPAF=7.30;SEQQ=93;STRANDQ=93;TLOD=32.13	GT:AD:AF:DP:F1R2:F2R1:SB	0/1:1,9:0.836:10:1,1:0,8:1,0,3,6
CAKI2	chr15	40700006	40700006	-	TT	IVD	frameshift insertion	INS	IVD:NM_001354599:exon2:c.314_315insTT:p.S106Ffs*36,IVD:NM_001354600:exon2:c.314_315insTT:p.S106Ffs*36	.	21	0.39	8|21	het	.	.	.	.	.	.	.	.	rs3214685	.	CONTQ=93;DP=23;ECNT=2;GERMQ=14;MBQ=33,33;MFRL=230,237;MMQ=60,60;MPOS=23;POPAF=7.30;RPA=2,4;RU=T;SEQQ=93;STR;STRANDQ=93;STRQ=93;TLOD=26.89	GT:AD:AF:DP:F1R2:F2R1:SB	0/1:13,8:0.390:21:6,5:7,2:1,12,2,6
CAKI2	chr15	40727879	40727879	C	A	IVD	nonsynonymous SNV	SNP	IVD:NM_001354601:exon12:c.C1402A:p.L468I	.	93	0.387	37|93	het	.	.	.	.	.	.	.	.	rs72733450	.	CONTQ=93;DP=97;ECNT=1;GERMQ=38;MBQ=34,31;MFRL=184,178;MMQ=60,60;MPOS=21;POPAF=7.30;SEQQ=93;STRANDQ=93;TLOD=92.24	GT:AD:AF:DP:F1R2:F2R1:SB	0/1:56,37:0.387:93:26,19:28,16:28,28,21,16
CAKI2	chr15	51350415	51350415	C	T	TNFAIP8L3	nonsynonymous SNV	SNP	TNFAIP8L3:NM_001311175:exon2:c.G278A:p.R93Q,TNFAIP8L3:NM_207381:exon3:c.G542A:p.R181Q	0	86	0.39	36|86	het	0.625	Uncertain significance	.	0.034	D	D	1.0	D	rs200533641	ID=COSV59528254;OCCURENCE=1(stomach)	CONTQ=93;DP=88;ECNT=1;GERMQ=34;MBQ=30,20;MFRL=179,138;MMQ=60,60;MPOS=20;POPAF=7.30;SEQQ=93;STRANDQ=93;TLOD=92.58	GT:AD:AF:DP:F1R2:F2R1:SB	0/1:50,36:0.390:86:28,20:19,16:27,23,15,21
CAKI2	chr15	59376392	59376392	C	T	RNF111	nonsynonymous SNV	SNP	RNF111:NM_001270528:exon9:c.C2389T:p.H797Y,RNF111:NM_001270529:exon9:c.C2359T:p.H787Y,RNF111:NM_001270530:exon9:c.C2362T:p.H788Y,RNF111:NM_001330331:exon9:c.C2389T:p.H797Y,RNF111:NM_017610:exon9:c.C2362T:p.H788Y	.	65	0.221	15|65	het	0.335	Uncertain significance	.	0.0	D	D	0.998	D	.	.	CONTQ=93;DP=69;ECNT=1;GERMQ=67;MBQ=34,30;MFRL=188,164;MMQ=60,60;MPOS=23;POPAF=7.30;SEQQ=93;STRANDQ=93;TLOD=34.22	GT:AD:AF:DP:F1R2:F2R1:SB	0/1:50,15:0.221:65:20,7:29,8:26,24,7,8
CAKI2	chr15	62212738	62212738	T	C	VPS13C	nonsynonymous SNV	SNP	VPS13C:NM_017684:exon54:c.A7042G:p.I2348V,VPS13C:NM_018080:exon54:c.A7042G:p.I2348V,VPS13C:NM_001018088:exon56:c.A7171G:p.I2391V,VPS13C:NM_020821:exon56:c.A7171G:p.I2391V	.	23	0.26	6|23	het	0.073	Uncertain significance	.	0.077	T	.	0.002	B	.	.	CONTQ=93;DP=24;ECNT=1;GERMQ=41;MBQ=33,31;MFRL=201,151;MMQ=60,60;MPOS=28;POPAF=7.30;SEQQ=93;STRANDQ=56;TLOD=14.07	GT:AD:AF:DP:F1R2:F2R1:SB	0/1:17,6:0.260:23:7,4:10,2:15,2,5,1
CAKI2	chr15	67479822	67479822	G	A	SMAD3	nonsynonymous SNV	SNP	SMAD3:NM_001145104:exon6:c.G544A:p.V182I,SMAD3:NM_001145102:exon8:c.G814A:p.V272I,SMAD3:NM_001145103:exon8:c.G997A:p.V333I,SMAD3:NM_005902:exon8:c.G1129A:p.V377I	0	193	0.606	119|193	het	0.786	Uncertain significance	Uncertain_significance	0.039	D	D	0.993	D	rs730880216	ID=COSV59280271;OCCURENCE=1(oesophagus),1(large_intestine)	CONTQ=93;DP=195;ECNT=1;GERMQ=52;MBQ=29,32;MFRL=161,162;MMQ=60,60;MPOS=23;POPAF=7.30;SEQQ=93;STRANDQ=93;TLOD=342.88	GT:AD:AF:DP:F1R2:F2R1:SB	0/1:74,119:0.606:193:33,50:40,66:40,34,50,69
CAKI2	chr15	74425474	74425474	C	A	ISLR2	nonsynonymous SNV	SNP	ISLR2:NM_020851:exon3:c.C379A:p.L127M,ISLR2:NM_001130136:exon4:c.C379A:p.L127M,ISLR2:NM_001130137:exon4:c.C379A:p.L127M,ISLR2:NM_001130138:exon4:c.C379A:p.L127M	.	252	0.652	166|252	het	0.093	Uncertain significance	.	0.095	T	D	0.995	D	.	.	CONTQ=93;DP=261;ECNT=1;GERMQ=90;MBQ=34,34;MFRL=194,192;MMQ=60,60;MPOS=23;POPAF=7.30;SEQQ=93;STRANDQ=93;TLOD=524.17	GT:AD:AF:DP:F1R2:F2R1:SB	0/1:86,166:0.652:252:48,84:38,80:52,34,104,62
CAKI2	chr15	83333621	83333621	C	G	AP3B2	nonsynonymous SNV	SNP	AP3B2:NM_001278511:exon16:c.G1950C:p.E650D,AP3B2:NM_004644:exon17:c.G2046C:p.E682D,AP3B2:NM_001278512:exon18:c.G2103C:p.E701D	9.685e-06	138	0.595	83|138	het	0.596	Uncertain significance	.	0.142	T	T	0.996	D	.	.	CONTQ=93;DP=142;ECNT=1;GERMQ=42;MBQ=32,26;MFRL=173,168;MMQ=60,60;MPOS=23;POPAF=7.30;SEQQ=93;STRANDQ=93;TLOD=216.60	GT:AD:AF:DP:F1R2:F2R1:SB	0/1:55,83:0.595:138:34,44:21,38:33,22,52,31
CAKI2	chr15	83781598	83781599	CT	TG	TM6SF1	nonframeshift substitution	MNP	TM6SF1:NM_001144903:exon2:c.142_143delinsTG:p.L48W,TM6SF1:NM_001330385:exon2:c.142_143delinsTG:p.L48W,TM6SF1:NM_001353878:exon2:c.142_143delinsTG:p.L48W,TM6SF1:NM_023003:exon2:c.142_143delinsTG:p.L48W	.	73	0.655	48|73	het	.	.	.	.	.	.	.	.	.	.	CONTQ=93;DP=75;ECNT=2;GERMQ=50;MBQ=28,33;MFRL=169,169;MMQ=60,60;MPOS=18;POPAF=7.30;SEQQ=93;STRANDQ=93;TLOD=183.09	GT:AD:AF:DP:F1R2:F2R1:SB	0/1:25,48:0.655:73:14,31:11,17:9,16,18,30
CAKI2	chr15	90347165	90347165	G	T	ANPEP	stopgain	SNP	ANPEP:NM_001150:exon7:c.C1248A:p.Y416X	.	138	0.612	86|138	het	.	Uncertain significance	.	.	.	.	.	.	.	.	CONTQ=93;DP=141;ECNT=1;GERMQ=50;MBQ=30,35;MFRL=180,160;MMQ=60,60;MPOS=24;POPAF=7.30;SEQQ=93;STRANDQ=93;TLOD=264.93	GT:AD:AF:DP:F1R2:F2R1:SB	0/1:52,86:0.612:138:30,45:21,41:21,31,36,50
CAKI2	chr15	100273617	100273617	T	C	LYSMD4	nonsynonymous SNV	SNP	LYSMD4:NM_001284420:exon1:c.A32G:p.Q11R	.	75	0.984	75|75	hom	.	Benign	.	.	.	.	.	.	rs11631604	.	CONTQ=93;DP=76;ECNT=2;GERMQ=93;MBQ=0,29;MFRL=0,149;MMQ=60,60;MPOS=28;POPAF=7.30;SEQQ=93;STRANDQ=93;TLOD=337.20	GT:AD:AF:DP:F1R2:F2R1:PGT:PID:PS:SB	0|1:0,75:0.984:75:0,33:0,39:0|1:100273607_G_C:100273607:0,0,42,33
CAKI2	chr16	1482703	1482705	GAG	-	PERCC1	nonframeshift deletion	DEL	PERCC1:NM_001365310:exon2:c.109_111del:p.E47del	.	35	0.551	19|35	het	.	.	.	.	.	.	.	.	rs72210635	.	CONTQ=93;DP=48;ECNT=1;GERMQ=11;MBQ=29,37;MFRL=172,152;MMQ=60,60;MPOS=23;POPAF=7.30;RPA=11,10;RU=GAG;SEQQ=93;STR;STRANDQ=93;STRQ=40;TLOD=52.13	GT:AD:AF:DP:F1R2:F2R1:SB	0/1:16,19:0.551:35:11,9:2,10:8,8,8,11
CAKI2	chr16	1612086	1612086	G	T	IFT140	nonsynonymous SNV	SNP	IFT140:NM_014714:exon18:c.C2099A:p.S700Y	.	67	0.152	10|67	het	0.363	Uncertain significance	.	0.001	D	D	0.971	D	.	.	CONTQ=93;DP=71;ECNT=2;GERMQ=93;MBQ=33,30;MFRL=158,160;MMQ=60,60;MPOS=34;POPAF=7.30;SEQQ=93;STRANDQ=80;TLOD=33.38	GT:AD:AF:DP:F1R2:F2R1:PGT:PID:PS:SB	0|1:57,10:0.152:67:27,10:30,0:0|1:1612086_G_T:1612086:23,34,6,4
CAKI2	chr16	1612103	1612103	G	C	IFT140	nonsynonymous SNV	SNP	IFT140:NM_014714:exon18:c.C2082G:p.I694M	.	60	0.138	9|60	het	0.269	Uncertain significance	.	0.006	D	T	0.954	P	.	.	CONTQ=93;DP=60;ECNT=2;GERMQ=90;MBQ=34,34;MFRL=160,155;MMQ=60,60;MPOS=32;POPAF=7.30;SEQQ=93;STRANDQ=84;TLOD=30.38	GT:AD:AF:DP:F1R2:F2R1:PGT:PID:PS:SB	0|1:51,9:0.138:60:25,9:24,0:0|1:1612086_G_T:1612086:21,30,5,4
CAKI2	chr16	1838836	1838836	C	G	NUBP2	nonsynonymous SNV	SNP	NUBP2:NM_001284502:exon6:c.C491G:p.P164R	.	258	0.5	135|258	het	.	Benign	.	.	.	.	.	.	rs1065656	.	CONTQ=93;DP=274;ECNT=1;GERMQ=30;MBQ=31,30;MFRL=181,164;MMQ=60,60;MPOS=24;POPAF=7.30;SEQQ=93;STRANDQ=93;TLOD=353.68	GT:AD:AF:DP:F1R2:F2R1:SB	0/1:123,135:0.500:258:70,74:52,54:52,71,58,77
CAKI2	chr16	1962046	1962047	CG	TA	HS3ST6	nonframeshift substitution	MNP	HS3ST6:NM_001009606:exon2:c.573_574delinsTA:p.A192T	.	315	0.463	150|315	het	.	.	.	.	.	.	.	.	rs386787777	.	CONTQ=93;DP=337;ECNT=2;GERMQ=24;MBQ=29,30;MFRL=163,157;MMQ=60,60;MPOS=22;POPAF=7.30;SEQQ=93;STRANDQ=93;TLOD=575.36	GT:AD:AF:DP:F1R2:F2R1:SB	0/1:165,150:0.463:315:92,79:70,64:85,80,82,68
CAKI2	chr16	2152387	2152388	AC	GG	PKD1	nonframeshift substitution	MNP	PKD1:NM_000296:exon25:c.9195_9196delinsCC:p.F3066L,PKD1:NM_001009944:exon25:c.9195_9196delinsCC:p.F3066L	.	88	0.29	24|88	het	.	.	Benign	.	.	.	.	.	rs372874584	.	CONTQ=93;DP=89;ECNT=1;GERMQ=66;MBQ=20,34;MFRL=153,160;MMQ=50,44;MPOS=35;POPAF=7.30;SEQQ=93;STRANDQ=93;TLOD=89.79	GT:AD:AF:DP:F1R2:F2R1:SB	0/1:64,24:0.290:88:20,14:41,10:32,32,11,13
CAKI2	chr16	2185584	2185584	G	T	PKD1	nonsynonymous SNV	SNP	PKD1:NM_000296:exon1:c.C107A:p.P36H,PKD1:NM_001009944:exon1:c.C107A:p.P36H	.	4	0.8	4|4	hom	0.083	Uncertain significance	Benign/Likely_benign	0.131	T	D	0.986	D	rs560049593	.	CONTQ=93;DP=4;ECNT=1;GERMQ=54;MBQ=0,27;MFRL=0,149;MMQ=60,49;MPOS=28;POPAF=7.30;SEQQ=89;STRANDQ=93;TLOD=10.99	GT:AD:AF:DP:F1R2:F2R1:SB	0/1:0,4:0.800:4:0,3:0,1:0,0,2,2
CAKI2	chr16	2521962	2521962	C	T	NTN3	nonsynonymous SNV	SNP	NTN3:NM_006181:exon1:c.C260T:p.T87M	0	165	0.56	93|165	het	0.187	Uncertain significance	.	0.013	D	D	0.983	D	rs375401789	.	CONTQ=93;DP=172;ECNT=1;GERMQ=35;MBQ=30,33;MFRL=157,156;MMQ=60,60;MPOS=26;POPAF=7.30;SEQQ=93;STRANDQ=93;TLOD=266.41	GT:AD:AF:DP:F1R2:F2R1:SB	0/1:72,93:0.560:165:37,53:32,39:39,33,56,37
CAKI2	chr16	4519548	4519548	A	G	NMRAL1	nonsynonymous SNV	SNP	NMRAL1:NM_001351995:exon3:c.T47C:p.V16A	.	85	0.563	49|85	het	.	.	.	.	.	.	.	.	rs62039231	ID=COSV52059987;OCCURENCE=1(haematopoietic_and_lymphoid_tissue)	CONTQ=93;DP=89;ECNT=1;GERMQ=35;MBQ=33,33;MFRL=222,185;MMQ=60,60;MPOS=26;POPAF=7.30;SEQQ=93;STRANDQ=93;TLOD=148.18	GT:AD:AF:DP:F1R2:F2R1:SB	0/1:36,49:0.563:85:20,22:16,27:2,34,7,42
CAKI2	chr16	4557946	4557946	C	T	HMOX2	nonsynonymous SNV	SNP	HMOX2:NM_001286271:exon3:c.C350T:p.P117L,HMOX2:NM_001127205:exon4:c.C437T:p.P146L,HMOX2:NM_001127206:exon4:c.C437T:p.P146L,HMOX2:NM_001286268:exon4:c.C437T:p.P146L,HMOX2:NM_002134:exon4:c.C437T:p.P146L,HMOX2:NM_001127204:exon5:c.C437T:p.P146L,HMOX2:NM_001286267:exon5:c.C599T:p.P200L,HMOX2:NM_001286269:exon5:c.C437T:p.P146L,HMOX2:NM_001286270:exon6:c.C437T:p.P146L	8.831e-06	174	0.265	46|174	het	0.551	Uncertain significance	.	0.0	D	D	1.0	D	rs17880805	.	CONTQ=93;DP=183;ECNT=1;GERMQ=93;MBQ=31,36;MFRL=186,190;MMQ=60,60;MPOS=22;POPAF=7.30;SEQQ=93;STRANDQ=93;TLOD=132.73	GT:AD:AF:DP:F1R2:F2R1:SB	0/1:128,46:0.265:174:73,26:49,20:65,63,23,23
CAKI2	chr16	10524971	10524971	A	C	ATF7IP2	nonsynonymous SNV	SNP	ATF7IP2:NM_024997:exon3:c.A494C:p.K165T,ATF7IP2:NM_001256160:exon4:c.A494C:p.K165T,ATF7IP2:NM_001352120:exon4:c.A494C:p.K165T	.	81	0.287	23|81	het	0.102	Uncertain significance	.	0.003	D	T	0.835	P	.	.	CONTQ=93;DP=81;ECNT=1;GERMQ=60;MBQ=37,31;MFRL=186,160;MMQ=60,60;MPOS=25;POPAF=7.30;SEQQ=93;STRANDQ=93;TLOD=53.95	GT:AD:AF:DP:F1R2:F2R1:SB	0/1:58,23:0.287:81:20,13:37,9:31,27,11,12
CAKI2	chr16	15976856	15976856	A	G	FOPNL	nonsynonymous SNV	SNP	FOPNL:NM_001304499:exon3:c.T248C:p.L83P,FOPNL:NM_001304502:exon3:c.T248C:p.L83P	.	6	0.625	4|6	het	.	Benign	.	.	.	T	.	.	rs12598998	.	CONTQ=93;DP=7;ECNT=2;GERMQ=37;MBQ=32,30;MFRL=287,199;MMQ=60,60;MPOS=13;POPAF=7.30;SEQQ=86;STRANDQ=85;TLOD=11.69	GT:AD:AF:DP:F1R2:F2R1:SB	0/1:2,4:0.625:6:1,3:1,1:2,0,2,2
CAKI2	chr16	23364264	23364264	C	T	SCNN1B	nonsynonymous SNV	SNP	SCNN1B:NM_000336:exon3:c.C454T:p.L152F	.	141	0.371	57|141	het	0.084	Uncertain significance	.	0.606	T	T	0.018	B	rs199832551	.	CONTQ=93;DP=155;ECNT=1;GERMQ=40;MBQ=36,20;MFRL=169,149;MMQ=60,60;MPOS=30;POPAF=7.30;SEQQ=93;STRANDQ=93;TLOD=150.42	GT:AD:AF:DP:F1R2:F2R1:SB	0/1:84,57:0.371:141:38,18:44,39:39,45,31,26
CAKI2	chr16	54319066	54319066	C	G	IRX3	nonsynonymous SNV	SNP	IRX3:NM_024336:exon2:c.G727C:p.E243Q	.	119	0.267	31|119	het	0.101	Uncertain significance	.	0.583	T	T	0.319	B	.	.	CONTQ=93;DP=123;ECNT=1;GERMQ=86;MBQ=31,33;MFRL=185,193;MMQ=60,60;MPOS=32;POPAF=7.30;SEQQ=93;STRANDQ=93;TLOD=83.05	GT:AD:AF:DP:F1R2:F2R1:SB	0/1:88,31:0.267:119:38,17:48,13:38,50,13,18
CAKI2	chr16	57071113	57071114	TA	CG	NLRC5	nonframeshift substitution	MNP	NLRC5:NM_032206:exon14:c.2718_2719delinsCG:p.N907D,NLRC5:NM_001330552:exon15:c.2718_2719delinsCG:p.N907D	.	57	0.982	57|57	hom	.	.	Benign	.	.	.	.	.	rs386791098	.	CONTQ=93;DP=58;ECNT=1;GERMQ=93;MBQ=0,33;MFRL=0,190;MMQ=60,60;MPOS=21;POPAF=7.30;SEQQ=93;STRANDQ=93;TLOD=249.44	GT:AD:AF:DP:F1R2:F2R1:SB	0/1:0,57:0.982:57:0,38:0,15:0,0,48,9
CAKI2	chr16	60393312	60393312	G	A	NPAP1L	nonsynonymous SNV	SNP	NPAP1L:NM_001282301:exon1:c.C295T:p.P99S	.	57	0.96	56|57	hom	.	Benign	.	.	.	D	.	.	rs114596708	.	CONTQ=93;DP=58;ECNT=1;GERMQ=93;MBQ=35,34;MFRL=146,168;MMQ=60,60;MPOS=20;POPAF=7.30;SEQQ=93;STRANDQ=93;TLOD=187.70	GT:AD:AF:DP:F1R2:F2R1:SB	0/1:1,56:0.960:57:1,28:0,27:0,1,28,28
CAKI2	chr16	60393404	60393404	T	A	NPAP1L	nonsynonymous SNV	SNP	NPAP1L:NM_001282301:exon1:c.A203T:p.D68V	.	50	0.978	50|50	hom	.	Benign	.	.	.	.	.	.	rs2407146	.	CONTQ=93;DP=52;ECNT=1;GERMQ=93;MBQ=0,33;MFRL=0,191;MMQ=60,60;MPOS=27;POPAF=7.30;SEQQ=93;STRANDQ=93;TLOD=169.69	GT:AD:AF:DP:F1R2:F2R1:SB	0/1:0,50:0.978:50:0,33:0,16:0,0,18,32
CAKI2	chr16	66943199	66943199	C	T	CDH16	nonsynonymous SNV	SNP	CDH16:NM_001204746:exon16:c.G2072A:p.G691D,CDH16:NM_001204744:exon17:c.G2297A:p.G766D,CDH16:NM_001204745:exon17:c.G2246A:p.G749D,CDH16:NM_004062:exon17:c.G2363A:p.G788D	0	183	0.644	118|183	het	0.520	Uncertain significance	.	0.0	D	D	1.0	D	rs771950454	.	CONTQ=93;DP=188;ECNT=1;GERMQ=67;MBQ=30,31;MFRL=160,164;MMQ=60,60;MPOS=28;POPAF=7.30;SEQQ=93;STRANDQ=93;TLOD=333.10	GT:AD:AF:DP:F1R2:F2R1:SB	0/1:65,118:0.644:183:35,60:27,56:29,36,52,66
CAKI2	chr16	70866945	70866945	C	G	HYDIN	nonsynonymous SNV	SNP	HYDIN:NM_001270974:exon80:c.G13705C:p.E4569Q	.	23	0.19	4|23	het	0.016	Uncertain significance	.	0.612	T	.	.	.	.	.	CONTQ=93;DP=24;ECNT=1;GERMQ=48;MBQ=35,26;MFRL=177,126;MMQ=60,60;MPOS=30;POPAF=7.30;SEQQ=43;STRANDQ=51;TLOD=8.10	GT:AD:AF:DP:F1R2:F2R1:SB	0/1:19,4:0.190:23:8,1:11,3:6,13,1,3
CAKI2	chr17	1629606	1629606	T	A	WDR81	stopgain	SNP	WDR81:NM_001163809:exon1:c.T1353A:p.Y451X	.	196	0.994	196|196	hom	.	Uncertain significance	.	.	.	.	.	.	.	.	CONTQ=93;DP=199;ECNT=1;GERMQ=93;MBQ=0,34;MFRL=0,162;MMQ=60,60;MPOS=24;POPAF=7.30;SEQQ=93;STRANDQ=93;TLOD=672.49	GT:AD:AF:DP:F1R2:F2R1:SB	0/1:0,196:0.994:196:0,99:0,95:0,0,73,123
CAKI2	chr17	5009214	5009214	G	A	ZNF232	nonsynonymous SNV	SNP	ZNF232:NM_001320952:exon4:c.C1213T:p.P405S,ZNF232:NM_001320955:exon4:c.C1156T:p.P386S,ZNF232:NM_014519:exon5:c.C1240T:p.P414S,ZNF232:NM_001320953:exon6:c.C1159T:p.P387S,ZNF232:NM_001320954:exon6:c.C1159T:p.P387S	.	35	0.545	20|35	het	0.114	Uncertain significance	.	0.049	D	D	.	.	.	ID=COSV51504868;OCCURENCE=1(skin)	CONTQ=93;DP=35;ECNT=1;GERMQ=35;MBQ=33,33;MFRL=207,208;MMQ=60,60;MPOS=25;POPAF=7.30;SEQQ=93;STRANDQ=93;TLOD=58.95	GT:AD:AF:DP:F1R2:F2R1:SB	0/1:15,20:0.545:35:7,7:8,13:7,8,13,7
CAKI2	chr17	7750177	7750177	-	ACCACC	KDM6B	nonframeshift insertion	INS	KDM6B:NM_001080424:exon9:c.752_753insACCACC:p.P264_L265insPP,KDM6B:NM_001348716:exon9:c.752_753insACCACC:p.P264_L265insPP	.	7	0.902	7|7	hom	.	.	Uncertain_significance	.	.	.	.	.	rs61462443	.	CONTQ=93;DP=25;ECNT=1;GERMQ=37;MBQ=0,34;MFRL=0,190;MMQ=60,60;MPOS=38;POPAF=7.30;RPA=13,15;RU=ACC;SEQQ=93;STR;STRANDQ=93;STRQ=93;TLOD=16.28	GT:AD:AF:DP:F1R2:F2R1:SB	0/1:0,7:0.902:7:0,2:0,3:0,0,3,4
CAKI2	chr17	8139565	8139565	C	G	CTC1	nonsynonymous SNV	SNP	CTC1:NM_025099:exon6:c.G888C:p.Q296H	.	117	0.989	117|117	hom	0.139	Uncertain significance	.	0.294	T	T	0.0	B	.	.	CONTQ=93;DP=121;ECNT=1;GERMQ=93;MBQ=0,20;MFRL=0,144;MMQ=60,60;MPOS=26;POPAF=7.30;SEQQ=93;STRANDQ=93;TLOD=355.68	GT:AD:AF:DP:F1R2:F2R1:SB	0/1:0,117:0.989:117:0,73:0,41:0,0,43,74
CAKI2	chr17	17041713	17041713	A	T	MPRIP	nonsynonymous SNV	SNP	MPRIP:NM_001364716:exon7:c.A1316T:p.E439V	.	5	0.333	2|5	het	.	.	.	.	.	.	.	.	.	.	CONTQ=93;DP=5;ECNT=1;GERMQ=35;MBQ=35,20;MFRL=258,89;MMQ=60,60;MPOS=44;POPAF=7.30;SEQQ=6;STRANDQ=56;TLOD=3.64	GT:AD:AF:DP:F1R2:F2R1:SB	0/1:3,2:0.333:5:2,2:1,0:2,1,1,1
CAKI2	chr17	26708550	26708551	TC	CG	SARM1	nonframeshift substitution	MNP	SARM1:NM_015077:exon6:c.796_797delinsCG:p.S266R	.	248	0.995	248|248	hom	.	.	.	.	.	.	.	.	rs70956802	.	CONTQ=93;DP=250;ECNT=1;GERMQ=93;MBQ=0,30;MFRL=0,164;MMQ=60,60;MPOS=26;POPAF=7.30;SEQQ=93;STRANDQ=93;TLOD=965.20	GT:AD:AF:DP:F1R2:F2R1:SB	0/1:0,248:0.995:248:0,135:0,106:0,0,127,121
CAKI2	chr17	26727632	26727632	A	C	SLC46A1	nonsynonymous SNV	SNP	SLC46A1:NM_001242366:exon4:c.T1232G:p.L411R,SLC46A1:NM_080669:exon5:c.T1316G:p.L439R	.	63	0.296	18|63	het	0.845	Uncertain significance	.	.	.	D	0.999	D	.	.	CONTQ=93;DP=67;ECNT=1;GERMQ=53;MBQ=36,31;MFRL=166,154;MMQ=60,60;MPOS=19;POPAF=7.30;SEQQ=93;STRANDQ=93;TLOD=45.91	GT:AD:AF:DP:F1R2:F2R1:SB	0/1:45,18:0.296:63:25,12:20,6:28,17,11,7
CAKI2	chr17	35804837	35804837	G	A	TADA2A	nonsynonymous SNV	SNP	TADA2A:NM_001166105:exon8:c.G571A:p.D191N,TADA2A:NM_001291918:exon8:c.G571A:p.D191N,TADA2A:NM_001488:exon8:c.G571A:p.D191N,TADA2A:NM_133439:exon8:c.G571A:p.D191N	.	66	0.661	44|66	het	0.386	Uncertain significance	.	.	.	T	.	.	.	.	CONTQ=93;DP=67;ECNT=1;GERMQ=50;MBQ=34,33;MFRL=168,170;MMQ=60,60;MPOS=26;POPAF=7.30;SEQQ=93;STRANDQ=93;TLOD=134.76	GT:AD:AF:DP:F1R2:F2R1:SB	0/1:22,44:0.661:66:8,19:14,25:6,16,23,21
CAKI2	chr17	39197546	39197546	C	T	KRTAP1-1	nonsynonymous SNV	SNP	KRTAP1-1:NM_030967:exon1:c.G104A:p.C35Y	.	272	0.147	39|272	het	0.177	Uncertain significance	.	0.003	D	D	0.986	D	.	.	CONTQ=93;DP=286;ECNT=2;GERMQ=93;MBQ=34,33;MFRL=186,196;MMQ=60,60;MPOS=14;POPAF=7.30;SEQQ=93;STRANDQ=93;TLOD=88.06	GT:AD:AF:DP:F1R2:F2R1:SB	0/1:233,39:0.147:272:117,18:110,19:128,105,21,18
CAKI2	chr17	39305775	39305775	-	GGCAGCAGCTGGGGC	KRTAP4-5	nonframeshift insertion	INS	KRTAP4-5:NM_033188:exon1:c.244_245insGCCCCAGCTGCTGCC:p.C81_Q82insRPSCC	.	121	0.991	121|121	hom	.	.	.	.	.	.	.	.	rs535144703	.	CONTQ=93;DP=144;ECNT=1;GERMQ=76;MBQ=0,36;MFRL=0,160;MMQ=60,60;MPOS=17;POPAF=7.30;SEQQ=93;STRANDQ=93;TLOD=503.87	GT:AD:AF:DP:F1R2:F2R1:SB	0/1:0,121:0.991:121:0,47:0,55:0,0,48,73
CAKI2	chr17	39346595	39346595	-	GCTGTGGGTCCAGCTGCTGCCAGCCTA	KRTAP9-1	nonframeshift insertion	INS	KRTAP9-1:NM_001190460:exon1:c.457_458insGCTGTGGGTCCAGCTGCTGCCAGCCTA:p.P161_C162insSCGSSCCQP	.	149	0.993	149|149	hom	.	.	.	.	.	.	.	.	rs71155128	.	CONTQ=93;DP=202;ECNT=2;GERMQ=76;MBQ=0,37;MFRL=0,164;MMQ=60,60;MPOS=19;POPAF=7.30;SEQQ=93;STRANDQ=93;TLOD=639.24	GT:AD:AF:DP:F1R2:F2R1:SB	0/1:0,149:0.993:149:0,57:0,56:0,0,81,68
CAKI2	chr17	39411670	39411670	-	ACCTGCTGCAGGACC	KRTAP9-9	nonframeshift insertion	INS	KRTAP9-9:NM_030975:exon1:c.33_34insACCTGCTGCAGGACC:p.C18_W19insCRTTC	.	20	0.959	20|20	hom	.	.	.	.	.	.	.	.	rs540633489	.	CONTQ=93;DP=33;ECNT=1;GERMQ=58;MBQ=0,34;MFRL=0,183;MMQ=60,40;MPOS=12;POPAF=7.30;RPA=1,2;RU=ACCTGCTGCAGGACC;SEQQ=93;STR;STRANDQ=93;STRQ=93;TLOD=86.35	GT:AD:AF:DP:F1R2:F2R1:SB	0/1:0,20:0.959:20:0,6:0,4:0,0,15,5
CAKI2	chr17	39619093	39619094	GT	AC	KRT32	nonframeshift substitution	MNP	KRT32:NM_002278:exon6:c.1205_1206delinsGT:p.N402S	.	33	0.588	20|33	het	.	.	.	.	.	.	.	.	rs386797091	.	CONTQ=93;DP=33;ECNT=2;GERMQ=37;MBQ=31,36;MFRL=181,238;MMQ=60,60;MPOS=21;POPAF=7.30;SEQQ=93;STRANDQ=71;TLOD=81.97	GT:AD:AF:DP:F1R2:F2R1:PGT:PID:PS:SB	0|1:13,20:0.588:33:5,14:8,4:0|1:39619093_GT_AC:39619093:13,0,19,1
CAKI2	chr17	40693186	40693186	C	T	NAGLU	nonsynonymous SNV	SNP	NAGLU:NM_000263:exon5:c.C983T:p.A328V	.	92	0.654	62|92	het	0.604	Uncertain significance	.	0.019	D	T	0.72	P	.	ID=COSV56795782;OCCURENCE=1(skin),1(prostate)	CONTQ=93;DP=97;ECNT=1;GERMQ=59;MBQ=37,33;MFRL=187,171;MMQ=60,60;MPOS=26;POPAF=7.30;SEQQ=93;STRANDQ=93;TLOD=184.77	GT:AD:AF:DP:F1R2:F2R1:SB	0/1:30,62:0.654:92:12,29:18,33:7,23,20,42
CAKI2	chr17	41960633	41960634	CG	GC	MPP2	nonframeshift substitution	MNP	MPP2:NM_001278371:exon3:c.207_208delinsGC:p.H69_V70delinsQL,MPP2:NM_001278373:exon3:c.207_208delinsGC:p.H69_V70delinsQL,MPP2:NM_001278375:exon3:c.207_208delinsGC:p.H69_V70delinsQL,MPP2:NM_001278376:exon3:c.291_292delinsGC:p.H97_V98delinsQL,MPP2:NM_001278370:exon4:c.375_376delinsGC:p.H125_V126delinsQL,MPP2:NM_005374:exon4:c.240_241delinsGC:p.H80_V81delinsQL,MPP2:NM_001278372:exon5:c.312_313delinsG…	.	146	0.991	146|146	hom	.	.	.	.	.	.	.	.	rs70964679	.	CONTQ=93;DP=155;ECNT=1;GERMQ=93;MBQ=0,30;MFRL=0,153;MMQ=60,60;MPOS=25;POPAF=7.30;SEQQ=93;STRANDQ=93;TLOD=591.28	GT:AD:AF:DP:F1R2:F2R1:SB	0/1:0,146:0.991:146:0,82:0,60:0,0,90,56
CAKI2	chr17	43318778	43318779	GC	CG	FMNL1	nonframeshift substitution	MNP	FMNL1:NM_005892:exon14:c.1362_1363delinsCG:p.P455A	.	69	0.985	68|69	hom	.	.	.	.	.	.	.	.	rs796625018	ID=COSV58957219;OCCURENCE=1(lung)	CONTQ=93;DP=70;ECNT=1;GERMQ=93;MBQ=32,31;MFRL=333,182;MMQ=60,60;MPOS=25;POPAF=7.30;SEQQ=93;STRANDQ=93;TLOD=284.62	GT:AD:AF:DP:F1R2:F2R1:SB	0/1:1,68:0.985:69:0,36:1,32:0,1,34,34
CAKI2	chr17	46801068	46801068	T	C	PRAC2	startloss	SNP	PRAC2:NM_001282276:exon1:c.T2C:p.M1?	.	62	0.588	35|62	het	.	Uncertain significance	.	.	.	.	.	.	.	.	CONTQ=93;DP=62;ECNT=2;GERMQ=34;MBQ=27,31;MFRL=151,148;MMQ=60,60;MPOS=26;POPAF=7.30;SEQQ=93;STRANDQ=93;TLOD=138.57	GT:AD:AF:DP:F1R2:F2R1:PGT:PID:PS:SB	0|1:27,35:0.588:62:18,15:8,18:0|1:46801068_T_C:46801068:18,9,25,10
CAKI2	chr17	46801070	46801070	G	A	PRAC2	nonsynonymous SNV	SNP	PRAC2:NM_001282276:exon1:c.G4A:p.E2K	.	62	0.588	35|62	het	.	Uncertain significance	.	.	.	.	.	.	.	.	CONTQ=93;DP=63;ECNT=2;GERMQ=34;MBQ=20,32;MFRL=151,148;MMQ=60,60;MPOS=26;POPAF=7.30;SEQQ=93;STRANDQ=93;TLOD=138.57	GT:AD:AF:DP:F1R2:F2R1:PGT:PID:PS:SB	0|1:27,35:0.588:62:19,16:7,19:0|1:46801068_T_C:46801068:18,9,25,10
CAKI2	chr17	48741082	48741082	T	A	ABCC3	nonsynonymous SNV	SNP	ABCC3:NM_001144070:exon9:c.T1039A:p.W347R,ABCC3:NM_003786:exon9:c.T1039A:p.W347R	.	108	0.673	72|108	het	0.828	Uncertain significance	.	0.006	D	D	0.992	D	.	.	CONTQ=93;DP=110;ECNT=1;GERMQ=61;MBQ=35,35;MFRL=170,177;MMQ=60,60;MPOS=25;POPAF=7.30;SEQQ=93;STRANDQ=93;TLOD=227.64	GT:AD:AF:DP:F1R2:F2R1:SB	0/1:36,72:0.673:108:14,25:21,47:20,16,47,25
CAKI2	chr17	53488624	53488624	T	C	MMD	nonsynonymous SNV	SNP	MMD:NM_012329:exon3:c.A263G:p.H88R	.	34	0.121	3|34	het	0.278	Uncertain significance	.	0.071	T	T	0.568	P	.	.	CONTQ=93;DP=39;ECNT=1;GERMQ=75;MBQ=32,31;MFRL=186,144;MMQ=60,60;MPOS=15;POPAF=7.30;SEQQ=14;STRANDQ=29;TLOD=5.85	GT:AD:AF:DP:F1R2:F2R1:SB	0/1:31,3:0.121:34:11,1:17,2:25,6,3,0
CAKI2	chr17	55194223	55194223	C	T	AKAP1	nonsynonymous SNV	SNP	AKAP1:NM_001370424:exon8:c.C2435T:p.S812F,AKAP1:NM_001370426:exon8:c.C2435T:p.S812F,AKAP1:NM_003488:exon8:c.C2435T:p.S812F,AKAP1:NM_001242902:exon9:c.C2435T:p.S812F,AKAP1:NM_001242903:exon9:c.C2435T:p.S812F,AKAP1:NM_001370423:exon9:c.C2435T:p.S812F,AKAP1:NM_001370425:exon9:c.C2435T:p.S812F,AKAP1:NM_001370427:exon9:c.C2435T:p.S812F	.	91	0.131	11|91	het	0.498	Uncertain significance	.	0.012	D	D	1.0	D	.	.	CONTQ=93;DP=94;ECNT=1;GERMQ=93;MBQ=33,34;MFRL=156,151;MMQ=60,60;MPOS=16;POPAF=7.30;SEQQ=93;STRANDQ=93;TLOD=24.24	GT:AD:AF:DP:F1R2:F2R1:SB	0/1:80,11:0.131:91:46,5:34,6:44,36,6,5
CAKI2	chr17	60060423	60060423	G	A	MED13	nonsynonymous SNV	SNP	MED13:NM_005121:exon16:c.C2941T:p.H981Y	.	67	0.304	17|67	het	0.339	Uncertain significance	.	0.037	D	T	0.993	D	.	.	CONTQ=93;DP=71;ECNT=1;GERMQ=62;MBQ=22,34;MFRL=152,183;MMQ=60,60;MPOS=29;POPAF=7.30;SEQQ=93;STRANDQ=93;TLOD=47.80	GT:AD:AF:DP:F1R2:F2R1:SB	0/1:50,17:0.304:67:30,11:19,6:18,32,7,10
CAKI2	chr17	71746796	71746796	A	G	LOC100134391	nonsynonymous SNV	SNP	LOC100134391:NM_001278587:exon3:c.A143G:p.Y48C	.	61	0.649	41|61	het	.	Benign	.	.	.	.	.	.	rs2620035	.	CONTQ=93;DP=62;ECNT=1;GERMQ=50;MBQ=34,33;MFRL=200,188;MMQ=60,60;MPOS=26;POPAF=7.30;SEQQ=93;STRANDQ=93;TLOD=133.65	GT:AD:AF:DP:F1R2:F2R1:SB	0/1:20,41:0.649:61:12,17:8,24:8,12,20,21
CAKI2	chr17	71752500	71752500	-	T	LOC100134391	frameshift insertion	INS	LOC100134391:NM_001278587:exon6:c.848_849insT:p.V284Gfs*6	.	150	0.992	150|150	hom	.	.	.	.	.	.	.	.	rs58614631	.	CONTQ=93;DP=154;ECNT=1;GERMQ=93;MBQ=0,29;MFRL=0,160;MMQ=60,60;MPOS=25;POPAF=7.30;SEQQ=93;STRANDQ=93;TLOD=454.38	GT:AD:AF:DP:F1R2:F2R1:SB	0/1:0,150:0.992:150:0,69:0,79:0,0,63,87
CAKI2	chr17	76491127	76491128	TG	CC	DNAH17	nonframeshift substitution	MNP	DNAH17:NM_173628:exon39:c.5955_5956delinsGG:p.M1986V	.	144	0.983	143|144	hom	.	.	.	.	.	.	.	.	rs34426129	.	CONTQ=93;DP=154;ECNT=2;GERMQ=93;MBQ=37,33;MFRL=220,145;MMQ=60,60;MPOS=24;POPAF=7.30;SEQQ=93;STRANDQ=93;TLOD=637.76	GT:AD:AF:DP:F1R2:F2R1:SB	0/1:1,143:0.983:144:0,72:1,68:0,1,54,89
CAKI2	chr17	79155803	79155803	A	G	PVALEF	nonsynonymous SNV	SNP	PVALEF:NM_001354639:exon6:c.A280G:p.T94A	.	4	0.6	2|4	het	.	.	.	.	.	.	.	.	rs11869901	.	CONTQ=93;DP=5;ECNT=1;GERMQ=36;MBQ=20,32;MFRL=114,161;MMQ=60,60;MPOS=28;POPAF=7.30;SEQQ=30;STRANDQ=37;TLOD=6.17	GT:AD:AF:DP:F1R2:F2R1:SB	0/1:2,2:0.600:4:0,1:2,1:1,1,2,0
CAKI2	chr17	79354342	79354342	T	C	LOC100130370	nonsynonymous SNV	SNP	LOC100130370:NM_001272086:exon2:c.A46G:p.N16D,LOC100130370:NM_001347841:exon2:c.A25G:p.N9D	.	146	0.689	104|146	het	.	Benign	.	.	.	.	.	.	rs61745998	.	CONTQ=93;DP=152;ECNT=1;GERMQ=91;MBQ=35,21;MFRL=166,155;MMQ=60,60;MPOS=30;POPAF=7.30;SEQQ=93;STRANDQ=93;TLOD=299.34	GT:AD:AF:DP:F1R2:F2R1:SB	0/1:42,104:0.689:146:18,53:22,51:20,22,52,52
CAKI2	chr17	79556016	79556016	G	A	NPLOC4	nonsynonymous SNV	SNP	NPLOC4:NM_001369698:exon12:c.C1250T:p.A417V,NPLOC4:NM_017921:exon12:c.C1235T:p.A412V	.	80	0.384	32|80	het	0.231	Uncertain significance	.	1.0	T	T	0.033	B	.	.	CONTQ=93;DP=84;ECNT=1;GERMQ=36;MBQ=34,21;MFRL=167,159;MMQ=60,60;MPOS=25;POPAF=7.30;SEQQ=93;STRANDQ=93;TLOD=77.14	GT:AD:AF:DP:F1R2:F2R1:SB	0/1:48,32:0.384:80:25,16:22,14:24,24,12,20
CAKI2	chr17	79687218	79687218	G	A	SLC25A10	nonsynonymous SNV	SNP	SLC25A10:NM_001270953:exon11:c.G892A:p.V298I	.	255	0.349	88|255	het	.	Benign	Benign	.	.	.	.	.	rs11150813	ID=COSV58970913;OCCURENCE=1(upper_aerodigestive_tract)	CONTQ=93;DP=259;ECNT=1;GERMQ=81;MBQ=27,32;MFRL=151,159;MMQ=60,60;MPOS=24;POPAF=7.30;SEQQ=93;STRANDQ=93;TLOD=228.02	GT:AD:AF:DP:F1R2:F2R1:SB	0/1:167,88:0.349:255:92,52:66,34:74,93,45,43
CAKI2	chr18	9887546	9887546	G	A	TXNDC2	nonsynonymous SNV	SNP	TXNDC2:NM_001098529:exon2:c.G1070A:p.G357D,TXNDC2:NM_032243:exon2:c.G869A:p.G290D	.	477	0.328	155|477	het	0.015	Benign	.	0.31	T	T	0.023	B	rs2240906	ID=COSV60153112;OCCURENCE=1(skin),1(haematopoietic_and_lymphoid_tissue)	CONTQ=93;DP=503;ECNT=2;GERMQ=93;MBQ=33,31;MFRL=168,170;MMQ=60,60;MPOS=26;POPAF=7.30;SEQQ=93;STRANDQ=93;TLOD=374.76	GT:AD:AF:DP:F1R2:F2R1:PGT:PID:PS:SB	0|1:322,155:0.328:477:164,66:145,75:0|1:9887497_G_A:9887497:170,152,79,76
CAKI2	chr18	14760608	14760608	A	G	ANKRD30B	nonsynonymous SNV	SNP	ANKRD30B:NM_001367607:exon6:c.A811G:p.T271A	.	18	0.277	4|18	het	0.011	Uncertain significance	.	0.049	D	D	.	.	.	.	CONTQ=93;DP=19;ECNT=1;GERMQ=41;MBQ=32,42;MFRL=167,207;MMQ=60,60;MPOS=32;POPAF=7.30;SEQQ=93;STRANDQ=31;TLOD=13.28	GT:AD:AF:DP:F1R2:F2R1:SB	0/1:14,4:0.277:18:7,1:7,3:11,3,4,0
CAKI2	chr18	74208573	74208573	G	A	C18orf65	nonsynonymous SNV	SNP	C18orf65:NM_001272093:exon3:c.G416A:p.R139K	.	20	0.952	20|20	hom	.	Benign	.	.	.	.	.	.	rs4891164	.	CONTQ=93;DP=21;ECNT=1;GERMQ=93;MBQ=0,37;MFRL=0,198;MMQ=60,60;MPOS=23;POPAF=7.30;SEQQ=93;STRANDQ=93;TLOD=74.29	GT:AD:AF:DP:F1R2:F2R1:SB	0/1:0,20:0.952:20:0,9:0,11:0,0,17,3
CAKI2	chr19	4513143	4513144	CA	TG	PLIN4	nonframeshift substitution	MNP	PLIN4:NM_001367868:exon5:c.828_829delinsCA:p.G277S	.	107	0.982	106|107	hom	.	.	.	.	.	.	.	.	.	.	CONTQ=93;DP=115;ECNT=1;GERMQ=93;MBQ=25,37;MFRL=329,178;MMQ=21,49;MPOS=16;POPAF=7.30;SEQQ=93;STRANDQ=93;TLOD=450.13	GT:AD:AF:DP:F1R2:F2R1:SB	0/1:1,106:0.982:107:0,52:1,42:1,0,73,33
CAKI2	chr19	8555625	8555625	C	T	PRAM1	nonsynonymous SNV	SNP	PRAM1:NM_032152:exon7:c.G1759A:p.V587M	8.913e-06	131	0.202	27|131	het	0.135	Uncertain significance	.	0.004	D	D	.	.	rs373449981	.	CONTQ=93;DP=137;ECNT=1;GERMQ=93;MBQ=30,31;MFRL=161,149;MMQ=60,60;MPOS=25;POPAF=7.30;SEQQ=93;STRANDQ=93;TLOD=64.59	GT:AD:AF:DP:F1R2:F2R1:SB	0/1:104,27:0.202:131:49,13:55,14:54,50,14,13
CAKI2	chr19	10610300	10610300	A	G	KEAP1	nonsynonymous SNV	SNP	KEAP1:NM_012289:exon2:c.T410C:p.I137T,KEAP1:NM_203500:exon2:c.T410C:p.I137T	.	132	0.991	132|132	hom	0.761	Uncertain significance	.	0.002	D	D	0.946	P	.	ID=COSV50302877;OCCURENCE=1(liver)	CONTQ=93;DP=133;ECNT=1;GERMQ=93;MBQ=0,29;MFRL=0,157;MMQ=60,60;MPOS=25;POPAF=7.30;SEQQ=93;STRANDQ=93;TLOD=431.18	GT:AD:AF:DP:F1R2:F2R1:SB	0/1:0,132:0.991:132:0,57:0,73:0,0,67,65
CAKI2	chr19	11832901	11832901	A	T	ZNF823	nonsynonymous SNV	SNP	ZNF823:NM_001297610:exon3:c.T902A:p.F301Y,ZNF823:NM_017507:exon3:c.T1316A:p.F439Y,ZNF823:NM_001080493:exon4:c.T1448A:p.F483Y	.	92	0.521	47|92	het	0.067	Uncertain significance	.	1.0	T	T	0.936	P	.	.	CONTQ=93;DP=97;ECNT=1;GERMQ=30;MBQ=34,33;MFRL=177,215;MMQ=60,60;MPOS=26;POPAF=7.30;SEQQ=93;STRANDQ=93;TLOD=136.32	GT:AD:AF:DP:F1R2:F2R1:SB	0/1:45,47:0.521:92:25,27:20,18:25,20,28,19
CAKI2	chr19	11943052	11943052	C	A	ZNF440	stopgain	SNP	ZNF440:NM_152357:exon4:c.C1061A:p.S354X	.	89	0.356	32|89	het	.	Uncertain significance	.	.	.	.	.	.	.	.	CONTQ=93;DP=92;ECNT=1;GERMQ=45;MBQ=34,34;MFRL=232,220;MMQ=60,60;MPOS=16;POPAF=7.30;SEQQ=93;STRANDQ=93;TLOD=92.62	GT:AD:AF:DP:F1R2:F2R1:SB	0/1:57,32:0.356:89:29,13:27,19:39,18,14,18
CAKI2	chr19	12883834	12883834	G	A	HOOK2	nonsynonymous SNV	SNP	HOOK2:NM_001100176:exon4:c.C229T:p.R77W,HOOK2:NM_013312:exon4:c.C229T:p.R77W	8.83e-06	103	0.553	56|103	het	0.206	Uncertain significance	.	0.001	D	D	0.972	D	rs567279935	ID=COSV53401861;OCCURENCE=5(large_intestine)	CONTQ=93;DP=107;ECNT=1;GERMQ=32;MBQ=30,33;MFRL=176,169;MMQ=60,60;MPOS=28;POPAF=7.30;SEQQ=93;STRANDQ=93;TLOD=163.67	GT:AD:AF:DP:F1R2:F2R1:SB	0/1:47,56:0.553:103:26,26:21,30:15,32,16,40
CAKI2	chr19	16875940	16875940	G	A	NWD1	nonsynonymous SNV	SNP	NWD1:NM_001347994:exon9:c.G1729A:p.E577K,NWD1:NM_001007525:exon10:c.G2347A:p.E783K,NWD1:NM_001290355:exon11:c.G1942A:p.E648K	.	147	0.21	30|147	het	0.269	Uncertain significance	.	0.015	D	D	0.997	D	.	.	CONTQ=93;DP=155;ECNT=1;GERMQ=93;MBQ=32,32;MFRL=150,169;MMQ=60,60;MPOS=24;POPAF=7.30;SEQQ=93;STRANDQ=93;TLOD=69.92	GT:AD:AF:DP:F1R2:F2R1:SB	0/1:117,30:0.210:147:47,11:70,19:58,59,14,16
CAKI2	chr19	17403492	17403492	G	A	ABHD8	nonsynonymous SNV	SNP	ABHD8:NM_024527:exon5:c.C1298T:p.A433V	.	121	0.561	70|121	het	0.023	Uncertain significance	.	0.024	D	T	0.0	B	.	.	CONTQ=93;DP=131;ECNT=1;GERMQ=37;MBQ=31,33;MFRL=189,174;MMQ=60,60;MPOS=27;POPAF=7.30;SEQQ=93;STRANDQ=93;TLOD=209.34	GT:AD:AF:DP:F1R2:F2R1:SB	0/1:51,70:0.561:121:24,35:26,35:37,14,43,27
CAKI2	chr19	19946637	19946637	A	G	ZNF56	nonsynonymous SNV	SNP	ZNF56:NM_001355194:exon3:c.A448G:p.T150A	.	110	0.405	43|110	het	.	.	.	.	.	.	.	.	rs12052168	.	CONTQ=93;DP=113;ECNT=1;GERMQ=41;MBQ=32,35;MFRL=163,201;MMQ=60,60;MPOS=32;POPAF=7.30;SEQQ=93;STRANDQ=93;TLOD=130.18	GT:AD:AF:DP:F1R2:F2R1:SB	0/1:67,43:0.405:110:31,21:35,22:41,26,24,19
CAKI2	chr19	21566195	21566195	G	T	ZNF738	nonsynonymous SNV	SNP	ZNF738:NM_001355237:exon5:c.G847T:p.A283S	.	25	0.813	20|25	hom	.	.	.	.	.	.	.	.	rs55875743	.	CONTQ=93;DP=59;ECNT=2;GERMQ=51;MBQ=33,35;MFRL=175,214;MMQ=60,60;MPOS=34;POPAF=7.30;SEQQ=93;STRANDQ=93;TLOD=71.36	GT:AD:AF:DP:F1R2:F2R1:PGT:PID:PS:SB	1|0:5,20:0.813:25:1,11:4,8:1|0:21566187_TAATTCATGCTGGAGAGAAACACTACAAATGTGAAAAATGTGGCAAAGATTTTAAACAGTCCTCACACCTTACTAAACATAAGAC_T:21566187:3,2,12,8
CAKI2	chr19	21606995	21607078	ACTGGAGAAAAACCCTACAAATGTGAAGAATGTGGCAAAGCTTTTAAACGATCTTCAACCCTTACTATACATAAAATGATTCAC	-	ZNF493	nonframeshift deletion	DEL	ZNF493:NM_175910:exon2:c.1150_1233del:p.K399_F426del,ZNF493:NM_001076678:exon4:c.1534_1617del:p.K527_F554del	0	124	0.424	36|124	het	.	.	.	.	.	.	.	.	.	.	CONTQ=93;DP=203;ECNT=1;GERMQ=31;MBQ=32,33;MFRL=170,244;MMQ=60,60;MPOS=19;POPAF=7.30;SEQQ=93;STRANDQ=93;TLOD=134.61	GT:AD:AF:DP:F1R2:F2R1:SB	0/1:88,36:0.424:124:15,15:15,19:47,41,21,15
CAKI2	chr19	23032058	23032058	G	A	ZNF723	stopgain	SNP	ZNF723:NM_001349726:exon3:c.G189A:p.W63X	.	124	0.222	26|124	het	.	.	.	.	.	.	.	.	.	.	CONTQ=93;DP=134;ECNT=1;GERMQ=93;MBQ=35,31;MFRL=170,194;MMQ=60,60;MPOS=26;POPAF=7.30;SEQQ=93;STRANDQ=80;TLOD=61.36	GT:AD:AF:DP:F1R2:F2R1:SB	0/1:98,26:0.222:124:40,12:56,13:67,31,22,4
CAKI2	chr19	23542290	23542291	AG	GC	ZNF91	nonframeshift substitution	MNP	ZNF91:NM_001300951:exon3:c.3394_3395delinsGC:p.L1132A,ZNF91:NM_003430:exon4:c.3490_3491delinsGC:p.L1164A	.	49	0.431	21|49	het	.	.	.	.	.	.	.	.	rs386808073	.	CONTQ=93;DP=52;ECNT=1;GERMQ=32;MBQ=33,40;MFRL=217,186;MMQ=60,60;MPOS=34;POPAF=7.30;SEQQ=93;STRANDQ=85;TLOD=79.19	GT:AD:AF:DP:F1R2:F2R1:SB	0/1:28,21:0.431:49:15,11:13,10:27,1,19,2
CAKI2	chr19	35616315	35616316	GC	AT	LGI4	nonframeshift substitution	MNP	LGI4:NM_139284:exon9:c.1395_1396delinsAT:p.Q465Q	.	95	0.988	95|95	hom	.	.	.	.	.	.	.	.	rs36102542	.	CONTQ=93;DP=100;ECNT=1;GERMQ=93;MBQ=0,34;MFRL=0,172;MMQ=60,60;MPOS=21;POPAF=7.30;SEQQ=93;STRANDQ=93;TLOD=417.63	GT:AD:AF:DP:F1R2:F2R1:SB	0/1:0,95:0.988:95:0,50:0,44:0,0,44,51
CAKI2	chr19	36018198	36018251	GCCTCATTTCCGGCCTGCCCCGCAGCATGGTGGGCCCCCTGGCCAAATCTCCCT	-	SBSN	nonframeshift deletion	DEL	SBSN:NM_001166034:exon1:c.933_986del:p.A318_G335del	0	714	0.207	108|714	het	.	.	.	.	.	.	.	.	.	.	CONTQ=93;DP=1114;ECNT=1;GERMQ=93;MBQ=32,35;MFRL=153,178;MMQ=60,53;MPOS=16;POPAF=7.30;SEQQ=93;STRANDQ=93;TLOD=347.12	GT:AD:AF:DP:F1R2:F2R1:SB	0/1:606,108:0.207:714:104,37:112,62:308,298,59,49
CAKI2	chr19	37239917	37239917	A	C	ZNF850	nonsynonymous SNV	SNP	ZNF850:NM_001267779:exon4:c.T1929G:p.C643W,ZNF850:NM_001193552:exon5:c.T2025G:p.C675W	.	150	0.127	17|150	het	.	Uncertain significance	.	.	.	D	1.0	D	.	.	CONTQ=93;DP=164;ECNT=1;GERMQ=93;MBQ=33,35;MFRL=184,210;MMQ=60,60;MPOS=25;POPAF=7.30;SEQQ=93;STRANDQ=93;TLOD=41.40	GT:AD:AF:DP:F1R2:F2R1:SB	0/1:133,17:0.127:150:66,8:65,9:80,53,11,6
CAKI2	chr19	38708476	38708476	G	A	DPF1	nonsynonymous SNV	SNP	DPF1:NM_001135155:exon6:c.C638T:p.A213V,DPF1:NM_001135156:exon6:c.C392T:p.A131V,DPF1:NM_001289978:exon6:c.C638T:p.A213V,DPF1:NM_001363579:exon6:c.C560T:p.A187V,DPF1:NM_004647:exon6:c.C638T:p.A213V	.	157	0.106	13|157	het	0.202	Uncertain significance	.	0.111	T	T	0.021	B	.	.	CONTQ=93;DP=167;ECNT=2;GERMQ=93;MBQ=32,34;MFRL=152,161;MMQ=60,60;MPOS=24;POPAF=7.30;SEQQ=93;STRANDQ=88;TLOD=28.61	GT:AD:AF:DP:F1R2:F2R1:SB	0/1:144,13:0.106:157:71,5:70,7:63,81,7,6
CAKI2	chr19	43529026	43529027	CA	TG	PSG11	nonframeshift substitution	MNP	PSG11:NM_002785:exon2:c.246_247delinsCA:p.V83I	.	207	0.29	60|207	het	.	.	.	.	.	.	.	.	rs34787457	.	CONTQ=93;DP=219;ECNT=1;GERMQ=93;MBQ=34,35;MFRL=189,190;MMQ=60,60;MPOS=26;POPAF=7.30;SEQQ=93;STRANDQ=93;TLOD=217.47	GT:AD:AF:DP:F1R2:F2R1:SB	0/1:147,60:0.290:207:72,28:73,32:65,82,30,30
CAKI2	chr19	46299138	46299138	-	CTCCTCGCCCTCCTCCTC	RSPH6A	nonframeshift insertion	INS	RSPH6A:NM_030785:exon6:c.2142_2143insGAGGAGGAGGGCGAGGAG:p.E714_T715insEEEGEE	.	42	0.622	28|42	het	.	.	.	.	.	.	.	.	rs3217398	.	CONTQ=93;DP=63;ECNT=1;GERMQ=4;MBQ=33,33;MFRL=176,156;MMQ=60,60;MPOS=24;POPAF=7.30;RPA=2,3;RU=CTCCTCGCCCTCCTCCTC;SEQQ=93;STR;STRANDQ=93;STRQ=93;TLOD=90.42	GT:AD:AF:DP:F1R2:F2R1:SB	0/1:14,28:0.622:42:8,8:6,10:9,5,20,8
CAKI2	chr19	48184255	48184255	G	T	BICRA	nonsynonymous SNV	SNP	BICRA:NM_015711:exon6:c.G1828T:p.A610S	.	55	0.262	15|55	het	0.012	Uncertain significance	.	0.038	D	T	0.477	P	.	.	CONTQ=93;DP=55;ECNT=2;GERMQ=52;MBQ=28,20;MFRL=155,128;MMQ=60,60;MPOS=24;POPAF=7.30;SEQQ=93;STRANDQ=93;TLOD=49.40	GT:AD:AF:DP:F1R2:F2R1:PGT:PID:PS:SB	0|1:40,15:0.262:55:13,8:23,6:0|1:48184255_G_T:48184255:14,26,8,7
CAKI2	chr19	48184264	48184264	G	-	BICRA	frameshift deletion	DEL	BICRA:NM_015711:exon6:c.1837delG:p.E614Rfs*110	.	55	0.256	16|55	het	.	.	.	.	.	.	.	.	.	.	CONTQ=93;DP=56;ECNT=2;GERMQ=34;MBQ=30,20;MFRL=158,127;MMQ=60,60;MPOS=28;POPAF=7.30;RPA=4,3;RU=G;SEQQ=93;STR;STRANDQ=93;STRQ=93;TLOD=49.27	GT:AD:AF:DP:F1R2:F2R1:PGT:PID:PS:SB	0|1:39,16:0.256:55:13,10:26,6:0|1:48184255_G_T:48184255:13,26,8,8
CAKI2	chr19	49100063	49100063	G	A	SULT2B1	nonsynonymous SNV	SNP	SULT2B1:NM_004605:exon5:c.G668A:p.G223D,SULT2B1:NM_177973:exon6:c.G713A:p.G238D	8.836e-06	105	0.326	33|105	het	0.036	Uncertain significance	.	1.0	T	T	0.001	B	rs757800349	.	CONTQ=93;DP=109;ECNT=1;GERMQ=59;MBQ=20,27;MFRL=157,154;MMQ=60,60;MPOS=26;POPAF=7.30;SEQQ=93;STRANDQ=93;TLOD=81.47	GT:AD:AF:DP:F1R2:F2R1:SB	0/1:72,33:0.326:105:34,18:36,15:38,34,16,17
CAKI2	chr19	49244219	49244220	CG	AA	IZUMO1	nonframeshift substitution	MNP	IZUMO1:NM_001321864:exon9:c.659_660delinsTT:p.A220V,IZUMO1:NM_001321865:exon9:c.476_477delinsTT:p.A159V,IZUMO1:NM_182575:exon10:c.998_999delinsTT:p.A333V	.	85	0.579	48|85	het	.	.	.	.	.	.	.	.	rs386810061	.	CONTQ=93;DP=88;ECNT=1;GERMQ=34;MBQ=28,31;MFRL=153,156;MMQ=60,60;MPOS=33;POPAF=7.30;SEQQ=93;STRANDQ=93;TLOD=189.23	GT:AD:AF:DP:F1R2:F2R1:SB	0/1:37,48:0.579:85:18,28:19,18:16,21,22,26
CAKI2	chr19	50926264	50926265	TG	CC	SPIB	nonframeshift substitution	MNP	SPIB:NM_001243999:exon4:c.309_310delinsCC:p.A104P,SPIB:NM_001244000:exon4:c.251_252delinsCC:p.L84P,SPIB:NM_003121:exon4:c.309_310delinsCC:p.A104P	.	47	0.975	47|47	hom	.	.	.	.	.	.	.	.	rs113934432	.	CONTQ=93;DP=48;ECNT=1;GERMQ=93;MBQ=0,37;MFRL=0,167;MMQ=60,60;MPOS=21;POPAF=7.30;SEQQ=93;STRANDQ=93;TLOD=206.97	GT:AD:AF:DP:F1R2:F2R1:SB	0/1:0,47:0.975:47:0,28:0,19:0,0,13,34
CAKI2	chr19	51297825	51297826	GC	AA	ACP4	nonframeshift substitution	MNP	ACP4:NM_033068:exon9:c.973_974delinsAA:p.A325N	.	249	0.398	100|249	het	.	.	.	.	.	.	.	.	rs386810263	.	CONTQ=93;DP=260;ECNT=1;GERMQ=49;MBQ=29,33;MFRL=158,153;MMQ=60,60;MPOS=23;POPAF=7.30;SEQQ=93;STRANDQ=93;TLOD=382.71	GT:AD:AF:DP:F1R2:F2R1:SB	0/1:149,100:0.398:249:76,56:70,42:70,79,44,56
CAKI2	chr19	51380182	51380182	T	C	KLK2	nonsynonymous SNV	SNP	KLK2:NM_001256080:exon3:c.T242C:p.M81T,KLK2:NM_001002231:exon4:c.T548C:p.M183T,KLK2:NM_005551:exon4:c.T548C:p.M183T	8.792e-06	211	0.374	79|211	het	0.215	Uncertain significance	.	0.352	T	T	0.002	B	rs763471334	.	CONTQ=93;DP=217;ECNT=2;GERMQ=58;MBQ=33,30;MFRL=167,177;MMQ=60,60;MPOS=30;POPAF=7.30;SEQQ=93;STRANDQ=93;TLOD=199.78	GT:AD:AF:DP:F1R2:F2R1:SB	0/1:132,79:0.374:211:64,38:67,39:81,51,45,34
CAKI2	chr19	53209553	53209554	GG	AT	ZNF611	nonframeshift substitution	MNP	ZNF611:NM_001161500:exon5:c.754_755delinsAT:p.P252I,ZNF611:NM_001161501:exon5:c.547_548delinsAT:p.P183I,ZNF611:NM_001161499:exon6:c.754_755delinsAT:p.P252I,ZNF611:NM_030972:exon7:c.754_755delinsAT:p.P252I	.	100	0.626	65|100	het	.	.	.	.	.	.	.	.	rs34846371	.	CONTQ=93;DP=109;ECNT=1;GERMQ=54;MBQ=36,33;MFRL=211,205;MMQ=50,49;MPOS=28;POPAF=7.30;SEQQ=93;STRANDQ=93;TLOD=265.64	GT:AD:AF:DP:F1R2:F2R1:SB	0/1:35,65:0.626:100:19,32:14,31:15,20,29,36
CAKI2	chr19	53410373	53410373	A	G	ZNF888	nonsynonymous SNV	SNP	ZNF888:NM_001310127:exon3:c.T1202C:p.I401T	.	98	0.404	38|98	het	.	Benign	.	.	.	.	.	.	rs2870128	.	CONTQ=93;DP=105;ECNT=2;GERMQ=40;MBQ=35,34;MFRL=193,167;MMQ=60,60;MPOS=28;POPAF=7.30;SEQQ=93;STRANDQ=93;TLOD=116.59	GT:AD:AF:DP:F1R2:F2R1:SB	0/1:60,38:0.404:98:28,22:32,16:32,28,19,19
CAKI2	chr19	53411166	53411166	A	C	ZNF888	nonsynonymous SNV	SNP	ZNF888:NM_001310127:exon3:c.T409G:p.Y137D	.	145	0.374	53|145	het	.	Benign	.	.	.	.	.	.	rs7255668	.	CONTQ=93;DP=150;ECNT=1;GERMQ=52;MBQ=33,35;MFRL=189,194;MMQ=60,60;MPOS=22;POPAF=7.30;SEQQ=93;STRANDQ=93;TLOD=161.65	GT:AD:AF:DP:F1R2:F2R1:SB	0/1:92,53:0.374:145:42,31:49,22:56,36,30,23
CAKI2	chr19	56739747	56739747	C	G	ZSCAN5A	nonsynonymous SNV	SNP	ZSCAN5A:NM_001322062:exon2:c.G31C:p.G11R,ZSCAN5A:NM_001322061:exon3:c.G31C:p.G11R	.	40	0.611	24|40	het	.	.	Benign	.	.	.	.	.	rs28369316	.	CONTQ=93;DP=43;ECNT=1;GERMQ=37;MBQ=34,31;MFRL=154,203;MMQ=60,60;MPOS=16;POPAF=7.30;SEQQ=93;STRANDQ=93;TLOD=69.24	GT:AD:AF:DP:F1R2:F2R1:SB	0/1:16,24:0.611:40:9,9:7,15:10,6,13,11
CAKI2	chr19	58788583	58788630	GGCCAGAAGGATCTGAGAGAGTGTGGCCAGCTTGAGCCCTCAGGAGTC	-	ZNF544	nonframeshift deletion	DEL	ZNF544:NM_001320782:exon7:c.279_326del:p.R93R	0	95	0.457	31|95	het	.	.	.	.	.	.	.	.	rs570026104	.	CONTQ=93;DP=171;ECNT=2;GERMQ=10;MBQ=35,36;MFRL=159,185;MMQ=60,60;MPOS=36;POPAF=7.30;SEQQ=93;STRANDQ=93;TLOD=118.31	GT:AD:AF:DP:F1R2:F2R1:PGT:PID:PS:SB	0|1:64,31:0.457:95:21,17:23,14:0|1:58788582_GGGCCAGAAGGATCTGAGAGAGTGTGGCCAGCTTGAGCCCTCAGGAGTC_G:58788582:24,40,12,19
CAKI2	chr20	590542	590543	CG	GC	TCF15	nonframeshift substitution	MNP	TCF15:NM_004609:exon1:c.339_340delinsGC:p.V114L	.	185	0.994	185|185	hom	.	.	.	.	.	.	.	.	rs71212728	ID=COSV55720665;OCCURENCE=1(skin)	CONTQ=93;DP=194;ECNT=2;GERMQ=93;MBQ=0,33;MFRL=0,148;MMQ=60,60;MPOS=29;POPAF=7.30;SEQQ=93;STRANDQ=93;TLOD=751.44	GT:AD:AF:DP:F1R2:F2R1:SB	0/1:0,185:0.994:185:0,96:0,82:0,0,67,118
CAKI2	chr20	3209784	3209784	C	T	SLC4A11	nonsynonymous SNV	SNP	SLC4A11:NM_001363745:exon15:c.G1861A:p.E621K,SLC4A11:NM_032034:exon15:c.G2023A:p.E675K,SLC4A11:NM_001174089:exon16:c.G1975A:p.E659K,SLC4A11:NM_001174090:exon16:c.G2104A:p.E702K	8.948e-06	153	0.468	74|153	het	0.817	Uncertain significance	.	0.007	D	T	0.637	P	rs768037986	.	CONTQ=93;DP=160;ECNT=1;GERMQ=27;MBQ=31,20;MFRL=139,141;MMQ=60,60;MPOS=28;POPAF=7.30;SEQQ=93;STRANDQ=93;TLOD=192.40	GT:AD:AF:DP:F1R2:F2R1:SB	0/1:79,74:0.468:153:52,37:27,37:55,24,49,25
CAKI2	chr20	10036167	10036167	-	A	ANKEF1	frameshift insertion	INS	ANKEF1:NM_198798:exon10:c.2191dupA:p.T731Nfs*19,ANKEF1:NM_001303472:exon11:c.1624dupA:p.T542Nfs*19,ANKEF1:NM_022096:exon11:c.2191dupA:p.T731Nfs*19	.	122	0.442	53|122	het	.	.	.	.	.	.	.	.	.	.	CONTQ=93;DP=128;ECNT=1;GERMQ=17;MBQ=33,33;MFRL=173,172;MMQ=60,60;MPOS=25;POPAF=7.30;RPA=1,2;RU=A;SEQQ=93;STR;STRANDQ=93;STRQ=93;TLOD=130.73	GT:AD:AF:DP:F1R2:F2R1:SB	0/1:69,53:0.442:122:37,27:30,24:50,19,33,20
CAKI2	chr20	18611115	18611115	G	T	DTD1	nonsynonymous SNV	SNP	DTD1:NM_001318043:exon5:c.G568T:p.G190C	.	5	0.833	5|5	hom	.	.	.	.	.	.	.	.	rs6045525	.	CONTQ=93;DP=5;ECNT=2;GERMQ=57;MBQ=0,37;MFRL=0,158;MMQ=60,60;MPOS=30;POPAF=7.30;SEQQ=93;STRANDQ=93;TLOD=17.15	GT:AD:AF:DP:F1R2:F2R1:SB	0/1:0,5:0.833:5:0,3:0,2:0,0,3,2
CAKI2	chr20	30737553	30737553	G	A	TM9SF4	nonsynonymous SNV	SNP	TM9SF4:NM_001363731:exon10:c.G1020A:p.M340I,TM9SF4:NM_014742:exon10:c.G1071A:p.M357I	.	235	0.353	82|235	het	0.565	Uncertain significance	.	0.001	D	D	0.987	D	.	.	CONTQ=93;DP=241;ECNT=1;GERMQ=75;MBQ=32,31;MFRL=161,160;MMQ=60,60;MPOS=31;POPAF=7.30;SEQQ=93;STRANDQ=93;TLOD=212.11	GT:AD:AF:DP:F1R2:F2R1:SB	0/1:153,82:0.353:235:94,50:55,31:57,96,28,54
CAKI2	chr20	31549123	31549123	C	T	EFCAB8	nonsynonymous SNV	SNP	EFCAB8:NM_001143967:exon27:c.C3575T:p.T1192M	.	239	0.396	96|239	het	.	.	.	.	.	D	.	.	rs36022156	.	CONTQ=93;DP=250;ECNT=1;GERMQ=48;MBQ=30,34;MFRL=163,169;MMQ=60,60;MPOS=23;POPAF=7.30;SEQQ=93;STRANDQ=93;TLOD=261.61	GT:AD:AF:DP:F1R2:F2R1:SB	0/1:143,96:0.396:239:72,41:67,52:81,62,52,44
CAKI2	chr20	32358040	32358040	C	G	ZNF341	nonsynonymous SNV	SNP	ZNF341:NM_001282935:exon9:c.C1294G:p.Q432E,ZNF341:NM_001282933:exon10:c.C1564G:p.Q522E,ZNF341:NM_032819:exon10:c.C1543G:p.Q515E	.	391	0.391	154|391	het	0.349	Uncertain significance	.	0.007	D	D	0.99	D	rs904052265	.	CONTQ=93;DP=404;ECNT=1;GERMQ=67;MBQ=20,20;MFRL=140,140;MMQ=60,60;MPOS=29;POPAF=7.30;SEQQ=93;STRANDQ=93;TLOD=367.56	GT:AD:AF:DP:F1R2:F2R1:SB	0/1:237,154:0.391:391:111,76:123,77:119,118,83,71
CAKI2	chr20	57766702	57766702	G	A	ZNF831	nonsynonymous SNV	SNP	ZNF831:NM_178457:exon1:c.G628A:p.G210R	.	294	0.576	167|294	het	0.046	Uncertain significance	.	0.006	D	D	0.865	P	.	ID=COSV64042957;OCCURENCE=1(central_nervous_system)	CONTQ=93;DP=311;ECNT=1;GERMQ=40;MBQ=31,36;MFRL=188,187;MMQ=60,60;MPOS=23;POPAF=7.30;SEQQ=93;STRANDQ=93;TLOD=536.72	GT:AD:AF:DP:F1R2:F2R1:SB	0/1:127,167:0.576:294:60,106:66,61:63,64,77,90
CAKI2	chr20	60640461	60640461	A	C	TAF4	nonsynonymous SNV	SNP	TAF4:NM_003185:exon1:c.T406G:p.S136A	.	4	0.75	4|4	het	0.014	Uncertain significance	.	0.067	T	T	0.0	B	rs113875178	ID=COSV53334245;OCCURENCE=2(thyroid)	CONTQ=93;DP=4;ECNT=1;GERMQ=54;MBQ=0,20;MFRL=0,105;MMQ=60,60;MPOS=29;POPAF=7.30;SEQQ=72;STRANDQ=93;TLOD=9.24	GT:AD:AF:DP:F1R2:F2R1:SB	0/1:0,4:0.750:4:0,4:0,0:0,0,2,2
CAKI2	chr20	60989427	60989427	G	A	RBBP8NL	nonsynonymous SNV	SNP	RBBP8NL:NM_080833:exon10:c.C980T:p.A327V	0	101	0.599	62|101	het	0.013	Uncertain significance	.	0.03	D	T	0.008	B	rs544263451	.	CONTQ=93;DP=104;ECNT=2;GERMQ=43;MBQ=33,32;MFRL=214,167;MMQ=60,60;MPOS=24;POPAF=7.30;SEQQ=93;STRANDQ=93;TLOD=177.94	GT:AD:AF:DP:F1R2:F2R1:SB	0/1:39,62:0.599:101:24,35:15,26:15,24,23,39
CAKI2	chr21	37758451	37758451	G	T	CHAF1B	nonsynonymous SNV	SNP	CHAF1B:NM_005441:exon2:c.G17T:p.C6F	.	144	0.394	59|144	het	0.543	Uncertain significance	.	0.05	D	T	0.99	D	.	.	CONTQ=93;DP=148;ECNT=1;GERMQ=39;MBQ=34,29;MFRL=171,156;MMQ=60,60;MPOS=24;POPAF=7.30;SEQQ=93;STRANDQ=93;TLOD=152.17	GT:AD:AF:DP:F1R2:F2R1:SB	0/1:85,59:0.394:144:49,29:36,28:54,31,38,21
CAKI2	chr21	45959733	45959733	C	T	KRTAP10-1	nonsynonymous SNV	SNP	KRTAP10-1:NM_198691:exon1:c.G301A:p.V101M	.	318	0.989	314|318	hom	0.105	Benign	.	0.114	T	T	0.998	D	rs233319	ID=COSV59952350;OCCURENCE=2(haematopoietic_and_lymphoid_tissue),19(upper_aerodigestive_tract)	CONTQ=93;DP=330;ECNT=1;GERMQ=93;MBQ=20,33;MFRL=155,178;MMQ=40,40;MPOS=27;POPAF=7.30;SEQQ=93;STRANDQ=93;TLOD=1027.96	GT:AD:AF:DP:F1R2:F2R1:SB	0/1:4,314:0.989:318:4,144:0,157:2,2,112,202
CAKI2	chr22	24340851	24340851	G	C	GSTT4	nonsynonymous SNV	SNP	GSTT4:NM_001358664:exon5:c.C611G:p.S204C	.	130	0.141	16|130	het	.	.	.	.	.	.	.	.	rs7291160	.	CONTQ=93;DP=137;ECNT=1;GERMQ=93;MBQ=32,41;MFRL=176,172;MMQ=60,40;MPOS=21;POPAF=7.30;SEQQ=93;STRANDQ=68;TLOD=43.98	GT:AD:AF:DP:F1R2:F2R1:SB	0/1:114,16:0.141:130:58,8:50,8:34,80,3,13
CAKI2	chr22	24579157	24579158	GA	TC	SUSD2	nonframeshift substitution	MNP	SUSD2:NM_019601:exon2:c.209_210delinsTC:p.G70V	.	324	0.262	75|324	het	.	.	.	.	.	.	.	.	.	ID=COSV54080492;OCCURENCE=3(skin)	CONTQ=93;DP=335;ECNT=2;GERMQ=93;MBQ=32,34;MFRL=154,160;MMQ=60,49;MPOS=25;POPAF=7.30;SEQQ=93;STRANDQ=93;TLOD=262.70	GT:AD:AF:DP:F1R2:F2R1:SB	0/1:249,75:0.262:324:142,49:104,24:84,165,12,63
CAKI2	chr22	26868339	26868339	C	T	HPS4	nonsynonymous SNV	SNP	HPS4:NM_152841:exon4:c.G415A:p.E139K,HPS4:NM_001349896:exon6:c.G430A:p.E144K,HPS4:NM_001349899:exon6:c.G430A:p.E144K,HPS4:NM_001349900:exon6:c.G430A:p.E144K,HPS4:NM_001349901:exon6:c.G430A:p.E144K,HPS4:NM_001349902:exon6:c.G430A:p.E144K,HPS4:NM_001349903:exon6:c.G430A:p.E144K,HPS4:NM_001349904:exon6:c.G430A:p.E144K,HPS4:NM_001349905:exon6:c.G430A:p.E144K,HPS4:NM_022081:exon6:c.G430A:p.E144K,HPS4:…	8.795e-06	44	0.7	31|44	het	0.351	Likely benign	.	0.245	T	T	0.901	P	rs749385689	.	CONTQ=93;DP=46;ECNT=1;GERMQ=50;MBQ=29,34;MFRL=166,168;MMQ=60,60;MPOS=27;POPAF=7.30;SEQQ=93;STRANDQ=93;TLOD=98.62	GT:AD:AF:DP:F1R2:F2R1:SB	0/1:13,31:0.700:44:6,15:7,16:6,7,20,11
CAKI2	chr22	28194933	28194933	-	TGC	MN1	nonframeshift insertion	INS	MN1:NM_002430:exon1:c.1598_1599insGCA:p.Q550_R551insQ	.	65	0.921	61|65	hom	.	.	.	.	.	.	.	.	rs34890218	.	CONTQ=93;DP=92;ECNT=1;GERMQ=93;MBQ=38,33;MFRL=212,183;MMQ=60,60;MPOS=29;POPAF=7.30;RPA=9,10;RU=TGC;SEQQ=93;STR;STRANDQ=93;STRQ=93;TLOD=217.12	GT:AD:AF:DP:F1R2:F2R1:SB	0/1:4,61:0.921:65:0,26:4,30:1,3,27,34
CAKI2	chr22	31521192	31521192	G	A	INPP5J	nonsynonymous SNV	SNP	INPP5J:NM_001284285:exon2:c.G467A:p.G156E,INPP5J:NM_001284286:exon3:c.G266A:p.G89E	.	269	0.606	160|269	het	0.202	Uncertain significance	.	0.278	T	T	0.01	B	.	.	CONTQ=93;DP=281;ECNT=1;GERMQ=47;MBQ=34,35;MFRL=179,180;MMQ=60,60;MPOS=27;POPAF=7.30;SEQQ=93;STRANDQ=93;TLOD=507.56	GT:AD:AF:DP:F1R2:F2R1:SB	0/1:109,160:0.606:269:67,90:38,68:41,68,65,95
CAKI2	chr22	38897210	38897210	-	T	DDX17	frameshift insertion	INS	DDX17:NM_001098504:exon2:c.362dupA:p.W122Vfs*5,DDX17:NM_006386:exon2:c.362dupA:p.W122Vfs*5	0	79	0.318	24|79	het	.	.	.	.	.	.	.	.	.	.	CONTQ=93;DP=89;ECNT=1;GERMQ=39;MBQ=31,30;MFRL=173,162;MMQ=60,60;MPOS=22;POPAF=7.30;RPA=8,9;RU=T;SEQQ=93;STR;STRANDQ=93;STRQ=3;TLOD=35.34	GT:AD:AF:DP:F1R2:F2R1:SB	0/1:55,24:0.318:79:30,11:25,12:32,23,17,7
CAKI2	chrX	27765399	27765399	-	GAG	DCAF8L2	nonframeshift insertion	INS	DCAF8L2:NM_001353450:exon5:c.387_388insGAG:p.E147_Q148insE,DCAF8L2:NM_001353449:exon6:c.387_388insGAG:p.E147_Q148insE,DCAF8L2:NM_001353448:exon7:c.387_388insGAG:p.E147_Q148insE	.	13	0.875	12|13	hom	.	.	.	.	.	.	.	.	.	.	CONTQ=93;DP=23;ECNT=1;GERMQ=38;MBQ=35,36;MFRL=167,188;MMQ=60,60;MPOS=23;POPAF=7.30;RPA=15,16;RU=GAG;SEQQ=93;STR;STRANDQ=93;STRQ=59;TLOD=33.16	GT:AD:AF:DP:F1R2:F2R1:SB	0/1:1,12:0.875:13:1,7:0,4:1,0,11,1
CAKI2	chrX	35821055	35821056	AT	GA	MAGEB16	nonframeshift substitution	MNP	MAGEB16:NM_001099921:exon2:c.742_743delinsGA:p.M248E,MAGEB16:NM_001370158:exon2:c.742_743delinsGA:p.M248E,MAGEB16:NM_001370159:exon2:c.742_743delinsGA:p.M248E	.	46	0.976	46|46	hom	.	.	.	.	.	.	.	.	rs370444095	.	CONTQ=93;DP=48;ECNT=2;GERMQ=93;MBQ=0,34;MFRL=0,177;MMQ=60,60;MPOS=20;POPAF=7.30;SEQQ=93;STRANDQ=93;TLOD=196.40	GT:AD:AF:DP:F1R2:F2R1:SB	0/1:0,46:0.976:46:0,14:0,31:0,0,26,20
CAKI2	chrX	51638402	51638402	C	A	MAGED1	nonsynonymous SNV	SNP	MAGED1:NM_001005332:exon3:c.C299A:p.A100D,MAGED1:NM_006986:exon3:c.C299A:p.A100D,MAGED1:NM_001005333:exon4:c.C467A:p.A156D	.	59	0.138	8|59	het	0.151	Uncertain significance	.	0.0	D	D	1.0	D	.	.	CONTQ=93;DP=60;ECNT=1;GERMQ=93;MBQ=34,26;MFRL=169,145;MMQ=60,60;MPOS=27;POPAF=7.30;SEQQ=93;STRANDQ=57;TLOD=16.02	GT:AD:AF:DP:F1R2:F2R1:SB	0/1:51,8:0.138:59:26,3:24,5:22,29,2,6
CAKI2	chrX	63409759	63409759	C	G	AMER1	stoploss	SNP	AMER1:NM_152424:exon2:c.G3408C:p.X1136Y	.	31	0.111	2|31	het	.	Uncertain significance	.	.	.	.	.	.	.	.	CONTQ=93;DP=32;ECNT=1;GERMQ=76;MBQ=31,41;MFRL=150,160;MMQ=60,60;MPOS=15;POPAF=7.30;SEQQ=6;STRANDQ=29;TLOD=5.08	GT:AD:AF:DP:F1R2:F2R1:SB	0/1:29,2:0.111:31:16,2:13,0:23,6,2,0
CAKI2	chrX	66765158	66765158	-	GCA	AR	nonframeshift insertion	INS	AR:NM_000044:exon1:c.170_171insGCA:p.Q80_E81insQ,AR:NM_001348061:exon1:c.170_171insGCA:p.Q80_E81insQ,AR:NM_001348063:exon1:c.170_171insGCA:p.Q80_E81insQ,AR:NM_001348064:exon1:c.170_171insGCA:p.Q80_E81insQ	.	17	0.848	15|17	hom	.	.	Benign/Likely_benign	.	.	.	.	.	rs3032358	.	CONTQ=93;DP=43;ECNT=1;GERMQ=33;MBQ=38,37;MFRL=165,157;MMQ=60,60;MPOS=13;POPAF=7.30;RPA=23,24;RU=GCA;SEQQ=93;STR;STRANDQ=93;STRQ=73;TLOD=31.72	GT:AD:AF:DP:F1R2:F2R1:SB	0/1:2,15:0.848:17:1,5:1,9:2,0,9,6
CAKI2	chrX	72434037	72434037	T	A	NAP1L2	nonsynonymous SNV	SNP	NAP1L2:NM_021963:exon1:c.A292T:p.T98S	.	92	0.976	90|92	hom	0.442	Uncertain significance	.	0.411	T	T	0.993	D	.	.	CONTQ=93;DP=95;ECNT=1;GERMQ=93;MBQ=20,33;MFRL=139,205;MMQ=60,60;MPOS=28;POPAF=7.30;SEQQ=93;STRANDQ=93;TLOD=306.99	GT:AD:AF:DP:F1R2:F2R1:SB	0/1:2,90:0.976:92:2,48:0,39:1,1,70,20
CAKI2	chrX	76938215	76938215	T	C	ATRX	nonsynonymous SNV	SNP	ATRX:NM_138270:exon8:c.A2419G:p.K807E,ATRX:NM_000489:exon9:c.A2533G:p.K845E	.	26	0.192	5|26	het	0.195	Uncertain significance	.	0.9	T	T	0.0	B	.	.	CONTQ=93;DP=26;ECNT=1;GERMQ=48;MBQ=35,29;MFRL=186,141;MMQ=60,60;MPOS=31;POPAF=7.30;SEQQ=71;STRANDQ=65;TLOD=10.81	GT:AD:AF:DP:F1R2:F2R1:SB	0/1:21,5:0.192:26:7,2:14,3:11,10,2,3
CAKI2	chrX	107426982	107426982	-	CTT	COL4A6	nonframeshift insertion	INS	COL4A6:NM_001287758:exon24:c.1971_1972insAAG:p.E657_V658insK	.	51	0.978	51|51	hom	.	.	.	.	.	.	.	.	rs146680910	.	CONTQ=93;DP=54;ECNT=1;GERMQ=93;MBQ=0,33;MFRL=0,154;MMQ=60,60;MPOS=25;POPAF=7.30;SEQQ=93;STRANDQ=93;TLOD=207.28	GT:AD:AF:DP:F1R2:F2R1:SB	0/1:0,51:0.978:51:0,19:0,29:0,0,21,30
CAKI2	chrX	114425181	114425181	-	GAGGCCGCTCGCCCAACGCCCACAGCG	RBMXL3	nonframeshift insertion	INS	RBMXL3:NM_001145346:exon1:c.1177_1178insGAGGCCGCTCGCCCAACGCCCACAGCG:p.P397_D398insNAHSGGRSP	.	153	0.993	153|153	hom	.	.	.	.	.	.	.	.	rs55659078	.	CONTQ=93;DP=188;ECNT=1;GERMQ=76;MBQ=0,36;MFRL=0,151;MMQ=60,60;MPOS=15;POPAF=7.30;SEQQ=93;STRANDQ=93;TLOD=654.82	GT:AD:AF:DP:F1R2:F2R1:SB	0/1:0,153:0.993:153:0,72:0,46:0,0,84,69
CAKI2	chr19_gl000209_random	123888	123888	C	T	KIR2DS1;KIR2DS2	nonsynonymous SNV	SNP	KIR2DS2:NM_001291700:exon3:c.C92T:p.P31L,KIR2DS1:NM_014512:exon5:c.C686T:p.P229L	.	9	0.714	8|9	het	.	.	.	.	.	.	.	.	.	.	CONTQ=93;DP=9;ECNT=1;GERMQ=50;MBQ=41,20;MFRL=153,111;MMQ=60,42;MPOS=39;POPAF=7.30;SEQQ=93;STRANDQ=93;TLOD=17.88	GT:AD:AF:DP:F1R2:F2R1:SB	0/1:1,8:0.714:9:0,6:1,2:0,1,4,4

## Sheet: SLR22
Cell_Line	Chromosome	Start_Position	End_Position	Reference_Allele	Alternate_Allele	Hugo_Symbol	Variant_Classification	Variant_Type	Protein_cDNA_Change	AF_nfe	DP	Variant_Allele_Frequency	Variant_Reads	Zygosity	REVEL_score	InterVar_automated	CLNSIG	SIFT_score	SIFT_pred	SIFT4G_pred	Polyphen2_HDIV_score	Polyphen2_HDIV_pred	avsnp150	cosmic_coding	Otherinfo11	Otherinfo12	Otherinfo13
SLR22	chr1	1154304	1154304	T	C	SDF4	nonsynonymous SNV	SNP	SDF4:NM_016176:exon5:c.A581G:p.Q194R,SDF4:NM_016547:exon5:c.A581G:p.Q194R	.	237	0.537	129|237	het	0.094	Uncertain significance	.	0.147	T	T	0.002	B	.	.	CONTQ=93;DP=246;ECNT=1;GERMQ=36;MBQ=37,32;MFRL=178,176;MMQ=60,60;MPOS=26;POPAF=7.30;SEQQ=93;STRANDQ=93;TLOD=359.79	GT:AD:AF:DP:F1R2:F2R1:SB	0/1:108,129:0.537:237:49,60:57,66:37,71,45,84
SLR22	chr1	12921332	12921333	TG	CA	PRAMEF2	nonframeshift substitution	MNP	PRAMEF2:NM_023014:exon4:c.1123_1124delinsCA:p.C375H	.	145	0.567	86|145	het	.	.	.	.	.	.	.	.	.	.	CONTQ=93;DP=148;ECNT=1;GERMQ=45;MBQ=37,35;MFRL=196,168;MMQ=60,57;MPOS=22;POPAF=7.30;SEQQ=93;STRANDQ=93;TLOD=340.83	GT:AD:AF:DP:F1R2:F2R1:SB	0/1:59,86:0.567:145:25,39:34,45:32,27,52,34
SLR22	chr1	15251079	15251083	GCGGG	-	KAZN	frameshift deletion	DEL	KAZN:NM_001370229:exon1:c.32_36del:p.G16Afs*87	0	5	0.856	5|5	hom	.	.	.	.	.	.	.	.	rs529495526	.	CONTQ=93;DP=7;ECNT=1;GERMQ=27;MBQ=0,28;MFRL=0,119;MMQ=60,60;MPOS=29;POPAF=7.30;RPA=4,3;RU=GCGGG;SEQQ=93;STR;STRANDQ=93;STRQ=4;TLOD=21.83	GT:AD:AF:DP:F1R2:F2R1:SB	0/1:0,5:0.856:5:0,1:0,4:0,0,2,3
SLR22	chr1	16375063	16375064	CA	GC	CLCNKB	nonframeshift substitution	MNP	CLCNKB:NM_000085:exon7:c.641_642delinsGC:p.A214G	.	131	0.991	131|131	hom	.	.	Benign	.	.	.	.	.	rs71493533	.	CONTQ=93;DP=136;ECNT=2;GERMQ=93;MBQ=0,30;MFRL=0,167;MMQ=60,60;MPOS=28;POPAF=7.30;SEQQ=93;STRANDQ=93;TLOD=530.15	GT:AD:AF:DP:F1R2:F2R1:SB	0/1:0,131:0.991:131:0,59:0,69:0,0,61,70
SLR22	chr1	20020993	20020994	AC	GT	TMCO4	nonframeshift substitution	MNP	TMCO4:NM_001349112:exon14:c.1433_1434delinsAC:p.R478H,TMCO4:NM_001349113:exon15:c.1433_1434delinsAC:p.R478H,TMCO4:NM_181719:exon15:c.1433_1434delinsAC:p.R478H,TMCO4:NM_001349114:exon16:c.1433_1434delinsAC:p.R478H	.	97	0.453	42|97	het	.	.	.	.	.	.	.	.	rs386629247	.	CONTQ=93;DP=105;ECNT=1;GERMQ=35;MBQ=34,32;MFRL=160,179;MMQ=60,60;MPOS=13;POPAF=7.30;SEQQ=93;STRANDQ=93;TLOD=159.97	GT:AD:AF:DP:F1R2:F2R1:SB	0/1:55,42:0.453:97:31,25:23,14:28,27,18,24
SLR22	chr1	24201919	24201920	TT	CC	CNR2	nonframeshift substitution	MNP	CNR2:NM_001841:exon2:c.188_189delinsGG:p.Q63R	.	108	0.99	108|108	hom	.	.	.	.	.	.	.	.	rs35761398	.	CONTQ=93;DP=113;ECNT=1;GERMQ=93;MBQ=0,35;MFRL=0,179;MMQ=60,60;MPOS=22;POPAF=7.30;SEQQ=93;STRANDQ=93;TLOD=364.51	GT:AD:AF:DP:F1R2:F2R1:SB	0/1:0,108:0.990:108:0,56:0,51:0,0,56,52
SLR22	chr1	26490848	26490848	T	C	C1orf232	nonsynonymous SNV	SNP	C1orf232:NM_001364669:exon4:c.A365G:p.Q122R	.	8	0.5	5|8	het	.	.	.	.	.	T	.	.	rs12129872	.	CONTQ=93;DP=8;ECNT=2;GERMQ=38;MBQ=36,20;MFRL=155,157;MMQ=60,60;MPOS=23;POPAF=7.30;SEQQ=90;STRANDQ=90;TLOD=11.83	GT:AD:AF:DP:F1R2:F2R1:SB	0/1:3,5:0.500:8:0,1:3,4:3,0,3,2
SLR22	chr1	26586136	26586136	G	A	CEP85	nonsynonymous SNV	SNP	CEP85:NM_001281517:exon6:c.G1031A:p.R344H,CEP85:NM_001319944:exon7:c.G1184A:p.R395H,CEP85:NM_022778:exon7:c.G1184A:p.R395H	8.859e-06	32	0.444	13|32	het	0.363	Uncertain significance	.	0.005	D	D	1.0	D	rs185173348	ID=COSV53329434;OCCURENCE=2(large_intestine)	CONTQ=93;DP=33;ECNT=1;GERMQ=36;MBQ=20,33;MFRL=155,144;MMQ=60,60;MPOS=23;POPAF=7.30;SEQQ=93;STRANDQ=93;TLOD=38.62	GT:AD:AF:DP:F1R2:F2R1:SB	0/1:19,13:0.444:32:10,6:9,7:12,7,9,4
SLR22	chr1	27693038	27693038	C	T	MAP3K6	stopgain	SNP	MAP3K6:NM_001297609:exon1:c.G51A:p.W17X,MAP3K6:NM_004672:exon1:c.G51A:p.W17X	.	11	0.461	5|11	het	.	Uncertain significance	.	.	.	.	.	.	.	.	CONTQ=93;DP=11;ECNT=1;GERMQ=36;MBQ=36,33;MFRL=189,290;MMQ=60,60;MPOS=36;POPAF=7.30;SEQQ=93;STRANDQ=82;TLOD=15.14	GT:AD:AF:DP:F1R2:F2R1:SB	0/1:6,5:0.461:11:3,3:3,2:4,2,3,2
SLR22	chr1	29642610	29642610	A	G	PTPRU	nonsynonymous SNV	SNP	PTPRU:NM_001195001:exon24:c.A3451G:p.M1151V,PTPRU:NM_133178:exon24:c.A3460G:p.M1154V,PTPRU:NM_005704:exon25:c.A3490G:p.M1164V,PTPRU:NM_133177:exon25:c.A3478G:p.M1160V	.	40	0.516	20|40	het	0.182	Uncertain significance	.	0.004	D	D	0.329	B	.	.	CONTQ=93;DP=41;ECNT=1;GERMQ=34;MBQ=34,35;MFRL=193,218;MMQ=60,60;MPOS=25;POPAF=7.30;SEQQ=93;STRANDQ=93;TLOD=63.64	GT:AD:AF:DP:F1R2:F2R1:SB	0/1:20,20:0.516:40:12,11:7,9:7,13,3,17
SLR22	chr1	35653652	35653652	C	T	SFPQ	nonsynonymous SNV	SNP	SFPQ:NM_005066:exon7:c.G1737A:p.M579I	.	29	0.535	17|29	het	0.087	Uncertain significance	.	.	.	T	0.0	B	.	.	CONTQ=93;DP=30;ECNT=1;GERMQ=38;MBQ=39,20;MFRL=182,185;MMQ=60,60;MPOS=20;POPAF=7.30;SEQQ=93;STRANDQ=93;TLOD=42.81	GT:AD:AF:DP:F1R2:F2R1:SB	0/1:12,17:0.535:29:4,12:8,4:5,7,6,11
SLR22	chr1	39341217	39341217	G	A	GJA9	nonsynonymous SNV	SNP	GJA9:NM_030772:exon2:c.C554T:p.P185L	0	58	0.381	21|58	het	0.756	Uncertain significance	.	0.001	D	D	1.0	D	rs144059875	.	CONTQ=93;DP=62;ECNT=1;GERMQ=41;MBQ=30,37;MFRL=170,172;MMQ=60,60;MPOS=25;POPAF=7.30;SEQQ=93;STRANDQ=93;TLOD=63.90	GT:AD:AF:DP:F1R2:F2R1:SB	0/1:37,21:0.381:58:7,8:28,13:16,21,11,10
SLR22	chr1	43892189	43892189	G	A	SZT2	nonsynonymous SNV	SNP	SZT2:NM_001365999:exon22:c.G3194A:p.R1065Q	.	290	0.534	156|290	het	.	.	.	.	.	T	.	.	rs2782646	ID=COSV65168250;OCCURENCE=1(lung)	CONTQ=93;DP=297;ECNT=1;GERMQ=35;MBQ=32,35;MFRL=161,160;MMQ=60,60;MPOS=23;POPAF=7.30;SEQQ=93;STRANDQ=93;TLOD=464.60	GT:AD:AF:DP:F1R2:F2R1:SB	0/1:134,156:0.534:290:50,64:84,88:46,88,63,93
SLR22	chr1	54065778	54065778	C	T	GLIS1	nonsynonymous SNV	SNP	GLIS1:NM_001367484:exon3:c.G433A:p.D145N	.	24	0.952	24|24	hom	.	.	.	.	.	T	.	.	rs12723437	ID=COSV56558390;OCCURENCE=1(lung)	CONTQ=93;DP=27;ECNT=2;GERMQ=93;MBQ=0,23;MFRL=0,131;MMQ=60,60;MPOS=24;POPAF=7.30;SEQQ=93;STRANDQ=93;TLOD=74.75	GT:AD:AF:DP:F1R2:F2R1:SB	0/1:0,24:0.952:24:0,12:0,12:0,0,12,12
SLR22	chr1	54065831	54065831	G	T	GLIS1	nonsynonymous SNV	SNP	GLIS1:NM_001367484:exon3:c.C380A:p.P127Q	.	35	0.966	35|35	hom	.	.	.	.	.	T	.	.	rs12723875	ID=COSV56558397;OCCURENCE=1(lung)	CONTQ=93;DP=38;ECNT=2;GERMQ=93;MBQ=0,34;MFRL=0,160;MMQ=60,60;MPOS=30;POPAF=7.30;SEQQ=93;STRANDQ=93;TLOD=115.73	GT:AD:AF:DP:F1R2:F2R1:SB	0/1:0,35:0.966:35:0,13:0,20:0,0,25,10
SLR22	chr1	65855120	65855120	C	A	DNAJC6	nonsynonymous SNV	SNP	DNAJC6:NM_001256864:exon10:c.C1375A:p.L459M,DNAJC6:NM_014787:exon10:c.C1204A:p.L402M,DNAJC6:NM_001256865:exon11:c.C1165A:p.L389M	.	36	0.118	4|36	het	0.448	Uncertain significance	.	0.011	D	D	0.937	P	.	.	CONTQ=93;DP=36;ECNT=1;GERMQ=70;MBQ=36,28;MFRL=218,157;MMQ=60,60;MPOS=32;POPAF=7.30;SEQQ=33;STRANDQ=48;TLOD=7.79	GT:AD:AF:DP:F1R2:F2R1:SB	0/1:32,4:0.118:36:19,1:12,3:23,9,3,1
SLR22	chr1	75172035	75172035	T	C	CRYZ	nonsynonymous SNV	SNP	CRYZ:NM_001134759:exon7:c.A524G:p.H175R,CRYZ:NM_001130043:exon8:c.A833G:p.H278R,CRYZ:NM_001889:exon9:c.A935G:p.H312R,CRYZ:NM_001130042:exon10:c.A935G:p.H312R	.	58	0.51	29|58	het	0.409	Uncertain significance	.	0.005	D	D	1.0	D	.	.	CONTQ=93;DP=61;ECNT=2;GERMQ=33;MBQ=34,32;MFRL=189,178;MMQ=60,60;MPOS=25;POPAF=7.30;SEQQ=93;STRANDQ=93;TLOD=81.86	GT:AD:AF:DP:F1R2:F2R1:SB	0/1:29,29:0.510:58:9,17:20,12:13,16,16,13
SLR22	chr1	87716226	87716226	T	A	LINC02801	stopgain	SNP	LINC02801:NM_001290053:exon4:c.T66A:p.Y22X	.	44	0.581	27|44	het	.	Benign	.	.	.	.	.	.	rs11161953	.	CONTQ=93;DP=47;ECNT=1;GERMQ=40;MBQ=36,36;MFRL=197,197;MMQ=60,60;MPOS=21;POPAF=7.30;SEQQ=93;STRANDQ=93;TLOD=85.77	GT:AD:AF:DP:F1R2:F2R1:SB	0/1:17,27:0.581:44:8,12:9,15:7,10,15,12
SLR22	chr1	93826065	93826065	G	A	DR1	nonsynonymous SNV	SNP	DR1:NM_001938:exon3:c.G400A:p.A134T	.	66	0.584	40|66	het	0.108	Uncertain significance	.	0.135	T	T	0.005	B	.	.	CONTQ=93;DP=68;ECNT=1;GERMQ=41;MBQ=36,32;MFRL=190,150;MMQ=60,60;MPOS=25;POPAF=7.30;SEQQ=93;STRANDQ=93;TLOD=118.61	GT:AD:AF:DP:F1R2:F2R1:SB	0/1:26,40:0.584:66:11,22:13,18:20,6,24,16
SLR22	chr1	100598866	100598867	GC	AT	TRMT13	nonframeshift substitution	MNP	TRMT13:NM_019083:exon1:c.142_143delinsAT:p.A48M	.	67	0.985	67|67	hom	.	.	.	.	.	.	.	.	rs35216047	.	CONTQ=93;DP=71;ECNT=1;GERMQ=93;MBQ=0,35;MFRL=0,195;MMQ=60,60;MPOS=24;POPAF=7.30;SEQQ=93;STRANDQ=93;TLOD=296.33	GT:AD:AF:DP:F1R2:F2R1:SB	0/1:0,67:0.985:67:0,29:0,37:0,0,6,61
SLR22	chr1	115282502	115282502	C	A	CSDE1	nonsynonymous SNV	SNP	CSDE1:NM_001242892:exon2:c.G10T:p.D4Y,CSDE1:NM_001242893:exon2:c.G10T:p.D4Y,CSDE1:NM_001007553:exon3:c.G10T:p.D4Y,CSDE1:NM_007158:exon3:c.G10T:p.D4Y,CSDE1:NM_001130523:exon4:c.G148T:p.D50Y,CSDE1:NM_001242891:exon4:c.G148T:p.D50Y	.	34	0.103	3|34	het	0.336	Uncertain significance	.	0.003	D	D	0.999	D	.	.	CONTQ=93;DP=37;ECNT=1;GERMQ=72;MBQ=30,20;MFRL=162,107;MMQ=60,60;MPOS=16;POPAF=7.30;SEQQ=5;STRANDQ=48;TLOD=4.96	GT:AD:AF:DP:F1R2:F2R1:SB	0/1:31,3:0.103:34:9,0:20,3:8,23,1,2
SLR22	chr1	117487710	117487711	AT	GA	PTGFRN	nonframeshift substitution	MNP	PTGFRN:NM_020440:exon3:c.828_829delinsGA:p.S277T	.	107	0.989	107|107	hom	.	.	.	.	.	.	.	.	rs71483896	.	CONTQ=93;DP=109;ECNT=1;GERMQ=93;MBQ=0,31;MFRL=0,171;MMQ=60,60;MPOS=25;POPAF=7.30;SEQQ=93;STRANDQ=93;TLOD=460.64	GT:AD:AF:DP:F1R2:F2R1:SB	0/1:0,107:0.989:107:0,42:0,65:0,0,34,73
SLR22	chr1	145360649	145360650	TG	AC	NBPF19	nonframeshift substitution	MNP	NBPF19:NM_001351365:exon69:c.8455_8456delinsAC:p.C2819_P3842delinsTDSCQPYRSAFYILEQQRVGLAVDMDEIEKYQEVEEDQDPSCPRLSRELLAEKEPEVLQDSLDRWYSTPSGYLELPDLGQPYRSAVYSLEEQYLGLALDVDRIKKDQEEEEDQGPPCPRLSRELLEVVEPEVLQDSLDRCYSTPSSCLEQPDSCQPYRSSFYALEEKHVGFSLDVGEIEKKGKGKKRRGRRSKKKRRRGRKEGEEDQNPPCPRLSRELLAEKEPEVLQDSLDRWYSTPSVYLGLTDPCQPYRSAFYVLEQQRVGLAVDMDEIEKYQEVEEDQDPSCPRLSRELLAEKEPEVLQDSLDRCYSTPSGYLELPDLGQPYRSAVYSL…	.	10	0.919	10|10	hom	.	.	.	.	.	.	.	.	.	.	CONTQ=93;DP=11;ECNT=2;GERMQ=71;MBQ=0,35;MFRL=0,249;MMQ=60,38;MPOS=31;POPAF=7.30;SEQQ=93;STRANDQ=59;TLOD=43.94	GT:AD:AF:DP:F1R2:F2R1:SB	0/1:0,10:0.919:10:0,4:0,6:0,0,0,10
SLR22	chr1	149881091	149881091	A	T	SV2A	nonsynonymous SNV	SNP	SV2A:NM_001328674:exon7:c.T1212A:p.D404E,SV2A:NM_001328675:exon7:c.T1212A:p.D404E,SV2A:NM_014849:exon7:c.T1212A:p.D404E	.	160	0.643	108|160	het	0.129	Uncertain significance	.	0.125	T	T	0.151	B	.	.	CONTQ=93;DP=164;ECNT=1;GERMQ=76;MBQ=35,20;MFRL=178,154;MMQ=60,60;MPOS=26;POPAF=7.30;SEQQ=93;STRANDQ=93;TLOD=320.93	GT:AD:AF:DP:F1R2:F2R1:SB	0/1:52,108:0.643:160:18,46:32,62:29,23,53,55
SLR22	chr1	152191636	152191637	GC	TT	HRNR	nonframeshift substitution	MNP	HRNR:NM_001009931:exon3:c.2468_2469delinsAA:p.G823E	.	346	0.301	103|346	het	.	.	.	.	.	.	.	.	.	.	CONTQ=93;DP=356;ECNT=2;GERMQ=93;MBQ=35,35;MFRL=180,195;MMQ=60,60;MPOS=23;POPAF=7.30;SEQQ=93;STRANDQ=93;TLOD=372.97	GT:AD:AF:DP:F1R2:F2R1:SB	0/1:243,103:0.301:346:99,33:135,66:130,113,52,51
SLR22	chr1	152281007	152281008	AA	GG	FLG	nonframeshift substitution	MNP	FLG:NM_002016:exon3:c.6354_6355delinsCC:p.Y2119H	.	576	0.399	230|576	het	.	.	.	.	.	.	.	.	.	.	CONTQ=93;DP=603;ECNT=2;GERMQ=81;MBQ=33,37;MFRL=169,174;MMQ=60,60;MPOS=27;POPAF=7.30;SEQQ=93;STRANDQ=93;TLOD=882.34	GT:AD:AF:DP:F1R2:F2R1:SB	0/1:346,230:0.399:576:189,114:144,113:194,152,133,97
SLR22	chr1	152681680	152681680	-	AGCTCTGGGGGCTGCTGT	LCE4A	nonframeshift insertion	INS	LCE4A:NM_178356:exon1:c.129_130insAGCTCTGGGGGCTGCTGT:p.C48_G49insCSSGGC	.	231	0.626	154|231	het	.	.	.	.	.	.	.	.	rs11269814	.	CONTQ=93;DP=313;ECNT=1;GERMQ=45;MBQ=40,38;MFRL=186,165;MMQ=60,60;MPOS=17;POPAF=7.30;SEQQ=93;STRANDQ=93;TLOD=614.31	GT:AD:AF:DP:F1R2:F2R1:SB	0/1:77,154:0.626:231:36,66:40,75:16,61,46,108
SLR22	chr1	153907279	153907287	CTGCTGCTG	-	DENND4B	nonframeshift deletion	DEL	DENND4B:NM_001367466:exon18:c.2755_2763del:p.Q919_Q921del,DENND4B:NM_014856:exon18:c.2722_2730del:p.Q908_Q910del	.	130	0.33	40|130	het	.	.	.	.	.	.	.	.	rs3835302	.	CONTQ=93;DP=150;ECNT=1;GERMQ=35;MBQ=35,35;MFRL=184,183;MMQ=60,60;MPOS=27;POPAF=7.30;RPA=9,6;RU=CTG;SEQQ=93;STR;STRANDQ=93;STRQ=93;TLOD=141.45	GT:AD:AF:DP:F1R2:F2R1:SB	0/1:90,40:0.330:130:31,17:35,23:66,24,37,3
SLR22	chr1	154574405	154574405	G	A	ADAR	nonsynonymous SNV	SNP	ADAR:NM_001111:exon2:c.C713T:p.S238L,ADAR:NM_001365045:exon2:c.C740T:p.S247L,ADAR:NM_015840:exon2:c.C713T:p.S238L,ADAR:NM_015841:exon2:c.C713T:p.S238L	.	204	0.599	119|204	het	0.020	Uncertain significance	.	0.307	T	D	0.0	B	.	.	CONTQ=93;DP=213;ECNT=1;GERMQ=45;MBQ=34,34;MFRL=168,166;MMQ=60,60;MPOS=23;POPAF=7.30;SEQQ=93;STRANDQ=93;TLOD=367.14	GT:AD:AF:DP:F1R2:F2R1:SB	0/1:85,119:0.599:204:41,73:40,45:42,43,53,66
SLR22	chr1	156693155	156693155	G	C	ISG20L2	nonsynonymous SNV	SNP	ISG20L2:NM_001303095:exon4:c.C1048G:p.P350A,ISG20L2:NM_001370150:exon4:c.C1048G:p.P350A,ISG20L2:NM_001370151:exon4:c.C1048G:p.P350A,ISG20L2:NM_001370152:exon4:c.C1048G:p.P350A	.	123	0.671	82|123	het	0.019	Uncertain significance	.	0.012	D	T	0.104	B	.	.	CONTQ=93;DP=133;ECNT=2;GERMQ=64;MBQ=34,34;MFRL=162,164;MMQ=60,60;MPOS=27;POPAF=7.30;SEQQ=93;STRANDQ=93;TLOD=258.39	GT:AD:AF:DP:F1R2:F2R1:SB	0/1:41,82:0.671:123:28,38:11,43:23,18,49,33
SLR22	chr1	158669874	158669874	T	C	OR6K2	nonsynonymous SNV	SNP	OR6K2:NM_001005279:exon1:c.A569G:p.D190G	.	122	0.44	53|122	het	0.175	Uncertain significance	.	0.029	D	D	0.209	B	.	.	CONTQ=93;DP=127;ECNT=1;GERMQ=35;MBQ=31,35;MFRL=170,165;MMQ=60,60;MPOS=22;POPAF=7.30;SEQQ=93;STRANDQ=93;TLOD=154.51	GT:AD:AF:DP:F1R2:F2R1:SB	0/1:69,53:0.440:122:41,23:28,30:39,30,24,29
SLR22	chr1	161476204	161476205	CA	TG	FCGR2A	nonframeshift substitution	MNP	FCGR2A:NM_001136219:exon3:c.187_188delinsTG:p.Q63W,FCGR2A:NM_021642:exon3:c.184_185delinsTG:p.Q62W	.	272	0.653	178|272	het	.	.	.	.	.	.	.	.	rs201218628	.	CONTQ=93;DP=281;ECNT=1;GERMQ=89;MBQ=34,37;MFRL=155,171;MMQ=60,60;MPOS=20;POPAF=7.30;SEQQ=93;STRANDQ=93;TLOD=722.45	GT:AD:AF:DP:F1R2:F2R1:SB	0/1:94,178:0.653:272:42,82:48,88:46,48,89,89
SLR22	chr1	171548997	171548997	A	G	PRRC2C	nonsynonymous SNV	SNP	PRRC2C:NM_015172:exon28:c.A7297G:p.I2433V	.	53	0.312	17|53	het	0.203	Uncertain significance	.	0.013	D	T	0.996	D	rs778683219	.	CONTQ=93;DP=57;ECNT=1;GERMQ=45;MBQ=33,40;MFRL=188,140;MMQ=60,60;MPOS=27;POPAF=7.30;SEQQ=93;STRANDQ=81;TLOD=49.50	GT:AD:AF:DP:F1R2:F2R1:SB	0/1:36,17:0.312:53:16,10:20,7:23,13,14,3
SLR22	chr1	201083886	201083886	C	G	ASCL5	nonsynonymous SNV	SNP	ASCL5:NM_001270601:exon1:c.G615C:p.W205C	0	207	0.287	64|207	het	.	Benign	.	.	.	T	.	.	rs57062668	.	CONTQ=93;DP=209;ECNT=1;GERMQ=90;MBQ=32,20;MFRL=150,151;MMQ=60,60;MPOS=25;POPAF=7.30;SEQQ=93;STRANDQ=93;TLOD=152.98	GT:AD:AF:DP:F1R2:F2R1:SB	0/1:143,64:0.287:207:71,42:70,21:52,91,26,38
SLR22	chr1	203186950	203186950	-	AGACCATGGCCCCGCCCAGTCCCT	CHIT1	stopgain	INS	CHIT1:NM_001256125:exon9:c.1015_1016insAGGGACTGGGCGGGGCCATGGTCT:p.W339_N447del,CHIT1:NM_003465:exon10:c.1072_1073insAGGGACTGGGCGGGGCCATGGTCT:p.W358_N466del	.	70	0.732	54|70	het	.	.	Benign/Likely_benign	.	.	.	.	.	rs150192398	.	CONTQ=93;DP=116;ECNT=1;GERMQ=34;MBQ=38,38;MFRL=189,146;MMQ=60,60;MPOS=17;POPAF=7.30;RPA=1,2;RU=AGACCATGGCCCCGCCCAGTCCCT;SEQQ=93;STR;STRANDQ=93;STRQ=93;TLOD=219.71	GT:AD:AF:DP:F1R2:F2R1:SB	0/1:16,54:0.732:70:7,21:8,29:6,10,17,37
SLR22	chr1	214818206	214818206	A	T	CENPF	nonsynonymous SNV	SNP	CENPF:NM_016343:exon13:c.A5293T:p.N1765Y	.	50	0.465	23|50	het	0.097	Uncertain significance	.	0.013	D	D	.	.	.	.	CONTQ=93;DP=52;ECNT=1;GERMQ=33;MBQ=33,30;MFRL=161,150;MMQ=60,60;MPOS=28;POPAF=7.30;SEQQ=93;STRANDQ=93;TLOD=60.92	GT:AD:AF:DP:F1R2:F2R1:SB	0/1:27,23:0.465:50:11,6:16,17:16,11,11,12
SLR22	chr1	228476366	228476367	GA	TT	OBSCN	nonframeshift substitution	MNP	OBSCN:NM_001098623:exon38:c.10116_10117delinsTT:p.E3372_S3373delinsDC,OBSCN:NM_052843:exon38:c.10116_10117delinsTT:p.E3372_S3373delinsDC,OBSCN:NM_001271223:exon43:c.11403_11404delinsTT:p.E3801_S3802delinsDC	.	286	0.607	175|286	het	.	.	.	.	.	.	.	.	rs386640016	ID=COSV52785889;OCCURENCE=1(biliary_tract)	CONTQ=93;DP=298;ECNT=2;GERMQ=64;MBQ=34,35;MFRL=165,169;MMQ=60,60;MPOS=27;POPAF=7.30;SEQQ=93;STRANDQ=93;TLOD=699.83	GT:AD:AF:DP:F1R2:F2R1:SB	0/1:111,175:0.607:286:66,80:43,90:46,65,75,100
SLR22	chr1	230561389	230561389	C	A	PGBD5	nonsynonymous SNV	SNP	PGBD5:NM_001258311:exon1:c.G286T:p.A96S	.	27	0.739	21|27	het	.	Uncertain significance	.	.	.	.	.	.	rs113202442	.	CONTQ=93;DP=27;ECNT=1;GERMQ=52;MBQ=33,20;MFRL=166,138;MMQ=60,60;MPOS=24;POPAF=7.30;SEQQ=93;STRANDQ=93;TLOD=59.69	GT:AD:AF:DP:F1R2:F2R1:SB	0/1:6,21:0.739:27:4,8:2,13:4,2,13,8
SLR22	chr1	242121540	242121540	G	A	BECN2	nonsynonymous SNV	SNP	BECN2:NM_001290693:exon1:c.G472A:p.E158K	.	207	0.332	67|207	het	.	Benign	Benign	.	.	T	.	.	rs56335758	.	CONTQ=93;DP=215;ECNT=1;GERMQ=82;MBQ=33,36;MFRL=182,179;MMQ=60,60;MPOS=22;POPAF=7.30;SEQQ=93;STRANDQ=93;TLOD=193.86	GT:AD:AF:DP:F1R2:F2R1:SB	0/1:140,67:0.332:207:76,38:61,28:45,95,17,50
SLR22	chr1	242121796	242121796	G	T	BECN2	nonsynonymous SNV	SNP	BECN2:NM_001290693:exon1:c.G728T:p.R243M	.	164	0.323	53|164	het	.	Benign	Benign	.	.	T	.	.	rs3851304	.	CONTQ=93;DP=169;ECNT=1;GERMQ=72;MBQ=37,35;MFRL=181,175;MMQ=60,60;MPOS=26;POPAF=7.30;SEQQ=93;STRANDQ=93;TLOD=144.54	GT:AD:AF:DP:F1R2:F2R1:SB	0/1:111,53:0.323:164:52,26:58,26:67,44,28,25
SLR22	chr1	248097480	248097480	A	T	OR2AJ1	nonsynonymous SNV	SNP	OR2AJ1:NM_001355235:exon1:c.A413T:p.K138M	.	123	0.374	44|123	het	0.027	.	.	0.005	D	D	.	.	.	.	CONTQ=93;DP=136;ECNT=1;GERMQ=53;MBQ=31,34;MFRL=157,151;MMQ=60,60;MPOS=25;POPAF=7.30;SEQQ=93;STRANDQ=93;TLOD=122.10	GT:AD:AF:DP:F1R2:F2R1:SB	0/1:79,44:0.374:123:30,15:46,29:37,42,24,20
SLR22	chr2	17698374	17698374	C	T	RAD51AP2	nonsynonymous SNV	SNP	RAD51AP2:NM_001099218:exon1:c.G1309A:p.E437K,RAD51AP2:NM_001321233:exon5:c.G1282A:p.E428K	8.919e-06	32	0.623	20|32	het	0.057	Uncertain significance	.	0.247	T	T	0.046	B	rs201442487	.	CONTQ=93;DP=34;ECNT=1;GERMQ=40;MBQ=41,36;MFRL=183,199;MMQ=60,60;MPOS=23;POPAF=7.30;SEQQ=93;STRANDQ=93;TLOD=64.35	GT:AD:AF:DP:F1R2:F2R1:SB	0/1:12,20:0.623:32:5,8:7,11:3,9,6,14
SLR22	chr2	27320461	27320461	G	C	KHK	nonsynonymous SNV	SNP	KHK:NM_000221:exon5:c.G508C:p.V170L,KHK:NM_006488:exon5:c.G508C:p.V170L	0	116	0.132	15|116	het	0.330	Uncertain significance	.	0.015	D	T	0.373	B	rs371146138	.	CONTQ=93;DP=120;ECNT=1;GERMQ=93;MBQ=30,33;MFRL=169,174;MMQ=60,60;MPOS=24;POPAF=7.30;SEQQ=93;STRANDQ=93;TLOD=32.84	GT:AD:AF:DP:F1R2:F2R1:SB	0/1:101,15:0.132:116:41,6:59,9:60,41,7,8
SLR22	chr2	27804432	27804432	T	C	C2orf16	nonsynonymous SNV	SNP	C2orf16:NM_032266:exon1:c.T4993C:p.S1665P	.	240	0.66	159|240	het	0.058	Benign	.	1.0	T	T	0.0	B	rs28381983	ID=COSV62675895;OCCURENCE=1(haematopoietic_and_lymphoid_tissue)	CONTQ=93;DP=253;ECNT=1;GERMQ=88;MBQ=34,34;MFRL=193,184;MMQ=60,60;MPOS=24;POPAF=7.30;SEQQ=93;STRANDQ=93;TLOD=498.48	GT:AD:AF:DP:F1R2:F2R1:SB	0/1:81,159:0.660:240:30,58:38,95:39,42,83,76
SLR22	chr2	29294069	29294070	TG	CT	PCARE	nonframeshift substitution	MNP	PCARE:NM_001029883:exon1:c.3058_3059delinsAG:p.Q1020R	.	42	0.333	13|42	het	.	.	Benign	.	.	.	.	.	rs796065322	.	CONTQ=93;DP=43;ECNT=1;GERMQ=44;MBQ=37,38;MFRL=195,224;MMQ=60,60;MPOS=18;POPAF=7.30;SEQQ=93;STRANDQ=93;TLOD=44.90	GT:AD:AF:DP:F1R2:F2R1:SB	0/1:29,13:0.333:42:14,7:13,4:20,9,8,5
SLR22	chr2	46707808	46707808	-	AGCGGCAGCACGAGGTGGTGATGGAGCAGCTGCAGCGGG	TMEM247	nonframeshift insertion	INS	TMEM247:NM_001145051:exon2:c.382_383insAGCGGCAGCACGAGGTGGTGATGGAGCAGCTGCAGCGGG:p.Q152_Q153insRERQHEVVMEQLQ	.	75	0.94	74|75	hom	.	.	.	.	.	.	.	.	rs70940616	.	CONTQ=93;DP=269;ECNT=1;GERMQ=76;MBQ=30,32;MFRL=250,159;MMQ=60,60;MPOS=13;POPAF=7.30;RPA=1,2;RU=AGCGGCAGCACGAGGTGGTGATGGAGCAGCTGCAGCGGG;SEQQ=93;STR;STRANDQ=93;STRQ=93;TLOD=296.60	GT:AD:AF:DP:F1R2:F2R1:SB	0/1:1,74:0.940:75:1,14:0,11:0,1,19,55
SLR22	chr2	84949870	84949870	T	C	DNAH6	nonsynonymous SNV	SNP	DNAH6:NM_001370:exon60:c.T9914C:p.I3305T	.	57	0.34	19|57	het	0.341	Uncertain significance	.	0.003	D	.	0.568	P	.	.	CONTQ=93;DP=59;ECNT=1;GERMQ=45;MBQ=36,36;MFRL=181,150;MMQ=60,60;MPOS=23;POPAF=7.30;SEQQ=93;STRANDQ=93;TLOD=55.45	GT:AD:AF:DP:F1R2:F2R1:SB	0/1:38,19:0.340:57:12,7:26,12:11,27,8,11
SLR22	chr2	96780986	96780986	-	TCCTCCTCT	ADRA2B	nonframeshift insertion	INS	ADRA2B:NM_000682:exon1:c.902_903insAGAGGAGGA:p.E306_C307insEEE	.	262	0.996	262|262	hom	.	.	.	.	.	.	.	.	rs28365031	.	CONTQ=93;DP=301;ECNT=1;GERMQ=87;MBQ=0,37;MFRL=0,161;MMQ=60,60;MPOS=23;POPAF=7.30;RPA=1,2;RU=TCCTCCTCT;SEQQ=93;STR;STRANDQ=93;STRQ=93;TLOD=1112.29	GT:AD:AF:DP:F1R2:F2R1:SB	0/1:0,262:0.996:262:0,130:0,90:0,0,140,122
SLR22	chr2	98164020	98164021	CT	TC	ANKRD36B	nonframeshift substitution	MNP	ANKRD36B:NM_025190:exon22:c.1557_1558delinsGA:p.D520N	.	9	0.915	9|9	hom	.	.	.	.	.	.	.	.	rs71329613	.	CONTQ=93;DP=10;ECNT=2;GERMQ=68;MBQ=0,36;MFRL=0,241;MMQ=60,36;MPOS=25;POPAF=7.30;SEQQ=93;STRANDQ=93;TLOD=39.51	GT:AD:AF:DP:F1R2:F2R1:SB	0/1:0,9:0.915:9:0,6:0,3:0,0,4,5
SLR22	chr2	98317685	98317685	G	A	C2orf92	nonsynonymous SNV	SNP	C2orf92:NM_001351368:exon7:c.G583A:p.A195T	.	140	0.992	140|140	hom	.	.	.	.	.	.	.	.	rs11680855	.	CONTQ=93;DP=147;ECNT=1;GERMQ=93;MBQ=0,33;MFRL=0,171;MMQ=60,60;MPOS=22;POPAF=7.30;SEQQ=93;STRANDQ=93;TLOD=476.53	GT:AD:AF:DP:F1R2:F2R1:SB	0/1:0,140:0.992:140:0,63:0,76:0,0,71,69
SLR22	chr2	99812089	99812089	A	T	MRPL30	nonsynonymous SNV	SNP	MRPL30:NM_145212:exon6:c.A407T:p.N136I	.	85	0.65	56|85	het	0.034	Uncertain significance	.	0.015	D	D	0.393	B	.	.	CONTQ=93;DP=96;ECNT=1;GERMQ=53;MBQ=33,30;MFRL=146,141;MMQ=60,60;MPOS=19;POPAF=7.30;SEQQ=93;STRANDQ=93;TLOD=155.47	GT:AD:AF:DP:F1R2:F2R1:SB	0/1:29,56:0.650:85:13,22:16,31:6,23,20,36
SLR22	chr2	107107567	107107567	G	C	CD8B2	nonsynonymous SNV	SNP	CD8B2:NM_001349727:exon2:c.G281C:p.R94P,CD8B2:NM_001368307:exon2:c.G281C:p.R94P	.	215	0.302	64|215	het	.	.	.	.	.	.	.	.	rs2228021	.	CONTQ=93;DP=225;ECNT=1;GERMQ=93;MBQ=30,29;MFRL=157,152;MMQ=50,49;MPOS=18;POPAF=7.30;SEQQ=93;STRANDQ=93;TLOD=152.05	GT:AD:AF:DP:F1R2:F2R1:SB	0/1:151,64:0.302:215:73,36:75,28:56,95,24,40
SLR22	chr2	110372574	110372574	C	T	SOWAHC	nonsynonymous SNV	SNP	SOWAHC:NM_023016:exon1:c.C508T:p.P170S	.	82	0.27	21|82	het	0.027	Uncertain significance	.	0.198	T	T	0.007	B	rs1049886034	.	CONTQ=93;DP=85;ECNT=1;GERMQ=68;MBQ=35,37;MFRL=183,191;MMQ=60,60;MPOS=31;POPAF=7.30;SEQQ=93;STRANDQ=80;TLOD=60.81	GT:AD:AF:DP:F1R2:F2R1:SB	0/1:61,21:0.270:82:36,11:25,10:46,15,18,3
SLR22	chr2	128331519	128331519	G	A	MYO7B	nonsynonymous SNV	SNP	MYO7B:NM_001080527:exon7:c.G617A:p.R206H	8.849e-06	253	0.28	75|253	het	0.392	Uncertain significance	.	0.043	D	T	0.363	B	rs778889560	.	CONTQ=93;DP=259;ECNT=1;GERMQ=93;MBQ=30,20;MFRL=161,162;MMQ=60,60;MPOS=24;POPAF=7.30;SEQQ=93;STRANDQ=93;TLOD=186.94	GT:AD:AF:DP:F1R2:F2R1:SB	0/1:178,75:0.280:253:87,35:89,40:93,85,35,40
SLR22	chr2	131672271	131672271	T	C	ARHGEF4	nonsynonymous SNV	SNP	ARHGEF4:NM_001367493:exon2:c.T752C:p.L251P	.	70	0.983	70|70	hom	.	.	.	.	.	.	.	.	rs6752724	.	CONTQ=93;DP=71;ECNT=1;GERMQ=93;MBQ=0,32;MFRL=0,171;MMQ=60,60;MPOS=25;POPAF=7.30;SEQQ=93;STRANDQ=93;TLOD=229.35	GT:AD:AF:DP:F1R2:F2R1:SB	0/1:0,70:0.983:70:0,32:0,38:0,0,37,33
SLR22	chr2	131803706	131803706	C	T	ARHGEF4	nonsynonymous SNV	SNP	ARHGEF4:NM_001367493:exon14:c.C5575T:p.R1859C,ARHGEF4:NM_015320:exon15:c.C2017T:p.R673C	8.873e-06	222	0.139	29|222	het	0.335	Uncertain significance	.	0.0	D	D	1.0	D	rs757787987	.	CONTQ=93;DP=235;ECNT=1;GERMQ=93;MBQ=31,34;MFRL=172,176;MMQ=60,60;MPOS=25;POPAF=7.30;SEQQ=93;STRANDQ=93;TLOD=64.45	GT:AD:AF:DP:F1R2:F2R1:SB	0/1:193,29:0.139:222:68,8:117,19:107,86,19,10
SLR22	chr2	133074876	133074876	A	G	ZNF806	nonsynonymous SNV	SNP	ZNF806:NM_001304449:exon4:c.A337G:p.M113V	.	75	0.446	33|75	het	.	Uncertain significance	.	.	.	.	.	.	rs7355689	.	CONTQ=93;DP=79;ECNT=2;GERMQ=34;MBQ=34,32;MFRL=175,162;MMQ=60,54;MPOS=25;POPAF=7.30;SEQQ=93;STRANDQ=93;TLOD=89.80	GT:AD:AF:DP:F1R2:F2R1:SB	0/1:42,33:0.446:75:17,20:25,12:27,15,21,12
SLR22	chr2	133075207	133075207	C	T	ZNF806	nonsynonymous SNV	SNP	ZNF806:NM_001304449:exon4:c.C668T:p.A223V	.	122	0.515	59|122	het	.	Uncertain significance	.	.	.	.	.	.	rs7349365	.	CONTQ=93;DP=135;ECNT=1;GERMQ=30;MBQ=31,34;MFRL=174,203;MMQ=60,60;MPOS=26;POPAF=7.30;SEQQ=93;STRANDQ=93;TLOD=180.45	GT:AD:AF:DP:F1R2:F2R1:SB	0/1:63,59:0.515:122:39,41:21,17:34,29,29,30
SLR22	chr2	133075904	133075904	-	A	ZNF806	frameshift insertion	INS	ZNF806:NM_001304449:exon4:c.1366dupA:p.N456Kfs*85	.	119	0.547	64|119	het	.	.	.	.	.	.	.	.	rs113311843	.	CONTQ=93;DP=130;ECNT=1;GERMQ=19;MBQ=34,35;MFRL=171,182;MMQ=60,52;MPOS=20;POPAF=7.30;RPA=2,3;RU=A;SEQQ=93;STR;STRANDQ=93;STRQ=93;TLOD=156.37	GT:AD:AF:DP:F1R2:F2R1:SB	0/1:55,64:0.547:119:28,27:25,34:22,33,31,33
SLR22	chr2	133489421	133489421	C	G	NCKAP5	nonsynonymous SNV	SNP	NCKAP5:NM_207481:exon15:c.G1375C:p.D459H,NCKAP5:NM_207363:exon17:c.G5332C:p.D1778H	.	183	0.353	62|183	het	0.131	Uncertain significance	.	0.007	D	D	0.911	P	.	.	CONTQ=93;DP=194;ECNT=1;GERMQ=70;MBQ=34,36;MFRL=177,183;MMQ=60,60;MPOS=25;POPAF=7.30;SEQQ=93;STRANDQ=93;TLOD=191.13	GT:AD:AF:DP:F1R2:F2R1:SB	0/1:121,62:0.353:183:46,23:72,39:66,55,32,30
SLR22	chr2	153476066	153476066	-	CCA	FMNL2	nonframeshift insertion	INS	FMNL2:NM_052905:exon15:c.1671_1672insCCA:p.P573_L574insP	.	10	0.916	10|10	hom	.	.	.	.	.	.	.	.	rs3080632	.	CONTQ=93;DP=10;ECNT=1;GERMQ=48;MBQ=0,35;MFRL=0,176;MMQ=60,60;MPOS=19;POPAF=7.30;SEQQ=93;STRANDQ=59;TLOD=37.29	GT:AD:AF:DP:F1R2:F2R1:SB	0/1:0,10:0.916:10:0,5:0,5:0,0,0,10
SLR22	chr2	160086653	160086654	CA	TG	TANC1	nonframeshift substitution	MNP	TANC1:NM_001350062:exon24:c.4113_4114delinsTG:p.T1372A,TANC1:NM_001350063:exon25:c.4347_4348delinsTG:p.T1450A,TANC1:NM_001350064:exon27:c.4695_4696delinsTG:p.T1566A,TANC1:NM_033394:exon27:c.4716_4717delinsTG:p.T1573A,TANC1:NM_001350065:exon28:c.4695_4696delinsTG:p.T1566A	.	281	0.569	159|281	het	.	.	.	.	.	.	.	.	rs796997278	.	CONTQ=93;DP=290;ECNT=2;GERMQ=42;MBQ=37,36;MFRL=168,165;MMQ=60,60;MPOS=23;POPAF=7.30;SEQQ=93;STRANDQ=93;TLOD=642.43	GT:AD:AF:DP:F1R2:F2R1:SB	0/1:122,159:0.569:281:76,75:46,82:58,64,83,76
SLR22	chr2	169103796	169103796	-	GCCGGG	STK39	nonframeshift insertion	INS	STK39:NM_013233:exon1:c.149_150insCCCGGC:p.A50_A51insPA	.	7	0.882	7|7	hom	.	.	Benign	.	.	.	.	.	rs537577117	.	CONTQ=93;DP=21;ECNT=1;GERMQ=36;MBQ=0,20;MFRL=0,99;MMQ=60,60;MPOS=29;POPAF=7.30;RPA=4,5;RU=GCCGGG;SEQQ=93;STR;STRANDQ=93;STRQ=25;TLOD=29.46	GT:AD:AF:DP:F1R2:F2R1:SB	0/1:0,7:0.882:7:0,2:0,5:0,0,2,5
SLR22	chr2	171627676	171627676	T	G	ERICH2	nonsynonymous SNV	SNP	ERICH2:NM_001290030:exon1:c.T485G:p.L162R,ERICH2:NM_001290031:exon1:c.T485G:p.L162R	.	203	0.994	203|203	hom	.	Benign	.	.	.	.	.	.	rs1861462	.	CONTQ=93;DP=211;ECNT=1;GERMQ=93;MBQ=0,23;MFRL=0,152;MMQ=60,60;MPOS=26;POPAF=7.30;SEQQ=93;STRANDQ=93;TLOD=633.51	GT:AD:AF:DP:F1R2:F2R1:SB	0/1:0,203:0.994:203:0,101:0,97:0,0,102,101
SLR22	chr2	179409150	179409151	CG	TA	TTN	nonframeshift substitution	MNP	TTN:NM_003319:exon173:c.68610_68611delinsTA:p.D22871N,TTN:NM_133432:exon174:c.68985_68986delinsTA:p.D22996N,TTN:NM_133437:exon174:c.69186_69187delinsTA:p.D23063N,TTN:NM_133378:exon294:c.88101_88102delinsTA:p.D29368N,TTN:NM_001256850:exon295:c.90882_90883delinsTA:p.D30295N,TTN:NM_001267550:exon345:c.95805_95806delinsTA:p.D31936N	.	109	0.326	35|109	het	.	.	.	.	.	.	.	.	.	.	CONTQ=93;DP=112;ECNT=1;GERMQ=59;MBQ=30,30;MFRL=166,178;MMQ=60,60;MPOS=25;POPAF=7.30;SEQQ=93;STRANDQ=93;TLOD=127.46	GT:AD:AF:DP:F1R2:F2R1:SB	0/1:74,35:0.326:109:30,7:43,26:34,40,14,21
SLR22	chr2	190728669	190728669	T	A	PMS1	nonsynonymous SNV	SNP	PMS1:NM_001289409:exon8:c.T1529A:p.I510N,PMS1:NM_001128143:exon9:c.T1940A:p.I647N,PMS1:NM_001289408:exon9:c.T1529A:p.I510N,PMS1:NM_001321046:exon9:c.T1874A:p.I625N,PMS1:NM_000534:exon10:c.T2057A:p.I686N,PMS1:NM_001321047:exon10:c.T2057A:p.I686N,PMS1:NM_001321045:exon11:c.T2057A:p.I686N,PMS1:NM_001321048:exon11:c.T2057A:p.I686N	.	46	0.681	32|46	het	0.040	Uncertain significance	.	0.602	T	T	0.001	B	.	.	CONTQ=93;DP=47;ECNT=1;GERMQ=50;MBQ=37,35;MFRL=199,205;MMQ=60,60;MPOS=18;POPAF=7.30;SEQQ=93;STRANDQ=93;TLOD=98.70	GT:AD:AF:DP:F1R2:F2R1:SB	0/1:14,32:0.681:46:4,16:10,15:4,10,7,25
SLR22	chr2	220353229	220353229	C	A	SPEG	nonsynonymous SNV	SNP	SPEG:NM_005876:exon33:c.C7868A:p.S2623Y	.	184	0.245	42|184	het	0.241	Uncertain significance	.	0.099	T	D	0.995	D	.	.	CONTQ=93;DP=189;ECNT=1;GERMQ=93;MBQ=33,33;MFRL=169,178;MMQ=60,60;MPOS=30;POPAF=7.30;SEQQ=93;STRANDQ=93;TLOD=105.05	GT:AD:AF:DP:F1R2:F2R1:SB	0/1:142,42:0.245:184:67,15:73,26:82,60,23,19
SLR22	chr2	228194480	228194481	AG	TT	MFF	nonframeshift substitution	MNP	MFF:NM_001277061:exon3:c.19_20delinsTT:p.S7F,MFF:NM_020194:exon3:c.19_20delinsTT:p.S7F	.	59	0.293	19|59	het	.	.	Benign	.	.	.	.	.	rs386655869	.	CONTQ=93;DP=62;ECNT=1;GERMQ=47;MBQ=38,38;MFRL=215,180;MMQ=60,60;MPOS=17;POPAF=7.30;SEQQ=93;STRANDQ=93;TLOD=68.85	GT:AD:AF:DP:F1R2:F2R1:SB	0/1:40,19:0.293:59:18,5:21,13:16,24,6,13
SLR22	chr2	232087474	232087475	AT	GA	ARMC9	nonframeshift substitution	MNP	ARMC9:NM_001291656:exon6:c.538_539delinsGA:p.I180E,ARMC9:NM_001352755:exon6:c.538_539delinsGA:p.I180E,ARMC9:NM_001352756:exon6:c.538_539delinsGA:p.I180E,ARMC9:NM_001352757:exon6:c.538_539delinsGA:p.I180E,ARMC9:NM_001352758:exon6:c.538_539delinsGA:p.I180E,ARMC9:NM_001352759:exon6:c.538_539delinsGA:p.I180E,ARMC9:NM_025139:exon6:c.538_539delinsGA:p.I180E	.	29	0.962	29|29	hom	.	.	.	.	.	.	.	.	rs386656198	.	CONTQ=93;DP=30;ECNT=1;GERMQ=93;MBQ=0,37;MFRL=0,164;MMQ=60,60;MPOS=21;POPAF=7.30;SEQQ=93;STRANDQ=93;TLOD=117.38	GT:AD:AF:DP:F1R2:F2R1:SB	0/1:0,29:0.962:29:0,12:0,17:0,0,22,7
SLR22	chr2	233498473	233498473	A	C	EFHD1	nonsynonymous SNV	SNP	EFHD1:NM_025202:exon1:c.A59C:p.E20A	.	41	0.513	21|41	het	0.035	Uncertain significance	.	0.619	T	T	0.005	B	.	.	CONTQ=93;DP=43;ECNT=1;GERMQ=34;MBQ=35,31;MFRL=191,210;MMQ=60,60;MPOS=36;POPAF=7.30;SEQQ=93;STRANDQ=93;TLOD=58.42	GT:AD:AF:DP:F1R2:F2R1:SB	0/1:20,21:0.513:41:7,9:13,11:11,9,10,11
SLR22	chr2	234590974	234590975	CG	AA	UGT1A7	nonframeshift substitution	MNP	UGT1A7:NM_019077:exon1:c.391_392delinsAA:p.R131K	.	80	0.329	25|80	het	.	.	Benign	.	.	.	.	.	rs386656364	.	CONTQ=93;DP=81;ECNT=2;GERMQ=53;MBQ=32,36;MFRL=231,238;MMQ=60,60;MPOS=17;POPAF=7.30;SEQQ=93;STRANDQ=93;TLOD=91.05	GT:AD:AF:DP:F1R2:F2R1:PGT:PID:PS:SB	0|1:55,25:0.329:80:26,10:28,14:0|1:234590970_T_G:234590970:27,28,11,14
SLR22	chr2	241905779	241905779	A	G	CROCC2	nonsynonymous SNV	SNP	CROCC2:NM_001351305:exon25:c.A4099G:p.I1367V	.	109	0.989	109|109	hom	.	.	.	.	.	T	.	.	rs12466789	.	CONTQ=93;DP=111;ECNT=1;GERMQ=93;MBQ=0,31;MFRL=0,160;MMQ=60,60;MPOS=26;POPAF=7.30;SEQQ=93;STRANDQ=93;TLOD=352.84	GT:AD:AF:DP:F1R2:F2R1:SB	0/1:0,109:0.989:109:0,46:0,61:0,0,44,65
SLR22	chr2	242255941	242255941	G	C	SEPTIN2	nonsynonymous SNV	SNP	SEPTIN2:NM_001282972:exon2:c.G59C:p.R20T,SEPTIN2:NM_001321029:exon2:c.G59C:p.R20T,SEPTIN2:NM_001349287:exon2:c.G59C:p.R20T	.	134	0.384	51|134	het	0.035	Uncertain significance	.	.	.	T	0.0	B	.	.	CONTQ=93;DP=138;ECNT=1;GERMQ=48;MBQ=34,29;MFRL=156,162;MMQ=60,60;MPOS=23;POPAF=7.30;SEQQ=93;STRANDQ=93;TLOD=126.28	GT:AD:AF:DP:F1R2:F2R1:SB	0/1:83,51:0.384:134:51,29:32,21:27,56,14,37
SLR22	chr3	10183703	10183706	CGGC	-	VHL	frameshift deletion	DEL	VHL:NM_000551:exon1:c.172_175del:p.P59Gfs*7,VHL:NM_001354723:exon1:c.172_175del:p.P59Gfs*7,VHL:NM_198156:exon1:c.172_175del:p.P59Gfs*7	.	149	0.992	149|149	hom	.	.	.	.	.	.	.	.	.	.	CONTQ=93;DP=164;ECNT=1;GERMQ=93;MBQ=0,36;MFRL=0,175;MMQ=60,60;MPOS=22;POPAF=7.30;SEQQ=93;STRANDQ=93;TLOD=641.99	GT:AD:AF:DP:F1R2:F2R1:SB	0/1:0,149:0.992:149:0,76:0,72:0,0,98,51
SLR22	chr3	11070970	11070970	C	T	SLC6A1	nonsynonymous SNV	SNP	SLC6A1:NM_001348252:exon11:c.C721T:p.R241C,SLC6A1:NM_001348253:exon11:c.C721T:p.R241C,SLC6A1:NM_001348250:exon12:c.C1255T:p.R419C,SLC6A1:NM_001348251:exon12:c.C895T:p.R299C,SLC6A1:NM_003042:exon12:c.C1255T:p.R419C	8.87e-06	95	0.987	95|95	hom	0.580	Uncertain significance	Uncertain_significance	0.0	D	D	0.682	P	rs910130675	ID=COSV55117217;OCCURENCE=1(stomach)	CONTQ=93;DP=101;ECNT=1;GERMQ=93;MBQ=0,35;MFRL=0,159;MMQ=60,60;MPOS=24;POPAF=7.30;SEQQ=93;STRANDQ=93;TLOD=321.05	GT:AD:AF:DP:F1R2:F2R1:SB	0/1:0,95:0.987:95:0,43:0,51:0,0,65,30
SLR22	chr3	40503520	40503520	-	CTGCTGCTGCTGCTGCTG	RPL14	nonframeshift insertion	INS	RPL14:NM_001034996:exon6:c.445_446insCTGCTGCTGCTGCTGCTG:p.A159_K160insAAAAAA,RPL14:NM_003973:exon6:c.445_446insCTGCTGCTGCTGCTGCTG:p.A159_K160insAAAAAA	.	71	0.986	71|71	hom	.	.	Benign	.	.	.	.	.	.	.	CONTQ=93;DP=91;ECNT=1;GERMQ=76;MBQ=0,34;MFRL=0,154;MMQ=60,40;MPOS=17;POPAF=7.30;RPA=10,16;RU=CTG;SEQQ=93;STR;STRANDQ=93;STRQ=93;TLOD=309.92	GT:AD:AF:DP:F1R2:F2R1:SB	0/1:0,71:0.986:71:0,32:0,26:0,0,37,34
SLR22	chr3	41977423	41977423	A	G	ULK4	nonsynonymous SNV	SNP	ULK4:NM_001322500:exon4:c.T248C:p.L83S,ULK4:NM_017886:exon4:c.T248C:p.L83S	.	39	0.205	7|39	het	0.965	Uncertain significance	.	0.0	D	D	1.0	D	.	.	CONTQ=93;DP=40;ECNT=2;GERMQ=60;MBQ=32,36;MFRL=174,157;MMQ=60,60;MPOS=22;POPAF=7.30;SEQQ=93;STRANDQ=80;TLOD=18.52	GT:AD:AF:DP:F1R2:F2R1:SB	0/1:32,7:0.205:39:9,2:23,5:15,17,3,4
SLR22	chr3	49049919	49049919	G	A	WDR6	nonsynonymous SNV	SNP	WDR6:NM_001320546:exon2:c.G874A:p.D292N,WDR6:NM_001320547:exon2:c.G799A:p.D267N,WDR6:NM_018031:exon2:c.G952A:p.D318N	.	71	0.986	71|71	hom	0.394	Uncertain significance	.	0.391	T	T	0.979	D	.	.	CONTQ=93;DP=75;ECNT=1;GERMQ=93;MBQ=0,34;MFRL=0,198;MMQ=60,60;MPOS=21;POPAF=7.30;SEQQ=93;STRANDQ=93;TLOD=260.16	GT:AD:AF:DP:F1R2:F2R1:SB	0/1:0,71:0.986:71:0,44:0,27:0,0,33,38
SLR22	chr3	52682392	52682392	T	G	PBRM1	nonsynonymous SNV	SNP	PBRM1:NM_001350075:exon8:c.A781C:p.T261P,PBRM1:NM_018313:exon8:c.A781C:p.T261P,PBRM1:NM_001366070:exon9:c.A844C:p.T282P,PBRM1:NM_001366071:exon9:c.A844C:p.T282P,PBRM1:NM_001366072:exon9:c.A844C:p.T282P,PBRM1:NM_001366073:exon9:c.A835C:p.T279P,PBRM1:NM_001366075:exon9:c.A844C:p.T282P,PBRM1:NM_001366076:exon9:c.A835C:p.T279P,PBRM1:NM_181042:exon9:c.A781C:p.T261P,PBRM1:NM_001350074:exon10:c.A844C:p.…	.	43	0.943	41|43	hom	0.509	Uncertain significance	.	0.021	D	T	0.997	D	.	.	CONTQ=93;DP=43;ECNT=1;GERMQ=93;MBQ=20,23;MFRL=95,158;MMQ=60,60;MPOS=20;POPAF=7.30;SEQQ=93;STRANDQ=93;TLOD=123.41	GT:AD:AF:DP:F1R2:F2R1:SB	0/1:2,41:0.943:43:0,17:2,23:1,1,19,22
SLR22	chr3	56591278	56591278	-	GGGGTAAGCA	CCDC66	stopgain	INS	CCDC66:NM_001141947:exon1:c.8_9insGGGGTAAGCA:p.D5*,CCDC66:NM_001353147:exon1:c.8_9insGGGGTAAGCA:p.D5*,CCDC66:NM_001353148:exon1:c.8_9insGGGGTAAGCA:p.D5*,CCDC66:NM_001353149:exon1:c.8_9insGGGGTAAGCA:p.D5*,CCDC66:NM_001353150:exon1:c.8_9insGGGGTAAGCA:p.D5*,CCDC66:NM_001353154:exon1:c.8_9insGGGGTAAGCA:p.D5*,CCDC66:NM_001353155:exon1:c.8_9insGGGGTAAGCA:p.D5*	.	106	0.99	106|106	hom	.	.	Benign	.	.	.	.	.	rs150150392	.	CONTQ=93;DP=151;ECNT=2;GERMQ=88;MBQ=0,33;MFRL=0,150;MMQ=60,60;MPOS=23;POPAF=7.30;RPA=1,2;RU=GGGGTAAGCA;SEQQ=93;STR;STRANDQ=93;STRQ=93;TLOD=442.45	GT:AD:AF:DP:F1R2:F2R1:SB	0/1:0,106:0.990:106:0,41:0,51:0,0,44,62
SLR22	chr3	65425560	65425560	-	CTG	MAGI1	nonframeshift insertion	INS	MAGI1:NM_001033057:exon9:c.1263_1264insCAG:p.Q421_T422insQ,MAGI1:NM_001365903:exon9:c.1266_1267insCAG:p.Q422_T423insQ,MAGI1:NM_001365904:exon9:c.1266_1267insCAG:p.Q422_T423insQ,MAGI1:NM_001365905:exon9:c.1266_1267insCAG:p.Q422_T423insQ,MAGI1:NM_004742:exon9:c.1263_1264insCAG:p.Q421_T422insQ,MAGI1:NM_015520:exon9:c.1263_1264insCAG:p.Q421_T422insQ	.	31	0.93	30|31	hom	.	.	Benign	.	.	.	.	.	rs142043619	.	CONTQ=93;DP=43;ECNT=1;GERMQ=89;MBQ=9,20;MFRL=121,142;MMQ=60,60;MPOS=25;POPAF=7.30;RPA=10,11;RU=CTG;SEQQ=93;STR;STRANDQ=93;STRQ=93;TLOD=95.13	GT:AD:AF:DP:F1R2:F2R1:SB	0/1:1,30:0.930:31:0,15:0,12:0,1,15,15
SLR22	chr3	93647548	93647548	C	A	PROS1	nonsynonymous SNV	SNP	PROS1:NM_001314077:exon2:c.G170T:p.C57F	.	30	0.115	3|30	het	0.113	Uncertain significance	.	.	.	.	.	.	.	.	CONTQ=93;DP=33;ECNT=1;GERMQ=64;MBQ=32,20;MFRL=152,110;MMQ=60,60;MPOS=35;POPAF=7.30;SEQQ=5;STRANDQ=47;TLOD=4.85	GT:AD:AF:DP:F1R2:F2R1:SB	0/1:27,3:0.115:30:11,0:14,3:17,10,2,1
SLR22	chr3	97594261	97594261	G	A	CRYBG3	nonsynonymous SNV	SNP	CRYBG3:NM_153605:exon4:c.G4223A:p.G1408E	.	69	0.448	33|69	het	.	Benign	Benign	.	.	T	.	.	rs6782766	.	CONTQ=93;DP=71;ECNT=1;GERMQ=32;MBQ=35,20;MFRL=168,157;MMQ=60,60;MPOS=17;POPAF=7.30;SEQQ=93;STRANDQ=93;TLOD=81.82	GT:AD:AF:DP:F1R2:F2R1:SB	0/1:36,33:0.448:69:16,15:19,18:22,14,21,12
SLR22	chr3	97595379	97595379	G	A	CRYBG3	nonsynonymous SNV	SNP	CRYBG3:NM_153605:exon4:c.G5341A:p.V1781M	.	84	0.642	55|84	het	.	Benign	Benign	.	.	T	.	.	rs6786354	.	CONTQ=93;DP=86;ECNT=1;GERMQ=52;MBQ=36,33;MFRL=198,192;MMQ=60,60;MPOS=26;POPAF=7.30;SEQQ=93;STRANDQ=93;TLOD=166.62	GT:AD:AF:DP:F1R2:F2R1:SB	0/1:29,55:0.642:84:15,18:13,35:19,10,31,24
[truncated: 312 more rows]

## Sheet: RCC4
Cell_Line	Chromosome	Start_Position	End_Position	Reference_Allele	Alternate_Allele	Hugo_Symbol	Variant_Classification	Variant_Type	Protein_cDNA_Change	AF_nfe	DP	Variant_Allele_Frequency	Variant_Reads	Zygosity	REVEL_score	InterVar_automated	CLNSIG	SIFT_score	SIFT_pred	SIFT4G_pred	Polyphen2_HDIV_score	Polyphen2_HDIV_pred	avsnp150	cosmic_coding	Otherinfo11	Otherinfo12	Otherinfo13
[truncated: 406 more rows]

[truncated: 2 more sheets: A498, 769P]
