# Supplementary material for: ATR represents a therapeutic vulnerability in clear cell renal cell carcinoma
Source: JCI Insight. 2022 Dec 22;7(24):e156087. doi: 10.1172/jci.insight.156087 (PMC9869969; doi:10.1172/jci.insight.156087)
Supplement: Supplemental data set 4 [file jciinsight-7-156087-s061.xlsx]

## Sheet: Summary
Supporting Information File 4: List of overlapping significantly upregulated REACTOME GAGE signatures between the indicated sets of comparisons, graphed in Figure 1A
Mouse ccRCC = comparison of mouse VpR ccRCC cell lines to primary renal epithelial cells;
769P, 786O etc = comparison of indicated cell line vs RPTEC
Sheet #	Group
2	Mouse ccRCC
3	769P_786O_A498_RCC4_SLR22_Mouse ccRCC
4	769P_Mouse ccRCC
5	769P_786O_A498_SLR22_Mouse ccRCC
6	769P_786O_A498_RCC4_Mouse ccRCC
7	A498_Mouse ccRCC
8	769P_786O_RCC4_SLR22_Mouse ccRCC
9	786O_Mouse ccRCC
10	769P_786O_Mouse ccRCC
11	769P
12	769P_786O_RCC4_Mouse ccRCC
13	769P_786O_A498_RCC4_SLR22
14	A498
15	769P_786O_SLR22_Mouse ccRCC
16	769P_786O_A498_Mouse ccRCC
17	786O_SLR22_Mouse ccRCC
18	769P_SLR22
19	769P_A498_Mouse ccRCC
20	786O_A498_SLR22_Mouse ccRCC
21	SLR22
22	786O_A498_Mouse ccRCC
23	769P_RCC4_SLR22_Mouse ccRCC
24	786O
25	A498_SLR22
26	769P_786O_A498_RCC4
27	769P_RCC4_Mouse ccRCC
28	769P_A498
29	786O_A498_SLR22
30	786O_RCC4_Mouse ccRCC
31	769P_786O_A498_SLR22
32	769P_786O
33	769P_A498_SLR22_Mouse ccRCC
34	769P_A498_RCC4_Mouse ccRCC
35	769P_786O_RCC4_SLR22
36	786O_RCC4_SLR22_Mouse ccRCC
37	786O_A498_RCC4_Mouse ccRCC
38	786O_SLR22
39	A498_RCC4
40	A498_SLR22_Mouse ccRCC
41	RCC4_Mouse ccRCC
42	SLR22_Mouse ccRCC

## Sheet: 2
Mouse ccRCC
REACTOME_HDR_THROUGH_HOMOLOGOUS_RECOMBINATION_HRR_
REACTOME_RESOLUTION_OF_D_LOOP_STRUCTURES_THROUGH_SYNTHESIS_DEPENDENT_STRAND_ANNEALING_SDSA_
REACTOME_HDR_THROUGH_SINGLE_STRAND_ANNEALING_SSA_
REACTOME_NONSENSE_MEDIATED_DECAY_NMD_
REACTOME_RESOLUTION_OF_ABASIC_SITES_AP_SITES_
REACTOME_GLOBAL_GENOME_NUCLEOTIDE_EXCISION_REPAIR_GG_NER_
REACTOME_TRANSCRIPTION_COUPLED_NUCLEOTIDE_EXCISION_REPAIR_TC_NER_
REACTOME_ACTIVATION_OF_GENE_EXPRESSION_BY_SREBF_SREBP_
REACTOME_RESPIRATORY_ELECTRON_TRANSPORT_ATP_SYNTHESIS_BY_CHEMIOSMOTIC_COUPLING_AND_HEAT_PRODUCTION_BY_UNCOUPLING_PROTEINS_
REACTOME_PKMTS_METHYLATE_HISTONE_LYSINES
REACTOME_REGULATION_OF_CHOLESTEROL_BIOSYNTHESIS_BY_SREBP_SREBF_
REACTOME_HDR_THROUGH_MMEJ_ALT_NHEJ_
REACTOME_FORMATION_OF_RNA_POL_II_ELONGATION_COMPLEX_
REACTOME_DNA_DAMAGE_RECOGNITION_IN_GG_NER
REACTOME_SUMOYLATION_OF_TRANSCRIPTION_COFACTORS
REACTOME_CYTOSOLIC_TRNA_AMINOACYLATION
REACTOME_CIRCADIAN_CLOCK
REACTOME_NONHOMOLOGOUS_END_JOINING_NHEJ_
REACTOME_TRANSLESION_SYNTHESIS_BY_POLH
REACTOME_PROTEIN_UBIQUITINATION
REACTOME_TELOMERE_C_STRAND_SYNTHESIS_INITIATION
REACTOME_RNA_POLYMERASE_III_TRANSCRIPTION
REACTOME_MRNA_DECAY_BY_5_TO_3_EXORIBONUCLEASE
REACTOME_DEADENYLATION_OF_MRNA
REACTOME_CITRIC_ACID_CYCLE_TCA_CYCLE_
REACTOME_REGULATION_OF_PTEN_GENE_TRANSCRIPTION
REACTOME_METABOLISM_OF_CARBOHYDRATES
REACTOME_TP53_REGULATES_TRANSCRIPTION_OF_GENES_INVOLVED_IN_G2_CELL_CYCLE_ARREST
REACTOME_DNA_DOUBLE_STRAND_BREAK_RESPONSE
REACTOME_ESR_MEDIATED_SIGNALING
REACTOME_SIGNALING_BY_NUCLEAR_RECEPTORS
REACTOME_MTOR_SIGNALLING
REACTOME_SLC_TRANSPORTER_DISORDERS
REACTOME_RNA_POLYMERASE_III_TRANSCRIPTION_INITIATION_FROM_TYPE_3_PROMOTER
REACTOME_CARGO_TRAFFICKING_TO_THE_PERICILIARY_MEMBRANE
REACTOME_CROSS_PRESENTATION_OF_SOLUBLE_EXOGENOUS_ANTIGENS_ENDOSOMES_
REACTOME_RUNX2_REGULATES_BONE_DEVELOPMENT
REACTOME_CONVERSION_FROM_APC_C_CDC20_TO_APC_C_CDH1_IN_LATE_ANAPHASE
REACTOME_BMAL1_CLOCK_NPAS2_ACTIVATES_CIRCADIAN_GENE_EXPRESSION
REACTOME_DOWNSTREAM_SIGNALING_EVENTS_OF_B_CELL_RECEPTOR_BCR_
REACTOME_DISEASES_OF_MITOTIC_CELL_CYCLE
REACTOME_RNA_POLYMERASE_III_TRANSCRIPTION_TERMINATION
REACTOME_NOTCH_HLH_TRANSCRIPTION_PATHWAY
REACTOME_E3_UBIQUITIN_LIGASES_UBIQUITINATE_TARGET_PROTEINS
REACTOME_TRANSCRIPTIONAL_REGULATION_OF_WHITE_ADIPOCYTE_DIFFERENTIATION
REACTOME_UNFOLDED_PROTEIN_RESPONSE_UPR_
REACTOME_TRISTETRAPROLIN_TTP_ZFP36_BINDS_AND_DESTABILIZES_MRNA
REACTOME_SIGNALING_BY_NOTCH
REACTOME_PROCESSING_AND_ACTIVATION_OF_SUMO
REACTOME_DISEASES_OF_SIGNAL_TRANSDUCTION_BY_GROWTH_FACTOR_RECEPTORS_AND_SECOND_MESSENGERS
REACTOME_SYNTHESIS_OF_ACTIVE_UBIQUITIN_ROLES_OF_E1_AND_E2_ENZYMES
REACTOME_CYCLIN_D_ASSOCIATED_EVENTS_IN_G1
REACTOME_INHIBITION_OF_REPLICATION_INITIATION_OF_DAMAGED_DNA_BY_RB1_E2F1
REACTOME_INHIBITION_OF_DNA_RECOMBINATION_AT_TELOMERE
REACTOME_REGULATION_OF_TP53_ACTIVITY_THROUGH_ACETYLATION
REACTOME_CALCITONIN_LIKE_LIGAND_RECEPTORS
REACTOME_BUTYRATE_RESPONSE_FACTOR_1_BRF1_BINDS_AND_DESTABILIZES_MRNA
REACTOME_FACTORS_INVOLVED_IN_MEGAKARYOCYTE_DEVELOPMENT_AND_PLATELET_PRODUCTION
REACTOME_RNA_POLYMERASE_III_CHAIN_ELONGATION
REACTOME_SIGNALING_BY_FGFR
REACTOME_CHK1_CHK2_CDS1_MEDIATED_INACTIVATION_OF_CYCLIN_B_CDK1_COMPLEX
REACTOME_RUNX2_REGULATES_OSTEOBLAST_DIFFERENTIATION
REACTOME_REGULATION_OF_GENE_EXPRESSION_IN_LATE_STAGE_BRANCHING_MORPHOGENESIS_PANCREATIC_BUD_PRECURSOR_CELLS
REACTOME_IRE1ALPHA_ACTIVATES_CHAPERONES
REACTOME_RUNX3_REGULATES_NOTCH_SIGNALING
REACTOME_REGULATION_OF_GENE_EXPRESSION_BY_HYPOXIA_INDUCIBLE_FACTOR
REACTOME_REGULATION_OF_BETA_CELL_DEVELOPMENT
REACTOME_REVERSIBLE_HYDRATION_OF_CARBON_DIOXIDE
REACTOME_ABERRANT_REGULATION_OF_MITOTIC_EXIT_IN_CANCER_DUE_TO_RB1_DEFECTS
REACTOME_SIGNALING_BY_FGFR2
REACTOME_INTRA_GOLGI_AND_RETROGRADE_GOLGI_TO_ER_TRAFFIC
REACTOME_TRANSCRIPTIONAL_REGULATION_BY_RUNX3
REACTOME_BBSOME_MEDIATED_CARGO_TARGETING_TO_CILIUM
REACTOME_NOTCH1_INTRACELLULAR_DOMAIN_REGULATES_TRANSCRIPTION
REACTOME_REGULATION_OF_GENE_EXPRESSION_IN_BETA_CELLS
REACTOME_REGULATION_OF_FOXO_TRANSCRIPTIONAL_ACTIVITY_BY_ACETYLATION
REACTOME_SENESCENCE_ASSOCIATED_SECRETORY_PHENOTYPE_SASP_
REACTOME_DEPOLYMERISATION_OF_THE_NUCLEAR_LAMINA
REACTOME_TRANSCRIPTIONAL_REGULATION_BY_THE_AP_2_TFAP2_FAMILY_OF_TRANSCRIPTION_FACTORS
REACTOME_NEGATIVE_REGULATION_OF_MAPK_PATHWAY
REACTOME_ASPARAGINE_N_LINKED_GLYCOSYLATION
REACTOME_ABERRANT_REGULATION_OF_MITOTIC_G1_S_TRANSITION_IN_CANCER_DUE_TO_RB1_DEFECTS
REACTOME_RAF_ACTIVATION
REACTOME_SIGNALING_BY_FGFR_IN_DISEASE
REACTOME_ENERGY_DEPENDENT_REGULATION_OF_MTOR_BY_LKB1_AMPK
REACTOME_SUMOYLATION_OF_INTRACELLULAR_RECEPTORS
REACTOME_KILLING_MECHANISMS
REACTOME_TRANSLATION_OF_STRUCTURAL_PROTEINS
REACTOME_RRNA_PROCESSING_IN_THE_MITOCHONDRION
REACTOME_RA_BIOSYNTHESIS_PATHWAY
REACTOME_TRANSCRIPTIONAL_ACTIVITY_OF_SMAD2_SMAD3_SMAD4_HETEROTRIMER
REACTOME_SIGNALING_BY_NOTCH1_PEST_DOMAIN_MUTANTS_IN_CANCER
REACTOME_CYTOSOLIC_SENSORS_OF_PATHOGEN_ASSOCIATED_DNA_
REACTOME_DDX58_IFIH1_MEDIATED_INDUCTION_OF_INTERFERON_ALPHA_BETA
REACTOME_INTERCONVERSION_OF_NUCLEOTIDE_DI_AND_TRIPHOSPHATES
REACTOME_RETROGRADE_TRANSPORT_AT_THE_TRANS_GOLGI_NETWORK
REACTOME_ER_TO_GOLGI_ANTEROGRADE_TRANSPORT
REACTOME_COPI_DEPENDENT_GOLGI_TO_ER_RETROGRADE_TRAFFIC
REACTOME_CONSTITUTIVE_SIGNALING_BY_AKT1_E17K_IN_CANCER
REACTOME_YAP1_AND_WWTR1_TAZ_STIMULATED_GENE_EXPRESSION
REACTOME_FATTY_ACYL_COA_BIOSYNTHESIS
REACTOME_HDMS_DEMETHYLATE_HISTONES
REACTOME_MATURATION_OF_NUCLEOPROTEIN
REACTOME_ENDOSOMAL_SORTING_COMPLEX_REQUIRED_FOR_TRANSPORT_ESCRT_
REACTOME_AKT_PHOSPHORYLATES_TARGETS_IN_THE_NUCLEUS
REACTOME_ATF6_ATF6_ALPHA_ACTIVATES_CHAPERONES
REACTOME_ERCC6_CSB_AND_EHMT2_G9A_POSITIVELY_REGULATE_RRNA_EXPRESSION
REACTOME_RUNX1_REGULATES_GENES_INVOLVED_IN_MEGAKARYOCYTE_DIFFERENTIATION_AND_PLATELET_FUNCTION
REACTOME_RESPONSE_OF_MTB_TO_PHAGOCYTOSIS
REACTOME_GOLGI_CISTERNAE_PERICENTRIOLAR_STACK_REORGANIZATION
REACTOME_RESPONSE_OF_EIF2AK1_HRI_TO_HEME_DEFICIENCY
REACTOME_NOTCH2_INTRACELLULAR_DOMAIN_REGULATES_TRANSCRIPTION
REACTOME_MTORC1_MEDIATED_SIGNALLING
REACTOME_BUDDING_AND_MATURATION_OF_HIV_VIRION
REACTOME_MITOCHONDRIAL_IRON_SULFUR_CLUSTER_BIOGENESIS
REACTOME_ATF6_ATF6_ALPHA_ACTIVATES_CHAPERONE_GENES
REACTOME_BLOOD_GROUP_SYSTEMS_BIOSYNTHESIS
REACTOME_MYD88_INDEPENDENT_TLR4_CASCADE_
REACTOME_RAB_REGULATION_OF_TRAFFICKING
REACTOME_GLUTAMATE_NEUROTRANSMITTER_RELEASE_CYCLE
REACTOME_HDACS_DEACETYLATE_HISTONES
REACTOME_NUCLEAR_RECEPTOR_TRANSCRIPTION_PATHWAY
REACTOME_SIGNALING_BY_LEPTIN
REACTOME_REGULATION_OF_TP53_EXPRESSION_AND_DEGRADATION
REACTOME_TRAF6_MEDIATED_IRF7_ACTIVATION
REACTOME_TOLL_LIKE_RECEPTOR_10_TLR10_CASCADE
REACTOME_SPRY_REGULATION_OF_FGF_SIGNALING
REACTOME_INTERLEUKIN_17_SIGNALING
REACTOME_MASTL_FACILITATES_MITOTIC_PROGRESSION
REACTOME_RAB_GEFS_EXCHANGE_GTP_FOR_GDP_ON_RABS
REACTOME_REGULATION_OF_KIT_SIGNALING
REACTOME_SUMOYLATION_OF_DNA_METHYLATION_PROTEINS
REACTOME_PROCESSING_OF_SMDT1
REACTOME_SIGNALING_BY_TGF_BETA_RECEPTOR_COMPLEX
REACTOME_SYNTHESIS_OF_PIPS_AT_THE_EARLY_ENDOSOME_MEMBRANE
REACTOME_N_GLYCAN_TRIMMING_IN_THE_ER_AND_CALNEXIN_CALRETICULIN_CYCLE

## Sheet: 3
769P_786O_A498_RCC4_SLR22_Mouse ccRCC
REACTOME_PROCESSING_OF_CAPPED_INTRON_CONTAINING_PRE_MRNA
REACTOME_CELL_CYCLE_CHECKPOINTS
REACTOME_MRNA_SPLICING
REACTOME_DNA_STRAND_ELONGATION
REACTOME_M_PHASE
REACTOME_TRANSLATION
REACTOME_S_PHASE
REACTOME_MITOCHONDRIAL_TRANSLATION
REACTOME_RESOLUTION_OF_SISTER_CHROMATID_COHESION
REACTOME_RRNA_PROCESSING
REACTOME_ACTIVATION_OF_THE_PRE_REPLICATIVE_COMPLEX
REACTOME_THE_CITRIC_ACID_TCA_CYCLE_AND_RESPIRATORY_ELECTRON_TRANSPORT
REACTOME_MITOTIC_PROMETAPHASE
REACTOME_CHROMOSOME_MAINTENANCE
REACTOME_MITOTIC_G1_PHASE_AND_G1_S_TRANSITION
REACTOME_DNA_REPAIR
REACTOME_ACTIVATION_OF_ATR_IN_RESPONSE_TO_REPLICATION_STRESS
REACTOME_MITOTIC_METAPHASE_AND_ANAPHASE
REACTOME_DNA_REPLICATION
REACTOME_G2_M_CHECKPOINTS
REACTOME_MITOTIC_SPINDLE_CHECKPOINT
REACTOME_SEPARATION_OF_SISTER_CHROMATIDS
REACTOME_MITOCHONDRIAL_PROTEIN_IMPORT
REACTOME_TRANSCRIPTIONAL_REGULATION_BY_TP53
REACTOME_G1_S_SPECIFIC_TRANSCRIPTION
REACTOME_RESPIRATORY_ELECTRON_TRANSPORT
REACTOME_DNA_DOUBLE_STRAND_BREAK_REPAIR
REACTOME_HIV_INFECTION
REACTOME_HOMOLOGOUS_DNA_PAIRING_AND_STRAND_EXCHANGE
REACTOME_DNA_REPLICATION_PRE_INITIATION
REACTOME_TRNA_PROCESSING
REACTOME_SNRNP_ASSEMBLY
REACTOME_LAGGING_STRAND_SYNTHESIS
REACTOME_SUMOYLATION_OF_CHROMATIN_ORGANIZATION_PROTEINS
REACTOME_TELOMERE_C_STRAND_LAGGING_STRAND_SYNTHESIS
REACTOME_SUMOYLATION_OF_DNA_REPLICATION_PROTEINS
REACTOME_UNWINDING_OF_DNA
REACTOME_RHO_GTPASES_ACTIVATE_FORMINS
REACTOME_EXTENSION_OF_TELOMERES
REACTOME_TRANSPORT_OF_MATURE_TRANSCRIPT_TO_CYTOPLASM
REACTOME_HOMOLOGY_DIRECTED_REPAIR
REACTOME_SUMOYLATION_OF_RNA_BINDING_PROTEINS
REACTOME_HOST_INTERACTIONS_OF_HIV_FACTORS
REACTOME_APC_C_MEDIATED_DEGRADATION_OF_CELL_CYCLE_PROTEINS
REACTOME_SWITCHING_OF_ORIGINS_TO_A_POST_REPLICATIVE_STATE
REACTOME_SUMOYLATION_OF_DNA_DAMAGE_RESPONSE_AND_REPAIR_PROTEINS
REACTOME_EXPORT_OF_VIRAL_RIBONUCLEOPROTEINS_FROM_NUCLEUS
REACTOME_MITOTIC_G2_G2_M_PHASES
REACTOME_INTERACTIONS_OF_REV_WITH_HOST_CELLULAR_PROTEINS
REACTOME_ASSEMBLY_OF_THE_PRE_REPLICATIVE_COMPLEX
REACTOME_POLYMERASE_SWITCHING_ON_THE_C_STRAND_OF_THE_TELOMERE
REACTOME_PROCESSIVE_SYNTHESIS_ON_THE_LAGGING_STRAND
REACTOME_G0_AND_EARLY_G1
REACTOME_TRNA_PROCESSING_IN_THE_NUCLEUS
REACTOME_ORC1_REMOVAL_FROM_CHROMATIN
REACTOME_NUCLEAR_ENVELOPE_BREAKDOWN
REACTOME_SUMOYLATION_OF_SUMOYLATION_PROTEINS
REACTOME_NUCLEAR_IMPORT_OF_REV_PROTEIN
REACTOME_TELOMERE_MAINTENANCE
REACTOME_SUMOYLATION
REACTOME_NUCLEAR_PORE_COMPLEX_NPC_DISASSEMBLY
REACTOME_TRANSPORT_OF_THE_SLBP_DEPENDANT_MATURE_MRNA
REACTOME_APC_C_CDH1_MEDIATED_DEGRADATION_OF_CDC20_AND_OTHER_APC_C_CDH1_TARGETED_PROTEINS_IN_LATE_MITOSIS_EARLY_G1
REACTOME_RNA_POLYMERASE_II_TRANSCRIPTION_TERMINATION
REACTOME_POLYMERASE_SWITCHING
REACTOME_REGULATION_OF_GLUCOKINASE_BY_GLUCOKINASE_REGULATORY_PROTEIN
REACTOME_VIRAL_MESSENGER_RNA_SYNTHESIS
REACTOME_MRNA_SPLICING_MINOR_PATHWAY
REACTOME_RESOLUTION_OF_D_LOOP_STRUCTURES
REACTOME_PROCESSING_OF_DNA_DOUBLE_STRAND_BREAK_ENDS
REACTOME_CYCLIN_A_CDK2_ASSOCIATED_EVENTS_AT_S_PHASE_ENTRY
REACTOME_NUCLEOTIDE_EXCISION_REPAIR
REACTOME_DEPOSITION_OF_NEW_CENPA_CONTAINING_NUCLEOSOMES_AT_THE_CENTROMERE
REACTOME_PCNA_DEPENDENT_LONG_PATCH_BASE_EXCISION_REPAIR
REACTOME_REGULATION_OF_HSF1_MEDIATED_HEAT_SHOCK_RESPONSE
REACTOME_REGULATION_OF_TP53_ACTIVITY_THROUGH_PHOSPHORYLATION
REACTOME_G2_M_DNA_DAMAGE_CHECKPOINT
REACTOME_SCF_SKP2_MEDIATED_DEGRADATION_OF_P27_P21
REACTOME_TRANSPORT_OF_MATURE_MRNAS_DERIVED_FROM_INTRONLESS_TRANSCRIPTS
REACTOME_RESOLUTION_OF_AP_SITES_VIA_THE_MULTIPLE_NUCLEOTIDE_PATCH_REPLACEMENT_PATHWAY
REACTOME_POSTMITOTIC_NUCLEAR_PORE_COMPLEX_NPC_REFORMATION
REACTOME_POLO_LIKE_KINASE_MEDIATED_EVENTS
REACTOME_REGULATION_OF_TP53_ACTIVITY
REACTOME_DUAL_INCISION_IN_TC_NER
REACTOME_MEIOSIS
REACTOME_NS1_MEDIATED_EFFECTS_ON_HOST_PATHWAYS
REACTOME_ORGANELLE_BIOGENESIS_AND_MAINTENANCE
REACTOME_CELLULAR_RESPONSE_TO_HEAT_STRESS
REACTOME_MITOCHONDRIAL_BIOGENESIS
REACTOME_PROCESSIVE_SYNTHESIS_ON_THE_C_STRAND_OF_THE_TELOMERE
REACTOME_CONDENSATION_OF_PROMETAPHASE_CHROMOSOMES
REACTOME_REPRODUCTION
REACTOME_TRANSCRIPTION_OF_E2F_TARGETS_UNDER_NEGATIVE_CONTROL_BY_P107_RBL1_AND_P130_RBL2_IN_COMPLEX_WITH_HDAC1
REACTOME_BASE_EXCISION_REPAIR
REACTOME_DUAL_INCISION_IN_GG_NER
REACTOME_CDC6_ASSOCIATION_WITH_THE_ORC_ORIGIN_COMPLEX
REACTOME_GAP_FILLING_DNA_REPAIR_SYNTHESIS_AND_LIGATION_IN_GG_NER
REACTOME_RECOGNITION_OF_DNA_DAMAGE_BY_PCNA_CONTAINING_REPLICATION_COMPLEX
REACTOME_MEIOTIC_RECOMBINATION
REACTOME_MISMATCH_REPAIR
REACTOME_REMOVAL_OF_THE_FLAP_INTERMEDIATE_FROM_THE_C_STRAND
REACTOME_CYCLIN_A_B1_B2_ASSOCIATED_EVENTS_DURING_G2_M_TRANSITION
REACTOME_TERMINATION_OF_TRANSLESION_DNA_SYNTHESIS
REACTOME_FANCONI_ANEMIA_PATHWAY

## Sheet: 4
769P_Mouse ccRCC
REACTOME_EARLY_PHASE_OF_HIV_LIFE_CYCLE
REACTOME_CELLULAR_SENESCENCE
REACTOME_TP53_REGULATES_METABOLIC_GENES
REACTOME_FCERI_MEDIATED_NF_KB_ACTIVATION
REACTOME_FC_EPSILON_RECEPTOR_FCERI_SIGNALING
REACTOME_HIV_TRANSCRIPTION_ELONGATION
REACTOME_REGULATION_OF_LIPID_METABOLISM_BY_PPARALPHA
REACTOME_OXIDATIVE_STRESS_INDUCED_SENESCENCE
REACTOME_MITOCHONDRIAL_CALCIUM_ION_TRANSPORT
REACTOME_HCMV_INFECTION
REACTOME_APC_C_CDC20_MEDIATED_DEGRADATION_OF_CYCLIN_B
REACTOME_AUTOPHAGY
REACTOME_FORMATION_OF_THE_EARLY_ELONGATION_COMPLEX
REACTOME_HSF1_ACTIVATION
REACTOME_REGULATION_OF_RAS_BY_GAPS
REACTOME_INTRACELLULAR_SIGNALING_BY_SECOND_MESSENGERS
REACTOME_NEDDYLATION
REACTOME_INHIBITION_OF_THE_PROTEOLYTIC_ACTIVITY_OF_APC_C_REQUIRED_FOR_THE_ONSET_OF_ANAPHASE_BY_MITOTIC_SPINDLE_CHECKPOINT_COMPONENTS
REACTOME_FOLDING_OF_ACTIN_BY_CCT_TRIC
REACTOME_ABORTIVE_ELONGATION_OF_HIV_1_TRANSCRIPT_IN_THE_ABSENCE_OF_TAT
REACTOME_RNA_POLYMERASE_III_TRANSCRIPTION_INITIATION_FROM_TYPE_1_PROMOTER
REACTOME_PHOSPHORYLATION_OF_THE_APC_C
REACTOME_MRNA_CAPPING
REACTOME_CLEC7A_DECTIN_1_SIGNALING

## Sheet: 5
769P_786O_A498_SLR22_Mouse ccRCC
REACTOME_PROTEIN_LOCALIZATION
REACTOME_G1_S_DNA_DAMAGE_CHECKPOINTS
REACTOME_REGULATION_OF_MRNA_STABILITY_BY_PROTEINS_THAT_BIND_AU_RICH_ELEMENTS
REACTOME_STABILIZATION_OF_P53
REACTOME_AUF1_HNRNP_D0_BINDS_AND_DESTABILIZES_MRNA
REACTOME_REGULATION_OF_PTEN_STABILITY_AND_ACTIVITY
REACTOME_DECTIN_1_MEDIATED_NONCANONICAL_NF_KB_SIGNALING
REACTOME_DEGRADATION_OF_DVL
REACTOME_NEGATIVE_REGULATION_OF_NOTCH4_SIGNALING
REACTOME_DEFECTIVE_CFTR_CAUSES_CYSTIC_FIBROSIS
REACTOME_REGULATION_OF_RUNX2_EXPRESSION_AND_ACTIVITY
REACTOME_DEGRADATION_OF_AXIN
REACTOME_REGULATION_OF_RUNX3_EXPRESSION_AND_ACTIVITY
REACTOME_DEGRADATION_OF_GLI1_BY_THE_PROTEASOME
REACTOME_THE_ROLE_OF_GTSE1_IN_G2_M_PROGRESSION_AFTER_G2_CHECKPOINT
REACTOME_ABC_TRANSPORTER_DISORDERS
REACTOME_MITOTIC_TELOPHASE_CYTOKINESIS
REACTOME_METABOLISM_OF_STEROIDS
REACTOME_CHOLESTEROL_BIOSYNTHESIS
REACTOME_DISEASES_OF_DNA_REPAIR

## Sheet: 6
769P_786O_A498_RCC4_Mouse ccRCC
REACTOME_REGULATION_OF_EXPRESSION_OF_SLITS_AND_ROBOS
REACTOME_INFLUENZA_INFECTION
REACTOME_METABOLISM_OF_AMINO_ACIDS_AND_DERIVATIVES
REACTOME_HIV_LIFE_CYCLE
REACTOME_RRNA_MODIFICATION_IN_THE_NUCLEUS_AND_CYTOSOL
REACTOME_TRANSCRIPTIONAL_REGULATION_BY_SMALL_RNAS
REACTOME_EUKARYOTIC_TRANSLATION_INITIATION
REACTOME_SIGNALING_BY_ROBO_RECEPTORS
REACTOME_ACTIVATION_OF_THE_MRNA_UPON_BINDING_OF_THE_CAP_BINDING_COMPLEX_AND_EIFS_AND_SUBSEQUENT_BINDING_TO_43S
REACTOME_EUKARYOTIC_TRANSLATION_ELONGATION
REACTOME_SELENOAMINO_ACID_METABOLISM
REACTOME_RESPONSE_OF_EIF2AK4_GCN2_TO_AMINO_ACID_DEFICIENCY
REACTOME_MITOTIC_PROPHASE
REACTOME_SUMOYLATION_OF_UBIQUITINYLATION_PROTEINS
REACTOME_SRP_DEPENDENT_COTRANSLATIONAL_PROTEIN_TARGETING_TO_MEMBRANE
REACTOME_DEADENYLATION_DEPENDENT_MRNA_DECAY
REACTOME_TRNA_MODIFICATION_IN_THE_NUCLEUS_AND_CYTOSOL
REACTOME_NUCLEOBASE_BIOSYNTHESIS
REACTOME_ESTABLISHMENT_OF_SISTER_CHROMATID_COHESION

## Sheet: 7
A498_Mouse ccRCC
REACTOME_TRANSCRIPTIONAL_REGULATION_OF_GRANULOPOIESIS
REACTOME_INTERFERON_ALPHA_BETA_SIGNALING
REACTOME_RECOGNITION_AND_ASSOCIATION_OF_DNA_GLYCOSYLASE_WITH_SITE_CONTAINING_AN_AFFECTED_PURINE
REACTOME_DNA_DAMAGE_TELOMERE_STRESS_INDUCED_SENESCENCE
REACTOME_MEIOTIC_SYNAPSIS
REACTOME_BASE_EXCISION_REPAIR_AP_SITE_FORMATION
REACTOME_PRC2_METHYLATES_HISTONES_AND_DNA
REACTOME_INTERFERON_SIGNALING
REACTOME_RNA_POLYMERASE_I_PROMOTER_ESCAPE
REACTOME_HSF1_DEPENDENT_TRANSACTIVATION
REACTOME_SULFUR_AMINO_ACID_METABOLISM
REACTOME_B_WICH_COMPLEX_POSITIVELY_REGULATES_RRNA_EXPRESSION
REACTOME_CLASS_I_MHC_MEDIATED_ANTIGEN_PROCESSING_PRESENTATION
REACTOME_ACTIVATION_OF_ANTERIOR_HOX_GENES_IN_HINDBRAIN_DEVELOPMENT_DURING_EARLY_EMBRYOGENESIS
REACTOME_PERK_REGULATES_GENE_EXPRESSION
REACTOME_RORA_ACTIVATES_GENE_EXPRESSION

## Sheet: 8
769P_786O_RCC4_SLR22_Mouse ccRCC
REACTOME_INTERACTIONS_OF_VPR_WITH_HOST_CELLULAR_PROTEINS
REACTOME_GLUCOSE_METABOLISM
REACTOME_TRANSCRIPTIONAL_REGULATION_BY_E2F6
REACTOME_PYRUVATE_METABOLISM_AND_CITRIC_ACID_TCA_CYCLE
REACTOME_E2F_MEDIATED_REGULATION_OF_DNA_REPLICATION
REACTOME_COMPLEX_I_BIOGENESIS
REACTOME_FORMATION_OF_TC_NER_PRE_INCISION_COMPLEX
REACTOME_TRANSCRIPTION_OF_E2F_TARGETS_UNDER_NEGATIVE_CONTROL_BY_DREAM_COMPLEX
REACTOME_GLYCOLYSIS
REACTOME_AURKA_ACTIVATION_BY_TPX2
REACTOME_REGULATION_OF_PLK1_ACTIVITY_AT_G2_M_TRANSITION
REACTOME_ANCHORING_OF_THE_BASAL_BODY_TO_THE_PLASMA_MEMBRANE
REACTOME_KINESINS
REACTOME_RECRUITMENT_OF_MITOTIC_CENTROSOME_PROTEINS_AND_COMPLEXES

## Sheet: 9
786O_Mouse ccRCC
REACTOME_TRANSCRIPTIONAL_REGULATION_BY_RUNX1
REACTOME_COHESIN_LOADING_ONTO_CHROMATIN
REACTOME_RUNX1_INTERACTS_WITH_CO_FACTORS_WHOSE_PRECISE_EFFECT_ON_RUNX1_TARGETS_IS_NOT_KNOWN
REACTOME_TRANSCRIPTIONAL_REGULATION_BY_MECP2
REACTOME_PURINE_RIBONUCLEOSIDE_MONOPHOSPHATE_BIOSYNTHESIS
REACTOME_RMTS_METHYLATE_HISTONE_ARGININES
REACTOME_METABOLISM_OF_FOLATE_AND_PTERINES
REACTOME_MICRORNA_MIRNA_BIOGENESIS
REACTOME_TCF_DEPENDENT_SIGNALING_IN_RESPONSE_TO_WNT
REACTOME_REGULATION_OF_MECP2_EXPRESSION_AND_ACTIVITY
REACTOME_FGFR2_ALTERNATIVE_SPLICING
REACTOME_INITIATION_OF_NUCLEAR_ENVELOPE_NE_REFORMATION
REACTOME_HIV_ELONGATION_ARREST_AND_RECOVERY

## Sheet: 10
769P_786O_Mouse ccRCC
REACTOME_CHROMATIN_MODIFYING_ENZYMES
REACTOME_PTEN_REGULATION
REACTOME_KSRP_KHSRP_BINDS_AND_DESTABILIZES_MRNA
REACTOME_DEUBIQUITINATION
REACTOME_DISORDERS_OF_TRANSMEMBRANE_TRANSPORTERS
REACTOME_MAPK6_MAPK4_SIGNALING
REACTOME_APC_CDC20_MEDIATED_DEGRADATION_OF_NEK2A
REACTOME_POSITIVE_EPIGENETIC_REGULATION_OF_RRNA_EXPRESSION
REACTOME_RNA_POLYMERASE_II_TRANSCRIBES_SNRNA_GENES
REACTOME_RNA_POLYMERASE_I_TRANSCRIPTION
REACTOME_DEGRADATION_OF_BETA_CATENIN_BY_THE_DESTRUCTION_COMPLEX
REACTOME_SIGNALING_BY_NOTCH4

[truncated: 32 more sheets: 11, 12, 13, 14, 15, 16, 17, 18, 19, 20, 21, 22, 23, 24, 25, 26, 27, 28, 29, 30 …]
