# Supplementary material for: ATR represents a therapeutic vulnerability in clear cell renal cell carcinoma
Source: JCI Insight. 2022 Dec 22;7(24):e156087. doi: 10.1172/jci.insight.156087 (PMC9869969; doi:10.1172/jci.insight.156087)
Supplement: Supplemental data set 5 [file jciinsight-7-156087-s062.xlsx]

## Sheet: NES
Supporting Information File 5: ssGSEA Normalised Enrichment Scores (NES) of each individual ccRCC and normal sample
	TCGA.B0.5694.01A.11R.1541.07	TCGA.CJ.4637.01A.02R.1325.07	TCGA.CZ.4860.01A.01R.1305.07	TCGA.B0.4706.01A.01R.1503.07	TCGA.B4.5844.01A.11R.1672.07	TCGA.BP.5001.01A.01R.1334.07	TCGA.B8.A54F.01A.11R.A266.07	TCGA.B8.5552.01B.11R.1672.07	TCGA.B0.5690.11A.01R.1541.07	TCGA.BP.4760.01A.02R.1420.07	TCGA.CJ.4636.01A.02R.1325.07	TCGA.CZ.5468.11A.01R.1503.07	TCGA.B0.4712.01A.01R.1503.07	TCGA.CJ.5675.01A.11R.1541.07	TCGA.B2.5633.01A.01R.1541.07	TCGA.CJ.4872.01A.01R.1305.07	TCGA.A3.3326.01A.01R.0864.07	TCGA.CW.5589.11A.01R.1541.07	TCGA.CZ.4865.01A.02R.1503.07	TCGA.B0.5700.01A.11R.1541.07	TCGA.B0.5402.01A.01R.1503.07	TCGA.CZ.5460.01A.01R.1503.07	TCGA.BP.5178.01A.01R.1426.07	TCGA.BP.4763.01A.01R.1289.07	TCGA.A3.3323.01A.02R.1325.07	TCGA.B0.5695.01A.11R.1541.07	TCGA.AK.3427.01A.01R.0864.07	TCGA.B0.5116.01A.02R.1420.07	TCGA.B0.5711.01A.11R.1672.07	TCGA.B0.5097.01A.01R.1420.07	TCGA.B0.5080.01A.01R.1503.07	TCGA.B0.5693.01A.11R.1541.07	TCGA.CZ.5987.11A.01R.1672.07	TCGA.B0.5697.11A.01R.1541.07	TCGA.B0.5705.01A.11R.1541.07	TCGA.B0.4849.01A.01R.1277.07	TCGA.CZ.4863.01A.01R.1503.07	TCGA.BP.4327.01A.01R.1289.07	TCGA.CZ.5462.11A.01R.1503.07	TCGA.B0.5108.01A.01R.1420.07	TCGA.CJ.4639.01A.02R.1325.07	TCGA.BP.5176.01A.01R.1426.07	TCGA.B8.4154.01A.01R.1188.07	TCGA.BP.5181.01A.01R.1426.07	TCGA.BP.4968.01A.01R.1334.07	TCGA.CW.6087.11A.01R.1672.07	TCGA.CZ.4856.01A.02R.1426.07	TCGA.CZ.5469.01A.01R.1503.07	TCGA.AK.3461.01A.02R.1277.07
REACTOME_DNA_REPAIR	8.4908	10.5079	12.4367	10.2928	7.4929	7.8494	8.8299	6.7104	6.1715	7.4317	8.7474	7.0555	11.4459	9.7453	8.2533	9.3035	9.008	5.853	8.2467	8.2091	8.9423	9.5449	10.5421	8.4303	7.8236	7.9107	10.89	9.8049	8.6232	7.8119	8.1632	9.775	5.5612	5.4497	8.4189	8.728	8.5442	8.4452	8.4737	9.5179	8.1089	8.5083	10.3608	9.2179	8.9309	7.5628	8.5857	11.5058	7.8009
REACTOME_ACTIVATION_OF_ATR_IN_RESPONSE_TO_REPLICATION_STRESS	0.7674	3.0284	5.1071	1.463	0.9461	0.4139	0.6897	0.8863	-0.8039	2.0758	2.6083	0.4655	3.9979	1.135	1.1818	1.5646	1.5826	-0.9064	1.3961	1.7924	0.8974	1.5377	1.7188	1.7334	0.4929	0.8321	2.2897	2.8619	1.6216	3.0649	1.5892	2.5976	-0.1634	-1.3908	1.1477	-0.5359	1.7309	0.4734	0.619	1.0634	1.523	0.9516	2.1188	2.0509	1.3854	-0.3178	1.5008	3.7027	-0.067
REACTOME_TRANSCRIPTIONAL_REGULATION_BY_TP53	20.8351	19.9531	21.3481	18.7409	17.7101	17.3659	18.8487	17.544	16.8385	19.2563	20.1957	17.9653	21.0198	18.3093	19.0866	18.3908	18.8819	17.076	19.3178	18.85	19.062	19.6528	21.4921	18.5348	18.5276	19.019	21.0974	20.3079	19.9387	20.2041	17.644	19.293	16.5329	17.6064	20.0429	18.489	18.9173	18.5002	17.7574	19.1909	18.314	20.2963	19.8934	18.8672	19.992	18.2011	19.3089	20.0091	19.7019
REACTOME_DNA_DOUBLE_STRAND_BREAK_REPAIR	1.4752	4.3444	4.9606	3.1315	1.3628	0.8241	2.1023	0.8631	0.0667	0.9629	2.2588	0.454	3.9892	2.9844	2.1716	2.6648	2.4917	0.0316	1.633	1.5214	3.0392	3.0092	3.2054	1.538	1.7995	1.0601	2.1164	3.2293	2.2191	2.1896	1.6885	3.1073	0.1034	-0.7017	1.9274	2.0712	2.0775	1.9305	1.7022	2.9582	1.6147	1.354	2.5953	2.5802	1.2251	1.4336	1.149	3.5739	1.0006
REACTOME_HOMOLOGY_DIRECTED_REPAIR	-0.508	2.2557	3.1884	1.3582	-0.8996	-1.0232	0.185	-1.2387	-2.1042	-0.9437	0.5472	-1.649	2.0194	1.3746	0.05	0.8484	0.6367	-2.1811	-0.2057	-0.395	1.1088	1.2292	1.4692	-0.3885	-0.2942	-0.9187	0.6343	1.071	0.1817	-0.0597	-0.1542	1.0695	-2.0642	-2.8367	-0.1861	0.3696	0.1274	0.2164	-0.307	0.9151	-0.5437	-0.5095	1.1462	0.4422	-0.2713	-0.6158	-1.0107	2.2687	-0.7968
REACTOME_G2_M_DNA_DAMAGE_CHECKPOINT	-1.4633	0.5982	1.2826	-0.4067	-2.0377	-2.7672	-1.4706	-2.3836	-2.9071	-1.7718	-1.1609	-2.4071	0.3212	0.3555	-0.9786	-0.6373	-0.8451	-2.8156	-1.5353	-1.4357	-0.1108	-0.3654	-0.0687	-1.0437	-1.7067	-2.0402	-1.0416	-0.5855	-0.996	-1.2221	-1.8079	-0.3894	-2.567	-3.8073	-1.4407	-0.3569	-1.2599	-1.0638	-1.0336	-0.2226	-1.6148	-1.9286	-0.1438	-0.7009	-1.7399	-1.1798	-2.0884	0.2012	-1.9773
REACTOME_SUMOYLATION_OF_DNA_DAMAGE_RESPONSE_AND_REPAIR_PROTEINS	8.9899	10.9335	10.3948	9.496	9.8638	8.6238	9.8986	10.1009	8.6712	10.0836	9.9688	9.1161	9.54	9.2856	9.5428	9.7749	9.8138	8.7203	9.2291	8.5884	9.439	9.2264	9.2395	9.7313	9.981	10.2248	8.4627	9.4528	9.7722	10.4665	9.3612	10.4675	9.4387	8.7816	9.4727	10.3164	9.8699	9.4476	8.9655	9.631	10.0085	9.5666	8.3978	9.0435	8.5768	9.0179	9.2844	10.246	10.0003
REACTOME_NUCLEOTIDE_EXCISION_REPAIR	11.8879	12.7066	13.7513	12.9529	11.2748	12.2115	12.6535	11.9961	10.8146	11.9768	12.3927	11.48	13.1153	11.8813	11.0469	12.7604	11.8844	11.2618	12.2841	12.3019	11.5922	12.4085	12.615	12.4918	11.213	12.1916	13.3735	12.837	11.838	11.8691	12.8608	13.3636	12.0673	11.6228	11.474	11.444	11.704	12.5443	12.4659	11.84	12.6272	12.3027	12.979	11.991	12.8439	11.7336	12.2599	12.4532	11.4943
REACTOME_MISMATCH_REPAIR	3.4219	4.3105	4.4426	3.6993	2.958	3.1074	3.521	3.4119	2.8461	3.5704	3.9255	3.2528	4.3797	3.8698	3.4807	3.3319	3.3779	2.6197	3.605	3.9248	3.0736	3.5006	4.3186	3.2871	3.1789	3.2865	4.1229	4.4292	3.3709	3.9048	3.5142	3.6107	2.4794	2.9002	3.6751	2.2868	3.3785	3.1169	3.3565	3.2905	3.1469	3.4488	4.0876	3.5076	3.649	2.8063	3.4586	4.3678	2.5601
REACTOME_PROCESSING_OF_DNA_DOUBLE_STRAND_BREAK_ENDS	-1.6652	0.6627	1.2627	-0.2153	-2.2024	-2.3907	-1.4202	-2.3524	-2.7704	-2.1602	-1.0084	-2.3456	0.2452	0.1939	-0.9508	-0.4027	-0.8051	-2.644	-1.4699	-1.8041	0.1318	-0.2818	0.1003	-1.1946	-1.7789	-2.1968	-0.9105	-0.5502	-1.0837	-1.5356	-1.4908	-0.375	-2.6979	-3.4612	-1.6253	-0.667	-1.375	-1.2477	-1.0083	-0.217	-1.8775	-1.8115	-0.2128	-0.9549	-1.6433	-1.162	-2.0874	0.4969	-1.858
REACTOME_PCNA_DEPENDENT_LONG_PATCH_BASE_EXCISION_REPAIR	4.1046	4.6407	5.0818	4.2007	3.4715	3.799	4.1482	3.637	3.13	4.1361	4.2335	3.3867	5.3547	4.08	3.2123	4.0208	4.2567	2.9672	4.4427	4.641	3.8592	4.2882	4.4091	3.6817	3.7143	4.0433	5.3754	4.6889	3.9183	4.085	4.3025	4.3287	3.0332	3.0218	3.7041	3.3626	3.6242	3.9827	3.5339	3.9516	3.4489	3.9506	4.6818	4.2413	4.2745	2.932	4.1361	4.9287	3.2825
REACTOME_DUAL_INCISION_IN_TC_NER	9.223	9.3666	10.5097	9.1025	9.0294	8.6075	9.0088	8.5022	8.8736	8.9377	9.2818	9.1933	10.2307	9.2716	8.6063	9.5226	8.9018	8.6752	9.0075	9.461	9.4647	9.219	10.1324	9.0312	8.5232	9.0795	10.5721	9.3144	9.0978	8.3954	9.5745	9.3741	8.0554	8.3481	8.7035	8.7637	8.5226	8.843	8.6332	8.8443	8.7156	9.2127	9.8885	9.0957	9.1561	8.5146	9.9976	10.454	8.484
REACTOME_BASE_EXCISION_REPAIR	-3.731	-1.7017	-1.5617	-0.9597	-4.6395	-4.0169	-3.9778	-5.7573	-5.4182	-4.9698	-3.2128	-4.5759	-0.8039	-0.4512	-4.135	-2.0924	-3.0238	-6.0562	-3.284	-3.5148	-2.3484	-1.3901	-0.7515	-3.5136	-4.5729	-4.0872	-2.0245	-1.9399	-3.9031	-4.5721	-3.1093	-3.0086	-6.1627	-5.895	-3.9494	-2.3409	-3.9051	-2.217	-3.7191	-1.949	-4.4604	-3.146	-1.5733	-2.2675	-3.1207	-4.161	-3.7984	-0.0029	-4.7144
REACTOME_DUAL_INCISION_IN_GG_NER	7.5325	7.628	8.0214	7.4376	6.8243	6.3086	7.645	6.6105	6.3787	7.308	7.4913	6.8713	8.5565	7.1695	6.6732	8.1836	7.0055	6.5932	6.9807	7.1675	7.5584	7.4577	7.7046	6.9935	7.5954	6.8721	7.9836	7.8896	7.1331	7.1095	6.8943	7.3764	6.4339	6.4369	7.1091	6.6018	7.2502	7.3947	7.2334	6.9958	6.8473	7.1939	8.5937	7.6887	7.3899	6.586	7.1957	7.2948	6.2967
REACTOME_GAP_FILLING_DNA_REPAIR_SYNTHESIS_AND_LIGATION_IN_GG_NER	5.9482	6.1468	6.3192	5.645	5.2479	5.366	5.5977	5.4043	5.116	5.6281	5.7953	5.1912	6.2952	5.7224	4.9751	5.4118	5.6887	4.9701	5.8849	5.6992	5.8381	5.6385	6.2508	5.7536	5.449	5.7177	5.9366	6.4283	5.361	5.8716	5.7864	5.6982	4.7648	4.9695	5.7895	5.1344	5.5432	5.8322	5.2445	4.9352	5.4255	5.6041	6.105	6.0863	5.669	5.2044	5.5055	6.4544	5.0359
REACTOME_FANCONI_ANEMIA_PATHWAY	3.0351	4.2754	4.7047	3.8245	2.7898	3.5035	3.1999	3.1425	2.8072	3.4838	3.6285	3.2084	4.1066	3.5875	3.2989	3.327	3.6215	2.5977	3.2527	3.2604	3.1593	3.1881	3.4735	2.9629	3.2878	3.1436	4.9709	3.7527	3.5498	3.5596	3.7624	3.5367	2.3607	2.6104	3.2802	3.3306	3.7436	3.1803	3.5569	3.2283	3.385	3.1069	4.2813	3.4143	3.3558	2.966	3.0522	4.551	2.7713
REACTOME_RECOGNITION_OF_DNA_DAMAGE_BY_PCNA_CONTAINING_REPLICATION_COMPLEX	6.6049	7.3248	7.6612	6.73	5.905	6.0197	6.5693	6.1402	5.7118	7.1248	6.2918	6.5789	7.1841	6.644	5.903	6.7843	6.3045	5.6829	6.689	6.6331	6.4601	6.3877	7.1809	6.8911	6.5641	6.5103	7.8277	7.0363	6.5401	6.7331	6.8293	7.2617	5.9761	5.5653	6.7332	5.9006	6.6154	6.2811	6.3376	6.597	6.3701	6.7106	7.0798	7.2128	6.7979	5.826	6.7741	7.0426	5.961
MARKERS_OF_PROLIFERATION	1.4285	4.1988	4.2554	2.6195	2.1156	1.0192	1.4539	2.1211	0.5633	2.9269	3.221	1.6471	4.6835	2.4692	1.6968	2.986	2.4826	0.4133	2.9981	2.4755	1.1777	2.8971	3.0234	2.3163	1.3002	1.7854	1.831	3.839	2.1231	3.95	2.9948	2.829	1.2272	-0.1302	2.0424	0.6002	2.8172	1.2961	1.644	1.8183	1.9796	2.5238	2.1301	3.1013	2.931	1.3242	2.3609	4.3211	1.1441
[truncated: 556 more columns]

## Sheet: pval
Supporting Information File 5: ssGSEA padj values of each individual ccRCC and normal sample
	TCGA.B0.5694.01A.11R.1541.07	TCGA.CJ.4637.01A.02R.1325.07	TCGA.CZ.4860.01A.01R.1305.07	TCGA.B0.4706.01A.01R.1503.07	TCGA.B4.5844.01A.11R.1672.07	TCGA.BP.5001.01A.01R.1334.07	TCGA.B8.A54F.01A.11R.A266.07	TCGA.B8.5552.01B.11R.1672.07	TCGA.B0.5690.11A.01R.1541.07	TCGA.BP.4760.01A.02R.1420.07	TCGA.CJ.4636.01A.02R.1325.07	TCGA.CZ.5468.11A.01R.1503.07	TCGA.B0.4712.01A.01R.1503.07	TCGA.CJ.5675.01A.11R.1541.07	TCGA.B2.5633.01A.01R.1541.07	TCGA.CJ.4872.01A.01R.1305.07	TCGA.A3.3326.01A.01R.0864.07	TCGA.CW.5589.11A.01R.1541.07	TCGA.CZ.4865.01A.02R.1503.07	TCGA.B0.5700.01A.11R.1541.07	TCGA.B0.5402.01A.01R.1503.07	TCGA.CZ.5460.01A.01R.1503.07	TCGA.BP.5178.01A.01R.1426.07	TCGA.BP.4763.01A.01R.1289.07	TCGA.A3.3323.01A.02R.1325.07	TCGA.B0.5695.01A.11R.1541.07	TCGA.AK.3427.01A.01R.0864.07	TCGA.B0.5116.01A.02R.1420.07	TCGA.B0.5711.01A.11R.1672.07	TCGA.B0.5097.01A.01R.1420.07	TCGA.B0.5080.01A.01R.1503.07	TCGA.B0.5693.01A.11R.1541.07	TCGA.CZ.5987.11A.01R.1672.07	TCGA.B0.5697.11A.01R.1541.07	TCGA.B0.5705.01A.11R.1541.07	TCGA.B0.4849.01A.01R.1277.07	TCGA.CZ.4863.01A.01R.1503.07	TCGA.BP.4327.01A.01R.1289.07	TCGA.CZ.5462.11A.01R.1503.07	TCGA.B0.5108.01A.01R.1420.07	TCGA.CJ.4639.01A.02R.1325.07	TCGA.BP.5176.01A.01R.1426.07	TCGA.B8.4154.01A.01R.1188.07	TCGA.BP.5181.01A.01R.1426.07	TCGA.BP.4968.01A.01R.1334.07	TCGA.CW.6087.11A.01R.1672.07	TCGA.CZ.4856.01A.02R.1426.07	TCGA.CZ.5469.01A.01R.1503.07	TCGA.AK.3461.01A.02R.1277.07
REACTOME_DNA_REPAIR	0.0021	0.0015	0.0013	0.0019	0.0019	0.0021	0.0019	0.0019	0.0019	0.0019	0.0017	0.0019	0.0014	0.0017	0.0017	0.0019	0.0019	0.0019	0.0017	0.0017	0.0019	0.0019	0.0017	0.0017	0.0017	0.0019	0.0015	0.0015	0.0017	0.0017	0.0019	0.0019	0.0019	0.0019	0.0021	0.0021	0.0017	0.0021	0.0021	0.0019	0.0019	0.0019	0.0017	0.0019	0.0017	0.0021	0.0021	0.0015	0.0019
REACTOME_ACTIVATION_OF_ATR_IN_RESPONSE_TO_REPLICATION_STRESS	0.5808	0.0215	0.0013	0.3184	0.4652	0.7391	0.6222	0.497	0.5762	0.0895	0.0459	0.7099	0.0014	0.4141	0.4416	0.2685	0.2671	0.4992	0.2587	0.1835	0.5314	0.2941	0.2322	0.2334	0.7524	0.505	0.0924	0.025	0.2237	0.0231	0.2362	0.0438	0.9435	0.2765	0.3623	0.747	0.1955	0.756	0.7054	0.5	0.2354	0.4909	0.1212	0.1254	0.3232	0.8191	0.2771	0.0029	0.9622
REACTOME_TRANSCRIPTIONAL_REGULATION_BY_TP53	0.0021	0.0015	0.0013	0.0019	0.0019	0.0021	0.0019	0.0019	0.0019	0.0019	0.0017	0.0019	0.0014	0.0017	0.0017	0.0019	0.0019	0.0019	0.0017	0.0017	0.0019	0.0019	0.0017	0.0017	0.0017	0.0019	0.0015	0.0015	0.0017	0.0017	0.0019	0.0019	0.0019	0.0019	0.0021	0.0021	0.0017	0.0021	0.0021	0.0019	0.0019	0.0019	0.0017	0.0019	0.0017	0.0021	0.0021	0.0015	0.0019
REACTOME_DNA_DOUBLE_STRAND_BREAK_REPAIR	0.2902	0.0015	0.0013	0.0088	0.3097	0.5402	0.1148	0.497	0.9488	0.448	0.0884	0.7099	0.0026	0.0253	0.0998	0.0524	0.0663	0.9821	0.2587	0.2526	0.0184	0.0296	0.0116	0.2506	0.1721	0.4435	0.1317	0.025	0.0898	0.0805	0.223	0.026	0.9442	0.5751	0.1661	0.1203	0.1204	0.1616	0.2188	0.0302	0.2322	0.3124	0.0372	0.0392	0.35	0.3476	0.3762	0.0052	0.4844
REACTOME_HOMOLOGY_DIRECTED_REPAIR	0.7025	0.0751	0.0167	0.3184	0.4664	0.4713	0.9152	0.3839	0.0971	0.448	0.674	0.2114	0.1509	0.3384	0.9733	0.5667	0.6004	0.0843	0.8652	0.7397	0.4718	0.3668	0.2981	0.7728	0.8107	0.4919	0.617	0.4402	0.8678	0.9612	0.8802	0.4495	0.1155	0.0284	0.8853	0.7722	0.943	0.8774	0.7988	0.5019	0.6509	0.6988	0.4199	0.7333	0.8235	0.6686	0.4141	0.0716	0.5751
REACTOME_G2_M_DNA_DAMAGE_CHECKPOINT	0.2902	0.6291	0.3186	0.7799	0.1542	0.0383	0.2853	0.0677	0.0276	0.1885	0.3953	0.0779	0.8304	0.833	0.456	0.6506	0.5533	0.0256	0.2587	0.2598	0.9159	0.7973	0.9559	0.4487	0.19	0.1158	0.4515	0.6578	0.4288	0.3623	0.1747	0.7904	0.0536	0.0068	0.2822	0.7722	0.357	0.475	0.4877	0.8702	0.2354	0.1663	0.9223	0.5898	0.2103	0.3793	0.1344	0.9095	0.1615
REACTOME_SUMOYLATION_OF_DNA_DAMAGE_RESPONSE_AND_REPAIR_PROTEINS	0.0021	0.0015	0.0013	0.0019	0.0019	0.0021	0.0019	0.0019	0.0019	0.0019	0.0017	0.0019	0.0014	0.0017	0.0017	0.0019	0.0019	0.0019	0.0017	0.0017	0.0019	0.0019	0.0017	0.0017	0.0017	0.0019	0.0015	0.0015	0.0017	0.0017	0.0019	0.0019	0.0019	0.0019	0.0021	0.0021	0.0017	0.0021	0.0021	0.0019	0.0019	0.0019	0.0017	0.0019	0.0017	0.0021	0.0021	0.0015	0.0019
REACTOME_NUCLEOTIDE_EXCISION_REPAIR	0.0021	0.0015	0.0013	0.0019	0.0019	0.0021	0.0019	0.0019	0.0019	0.0019	0.0017	0.0019	0.0014	0.0017	0.0017	0.0019	0.0019	0.0019	0.0017	0.0017	0.0019	0.0019	0.0017	0.0017	0.0017	0.0019	0.0015	0.0015	0.0017	0.0017	0.0019	0.0019	0.0019	0.0019	0.0021	0.0021	0.0017	0.0021	0.0021	0.0019	0.0019	0.0019	0.0017	0.0019	0.0017	0.0021	0.0021	0.0015	0.0019
REACTOME_MISMATCH_REPAIR	0.0031	0.0029	0.0013	0.0088	0.0417	0.0201	0.0123	0.0151	0.0219	0.0057	0.0017	0.0143	0.0014	0.0017	0.0017	0.0221	0.0061	0.037	0.0017	0.0017	0.0206	0.0099	0.0017	0.0094	0.0142	0.0157	0.0015	0.0015	0.0029	0.0017	0.0035	0.0062	0.0562	0.0263	0.0032	0.1046	0.0079	0.0035	0.0145	0.0033	0.0218	0.0101	0.0031	0.0061	0.0017	0.0284	0.0089	0.0015	0.0509
REACTOME_PROCESSING_OF_DNA_DOUBLE_STRAND_BREAK_ENDS	0.2378	0.6291	0.3186	0.852	0.1107	0.0519	0.3184	0.0677	0.0485	0.0936	0.4274	0.0857	0.8304	0.8887	0.4684	0.7402	0.5608	0.0341	0.2587	0.1835	0.9159	0.7973	0.9559	0.3911	0.1721	0.1083	0.4786	0.6578	0.4288	0.2589	0.2505	0.7904	0.0534	0.0094	0.2362	0.7222	0.3212	0.4112	0.4877	0.8702	0.1571	0.1951	0.9223	0.5001	0.2103	0.3793	0.1135	0.8004	0.1855
REACTOME_PCNA_DEPENDENT_LONG_PATCH_BASE_EXCISION_REPAIR	0.0031	0.0015	0.0013	0.0067	0.0067	0.0034	0.0019	0.0066	0.0169	0.0031	0.0017	0.0101	0.0014	0.0017	0.0089	0.0019	0.0019	0.0256	0.0017	0.0017	0.0019	0.0019	0.0017	0.0017	0.0032	0.0019	0.0015	0.0015	0.0017	0.0028	0.0019	0.0019	0.0334	0.0198	0.0032	0.0187	0.0031	0.0035	0.004	0.0019	0.0033	0.0019	0.0017	0.0019	0.0017	0.0273	0.0033	0.0015	0.0137
REACTOME_DUAL_INCISION_IN_TC_NER	0.0021	0.0015	0.0013	0.0019	0.0019	0.0021	0.0019	0.0019	0.0019	0.0019	0.0017	0.0019	0.0014	0.0017	0.0017	0.0019	0.0019	0.0019	0.0017	0.0017	0.0019	0.0019	0.0017	0.0017	0.0017	0.0019	0.0015	0.0015	0.0017	0.0017	0.0019	0.0019	0.0019	0.0019	0.0021	0.0021	0.0017	0.0021	0.0021	0.0019	0.0019	0.0019	0.0017	0.0019	0.0017	0.0021	0.0021	0.0015	0.0019
REACTOME_BASE_EXCISION_REPAIR	0.0031	0.1897	0.2566	0.5201	0.0019	0.0034	0.0034	0.0019	0.0019	0.0019	0.0111	0.0019	0.5773	0.833	0.0017	0.131	0.0168	0.0019	0.02	0.0089	0.0771	0.3103	0.6627	0.0017	0.0017	0.0034	0.1275	0.1433	0.0017	0.0017	0.0145	0.026	0.0019	0.0019	0.0032	0.0698	0.0017	0.1039	0.0096	0.1249	0.0019	0.022	0.2424	0.0861	0.018	0.0037	0.0033	0.998	0.0019
REACTOME_DUAL_INCISION_IN_GG_NER	0.0021	0.0015	0.0013	0.0019	0.0019	0.0021	0.0019	0.0019	0.0019	0.0019	0.0017	0.0019	0.0014	0.0017	0.0017	0.0019	0.0019	0.0019	0.0017	0.0017	0.0019	0.0019	0.0017	0.0017	0.0017	0.0019	0.0015	0.0015	0.0017	0.0017	0.0019	0.0019	0.0019	0.0019	0.0021	0.0021	0.0017	0.0021	0.0021	0.0019	0.0019	0.0019	0.0017	0.0019	0.0017	0.0021	0.0021	0.0015	0.0019
REACTOME_GAP_FILLING_DNA_REPAIR_SYNTHESIS_AND_LIGATION_IN_GG_NER	0.0021	0.0015	0.0013	0.0019	0.0019	0.0021	0.0019	0.0019	0.0019	0.0019	0.0017	0.0019	0.0014	0.0017	0.0017	0.0019	0.0019	0.0019	0.0017	0.0017	0.0019	0.0019	0.0017	0.0017	0.0017	0.0019	0.0015	0.0015	0.0017	0.0017	0.0019	0.0019	0.0019	0.0019	0.0021	0.0021	0.0017	0.0021	0.0021	0.0019	0.0019	0.0019	0.0017	0.0019	0.0017	0.0021	0.0021	0.0015	0.0019
REACTOME_FANCONI_ANEMIA_PATHWAY	0.0195	0.0015	0.0013	0.0019	0.0383	0.0093	0.0217	0.0202	0.0442	0.0031	0.0095	0.0118	0.0014	0.006	0.019	0.0162	0.0035	0.0551	0.02	0.0109	0.0098	0.0158	0.0116	0.0233	0.0017	0.0204	0.0015	0.0015	0.0029	0.0028	0.0125	0.0034	0.0769	0.0374	0.0114	0.026	0.0017	0.0214	0.0066	0.0228	0.0033	0.0158	0.0017	0.0061	0.0028	0.0284	0.0167	0.0015	0.0445
REACTOME_RECOGNITION_OF_DNA_DAMAGE_BY_PCNA_CONTAINING_REPLICATION_COMPLEX	0.0021	0.0015	0.0013	0.0019	0.0019	0.0021	0.0019	0.0019	0.0019	0.0019	0.0017	0.0019	0.0014	0.0017	0.0017	0.0019	0.0019	0.0019	0.0017	0.0017	0.0019	0.0019	0.0017	0.0017	0.0017	0.0019	0.0015	0.0015	0.0017	0.0017	0.0019	0.0019	0.0019	0.0019	0.0021	0.0021	0.0017	0.0021	0.0021	0.0019	0.0019	0.0019	0.0017	0.0019	0.0017	0.0021	0.0021	0.0015	0.0019
MARKERS_OF_PROLIFERATION	0.3044	0.002	0.002	0.0443	0.1869	0.4326	0.46	0.1498	0.6707	0.0191	0.0154	0.3495	0.002	0.103	0.1972	0.0445	0.0988	0.7269	0.0229	0.1012	0.3559	0.075	0.0196	0.0529	0.4423	0.166	0.2763	0.004	0.1626	0.002	0.0202	0.0545	0.3216	0.9149	0.1274	0.6327	0.0359	0.3083	0.4289	0.2921	0.1132	0.0629	0.185	0.02	0.0319	0.3476	0.1038	0.0041	0.3606
[truncated: 556 more columns]
